# Supplementary material for: Integrated analyses of the methylome and transcriptome to unravel sex differences in the perirenal fat from suckling lambs
Source: Front Genet. 2022 Nov 1;13:1035063. doi: 10.3389/fgene.2022.1035063 (PMC9663842; doi:10.3389/fgene.2022.1035063)
Supplement: Supplementary file 1 [file DataSheet1.ZIP]

Archive with 13 entries (13 files):
- SupplementaryFigure1.pdf
- SupplementaryFigure2.pdf
- SupplementaryTable1.docx
- SupplementaryTable10.xlsx
- SupplementaryTable11.xlsx
- SupplementaryTable2.docx
- SupplementaryTable3.xlsx
- SupplementaryTable4.xlsx
- SupplementaryTable5.docx
- SupplementaryTable6.xlsx
- SupplementaryTable7.xlsx
- SupplementaryTable8.xlsx
- SupplementaryTable9.xlsx
