# Supplementary material for: Integrated analyses of the methylome and transcriptome to unravel sex differences in the perirenal fat from suckling lambs
Source: Front Genet. 2022 Nov 1;13:1035063. doi: 10.3389/fgene.2022.1035063 (PMC9663842; doi:10.3389/fgene.2022.1035063)
Supplement: Supplementary file 1 [file DataSheet1.ZIP › SupplementaryTable10.xlsx]

## Sheet: Annotation
Gene	Gene_symbol_updated	CHR	BP1	BP2	chr	database	QTL_type	start_pos	end_pos	Association_type	QTL_ID	trait_ID	Flank_Markers	Name	Abbrev	Model	Test_Base	pubmed_id	p_value	bayes_value	breed
ACTA1	ACTA1	25	961951	964706	25	Animal QTLdb	Wool	0	10772553	QTL	12919	Staple length	wool staple length	Staple length	SL	NCBIgene		ISU0047			Linkage
SLC35F3	SLC35F3	25	6408905	6541351	25	Animal QTLdb	Wool	0	10772553	QTL	12919	Staple length	wool staple length	Staple length	SL	NCBIgene		ISU0047			Linkage
ACTA1	ACTA1	25	961951	964706	25	Animal QTLdb	Wool	0	44863742	QTL	14021	Primary fiber diameter coefficient of variance	romanov,Berrichon du Cher	Primary fiber diameter coefficient of variance	CVFD_PRI	Comparison-wise	Significant	11420622	4.9	<0.02	wool fiber trait
SLC35F3	SLC35F3	25	6408905	6541351	25	Animal QTLdb	Wool	0	44863742	QTL	14021	Primary fiber diameter coefficient of variance	romanov,Berrichon du Cher	Primary fiber diameter coefficient of variance	CVFD_PRI	Comparison-wise	Significant	11420622	4.9	<0.02	wool fiber trait
LOC121817994	LOC121817994	25	18916102	18919804	25	Animal QTLdb	Wool	0	44863742	QTL	14021	Primary fiber diameter coefficient of variance	romanov,Berrichon du Cher	Primary fiber diameter coefficient of variance	CVFD_PRI	Comparison-wise	Significant	11420622	4.9	<0.02	wool fiber trait
TMEM72	TMEM72	25	43510569	43533971	25	Animal QTLdb	Wool	0	44863742	QTL	14021	Primary fiber diameter coefficient of variance	romanov,Berrichon du Cher	Primary fiber diameter coefficient of variance	CVFD_PRI	Comparison-wise	Significant	11420622	4.9	<0.02	wool fiber trait
ACTA1	ACTA1	25	961951	964706	25	Animal QTLdb	Wool	0	15370594	QTL	12913	Greasy fleece weight	greasy fleece weight	Greasy fleece weight	GFW			ISU0047			Linkage
SLC35F3	SLC35F3	25	6408905	6541351	25	Animal QTLdb	Wool	0	15370594	QTL	12913	Greasy fleece weight	greasy fleece weight	Greasy fleece weight	GFW			ISU0047			Linkage
ACTA1	ACTA1	25	961951	964706	25	Animal QTLdb	Reproduction	0	49921588	QTL	12925	Testes weight	testis mass	Testes weight	TESTWT	101117046	NCBIgene	ISU0049			testis weight
SLC35F3	SLC35F3	25	6408905	6541351	25	Animal QTLdb	Reproduction	0	49921588	QTL	12925	Testes weight	testis mass	Testes weight	TESTWT	101117046	NCBIgene	ISU0049			testis weight
LOC121817994	LOC121817994	25	18916102	18919804	25	Animal QTLdb	Reproduction	0	49921588	QTL	12925	Testes weight	testis mass	Testes weight	TESTWT	101117046	NCBIgene	ISU0049			testis weight
TMEM72	TMEM72	25	43510569	43533971	25	Animal QTLdb	Reproduction	0	49921588	QTL	12925	Testes weight	testis mass	Testes weight	TESTWT	101117046	NCBIgene	ISU0049			testis weight
ACTA1	ACTA1	25	961951	964706	25	Animal QTLdb	Wool	0	44863742	QTL	14018	Mean fiber diameter	romanov,Berrichon du Cher	Mean fiber diameter	MFDIAM	Comparison-wise	Significant	11420622	4.6	<0.02	wool fiber diameter
SLC35F3	SLC35F3	25	6408905	6541351	25	Animal QTLdb	Wool	0	44863742	QTL	14018	Mean fiber diameter	romanov,Berrichon du Cher	Mean fiber diameter	MFDIAM	Comparison-wise	Significant	11420622	4.6	<0.02	wool fiber diameter
LOC121817994	LOC121817994	25	18916102	18919804	25	Animal QTLdb	Wool	0	44863742	QTL	14018	Mean fiber diameter	romanov,Berrichon du Cher	Mean fiber diameter	MFDIAM	Comparison-wise	Significant	11420622	4.6	<0.02	wool fiber diameter
TMEM72	TMEM72	25	43510569	43533971	25	Animal QTLdb	Wool	0	44863742	QTL	14018	Mean fiber diameter	romanov,Berrichon du Cher	Mean fiber diameter	MFDIAM	Comparison-wise	Significant	11420622	4.6	<0.02	wool fiber diameter
ACTA1	ACTA1	25	961951	964706	25	Animal QTLdb	Wool	0	44863742	QTL	14016	Staple length	romanov,Berrichon du Cher	Staple length	SL	Comparison-wise	Significant	11420622	8.2	<0.01	wool staple length
SLC35F3	SLC35F3	25	6408905	6541351	25	Animal QTLdb	Wool	0	44863742	QTL	14016	Staple length	romanov,Berrichon du Cher	Staple length	SL	Comparison-wise	Significant	11420622	8.2	<0.01	wool staple length
LOC121817994	LOC121817994	25	18916102	18919804	25	Animal QTLdb	Wool	0	44863742	QTL	14016	Staple length	romanov,Berrichon du Cher	Staple length	SL	Comparison-wise	Significant	11420622	8.2	<0.01	wool staple length
TMEM72	TMEM72	25	43510569	43533971	25	Animal QTLdb	Wool	0	44863742	QTL	14016	Staple length	romanov,Berrichon du Cher	Staple length	SL	Comparison-wise	Significant	11420622	8.2	<0.01	wool staple length
SLC35F3	SLC35F3	25	6408905	6541351	25	Animal QTLdb	Wool	1576471	6831375	QTL	12915	Primary fiber diameter coefficient of variance	wool fiber trait	Primary fiber diameter coefficient of variance	CVFD_PRI			ISU0047			Linkage
SLC35F3	SLC35F3	25	6408905	6541351	25	Animal QTLdb	Milk	3152942	16355888	QTL	14010	Milk fat percentage	awassi,Merino	Milk fat percentage	MF	Linkage	Mendelian	19849860	Suggestive	Genome-wise	total milk fat amount
SLC35F3	SLC35F3	25	6408905	6541351	25	Animal QTLdb	Milk	3678432	18457850	QTL	14013	Useful yield content	awassi,Merino	Useful yield content	UYC	Genome-wise	Significant	19849860		2.1	milk technological trait
LOC121819718	PKIA	5	2071215	2071894	5	Animal QTLdb	Production	0	87175936	QTL	12934	Body weight (birth)	body mass	Body weight (birth)	BIRTH_WT			ISU0054			body weight
ODAD3	ODAD3	5	13528638	13540440	5	Animal QTLdb	Production	0	87175936	QTL	12934	Body weight (birth)	body mass	Body weight (birth)	BIRTH_WT			ISU0054			body weight
LOC101106844	ADGRE4	5	15211871	15253021	5	Animal QTLdb	Production	0	87175936	QTL	12934	Body weight (birth)	body mass	Body weight (birth)	BIRTH_WT			ISU0054			body weight
CD70	CD70	5	15765364	15770601	5	Animal QTLdb	Production	0	87175936	QTL	12934	Body weight (birth)	body mass	Body weight (birth)	BIRTH_WT			ISU0054			body weight
FBN2	FBN2	5	23263268	23492427	5	Animal QTLdb	Production	0	87175936	QTL	12934	Body weight (birth)	body mass	Body weight (birth)	BIRTH_WT			ISU0054			body weight
LOC105611654	NA	5	27339411	27373989	5	Animal QTLdb	Production	0	87175936	QTL	12934	Body weight (birth)	body mass	Body weight (birth)	BIRTH_WT			ISU0054			body weight
LECT2	LECT2	5	45016633	45028711	5	Animal QTLdb	Production	0	87175936	QTL	12934	Body weight (birth)	body mass	Body weight (birth)	BIRTH_WT			ISU0054			body weight
SLC36A2	SLC36A2	5	60346652	60375289	5	Animal QTLdb	Production	0	87175936	QTL	12934	Body weight (birth)	body mass	Body weight (birth)	BIRTH_WT			ISU0054			body weight
ATP10B	ATP10B	5	69761611	70142332	5	Animal QTLdb	Production	0	87175936	QTL	12934	Body weight (birth)	body mass	Body weight (birth)	BIRTH_WT			ISU0054			body weight
LOC121819675	NA	5	84547539	84552736	5	Animal QTLdb	Production	0	87175936	QTL	12934	Body weight (birth)	body mass	Body weight (birth)	BIRTH_WT			ISU0054			body weight
LOC121819718	PKIA	5	2071215	2071894	5	Animal QTLdb	Meat_and_Carcass	0	94667618	QTL	17204	Meat palmitoleic acid content	meat fatty acid cis-9-C16:1 content	Meat palmitoleic acid content	FA-C16:1	Significant	<0.05	17093215	1.07	27.5	Linkage
ODAD3	ODAD3	5	13528638	13540440	5	Animal QTLdb	Meat_and_Carcass	0	94667618	QTL	17204	Meat palmitoleic acid content	meat fatty acid cis-9-C16:1 content	Meat palmitoleic acid content	FA-C16:1	Significant	<0.05	17093215	1.07	27.5	Linkage
LOC101106844	ADGRE4	5	15211871	15253021	5	Animal QTLdb	Meat_and_Carcass	0	94667618	QTL	17204	Meat palmitoleic acid content	meat fatty acid cis-9-C16:1 content	Meat palmitoleic acid content	FA-C16:1	Significant	<0.05	17093215	1.07	27.5	Linkage
CD70	CD70	5	15765364	15770601	5	Animal QTLdb	Meat_and_Carcass	0	94667618	QTL	17204	Meat palmitoleic acid content	meat fatty acid cis-9-C16:1 content	Meat palmitoleic acid content	FA-C16:1	Significant	<0.05	17093215	1.07	27.5	Linkage
FBN2	FBN2	5	23263268	23492427	5	Animal QTLdb	Meat_and_Carcass	0	94667618	QTL	17204	Meat palmitoleic acid content	meat fatty acid cis-9-C16:1 content	Meat palmitoleic acid content	FA-C16:1	Significant	<0.05	17093215	1.07	27.5	Linkage
LOC105611654	NA	5	27339411	27373989	5	Animal QTLdb	Meat_and_Carcass	0	94667618	QTL	17204	Meat palmitoleic acid content	meat fatty acid cis-9-C16:1 content	Meat palmitoleic acid content	FA-C16:1	Significant	<0.05	17093215	1.07	27.5	Linkage
LECT2	LECT2	5	45016633	45028711	5	Animal QTLdb	Meat_and_Carcass	0	94667618	QTL	17204	Meat palmitoleic acid content	meat fatty acid cis-9-C16:1 content	Meat palmitoleic acid content	FA-C16:1	Significant	<0.05	17093215	1.07	27.5	Linkage
SLC36A2	SLC36A2	5	60346652	60375289	5	Animal QTLdb	Meat_and_Carcass	0	94667618	QTL	17204	Meat palmitoleic acid content	meat fatty acid cis-9-C16:1 content	Meat palmitoleic acid content	FA-C16:1	Significant	<0.05	17093215	1.07	27.5	Linkage
ATP10B	ATP10B	5	69761611	70142332	5	Animal QTLdb	Meat_and_Carcass	0	94667618	QTL	17204	Meat palmitoleic acid content	meat fatty acid cis-9-C16:1 content	Meat palmitoleic acid content	FA-C16:1	Significant	<0.05	17093215	1.07	27.5	Linkage
LOC121819675	NA	5	84547539	84552736	5	Animal QTLdb	Meat_and_Carcass	0	94667618	QTL	17204	Meat palmitoleic acid content	meat fatty acid cis-9-C16:1 content	Meat palmitoleic acid content	FA-C16:1	Significant	<0.05	17093215	1.07	27.5	Linkage
PCSK1	PCSK1	5	93366210	93418530	5	Animal QTLdb	Meat_and_Carcass	0	94667618	QTL	17204	Meat palmitoleic acid content	meat fatty acid cis-9-C16:1 content	Meat palmitoleic acid content	FA-C16:1	Significant	<0.05	17093215	1.07	27.5	Linkage
FBN2	FBN2	5	23263268	23492427	5	Animal QTLdb	Health	21793984	38820534	QTL	12904	Inherited Ovine Arthrogryposis	joint morphology trait	Inherited Ovine Arthrogryposis	IOA	Significant	21.97	17242863			disease process measurement
LOC105611654	NA	5	27339411	27373989	5	Animal QTLdb	Health	21793984	38820534	QTL	12904	Inherited Ovine Arthrogryposis	joint morphology trait	Inherited Ovine Arthrogryposis	IOA	Significant	21.97	17242863			disease process measurement
LECT2	LECT2	5	45016633	45028711	5	Animal QTLdb	Exterior	43792286	59456712	QTL	14181	Foot angle	Spanish Churra	Foot angle	FOOTANG	Chromosome-wise	Significant	21787947		0.0457	hoof angle
PCSK1	PCSK1	5	93366210	93418530	5	Animal QTLdb	Production	86767298	108220751	QTL	12935	Body weight (birth)	body mass	Body weight (birth)	BIRTH_WT	<0.01		ISU0054			body weight
PCSK1	PCSK1	5	93366210	93418530	5	Animal QTLdb	Production	86767298	97187547	QTL	13786	Age at maximum daily gain	scottish blackface	Age at maximum daily gain	AMDG	Chromosome-wise	Significant	19076734	2.41	<0.05	postnatal growth trait
LOC121819673	LOC121819673	1	64928769	64952882	1	Animal QTLdb	Production	45013960	88588570	QTL	13885	Body weight (8 weeks)	charollais	Body weight (8 weeks)	BW	Mendelian	Chromosome-wise	ISU0053	<0.05	Significant	body mass
LOC121819954	NA	1	87932385	87946589	1	Animal QTLdb	Production	45013960	88588570	QTL	13885	Body weight (8 weeks)	charollais	Body weight (8 weeks)	BW	Mendelian	Chromosome-wise	ISU0053	<0.05	Significant	body mass
LOC121817244	NA	1	4333904	4336290	1	Animal QTLdb	Meat_and_Carcass	0	184545242	QTL	14276	muscle weight in carcass	dressed carcass muscle weight	muscle weight in carcass	MUSWT	Significant	<0.05	20846385		9.59	Linkage
SPP2	SPP2	1	6957004	6983960	1	Animal QTLdb	Meat_and_Carcass	0	184545242	QTL	14276	muscle weight in carcass	dressed carcass muscle weight	muscle weight in carcass	MUSWT	Significant	<0.05	20846385		9.59	Linkage
GJB4	GJB4	1	9802463	9803511	1	Animal QTLdb	Meat_and_Carcass	0	184545242	QTL	14276	muscle weight in carcass	dressed carcass muscle weight	muscle weight in carcass	MUSWT	Significant	<0.05	20846385		9.59	Linkage
LOC105604745	LOC105604745	1	14895196	14901161	1	Animal QTLdb	Meat_and_Carcass	0	184545242	QTL	14276	muscle weight in carcass	dressed carcass muscle weight	muscle weight in carcass	MUSWT	Significant	<0.05	20846385		9.59	Linkage
LOC114114832	CYP4A21	1	21559454	21571742	1	Animal QTLdb	Meat_and_Carcass	0	184545242	QTL	14276	muscle weight in carcass	dressed carcass muscle weight	muscle weight in carcass	MUSWT	Significant	<0.05	20846385		9.59	Linkage
LOC114115126	NA	1	35987758	36004604	1	Animal QTLdb	Meat_and_Carcass	0	184545242	QTL	14276	muscle weight in carcass	dressed carcass muscle weight	muscle weight in carcass	MUSWT	Significant	<0.05	20846385		9.59	Linkage
ANGPTL3	ANGPTL3	1	37985555	37993701	1	Animal QTLdb	Meat_and_Carcass	0	184545242	QTL	14276	muscle weight in carcass	dressed carcass muscle weight	muscle weight in carcass	MUSWT	Significant	<0.05	20846385		9.59	Linkage
LOC114115222	CYC1	1	38165255	38165806	1	Animal QTLdb	Meat_and_Carcass	0	184545242	QTL	14276	muscle weight in carcass	dressed carcass muscle weight	muscle weight in carcass	MUSWT	Significant	<0.05	20846385		9.59	Linkage
DEPDC1	DEPDC1	1	44174768	44197902	1	Animal QTLdb	Meat_and_Carcass	0	184545242	QTL	14276	muscle weight in carcass	dressed carcass muscle weight	muscle weight in carcass	MUSWT	Significant	<0.05	20846385		9.59	Linkage
LOC121819673	LOC121819673	1	64928769	64952882	1	Animal QTLdb	Meat_and_Carcass	0	184545242	QTL	14276	muscle weight in carcass	dressed carcass muscle weight	muscle weight in carcass	MUSWT	Significant	<0.05	20846385		9.59	Linkage
LOC121819954	NA	1	87932385	87946589	1	Animal QTLdb	Meat_and_Carcass	0	184545242	QTL	14276	muscle weight in carcass	dressed carcass muscle weight	muscle weight in carcass	MUSWT	Significant	<0.05	20846385		9.59	Linkage
LOC101112943	NBPF6	1	98043124	98088738	1	Animal QTLdb	Meat_and_Carcass	0	184545242	QTL	14276	muscle weight in carcass	dressed carcass muscle weight	muscle weight in carcass	MUSWT	Significant	<0.05	20846385		9.59	Linkage
CA14	CA14	1	100337844	100345030	1	Animal QTLdb	Meat_and_Carcass	0	184545242	QTL	14276	muscle weight in carcass	dressed carcass muscle weight	muscle weight in carcass	MUSWT	Significant	<0.05	20846385		9.59	Linkage
ANXA9	ANXA9	1	100932384	100942244	1	Animal QTLdb	Meat_and_Carcass	0	184545242	QTL	14276	muscle weight in carcass	dressed carcass muscle weight	muscle weight in carcass	MUSWT	Significant	<0.05	20846385		9.59	Linkage
SPTA1	SPTA1	1	109570236	109651920	1	Animal QTLdb	Meat_and_Carcass	0	184545242	QTL	14276	muscle weight in carcass	dressed carcass muscle weight	muscle weight in carcass	MUSWT	Significant	<0.05	20846385		9.59	Linkage
LOC114117862	LOC114117862	1	117862553	117893059	1	Animal QTLdb	Meat_and_Carcass	0	184545242	QTL	14276	muscle weight in carcass	dressed carcass muscle weight	muscle weight in carcass	MUSWT	Significant	<0.05	20846385		9.59	Linkage
LOC121816054	NA	1	120917439	120919395	1	Animal QTLdb	Meat_and_Carcass	0	184545242	QTL	14276	muscle weight in carcass	dressed carcass muscle weight	muscle weight in carcass	MUSWT	Significant	<0.05	20846385		9.59	Linkage
LOC121816158	LOC121816158	1	123644642	123655838	1	Animal QTLdb	Meat_and_Carcass	0	184545242	QTL	14276	muscle weight in carcass	dressed carcass muscle weight	muscle weight in carcass	MUSWT	Significant	<0.05	20846385		9.59	Linkage
LIPI	LIPI	1	143814918	143870569	1	Animal QTLdb	Meat_and_Carcass	0	184545242	QTL	14276	muscle weight in carcass	dressed carcass muscle weight	muscle weight in carcass	MUSWT	Significant	<0.05	20846385		9.59	Linkage
COL8A1	COL8A1	1	164842019	165008330	1	Animal QTLdb	Meat_and_Carcass	0	184545242	QTL	14276	muscle weight in carcass	dressed carcass muscle weight	muscle weight in carcass	MUSWT	Significant	<0.05	20846385		9.59	Linkage
SPP2	SPP2	1	6957004	6983960	1	Animal QTLdb	Meat_and_Carcass	6425670	194826314	QTL	14278	Lean meat yield percentage	dressed carcass muscle percentage	Lean meat yield percentage	LMYP	Significant	<0.05	20846385		10.9	Linkage
GJB4	GJB4	1	9802463	9803511	1	Animal QTLdb	Meat_and_Carcass	6425670	194826314	QTL	14278	Lean meat yield percentage	dressed carcass muscle percentage	Lean meat yield percentage	LMYP	Significant	<0.05	20846385		10.9	Linkage
LOC105604745	LOC105604745	1	14895196	14901161	1	Animal QTLdb	Meat_and_Carcass	6425670	194826314	QTL	14278	Lean meat yield percentage	dressed carcass muscle percentage	Lean meat yield percentage	LMYP	Significant	<0.05	20846385		10.9	Linkage
LOC114114832	CYP4A21	1	21559454	21571742	1	Animal QTLdb	Meat_and_Carcass	6425670	194826314	QTL	14278	Lean meat yield percentage	dressed carcass muscle percentage	Lean meat yield percentage	LMYP	Significant	<0.05	20846385		10.9	Linkage
LOC114115126	NA	1	35987758	36004604	1	Animal QTLdb	Meat_and_Carcass	6425670	194826314	QTL	14278	Lean meat yield percentage	dressed carcass muscle percentage	Lean meat yield percentage	LMYP	Significant	<0.05	20846385		10.9	Linkage
ANGPTL3	ANGPTL3	1	37985555	37993701	1	Animal QTLdb	Meat_and_Carcass	6425670	194826314	QTL	14278	Lean meat yield percentage	dressed carcass muscle percentage	Lean meat yield percentage	LMYP	Significant	<0.05	20846385		10.9	Linkage
LOC114115222	CYC1	1	38165255	38165806	1	Animal QTLdb	Meat_and_Carcass	6425670	194826314	QTL	14278	Lean meat yield percentage	dressed carcass muscle percentage	Lean meat yield percentage	LMYP	Significant	<0.05	20846385		10.9	Linkage
DEPDC1	DEPDC1	1	44174768	44197902	1	Animal QTLdb	Meat_and_Carcass	6425670	194826314	QTL	14278	Lean meat yield percentage	dressed carcass muscle percentage	Lean meat yield percentage	LMYP	Significant	<0.05	20846385		10.9	Linkage
LOC121819673	LOC121819673	1	64928769	64952882	1	Animal QTLdb	Meat_and_Carcass	6425670	194826314	QTL	14278	Lean meat yield percentage	dressed carcass muscle percentage	Lean meat yield percentage	LMYP	Significant	<0.05	20846385		10.9	Linkage
LOC121819954	NA	1	87932385	87946589	1	Animal QTLdb	Meat_and_Carcass	6425670	194826314	QTL	14278	Lean meat yield percentage	dressed carcass muscle percentage	Lean meat yield percentage	LMYP	Significant	<0.05	20846385		10.9	Linkage
LOC101112943	NBPF6	1	98043124	98088738	1	Animal QTLdb	Meat_and_Carcass	6425670	194826314	QTL	14278	Lean meat yield percentage	dressed carcass muscle percentage	Lean meat yield percentage	LMYP	Significant	<0.05	20846385		10.9	Linkage
CA14	CA14	1	100337844	100345030	1	Animal QTLdb	Meat_and_Carcass	6425670	194826314	QTL	14278	Lean meat yield percentage	dressed carcass muscle percentage	Lean meat yield percentage	LMYP	Significant	<0.05	20846385		10.9	Linkage
ANXA9	ANXA9	1	100932384	100942244	1	Animal QTLdb	Meat_and_Carcass	6425670	194826314	QTL	14278	Lean meat yield percentage	dressed carcass muscle percentage	Lean meat yield percentage	LMYP	Significant	<0.05	20846385		10.9	Linkage
SPTA1	SPTA1	1	109570236	109651920	1	Animal QTLdb	Meat_and_Carcass	6425670	194826314	QTL	14278	Lean meat yield percentage	dressed carcass muscle percentage	Lean meat yield percentage	LMYP	Significant	<0.05	20846385		10.9	Linkage
LOC114117862	LOC114117862	1	117862553	117893059	1	Animal QTLdb	Meat_and_Carcass	6425670	194826314	QTL	14278	Lean meat yield percentage	dressed carcass muscle percentage	Lean meat yield percentage	LMYP	Significant	<0.05	20846385		10.9	Linkage
LOC121816054	NA	1	120917439	120919395	1	Animal QTLdb	Meat_and_Carcass	6425670	194826314	QTL	14278	Lean meat yield percentage	dressed carcass muscle percentage	Lean meat yield percentage	LMYP	Significant	<0.05	20846385		10.9	Linkage
LOC121816158	LOC121816158	1	123644642	123655838	1	Animal QTLdb	Meat_and_Carcass	6425670	194826314	QTL	14278	Lean meat yield percentage	dressed carcass muscle percentage	Lean meat yield percentage	LMYP	Significant	<0.05	20846385		10.9	Linkage
LIPI	LIPI	1	143814918	143870569	1	Animal QTLdb	Meat_and_Carcass	6425670	194826314	QTL	14278	Lean meat yield percentage	dressed carcass muscle percentage	Lean meat yield percentage	LMYP	Significant	<0.05	20846385		10.9	Linkage
COL8A1	COL8A1	1	164842019	165008330	1	Animal QTLdb	Meat_and_Carcass	6425670	194826314	QTL	14278	Lean meat yield percentage	dressed carcass muscle percentage	Lean meat yield percentage	LMYP	Significant	<0.05	20846385		10.9	Linkage
LOC105604745	LOC105604745	1	14895196	14901161	1	Animal QTLdb	Meat_and_Carcass	12851340	264137874	QTL	14277	Carcass fat percentage	dressed carcass fat percentage	Carcass fat percentage	FATP	Significant	<0.05	20846385		9.12	Linkage
LOC114114832	CYP4A21	1	21559454	21571742	1	Animal QTLdb	Meat_and_Carcass	12851340	264137874	QTL	14277	Carcass fat percentage	dressed carcass fat percentage	Carcass fat percentage	FATP	Significant	<0.05	20846385		9.12	Linkage
LOC114115126	NA	1	35987758	36004604	1	Animal QTLdb	Meat_and_Carcass	12851340	264137874	QTL	14277	Carcass fat percentage	dressed carcass fat percentage	Carcass fat percentage	FATP	Significant	<0.05	20846385		9.12	Linkage
ANGPTL3	ANGPTL3	1	37985555	37993701	1	Animal QTLdb	Meat_and_Carcass	12851340	264137874	QTL	14277	Carcass fat percentage	dressed carcass fat percentage	Carcass fat percentage	FATP	Significant	<0.05	20846385		9.12	Linkage
LOC114115222	CYC1	1	38165255	38165806	1	Animal QTLdb	Meat_and_Carcass	12851340	264137874	QTL	14277	Carcass fat percentage	dressed carcass fat percentage	Carcass fat percentage	FATP	Significant	<0.05	20846385		9.12	Linkage
DEPDC1	DEPDC1	1	44174768	44197902	1	Animal QTLdb	Meat_and_Carcass	12851340	264137874	QTL	14277	Carcass fat percentage	dressed carcass fat percentage	Carcass fat percentage	FATP	Significant	<0.05	20846385		9.12	Linkage
LOC121819673	LOC121819673	1	64928769	64952882	1	Animal QTLdb	Meat_and_Carcass	12851340	264137874	QTL	14277	Carcass fat percentage	dressed carcass fat percentage	Carcass fat percentage	FATP	Significant	<0.05	20846385		9.12	Linkage
LOC121819954	NA	1	87932385	87946589	1	Animal QTLdb	Meat_and_Carcass	12851340	264137874	QTL	14277	Carcass fat percentage	dressed carcass fat percentage	Carcass fat percentage	FATP	Significant	<0.05	20846385		9.12	Linkage
LOC101112943	NBPF6	1	98043124	98088738	1	Animal QTLdb	Meat_and_Carcass	12851340	264137874	QTL	14277	Carcass fat percentage	dressed carcass fat percentage	Carcass fat percentage	FATP	Significant	<0.05	20846385		9.12	Linkage
CA14	CA14	1	100337844	100345030	1	Animal QTLdb	Meat_and_Carcass	12851340	264137874	QTL	14277	Carcass fat percentage	dressed carcass fat percentage	Carcass fat percentage	FATP	Significant	<0.05	20846385		9.12	Linkage
ANXA9	ANXA9	1	100932384	100942244	1	Animal QTLdb	Meat_and_Carcass	12851340	264137874	QTL	14277	Carcass fat percentage	dressed carcass fat percentage	Carcass fat percentage	FATP	Significant	<0.05	20846385		9.12	Linkage
SPTA1	SPTA1	1	109570236	109651920	1	Animal QTLdb	Meat_and_Carcass	12851340	264137874	QTL	14277	Carcass fat percentage	dressed carcass fat percentage	Carcass fat percentage	FATP	Significant	<0.05	20846385		9.12	Linkage
LOC114117862	LOC114117862	1	117862553	117893059	1	Animal QTLdb	Meat_and_Carcass	12851340	264137874	QTL	14277	Carcass fat percentage	dressed carcass fat percentage	Carcass fat percentage	FATP	Significant	<0.05	20846385		9.12	Linkage
LOC121816054	NA	1	120917439	120919395	1	Animal QTLdb	Meat_and_Carcass	12851340	264137874	QTL	14277	Carcass fat percentage	dressed carcass fat percentage	Carcass fat percentage	FATP	Significant	<0.05	20846385		9.12	Linkage
LOC121816158	LOC121816158	1	123644642	123655838	1	Animal QTLdb	Meat_and_Carcass	12851340	264137874	QTL	14277	Carcass fat percentage	dressed carcass fat percentage	Carcass fat percentage	FATP	Significant	<0.05	20846385		9.12	Linkage
LIPI	LIPI	1	143814918	143870569	1	Animal QTLdb	Meat_and_Carcass	12851340	264137874	QTL	14277	Carcass fat percentage	dressed carcass fat percentage	Carcass fat percentage	FATP	Significant	<0.05	20846385		9.12	Linkage
COL8A1	COL8A1	1	164842019	165008330	1	Animal QTLdb	Meat_and_Carcass	12851340	264137874	QTL	14277	Carcass fat percentage	dressed carcass fat percentage	Carcass fat percentage	FATP	Significant	<0.05	20846385		9.12	Linkage
TMEM207	TMEM207	1	197665379	197693506	1	Animal QTLdb	Meat_and_Carcass	12851340	264137874	QTL	14277	Carcass fat percentage	dressed carcass fat percentage	Carcass fat percentage	FATP	Significant	<0.05	20846385		9.12	Linkage
LOC105615767	HIGD1A	1	212254399	212255681	1	Animal QTLdb	Meat_and_Carcass	12851340	264137874	QTL	14277	Carcass fat percentage	dressed carcass fat percentage	Carcass fat percentage	FATP	Significant	<0.05	20846385		9.12	Linkage
NLGN1	NLGN1	1	213803700	214588682	1	Animal QTLdb	Meat_and_Carcass	12851340	264137874	QTL	14277	Carcass fat percentage	dressed carcass fat percentage	Carcass fat percentage	FATP	Significant	<0.05	20846385		9.12	Linkage
LOC121816987	MT-ND5	1	222014175	222016580	1	Animal QTLdb	Meat_and_Carcass	12851340	264137874	QTL	14277	Carcass fat percentage	dressed carcass fat percentage	Carcass fat percentage	FATP	Significant	<0.05	20846385		9.12	Linkage
VEPH1	VEPH1	1	230782228	231051473	1	Animal QTLdb	Meat_and_Carcass	12851340	264137874	QTL	14277	Carcass fat percentage	dressed carcass fat percentage	Carcass fat percentage	FATP	Significant	<0.05	20846385		9.12	Linkage
PLCH1	PLCH1	1	232657515	232911907	1	Animal QTLdb	Meat_and_Carcass	12851340	264137874	QTL	14277	Carcass fat percentage	dressed carcass fat percentage	Carcass fat percentage	FATP	Significant	<0.05	20846385		9.12	Linkage
LOC121817115	LOC121817115	1	235254103	235267866	1	Animal QTLdb	Meat_and_Carcass	12851340	264137874	QTL	14277	Carcass fat percentage	dressed carcass fat percentage	Carcass fat percentage	FATP	Significant	<0.05	20846385		9.12	Linkage
SUCNR1	SUCNR1	1	236736728	236746459	1	Animal QTLdb	Meat_and_Carcass	12851340	264137874	QTL	14277	Carcass fat percentage	dressed carcass fat percentage	Carcass fat percentage	FATP	Significant	<0.05	20846385		9.12	Linkage
LOC105604023	LOC105604023	1	241134417	241141194	1	Animal QTLdb	Meat_and_Carcass	12851340	264137874	QTL	14277	Carcass fat percentage	dressed carcass fat percentage	Carcass fat percentage	FATP	Significant	<0.05	20846385		9.12	Linkage
LOC121818560	NA	1	245041767	245042400	1	Animal QTLdb	Meat_and_Carcass	12851340	264137874	QTL	14277	Carcass fat percentage	dressed carcass fat percentage	Carcass fat percentage	FATP	Significant	<0.05	20846385		9.12	Linkage
BFSP2	BFSP2	1	256589399	256662010	1	Animal QTLdb	Meat_and_Carcass	12851340	264137874	QTL	14277	Carcass fat percentage	dressed carcass fat percentage	Carcass fat percentage	FATP	Significant	<0.05	20846385		9.12	Linkage
LOC114115126	NA	1	35987758	36004604	1	Animal QTLdb	Meat_and_Carcass	32813754	44379960	QTL	14319	muscle weight in carcass	awassi,Merino	muscle weight in carcass	MUSWT	Chromosome-wise	Significant	20846385		<0.05	dressed carcass muscle weight
ANGPTL3	ANGPTL3	1	37985555	37993701	1	Animal QTLdb	Meat_and_Carcass	32813754	44379960	QTL	14319	muscle weight in carcass	awassi,Merino	muscle weight in carcass	MUSWT	Chromosome-wise	Significant	20846385		<0.05	dressed carcass muscle weight
LOC114115222	CYC1	1	38165255	38165806	1	Animal QTLdb	Meat_and_Carcass	32813754	44379960	QTL	14319	muscle weight in carcass	awassi,Merino	muscle weight in carcass	MUSWT	Chromosome-wise	Significant	20846385		<0.05	dressed carcass muscle weight
DEPDC1	DEPDC1	1	44174768	44197902	1	Animal QTLdb	Meat_and_Carcass	32813754	44379960	QTL	14319	muscle weight in carcass	awassi,Merino	muscle weight in carcass	MUSWT	Chromosome-wise	Significant	20846385		<0.05	dressed carcass muscle weight
DEPDC1	DEPDC1	1	44174768	44197902	1	Animal QTLdb	Meat_and_Carcass	38211317	236807358	QTL	14275	Bone weight in carcass	bone mass	Bone weight in carcass	BONE_WT	Mendelian	Chromosome-wise	20846385	<0.05	Significant	dressed carcass bone weight
LOC121819673	LOC121819673	1	64928769	64952882	1	Animal QTLdb	Meat_and_Carcass	38211317	236807358	QTL	14275	Bone weight in carcass	bone mass	Bone weight in carcass	BONE_WT	Mendelian	Chromosome-wise	20846385	<0.05	Significant	dressed carcass bone weight
LOC121819954	NA	1	87932385	87946589	1	Animal QTLdb	Meat_and_Carcass	38211317	236807358	QTL	14275	Bone weight in carcass	bone mass	Bone weight in carcass	BONE_WT	Mendelian	Chromosome-wise	20846385	<0.05	Significant	dressed carcass bone weight
LOC101112943	NBPF6	1	98043124	98088738	1	Animal QTLdb	Meat_and_Carcass	38211317	236807358	QTL	14275	Bone weight in carcass	bone mass	Bone weight in carcass	BONE_WT	Mendelian	Chromosome-wise	20846385	<0.05	Significant	dressed carcass bone weight
CA14	CA14	1	100337844	100345030	1	Animal QTLdb	Meat_and_Carcass	38211317	236807358	QTL	14275	Bone weight in carcass	bone mass	Bone weight in carcass	BONE_WT	Mendelian	Chromosome-wise	20846385	<0.05	Significant	dressed carcass bone weight
ANXA9	ANXA9	1	100932384	100942244	1	Animal QTLdb	Meat_and_Carcass	38211317	236807358	QTL	14275	Bone weight in carcass	bone mass	Bone weight in carcass	BONE_WT	Mendelian	Chromosome-wise	20846385	<0.05	Significant	dressed carcass bone weight
SPTA1	SPTA1	1	109570236	109651920	1	Animal QTLdb	Meat_and_Carcass	38211317	236807358	QTL	14275	Bone weight in carcass	bone mass	Bone weight in carcass	BONE_WT	Mendelian	Chromosome-wise	20846385	<0.05	Significant	dressed carcass bone weight
LOC114117862	LOC114117862	1	117862553	117893059	1	Animal QTLdb	Meat_and_Carcass	38211317	236807358	QTL	14275	Bone weight in carcass	bone mass	Bone weight in carcass	BONE_WT	Mendelian	Chromosome-wise	20846385	<0.05	Significant	dressed carcass bone weight
LOC121816054	NA	1	120917439	120919395	1	Animal QTLdb	Meat_and_Carcass	38211317	236807358	QTL	14275	Bone weight in carcass	bone mass	Bone weight in carcass	BONE_WT	Mendelian	Chromosome-wise	20846385	<0.05	Significant	dressed carcass bone weight
LOC121816158	LOC121816158	1	123644642	123655838	1	Animal QTLdb	Meat_and_Carcass	38211317	236807358	QTL	14275	Bone weight in carcass	bone mass	Bone weight in carcass	BONE_WT	Mendelian	Chromosome-wise	20846385	<0.05	Significant	dressed carcass bone weight
LIPI	LIPI	1	143814918	143870569	1	Animal QTLdb	Meat_and_Carcass	38211317	236807358	QTL	14275	Bone weight in carcass	bone mass	Bone weight in carcass	BONE_WT	Mendelian	Chromosome-wise	20846385	<0.05	Significant	dressed carcass bone weight
COL8A1	COL8A1	1	164842019	165008330	1	Animal QTLdb	Meat_and_Carcass	38211317	236807358	QTL	14275	Bone weight in carcass	bone mass	Bone weight in carcass	BONE_WT	Mendelian	Chromosome-wise	20846385	<0.05	Significant	dressed carcass bone weight
TMEM207	TMEM207	1	197665379	197693506	1	Animal QTLdb	Meat_and_Carcass	38211317	236807358	QTL	14275	Bone weight in carcass	bone mass	Bone weight in carcass	BONE_WT	Mendelian	Chromosome-wise	20846385	<0.05	Significant	dressed carcass bone weight
LOC105615767	HIGD1A	1	212254399	212255681	1	Animal QTLdb	Meat_and_Carcass	38211317	236807358	QTL	14275	Bone weight in carcass	bone mass	Bone weight in carcass	BONE_WT	Mendelian	Chromosome-wise	20846385	<0.05	Significant	dressed carcass bone weight
NLGN1	NLGN1	1	213803700	214588682	1	Animal QTLdb	Meat_and_Carcass	38211317	236807358	QTL	14275	Bone weight in carcass	bone mass	Bone weight in carcass	BONE_WT	Mendelian	Chromosome-wise	20846385	<0.05	Significant	dressed carcass bone weight
LOC121816987	MT-ND5	1	222014175	222016580	1	Animal QTLdb	Meat_and_Carcass	38211317	236807358	QTL	14275	Bone weight in carcass	bone mass	Bone weight in carcass	BONE_WT	Mendelian	Chromosome-wise	20846385	<0.05	Significant	dressed carcass bone weight
VEPH1	VEPH1	1	230782228	231051473	1	Animal QTLdb	Meat_and_Carcass	38211317	236807358	QTL	14275	Bone weight in carcass	bone mass	Bone weight in carcass	BONE_WT	Mendelian	Chromosome-wise	20846385	<0.05	Significant	dressed carcass bone weight
PLCH1	PLCH1	1	232657515	232911907	1	Animal QTLdb	Meat_and_Carcass	38211317	236807358	QTL	14275	Bone weight in carcass	bone mass	Bone weight in carcass	BONE_WT	Mendelian	Chromosome-wise	20846385	<0.05	Significant	dressed carcass bone weight
LOC121817115	LOC121817115	1	235254103	235267866	1	Animal QTLdb	Meat_and_Carcass	38211317	236807358	QTL	14275	Bone weight in carcass	bone mass	Bone weight in carcass	BONE_WT	Mendelian	Chromosome-wise	20846385	<0.05	Significant	dressed carcass bone weight
SUCNR1	SUCNR1	1	236736728	236746459	1	Animal QTLdb	Meat_and_Carcass	38211317	236807358	QTL	14275	Bone weight in carcass	bone mass	Bone weight in carcass	BONE_WT	Mendelian	Chromosome-wise	20846385	<0.05	Significant	dressed carcass bone weight
DEPDC1	DEPDC1	1	44174768	44197902	1	Animal QTLdb	Meat_and_Carcass	42837800	245032216	QTL	17216	Meat docosapentaenoic acid content	meat fatty acid C22:5 content	Meat docosapentaenoic acid content	FA-C22:5	Significant	<0.05	17093215	1.63	32.7	Linkage
LOC121819673	LOC121819673	1	64928769	64952882	1	Animal QTLdb	Meat_and_Carcass	42837800	245032216	QTL	17216	Meat docosapentaenoic acid content	meat fatty acid C22:5 content	Meat docosapentaenoic acid content	FA-C22:5	Significant	<0.05	17093215	1.63	32.7	Linkage
LOC121819954	NA	1	87932385	87946589	1	Animal QTLdb	Meat_and_Carcass	42837800	245032216	QTL	17216	Meat docosapentaenoic acid content	meat fatty acid C22:5 content	Meat docosapentaenoic acid content	FA-C22:5	Significant	<0.05	17093215	1.63	32.7	Linkage
LOC101112943	NBPF6	1	98043124	98088738	1	Animal QTLdb	Meat_and_Carcass	42837800	245032216	QTL	17216	Meat docosapentaenoic acid content	meat fatty acid C22:5 content	Meat docosapentaenoic acid content	FA-C22:5	Significant	<0.05	17093215	1.63	32.7	Linkage
CA14	CA14	1	100337844	100345030	1	Animal QTLdb	Meat_and_Carcass	42837800	245032216	QTL	17216	Meat docosapentaenoic acid content	meat fatty acid C22:5 content	Meat docosapentaenoic acid content	FA-C22:5	Significant	<0.05	17093215	1.63	32.7	Linkage
ANXA9	ANXA9	1	100932384	100942244	1	Animal QTLdb	Meat_and_Carcass	42837800	245032216	QTL	17216	Meat docosapentaenoic acid content	meat fatty acid C22:5 content	Meat docosapentaenoic acid content	FA-C22:5	Significant	<0.05	17093215	1.63	32.7	Linkage
SPTA1	SPTA1	1	109570236	109651920	1	Animal QTLdb	Meat_and_Carcass	42837800	245032216	QTL	17216	Meat docosapentaenoic acid content	meat fatty acid C22:5 content	Meat docosapentaenoic acid content	FA-C22:5	Significant	<0.05	17093215	1.63	32.7	Linkage
LOC114117862	LOC114117862	1	117862553	117893059	1	Animal QTLdb	Meat_and_Carcass	42837800	245032216	QTL	17216	Meat docosapentaenoic acid content	meat fatty acid C22:5 content	Meat docosapentaenoic acid content	FA-C22:5	Significant	<0.05	17093215	1.63	32.7	Linkage
LOC121816054	NA	1	120917439	120919395	1	Animal QTLdb	Meat_and_Carcass	42837800	245032216	QTL	17216	Meat docosapentaenoic acid content	meat fatty acid C22:5 content	Meat docosapentaenoic acid content	FA-C22:5	Significant	<0.05	17093215	1.63	32.7	Linkage
LOC121816158	LOC121816158	1	123644642	123655838	1	Animal QTLdb	Meat_and_Carcass	42837800	245032216	QTL	17216	Meat docosapentaenoic acid content	meat fatty acid C22:5 content	Meat docosapentaenoic acid content	FA-C22:5	Significant	<0.05	17093215	1.63	32.7	Linkage
LIPI	LIPI	1	143814918	143870569	1	Animal QTLdb	Meat_and_Carcass	42837800	245032216	QTL	17216	Meat docosapentaenoic acid content	meat fatty acid C22:5 content	Meat docosapentaenoic acid content	FA-C22:5	Significant	<0.05	17093215	1.63	32.7	Linkage
COL8A1	COL8A1	1	164842019	165008330	1	Animal QTLdb	Meat_and_Carcass	42837800	245032216	QTL	17216	Meat docosapentaenoic acid content	meat fatty acid C22:5 content	Meat docosapentaenoic acid content	FA-C22:5	Significant	<0.05	17093215	1.63	32.7	Linkage
TMEM207	TMEM207	1	197665379	197693506	1	Animal QTLdb	Meat_and_Carcass	42837800	245032216	QTL	17216	Meat docosapentaenoic acid content	meat fatty acid C22:5 content	Meat docosapentaenoic acid content	FA-C22:5	Significant	<0.05	17093215	1.63	32.7	Linkage
LOC105615767	HIGD1A	1	212254399	212255681	1	Animal QTLdb	Meat_and_Carcass	42837800	245032216	QTL	17216	Meat docosapentaenoic acid content	meat fatty acid C22:5 content	Meat docosapentaenoic acid content	FA-C22:5	Significant	<0.05	17093215	1.63	32.7	Linkage
NLGN1	NLGN1	1	213803700	214588682	1	Animal QTLdb	Meat_and_Carcass	42837800	245032216	QTL	17216	Meat docosapentaenoic acid content	meat fatty acid C22:5 content	Meat docosapentaenoic acid content	FA-C22:5	Significant	<0.05	17093215	1.63	32.7	Linkage
LOC121816987	MT-ND5	1	222014175	222016580	1	Animal QTLdb	Meat_and_Carcass	42837800	245032216	QTL	17216	Meat docosapentaenoic acid content	meat fatty acid C22:5 content	Meat docosapentaenoic acid content	FA-C22:5	Significant	<0.05	17093215	1.63	32.7	Linkage
VEPH1	VEPH1	1	230782228	231051473	1	Animal QTLdb	Meat_and_Carcass	42837800	245032216	QTL	17216	Meat docosapentaenoic acid content	meat fatty acid C22:5 content	Meat docosapentaenoic acid content	FA-C22:5	Significant	<0.05	17093215	1.63	32.7	Linkage
PLCH1	PLCH1	1	232657515	232911907	1	Animal QTLdb	Meat_and_Carcass	42837800	245032216	QTL	17216	Meat docosapentaenoic acid content	meat fatty acid C22:5 content	Meat docosapentaenoic acid content	FA-C22:5	Significant	<0.05	17093215	1.63	32.7	Linkage
LOC121817115	LOC121817115	1	235254103	235267866	1	Animal QTLdb	Meat_and_Carcass	42837800	245032216	QTL	17216	Meat docosapentaenoic acid content	meat fatty acid C22:5 content	Meat docosapentaenoic acid content	FA-C22:5	Significant	<0.05	17093215	1.63	32.7	Linkage
SUCNR1	SUCNR1	1	236736728	236746459	1	Animal QTLdb	Meat_and_Carcass	42837800	245032216	QTL	17216	Meat docosapentaenoic acid content	meat fatty acid C22:5 content	Meat docosapentaenoic acid content	FA-C22:5	Significant	<0.05	17093215	1.63	32.7	Linkage
LOC105604023	LOC105604023	1	241134417	241141194	1	Animal QTLdb	Meat_and_Carcass	42837800	245032216	QTL	17216	Meat docosapentaenoic acid content	meat fatty acid C22:5 content	Meat docosapentaenoic acid content	FA-C22:5	Significant	<0.05	17093215	1.63	32.7	Linkage
DEPDC1	DEPDC1	1	44174768	44197902	1	Animal QTLdb	Meat_and_Carcass	42837800	239891680	QTL	17215	Meat eicosapentaenoic acid content	meat fatty acid C20:5(n-3) content	Meat eicosapentaenoic acid content	FA-C20:5	Significant	<0.05	17093215	2.09	26.6	Linkage
LOC121819673	LOC121819673	1	64928769	64952882	1	Animal QTLdb	Meat_and_Carcass	42837800	239891680	QTL	17215	Meat eicosapentaenoic acid content	meat fatty acid C20:5(n-3) content	Meat eicosapentaenoic acid content	FA-C20:5	Significant	<0.05	17093215	2.09	26.6	Linkage
LOC121819954	NA	1	87932385	87946589	1	Animal QTLdb	Meat_and_Carcass	42837800	239891680	QTL	17215	Meat eicosapentaenoic acid content	meat fatty acid C20:5(n-3) content	Meat eicosapentaenoic acid content	FA-C20:5	Significant	<0.05	17093215	2.09	26.6	Linkage
LOC101112943	NBPF6	1	98043124	98088738	1	Animal QTLdb	Meat_and_Carcass	42837800	239891680	QTL	17215	Meat eicosapentaenoic acid content	meat fatty acid C20:5(n-3) content	Meat eicosapentaenoic acid content	FA-C20:5	Significant	<0.05	17093215	2.09	26.6	Linkage
CA14	CA14	1	100337844	100345030	1	Animal QTLdb	Meat_and_Carcass	42837800	239891680	QTL	17215	Meat eicosapentaenoic acid content	meat fatty acid C20:5(n-3) content	Meat eicosapentaenoic acid content	FA-C20:5	Significant	<0.05	17093215	2.09	26.6	Linkage
ANXA9	ANXA9	1	100932384	100942244	1	Animal QTLdb	Meat_and_Carcass	42837800	239891680	QTL	17215	Meat eicosapentaenoic acid content	meat fatty acid C20:5(n-3) content	Meat eicosapentaenoic acid content	FA-C20:5	Significant	<0.05	17093215	2.09	26.6	Linkage
SPTA1	SPTA1	1	109570236	109651920	1	Animal QTLdb	Meat_and_Carcass	42837800	239891680	QTL	17215	Meat eicosapentaenoic acid content	meat fatty acid C20:5(n-3) content	Meat eicosapentaenoic acid content	FA-C20:5	Significant	<0.05	17093215	2.09	26.6	Linkage
LOC114117862	LOC114117862	1	117862553	117893059	1	Animal QTLdb	Meat_and_Carcass	42837800	239891680	QTL	17215	Meat eicosapentaenoic acid content	meat fatty acid C20:5(n-3) content	Meat eicosapentaenoic acid content	FA-C20:5	Significant	<0.05	17093215	2.09	26.6	Linkage
LOC121816054	NA	1	120917439	120919395	1	Animal QTLdb	Meat_and_Carcass	42837800	239891680	QTL	17215	Meat eicosapentaenoic acid content	meat fatty acid C20:5(n-3) content	Meat eicosapentaenoic acid content	FA-C20:5	Significant	<0.05	17093215	2.09	26.6	Linkage
LOC121816158	LOC121816158	1	123644642	123655838	1	Animal QTLdb	Meat_and_Carcass	42837800	239891680	QTL	17215	Meat eicosapentaenoic acid content	meat fatty acid C20:5(n-3) content	Meat eicosapentaenoic acid content	FA-C20:5	Significant	<0.05	17093215	2.09	26.6	Linkage
LIPI	LIPI	1	143814918	143870569	1	Animal QTLdb	Meat_and_Carcass	42837800	239891680	QTL	17215	Meat eicosapentaenoic acid content	meat fatty acid C20:5(n-3) content	Meat eicosapentaenoic acid content	FA-C20:5	Significant	<0.05	17093215	2.09	26.6	Linkage
COL8A1	COL8A1	1	164842019	165008330	1	Animal QTLdb	Meat_and_Carcass	42837800	239891680	QTL	17215	Meat eicosapentaenoic acid content	meat fatty acid C20:5(n-3) content	Meat eicosapentaenoic acid content	FA-C20:5	Significant	<0.05	17093215	2.09	26.6	Linkage
TMEM207	TMEM207	1	197665379	197693506	1	Animal QTLdb	Meat_and_Carcass	42837800	239891680	QTL	17215	Meat eicosapentaenoic acid content	meat fatty acid C20:5(n-3) content	Meat eicosapentaenoic acid content	FA-C20:5	Significant	<0.05	17093215	2.09	26.6	Linkage
LOC105615767	HIGD1A	1	212254399	212255681	1	Animal QTLdb	Meat_and_Carcass	42837800	239891680	QTL	17215	Meat eicosapentaenoic acid content	meat fatty acid C20:5(n-3) content	Meat eicosapentaenoic acid content	FA-C20:5	Significant	<0.05	17093215	2.09	26.6	Linkage
NLGN1	NLGN1	1	213803700	214588682	1	Animal QTLdb	Meat_and_Carcass	42837800	239891680	QTL	17215	Meat eicosapentaenoic acid content	meat fatty acid C20:5(n-3) content	Meat eicosapentaenoic acid content	FA-C20:5	Significant	<0.05	17093215	2.09	26.6	Linkage
LOC121816987	MT-ND5	1	222014175	222016580	1	Animal QTLdb	Meat_and_Carcass	42837800	239891680	QTL	17215	Meat eicosapentaenoic acid content	meat fatty acid C20:5(n-3) content	Meat eicosapentaenoic acid content	FA-C20:5	Significant	<0.05	17093215	2.09	26.6	Linkage
VEPH1	VEPH1	1	230782228	231051473	1	Animal QTLdb	Meat_and_Carcass	42837800	239891680	QTL	17215	Meat eicosapentaenoic acid content	meat fatty acid C20:5(n-3) content	Meat eicosapentaenoic acid content	FA-C20:5	Significant	<0.05	17093215	2.09	26.6	Linkage
PLCH1	PLCH1	1	232657515	232911907	1	Animal QTLdb	Meat_and_Carcass	42837800	239891680	QTL	17215	Meat eicosapentaenoic acid content	meat fatty acid C20:5(n-3) content	Meat eicosapentaenoic acid content	FA-C20:5	Significant	<0.05	17093215	2.09	26.6	Linkage
LOC121817115	LOC121817115	1	235254103	235267866	1	Animal QTLdb	Meat_and_Carcass	42837800	239891680	QTL	17215	Meat eicosapentaenoic acid content	meat fatty acid C20:5(n-3) content	Meat eicosapentaenoic acid content	FA-C20:5	Significant	<0.05	17093215	2.09	26.6	Linkage
SUCNR1	SUCNR1	1	236736728	236746459	1	Animal QTLdb	Meat_and_Carcass	42837800	239891680	QTL	17215	Meat eicosapentaenoic acid content	meat fatty acid C20:5(n-3) content	Meat eicosapentaenoic acid content	FA-C20:5	Significant	<0.05	17093215	2.09	26.6	Linkage
LOC121819673	LOC121819673	1	64928769	64952882	1	Animal QTLdb	Meat_and_Carcass	44379960	69225884	QTL	14321	Carcass bone percentage	awassi,Merino	Carcass bone percentage	BONEP	Chromosome-wise	Significant	20846385		<0.05	dressed carcass bone percentage
LOC121819673	LOC121819673	1	64928769	64952882	1	Animal QTLdb	Meat_and_Carcass	47978336	245032216	QTL	17221	Meat polyunsaturated fatty acid content	meat polyunsaturated fatty acid content	Meat polyunsaturated fatty acid content	PUFA	Significant	<0.05	17093215	1.87	23.9	Linkage
LOC121819954	NA	1	87932385	87946589	1	Animal QTLdb	Meat_and_Carcass	47978336	245032216	QTL	17221	Meat polyunsaturated fatty acid content	meat polyunsaturated fatty acid content	Meat polyunsaturated fatty acid content	PUFA	Significant	<0.05	17093215	1.87	23.9	Linkage
LOC101112943	NBPF6	1	98043124	98088738	1	Animal QTLdb	Meat_and_Carcass	47978336	245032216	QTL	17221	Meat polyunsaturated fatty acid content	meat polyunsaturated fatty acid content	Meat polyunsaturated fatty acid content	PUFA	Significant	<0.05	17093215	1.87	23.9	Linkage
CA14	CA14	1	100337844	100345030	1	Animal QTLdb	Meat_and_Carcass	47978336	245032216	QTL	17221	Meat polyunsaturated fatty acid content	meat polyunsaturated fatty acid content	Meat polyunsaturated fatty acid content	PUFA	Significant	<0.05	17093215	1.87	23.9	Linkage
ANXA9	ANXA9	1	100932384	100942244	1	Animal QTLdb	Meat_and_Carcass	47978336	245032216	QTL	17221	Meat polyunsaturated fatty acid content	meat polyunsaturated fatty acid content	Meat polyunsaturated fatty acid content	PUFA	Significant	<0.05	17093215	1.87	23.9	Linkage
SPTA1	SPTA1	1	109570236	109651920	1	Animal QTLdb	Meat_and_Carcass	47978336	245032216	QTL	17221	Meat polyunsaturated fatty acid content	meat polyunsaturated fatty acid content	Meat polyunsaturated fatty acid content	PUFA	Significant	<0.05	17093215	1.87	23.9	Linkage
LOC114117862	LOC114117862	1	117862553	117893059	1	Animal QTLdb	Meat_and_Carcass	47978336	245032216	QTL	17221	Meat polyunsaturated fatty acid content	meat polyunsaturated fatty acid content	Meat polyunsaturated fatty acid content	PUFA	Significant	<0.05	17093215	1.87	23.9	Linkage
LOC121816054	NA	1	120917439	120919395	1	Animal QTLdb	Meat_and_Carcass	47978336	245032216	QTL	17221	Meat polyunsaturated fatty acid content	meat polyunsaturated fatty acid content	Meat polyunsaturated fatty acid content	PUFA	Significant	<0.05	17093215	1.87	23.9	Linkage
LOC121816158	LOC121816158	1	123644642	123655838	1	Animal QTLdb	Meat_and_Carcass	47978336	245032216	QTL	17221	Meat polyunsaturated fatty acid content	meat polyunsaturated fatty acid content	Meat polyunsaturated fatty acid content	PUFA	Significant	<0.05	17093215	1.87	23.9	Linkage
LIPI	LIPI	1	143814918	143870569	1	Animal QTLdb	Meat_and_Carcass	47978336	245032216	QTL	17221	Meat polyunsaturated fatty acid content	meat polyunsaturated fatty acid content	Meat polyunsaturated fatty acid content	PUFA	Significant	<0.05	17093215	1.87	23.9	Linkage
COL8A1	COL8A1	1	164842019	165008330	1	Animal QTLdb	Meat_and_Carcass	47978336	245032216	QTL	17221	Meat polyunsaturated fatty acid content	meat polyunsaturated fatty acid content	Meat polyunsaturated fatty acid content	PUFA	Significant	<0.05	17093215	1.87	23.9	Linkage
TMEM207	TMEM207	1	197665379	197693506	1	Animal QTLdb	Meat_and_Carcass	47978336	245032216	QTL	17221	Meat polyunsaturated fatty acid content	meat polyunsaturated fatty acid content	Meat polyunsaturated fatty acid content	PUFA	Significant	<0.05	17093215	1.87	23.9	Linkage
LOC105615767	HIGD1A	1	212254399	212255681	1	Animal QTLdb	Meat_and_Carcass	47978336	245032216	QTL	17221	Meat polyunsaturated fatty acid content	meat polyunsaturated fatty acid content	Meat polyunsaturated fatty acid content	PUFA	Significant	<0.05	17093215	1.87	23.9	Linkage
NLGN1	NLGN1	1	213803700	214588682	1	Animal QTLdb	Meat_and_Carcass	47978336	245032216	QTL	17221	Meat polyunsaturated fatty acid content	meat polyunsaturated fatty acid content	Meat polyunsaturated fatty acid content	PUFA	Significant	<0.05	17093215	1.87	23.9	Linkage
LOC121816987	MT-ND5	1	222014175	222016580	1	Animal QTLdb	Meat_and_Carcass	47978336	245032216	QTL	17221	Meat polyunsaturated fatty acid content	meat polyunsaturated fatty acid content	Meat polyunsaturated fatty acid content	PUFA	Significant	<0.05	17093215	1.87	23.9	Linkage
VEPH1	VEPH1	1	230782228	231051473	1	Animal QTLdb	Meat_and_Carcass	47978336	245032216	QTL	17221	Meat polyunsaturated fatty acid content	meat polyunsaturated fatty acid content	Meat polyunsaturated fatty acid content	PUFA	Significant	<0.05	17093215	1.87	23.9	Linkage
PLCH1	PLCH1	1	232657515	232911907	1	Animal QTLdb	Meat_and_Carcass	47978336	245032216	QTL	17221	Meat polyunsaturated fatty acid content	meat polyunsaturated fatty acid content	Meat polyunsaturated fatty acid content	PUFA	Significant	<0.05	17093215	1.87	23.9	Linkage
LOC121817115	LOC121817115	1	235254103	235267866	1	Animal QTLdb	Meat_and_Carcass	47978336	245032216	QTL	17221	Meat polyunsaturated fatty acid content	meat polyunsaturated fatty acid content	Meat polyunsaturated fatty acid content	PUFA	Significant	<0.05	17093215	1.87	23.9	Linkage
SUCNR1	SUCNR1	1	236736728	236746459	1	Animal QTLdb	Meat_and_Carcass	47978336	245032216	QTL	17221	Meat polyunsaturated fatty acid content	meat polyunsaturated fatty acid content	Meat polyunsaturated fatty acid content	PUFA	Significant	<0.05	17093215	1.87	23.9	Linkage
LOC105604023	LOC105604023	1	241134417	241141194	1	Animal QTLdb	Meat_and_Carcass	47978336	245032216	QTL	17221	Meat polyunsaturated fatty acid content	meat polyunsaturated fatty acid content	Meat polyunsaturated fatty acid content	PUFA	Significant	<0.05	17093215	1.87	23.9	Linkage
LOC121819954	NA	1	87932385	87946589	1	Animal QTLdb	Meat_and_Carcass	82162900	144963115	QTL	14239	Backfat at third lumbar	texel	Backfat at third lumbar	BFLUMB3	Mendelian	Significant	20880338	1.98	<0.05	subcutaneous adipose thickness
LOC101112943	NBPF6	1	98043124	98088738	1	Animal QTLdb	Meat_and_Carcass	82162900	144963115	QTL	14239	Backfat at third lumbar	texel	Backfat at third lumbar	BFLUMB3	Mendelian	Significant	20880338	1.98	<0.05	subcutaneous adipose thickness
CA14	CA14	1	100337844	100345030	1	Animal QTLdb	Meat_and_Carcass	82162900	144963115	QTL	14239	Backfat at third lumbar	texel	Backfat at third lumbar	BFLUMB3	Mendelian	Significant	20880338	1.98	<0.05	subcutaneous adipose thickness
ANXA9	ANXA9	1	100932384	100942244	1	Animal QTLdb	Meat_and_Carcass	82162900	144963115	QTL	14239	Backfat at third lumbar	texel	Backfat at third lumbar	BFLUMB3	Mendelian	Significant	20880338	1.98	<0.05	subcutaneous adipose thickness
SPTA1	SPTA1	1	109570236	109651920	1	Animal QTLdb	Meat_and_Carcass	82162900	144963115	QTL	14239	Backfat at third lumbar	texel	Backfat at third lumbar	BFLUMB3	Mendelian	Significant	20880338	1.98	<0.05	subcutaneous adipose thickness
LOC114117862	LOC114117862	1	117862553	117893059	1	Animal QTLdb	Meat_and_Carcass	82162900	144963115	QTL	14239	Backfat at third lumbar	texel	Backfat at third lumbar	BFLUMB3	Mendelian	Significant	20880338	1.98	<0.05	subcutaneous adipose thickness
LOC121816054	NA	1	120917439	120919395	1	Animal QTLdb	Meat_and_Carcass	82162900	144963115	QTL	14239	Backfat at third lumbar	texel	Backfat at third lumbar	BFLUMB3	Mendelian	Significant	20880338	1.98	<0.05	subcutaneous adipose thickness
LOC121816158	LOC121816158	1	123644642	123655838	1	Animal QTLdb	Meat_and_Carcass	82162900	144963115	QTL	14239	Backfat at third lumbar	texel	Backfat at third lumbar	BFLUMB3	Mendelian	Significant	20880338	1.98	<0.05	subcutaneous adipose thickness
LIPI	LIPI	1	143814918	143870569	1	Animal QTLdb	Meat_and_Carcass	82162900	144963115	QTL	14239	Backfat at third lumbar	texel	Backfat at third lumbar	BFLUMB3	Mendelian	Significant	20880338	1.98	<0.05	subcutaneous adipose thickness
LOC121819954	NA	1	87932385	87946589	1	Animal QTLdb	Meat_and_Carcass	82162900	144963115	QTL	14238	Muscle depth at third lumbar	texel	Muscle depth at third lumbar	MDLUMB3	-	Significant	20880338	1.98	<0.05	longissimus thoracis muscle thickness
LOC101112943	NBPF6	1	98043124	98088738	1	Animal QTLdb	Meat_and_Carcass	82162900	144963115	QTL	14238	Muscle depth at third lumbar	texel	Muscle depth at third lumbar	MDLUMB3	-	Significant	20880338	1.98	<0.05	longissimus thoracis muscle thickness
CA14	CA14	1	100337844	100345030	1	Animal QTLdb	Meat_and_Carcass	82162900	144963115	QTL	14238	Muscle depth at third lumbar	texel	Muscle depth at third lumbar	MDLUMB3	-	Significant	20880338	1.98	<0.05	longissimus thoracis muscle thickness
ANXA9	ANXA9	1	100932384	100942244	1	Animal QTLdb	Meat_and_Carcass	82162900	144963115	QTL	14238	Muscle depth at third lumbar	texel	Muscle depth at third lumbar	MDLUMB3	-	Significant	20880338	1.98	<0.05	longissimus thoracis muscle thickness
SPTA1	SPTA1	1	109570236	109651920	1	Animal QTLdb	Meat_and_Carcass	82162900	144963115	QTL	14238	Muscle depth at third lumbar	texel	Muscle depth at third lumbar	MDLUMB3	-	Significant	20880338	1.98	<0.05	longissimus thoracis muscle thickness
LOC114117862	LOC114117862	1	117862553	117893059	1	Animal QTLdb	Meat_and_Carcass	82162900	144963115	QTL	14238	Muscle depth at third lumbar	texel	Muscle depth at third lumbar	MDLUMB3	-	Significant	20880338	1.98	<0.05	longissimus thoracis muscle thickness
LOC121816054	NA	1	120917439	120919395	1	Animal QTLdb	Meat_and_Carcass	82162900	144963115	QTL	14238	Muscle depth at third lumbar	texel	Muscle depth at third lumbar	MDLUMB3	-	Significant	20880338	1.98	<0.05	longissimus thoracis muscle thickness
LOC121816158	LOC121816158	1	123644642	123655838	1	Animal QTLdb	Meat_and_Carcass	82162900	144963115	QTL	14238	Muscle depth at third lumbar	texel	Muscle depth at third lumbar	MDLUMB3	-	Significant	20880338	1.98	<0.05	longissimus thoracis muscle thickness
LIPI	LIPI	1	143814918	143870569	1	Animal QTLdb	Meat_and_Carcass	82162900	144963115	QTL	14238	Muscle depth at third lumbar	texel	Muscle depth at third lumbar	MDLUMB3	-	Significant	20880338	1.98	<0.05	longissimus thoracis muscle thickness
LOC121819954	NA	1	87932385	87946589	1	Animal QTLdb	Meat_and_Carcass	82162900	144963115	QTL	14241	Muscle depth at third lumbar	charollais	Muscle depth at third lumbar	MDLUMB3	Significant	<0.05	20880338		2.22	longissimus thoracis muscle thickness
LOC101112943	NBPF6	1	98043124	98088738	1	Animal QTLdb	Meat_and_Carcass	82162900	144963115	QTL	14241	Muscle depth at third lumbar	charollais	Muscle depth at third lumbar	MDLUMB3	Significant	<0.05	20880338		2.22	longissimus thoracis muscle thickness
CA14	CA14	1	100337844	100345030	1	Animal QTLdb	Meat_and_Carcass	82162900	144963115	QTL	14241	Muscle depth at third lumbar	charollais	Muscle depth at third lumbar	MDLUMB3	Significant	<0.05	20880338		2.22	longissimus thoracis muscle thickness
ANXA9	ANXA9	1	100932384	100942244	1	Animal QTLdb	Meat_and_Carcass	82162900	144963115	QTL	14241	Muscle depth at third lumbar	charollais	Muscle depth at third lumbar	MDLUMB3	Significant	<0.05	20880338		2.22	longissimus thoracis muscle thickness
SPTA1	SPTA1	1	109570236	109651920	1	Animal QTLdb	Meat_and_Carcass	82162900	144963115	QTL	14241	Muscle depth at third lumbar	charollais	Muscle depth at third lumbar	MDLUMB3	Significant	<0.05	20880338		2.22	longissimus thoracis muscle thickness
LOC114117862	LOC114117862	1	117862553	117893059	1	Animal QTLdb	Meat_and_Carcass	82162900	144963115	QTL	14241	Muscle depth at third lumbar	charollais	Muscle depth at third lumbar	MDLUMB3	Significant	<0.05	20880338		2.22	longissimus thoracis muscle thickness
LOC121816054	NA	1	120917439	120919395	1	Animal QTLdb	Meat_and_Carcass	82162900	144963115	QTL	14241	Muscle depth at third lumbar	charollais	Muscle depth at third lumbar	MDLUMB3	Significant	<0.05	20880338		2.22	longissimus thoracis muscle thickness
LOC121816158	LOC121816158	1	123644642	123655838	1	Animal QTLdb	Meat_and_Carcass	82162900	144963115	QTL	14241	Muscle depth at third lumbar	charollais	Muscle depth at third lumbar	MDLUMB3	Significant	<0.05	20880338		2.22	longissimus thoracis muscle thickness
LIPI	LIPI	1	143814918	143870569	1	Animal QTLdb	Meat_and_Carcass	82162900	144963115	QTL	14241	Muscle depth at third lumbar	charollais	Muscle depth at third lumbar	MDLUMB3	Significant	<0.05	20880338		2.22	longissimus thoracis muscle thickness
LOC101112943	NBPF6	1	98043124	98088738	1	Animal QTLdb	Production	91758567	144963115	QTL	13884	Body weight (20 weeks)	charollais	Body weight (20 weeks)	BW	Mendelian	Chromosome-wise	ISU0053	<0.05	Significant	body mass
CA14	CA14	1	100337844	100345030	1	Animal QTLdb	Production	91758567	144963115	QTL	13884	Body weight (20 weeks)	charollais	Body weight (20 weeks)	BW	Mendelian	Chromosome-wise	ISU0053	<0.05	Significant	body mass
ANXA9	ANXA9	1	100932384	100942244	1	Animal QTLdb	Production	91758567	144963115	QTL	13884	Body weight (20 weeks)	charollais	Body weight (20 weeks)	BW	Mendelian	Chromosome-wise	ISU0053	<0.05	Significant	body mass
SPTA1	SPTA1	1	109570236	109651920	1	Animal QTLdb	Production	91758567	144963115	QTL	13884	Body weight (20 weeks)	charollais	Body weight (20 weeks)	BW	Mendelian	Chromosome-wise	ISU0053	<0.05	Significant	body mass
LOC114117862	LOC114117862	1	117862553	117893059	1	Animal QTLdb	Production	91758567	144963115	QTL	13884	Body weight (20 weeks)	charollais	Body weight (20 weeks)	BW	Mendelian	Chromosome-wise	ISU0053	<0.05	Significant	body mass
LOC121816054	NA	1	120917439	120919395	1	Animal QTLdb	Production	91758567	144963115	QTL	13884	Body weight (20 weeks)	charollais	Body weight (20 weeks)	BW	Mendelian	Chromosome-wise	ISU0053	<0.05	Significant	body mass
LOC121816158	LOC121816158	1	123644642	123655838	1	Animal QTLdb	Production	91758567	144963115	QTL	13884	Body weight (20 weeks)	charollais	Body weight (20 weeks)	BW	Mendelian	Chromosome-wise	ISU0053	<0.05	Significant	body mass
LIPI	LIPI	1	143814918	143870569	1	Animal QTLdb	Production	91758567	144963115	QTL	13884	Body weight (20 weeks)	charollais	Body weight (20 weeks)	BW	Mendelian	Chromosome-wise	ISU0053	<0.05	Significant	body mass
LOC101112943	NBPF6	1	98043124	98088738	1	Animal QTLdb	Milk	97498832	106666122	Association	13834	Milk protein percentage	Manchega	Milk protein percentage	PP	Linkage	Mendelian	16734677	Suggestive	-	milk protein amount
CA14	CA14	1	100337844	100345030	1	Animal QTLdb	Milk	97498832	106666122	Association	13834	Milk protein percentage	Manchega	Milk protein percentage	PP	Linkage	Mendelian	16734677	Suggestive	-	milk protein amount
ANXA9	ANXA9	1	100932384	100942244	1	Animal QTLdb	Milk	97498832	106666122	Association	13834	Milk protein percentage	Manchega	Milk protein percentage	PP	Linkage	Mendelian	16734677	Suggestive	-	milk protein amount
LOC101112943	NBPF6	1	98043124	98088738	1	Animal QTLdb	Milk	97498832	106666122	Association	13832	Milk Yield	Manchega	Milk Yield	MY	Mendelian	-	16734677	0.0275	Significant	milk amount
CA14	CA14	1	100337844	100345030	1	Animal QTLdb	Milk	97498832	106666122	Association	13832	Milk Yield	Manchega	Milk Yield	MY	Mendelian	-	16734677	0.0275	Significant	milk amount
ANXA9	ANXA9	1	100932384	100942244	1	Animal QTLdb	Milk	97498832	106666122	Association	13832	Milk Yield	Manchega	Milk Yield	MY	Mendelian	-	16734677	0.0275	Significant	milk amount
LOC101112943	NBPF6	1	98043124	98088738	1	Animal QTLdb	Milk	97498832	106666122	Association	13835	Milk fat percentage	Manchega	Milk fat percentage	MF	Linkage	Mendelian	16734677	Significant	-	total milk fat amount
CA14	CA14	1	100337844	100345030	1	Animal QTLdb	Milk	97498832	106666122	Association	13835	Milk fat percentage	Manchega	Milk fat percentage	MF	Linkage	Mendelian	16734677	Significant	-	total milk fat amount
ANXA9	ANXA9	1	100932384	100942244	1	Animal QTLdb	Milk	97498832	106666122	Association	13835	Milk fat percentage	Manchega	Milk fat percentage	MF	Linkage	Mendelian	16734677	Significant	-	total milk fat amount
LOC101112943	NBPF6	1	98043124	98088738	1	Animal QTLdb	Milk	97498832	106666122	Association	13833	Milk fat percentage	Manchega	Milk fat percentage	MF	Linkage	Mendelian	16734677	Significant	-	total milk fat amount
CA14	CA14	1	100337844	100345030	1	Animal QTLdb	Milk	97498832	106666122	Association	13833	Milk fat percentage	Manchega	Milk fat percentage	MF	Linkage	Mendelian	16734677	Significant	-	total milk fat amount
ANXA9	ANXA9	1	100932384	100942244	1	Animal QTLdb	Milk	97498832	106666122	Association	13833	Milk fat percentage	Manchega	Milk fat percentage	MF	Linkage	Mendelian	16734677	Significant	-	total milk fat amount
LOC101112943	NBPF6	1	98043124	98088738	1	Animal QTLdb	Milk	97498832	106666122	Association	13831	Milk fat percentage	Manchega	Milk fat percentage	MF	Linkage	Mendelian	16734677	Significant	-	total milk fat amount
CA14	CA14	1	100337844	100345030	1	Animal QTLdb	Milk	97498832	106666122	Association	13831	Milk fat percentage	Manchega	Milk fat percentage	MF	Linkage	Mendelian	16734677	Significant	-	total milk fat amount
ANXA9	ANXA9	1	100932384	100942244	1	Animal QTLdb	Milk	97498832	106666122	Association	13831	Milk fat percentage	Manchega	Milk fat percentage	MF	Linkage	Mendelian	16734677	Significant	-	total milk fat amount
LOC101112943	NBPF6	1	98043124	98088738	1	Animal QTLdb	Milk	97498832	106666122	Association	13836	Milk fat percentage	Manchega	Milk fat percentage	MF	Linkage	Mendelian	16734677	Significant	-	total milk fat amount
CA14	CA14	1	100337844	100345030	1	Animal QTLdb	Milk	97498832	106666122	Association	13836	Milk fat percentage	Manchega	Milk fat percentage	MF	Linkage	Mendelian	16734677	Significant	-	total milk fat amount
ANXA9	ANXA9	1	100932384	100942244	1	Animal QTLdb	Milk	97498832	106666122	Association	13836	Milk fat percentage	Manchega	Milk fat percentage	MF	Linkage	Mendelian	16734677	Significant	-	total milk fat amount
SPTA1	SPTA1	1	109570236	109651920	1	Animal QTLdb	Production	106666122	123030161	QTL	13674	bone density	coopworth	bone density	BDENS	Mendelian	Genome-wise	14555257	<0.05	Significant	bone mineral mass
LOC114117862	LOC114117862	1	117862553	117893059	1	Animal QTLdb	Production	106666122	123030161	QTL	13674	bone density	coopworth	bone density	BDENS	Mendelian	Genome-wise	14555257	<0.05	Significant	bone mineral mass
LOC121816054	NA	1	120917439	120919395	1	Animal QTLdb	Production	106666122	123030161	QTL	13674	bone density	coopworth	bone density	BDENS	Mendelian	Genome-wise	14555257	<0.05	Significant	bone mineral mass
SPTA1	SPTA1	1	109570236	109651920	1	Animal QTLdb	Milk	106666122	116261789	Association	13830	Milk Yield	Manchega	Milk Yield	MY	Mendelian	-	16734677	0.0104	Significant	milk amount
SPTA1	SPTA1	1	109570236	109651920	1	Animal QTLdb	Milk	106666122	116261789	Association	13828	Milk fat percentage	Manchega	Milk fat percentage	MF	Linkage	Mendelian	16734677	Suggestive	-	total milk fat amount
SPTA1	SPTA1	1	109570236	109651920	1	Animal QTLdb	Milk	106666122	116261789	Association	13829	Milk protein percentage	Manchega	Milk protein percentage	PP	Linkage	Mendelian	16734677	Significant	-	milk protein amount
SPTA1	SPTA1	1	109570236	109651920	1	Animal QTLdb	Health	109065038	123030161	QTL	13668	facial eczema susceptibility	romney	facial eczema susceptibility	FECZ	Suggestive	7.6	19032699			disease process measurement
LOC114117862	LOC114117862	1	117862553	117893059	1	Animal QTLdb	Health	109065038	123030161	QTL	13668	facial eczema susceptibility	romney	facial eczema susceptibility	FECZ	Suggestive	7.6	19032699			disease process measurement
LOC121816054	NA	1	120917439	120919395	1	Animal QTLdb	Health	109065038	123030161	QTL	13668	facial eczema susceptibility	romney	facial eczema susceptibility	FECZ	Suggestive	7.6	19032699			disease process measurement
LOC114117862	LOC114117862	1	117862553	117893059	1	Animal QTLdb	Health	116261789	128941778	QTL	13987	Fecal egg count	Spanish Churra	Fecal egg count	FECGEN	Mendelian	Chromosome-wise	19863786	0.016	Significant	response to parasitic infection trait
LOC121816054	NA	1	120917439	120919395	1	Animal QTLdb	Health	116261789	128941778	QTL	13987	Fecal egg count	Spanish Churra	Fecal egg count	FECGEN	Mendelian	Chromosome-wise	19863786	0.016	Significant	response to parasitic infection trait
LOC121816158	LOC121816158	1	123644642	123655838	1	Animal QTLdb	Health	116261789	128941778	QTL	13987	Fecal egg count	Spanish Churra	Fecal egg count	FECGEN	Mendelian	Chromosome-wise	19863786	0.016	Significant	response to parasitic infection trait
LOC121816158	LOC121816158	1	123644642	123655838	1	Animal QTLdb	Production	123030161	135453123	QTL	13677	bone density	coopworth	bone density	BDENS	Mendelian	Comparison-wise	14555257	<0.05	Significant	bone mineral mass
LOC121816158	LOC121816158	1	123644642	123655838	1	Animal QTLdb	Production	123030161	135453123	QTL	13675	bone density	coopworth	bone density	BDENS	Mendelian	Genome-wise	14555257	<0.05	Significant	bone mineral mass
LOC121816158	LOC121816158	1	123644642	123655838	1	Animal QTLdb	Production	123030161	135453123	QTL	13676	bone density	coopworth	bone density	BDENS	Mendelian	Genome-wise	14555257	<0.05	Significant	bone mineral mass
LIPI	LIPI	1	143814918	143870569	1	Animal QTLdb	Meat_and_Carcass	135453123	175806331	QTL	14249	Bone weight in carcass	awassi,Merino	Bone weight in carcass	BONE_WT	Linkage	Mendelian	20846385	2.1	Significant	bone mass
COL8A1	COL8A1	1	164842019	165008330	1	Animal QTLdb	Meat_and_Carcass	135453123	175806331	QTL	14249	Bone weight in carcass	awassi,Merino	Bone weight in carcass	BONE_WT	Linkage	Mendelian	20846385	2.1	Significant	bone mass
LIPI	LIPI	1	143814918	143870569	1	Animal QTLdb	Meat_and_Carcass	135453123	165439583	QTL	14322	Carcass bone percentage	awassi,Merino	Carcass bone percentage	BONEP	Chromosome-wise	Significant	20846385		<0.05	dressed carcass bone percentage
COL8A1	COL8A1	1	164842019	165008330	1	Animal QTLdb	Meat_and_Carcass	135453123	165439583	QTL	14322	Carcass bone percentage	awassi,Merino	Carcass bone percentage	BONEP	Chromosome-wise	Significant	20846385		<0.05	dressed carcass bone percentage
COL8A1	COL8A1	1	164842019	165008330	1	Animal QTLdb	Wool	150874731	227554393	QTL	17228	Fleece yield	fleece yield	Fleece yield	FLYD	Significant	<0.05	22444653		21.73	Linkage
TMEM207	TMEM207	1	197665379	197693506	1	Animal QTLdb	Wool	150874731	227554393	QTL	17228	Fleece yield	fleece yield	Fleece yield	FLYD	Significant	<0.05	22444653		21.73	Linkage
LOC105615767	HIGD1A	1	212254399	212255681	1	Animal QTLdb	Wool	150874731	227554393	QTL	17228	Fleece yield	fleece yield	Fleece yield	FLYD	Significant	<0.05	22444653		21.73	Linkage
NLGN1	NLGN1	1	213803700	214588682	1	Animal QTLdb	Wool	150874731	227554393	QTL	17228	Fleece yield	fleece yield	Fleece yield	FLYD	Significant	<0.05	22444653		21.73	Linkage
LOC121816987	MT-ND5	1	222014175	222016580	1	Animal QTLdb	Wool	150874731	227554393	QTL	17228	Fleece yield	fleece yield	Fleece yield	FLYD	Significant	<0.05	22444653		21.73	Linkage
TMEM207	TMEM207	1	197665379	197693506	1	Animal QTLdb	Health	173064712	220186292	QTL	17193	Salmonella abortusovis susceptibility	Linkage	Salmonella abortusovis susceptibility	SAOS	0.05		22497440			Mendelian
LOC105615767	HIGD1A	1	212254399	212255681	1	Animal QTLdb	Health	173064712	220186292	QTL	17193	Salmonella abortusovis susceptibility	Linkage	Salmonella abortusovis susceptibility	SAOS	0.05		22497440			Mendelian
NLGN1	NLGN1	1	213803700	214588682	1	Animal QTLdb	Health	173064712	220186292	QTL	17193	Salmonella abortusovis susceptibility	Linkage	Salmonella abortusovis susceptibility	SAOS	0.05		22497440			Mendelian
TMEM207	TMEM207	1	197665379	197693506	1	Animal QTLdb	Meat_and_Carcass	175806331	218472780	QTL	14252	Lean meat yield percentage	awassi,Merino	Lean meat yield percentage	LMYP	Significant	2.2	20846385			dressed carcass muscle percentage
LOC105615767	HIGD1A	1	212254399	212255681	1	Animal QTLdb	Meat_and_Carcass	175806331	218472780	QTL	14252	Lean meat yield percentage	awassi,Merino	Lean meat yield percentage	LMYP	Significant	2.2	20846385			dressed carcass muscle percentage
NLGN1	NLGN1	1	213803700	214588682	1	Animal QTLdb	Meat_and_Carcass	175806331	218472780	QTL	14252	Lean meat yield percentage	awassi,Merino	Lean meat yield percentage	LMYP	Significant	2.2	20846385			dressed carcass muscle percentage
TMEM207	TMEM207	1	197665379	197693506	1	Animal QTLdb	Meat_and_Carcass	194483612	213160892	QTL	14240	Muscle depth at third lumbar	suffolk	Muscle depth at third lumbar	MDLUMB3	Significant	<0.01	20880338		1.94	longissimus thoracis muscle thickness
LOC105615767	HIGD1A	1	212254399	212255681	1	Animal QTLdb	Meat_and_Carcass	194483612	213160892	QTL	14240	Muscle depth at third lumbar	suffolk	Muscle depth at third lumbar	MDLUMB3	Significant	<0.01	20880338		1.94	longissimus thoracis muscle thickness
TMEM207	TMEM207	1	197665379	197693506	1	Animal QTLdb	Reproduction	195340368	271420300	QTL	16603	Reproductive seasonality	dorset,Friesian Milk	Reproductive seasonality	ASREP	Genome-wise	Significant	20219065	<0.01	3.46	female reproductive system physiology trait
LOC105615767	HIGD1A	1	212254399	212255681	1	Animal QTLdb	Reproduction	195340368	271420300	QTL	16603	Reproductive seasonality	dorset,Friesian Milk	Reproductive seasonality	ASREP	Genome-wise	Significant	20219065	<0.01	3.46	female reproductive system physiology trait
NLGN1	NLGN1	1	213803700	214588682	1	Animal QTLdb	Reproduction	195340368	271420300	QTL	16603	Reproductive seasonality	dorset,Friesian Milk	Reproductive seasonality	ASREP	Genome-wise	Significant	20219065	<0.01	3.46	female reproductive system physiology trait
LOC121816987	MT-ND5	1	222014175	222016580	1	Animal QTLdb	Reproduction	195340368	271420300	QTL	16603	Reproductive seasonality	dorset,Friesian Milk	Reproductive seasonality	ASREP	Genome-wise	Significant	20219065	<0.01	3.46	female reproductive system physiology trait
VEPH1	VEPH1	1	230782228	231051473	1	Animal QTLdb	Reproduction	195340368	271420300	QTL	16603	Reproductive seasonality	dorset,Friesian Milk	Reproductive seasonality	ASREP	Genome-wise	Significant	20219065	<0.01	3.46	female reproductive system physiology trait
PLCH1	PLCH1	1	232657515	232911907	1	Animal QTLdb	Reproduction	195340368	271420300	QTL	16603	Reproductive seasonality	dorset,Friesian Milk	Reproductive seasonality	ASREP	Genome-wise	Significant	20219065	<0.01	3.46	female reproductive system physiology trait
LOC121817115	LOC121817115	1	235254103	235267866	1	Animal QTLdb	Reproduction	195340368	271420300	QTL	16603	Reproductive seasonality	dorset,Friesian Milk	Reproductive seasonality	ASREP	Genome-wise	Significant	20219065	<0.01	3.46	female reproductive system physiology trait
SUCNR1	SUCNR1	1	236736728	236746459	1	Animal QTLdb	Reproduction	195340368	271420300	QTL	16603	Reproductive seasonality	dorset,Friesian Milk	Reproductive seasonality	ASREP	Genome-wise	Significant	20219065	<0.01	3.46	female reproductive system physiology trait
LOC105604023	LOC105604023	1	241134417	241141194	1	Animal QTLdb	Reproduction	195340368	271420300	QTL	16603	Reproductive seasonality	dorset,Friesian Milk	Reproductive seasonality	ASREP	Genome-wise	Significant	20219065	<0.01	3.46	female reproductive system physiology trait
LOC121818560	NA	1	245041767	245042400	1	Animal QTLdb	Reproduction	195340368	271420300	QTL	16603	Reproductive seasonality	dorset,Friesian Milk	Reproductive seasonality	ASREP	Genome-wise	Significant	20219065	<0.01	3.46	female reproductive system physiology trait
BFSP2	BFSP2	1	256589399	256662010	1	Animal QTLdb	Reproduction	195340368	271420300	QTL	16603	Reproductive seasonality	dorset,Friesian Milk	Reproductive seasonality	ASREP	Genome-wise	Significant	20219065	<0.01	3.46	female reproductive system physiology trait
AIRE	AIRE	1	264991924	265002502	1	Animal QTLdb	Reproduction	195340368	271420300	QTL	16603	Reproductive seasonality	dorset,Friesian Milk	Reproductive seasonality	ASREP	Genome-wise	Significant	20219065	<0.01	3.46	female reproductive system physiology trait
LOC121818734	NA	1	270172177	270174270	1	Animal QTLdb	Reproduction	195340368	271420300	QTL	16603	Reproductive seasonality	dorset,Friesian Milk	Reproductive seasonality	ASREP	Genome-wise	Significant	20219065	<0.01	3.46	female reproductive system physiology trait
LOC105615767	HIGD1A	1	212254399	212255681	1	Animal QTLdb	Health	200994957	220100616	QTL	16022	Fecal egg count	masai,Dorper	Fecal egg count	FECGEN	Mendelian	Comparison-wise	22221026	2.39E-3	Significant	response to parasitic infection trait
NLGN1	NLGN1	1	213803700	214588682	1	Animal QTLdb	Health	200994957	220100616	QTL	16022	Fecal egg count	masai,Dorper	Fecal egg count	FECGEN	Mendelian	Comparison-wise	22221026	2.39E-3	Significant	response to parasitic infection trait
LOC105615767	HIGD1A	1	212254399	212255681	1	Animal QTLdb	Wool	203907928	227725744	QTL	17227	Fleece yield	fleece yield	Fleece yield	FLYD	Significant	<0.05	22444653	29.2	24.11	Linkage
NLGN1	NLGN1	1	213803700	214588682	1	Animal QTLdb	Wool	203907928	227725744	QTL	17227	Fleece yield	fleece yield	Fleece yield	FLYD	Significant	<0.05	22444653	29.2	24.11	Linkage
LOC121816987	MT-ND5	1	222014175	222016580	1	Animal QTLdb	Wool	203907928	227725744	QTL	17227	Fleece yield	fleece yield	Fleece yield	FLYD	Significant	<0.05	22444653	29.2	24.11	Linkage
NLGN1	NLGN1	1	213803700	214588682	1	Animal QTLdb	Health	213160892	276903539	QTL	12884	Trichostrongylus colubriformis FEC	response to parasitic infection trait	Trichostrongylus colubriformis FEC	TFEC_1	-	2.8	12047222			fecal parasite egg count
LOC121816987	MT-ND5	1	222014175	222016580	1	Animal QTLdb	Health	213160892	276903539	QTL	12884	Trichostrongylus colubriformis FEC	response to parasitic infection trait	Trichostrongylus colubriformis FEC	TFEC_1	-	2.8	12047222			fecal parasite egg count
VEPH1	VEPH1	1	230782228	231051473	1	Animal QTLdb	Health	213160892	276903539	QTL	12884	Trichostrongylus colubriformis FEC	response to parasitic infection trait	Trichostrongylus colubriformis FEC	TFEC_1	-	2.8	12047222			fecal parasite egg count
PLCH1	PLCH1	1	232657515	232911907	1	Animal QTLdb	Health	213160892	276903539	QTL	12884	Trichostrongylus colubriformis FEC	response to parasitic infection trait	Trichostrongylus colubriformis FEC	TFEC_1	-	2.8	12047222			fecal parasite egg count
LOC121817115	LOC121817115	1	235254103	235267866	1	Animal QTLdb	Health	213160892	276903539	QTL	12884	Trichostrongylus colubriformis FEC	response to parasitic infection trait	Trichostrongylus colubriformis FEC	TFEC_1	-	2.8	12047222			fecal parasite egg count
SUCNR1	SUCNR1	1	236736728	236746459	1	Animal QTLdb	Health	213160892	276903539	QTL	12884	Trichostrongylus colubriformis FEC	response to parasitic infection trait	Trichostrongylus colubriformis FEC	TFEC_1	-	2.8	12047222			fecal parasite egg count
LOC105604023	LOC105604023	1	241134417	241141194	1	Animal QTLdb	Health	213160892	276903539	QTL	12884	Trichostrongylus colubriformis FEC	response to parasitic infection trait	Trichostrongylus colubriformis FEC	TFEC_1	-	2.8	12047222			fecal parasite egg count
LOC121818560	NA	1	245041767	245042400	1	Animal QTLdb	Health	213160892	276903539	QTL	12884	Trichostrongylus colubriformis FEC	response to parasitic infection trait	Trichostrongylus colubriformis FEC	TFEC_1	-	2.8	12047222			fecal parasite egg count
BFSP2	BFSP2	1	256589399	256662010	1	Animal QTLdb	Health	213160892	276903539	QTL	12884	Trichostrongylus colubriformis FEC	response to parasitic infection trait	Trichostrongylus colubriformis FEC	TFEC_1	-	2.8	12047222			fecal parasite egg count
AIRE	AIRE	1	264991924	265002502	1	Animal QTLdb	Health	213160892	276903539	QTL	12884	Trichostrongylus colubriformis FEC	response to parasitic infection trait	Trichostrongylus colubriformis FEC	TFEC_1	-	2.8	12047222			fecal parasite egg count
LOC121818734	NA	1	270172177	270174270	1	Animal QTLdb	Health	213160892	276903539	QTL	12884	Trichostrongylus colubriformis FEC	response to parasitic infection trait	Trichostrongylus colubriformis FEC	TFEC_1	-	2.8	12047222			fecal parasite egg count
COL6A6	COL6A6	1	272633094	272812321	1	Animal QTLdb	Health	213160892	276903539	QTL	12884	Trichostrongylus colubriformis FEC	response to parasitic infection trait	Trichostrongylus colubriformis FEC	TFEC_1	-	2.8	12047222			fecal parasite egg count
NLGN1	NLGN1	1	213803700	214588682	1	Animal QTLdb	Milk	213845796	213845800	Association	169545	Milk fat yield {180d}	Genome	Milk fat yield {180d}	MFY_180d			32510640			Genome-wise
NLGN1	NLGN1	1	213803700	214588682	1	Animal QTLdb	Wool	214306436	214306440	Association	221118	Staple length	wool staple length	Staple length	SL	Significant	2.35E-8	33602144	NCBIgene	101112016	Genome
VEPH1	VEPH1	1	230782228	231051473	1	Animal QTLdb	Health	230821963	230821967	Association	165317	Microtia	Valle del Belice	Microtia	MICROT	Genome-wise	Suggestive	30160299		<0.10	outer ear size trait
PLCH1	PLCH1	1	232657515	232911907	1	Animal QTLdb	Exterior	232773500	232773504	Association	255249	Teat number	hu	Teat number	TNUM	Experiment-wise	Significant	35040155		4.8492	nipple quantity
LOC105604023	LOC105604023	1	241134417	241141194	1	Animal QTLdb	Wool	238006816	251115183	QTL	17229	Fiber curvature	wool fiber curvature	Fiber curvature	FCURV	Significant	<0.05	22444653	30.60	43.31	Linkage
LOC121818560	NA	1	245041767	245042400	1	Animal QTLdb	Wool	238006816	251115183	QTL	17229	Fiber curvature	wool fiber curvature	Fiber curvature	FCURV	Significant	<0.05	22444653	30.60	43.31	Linkage
LOC105609153	LOC105609153	13	33528030	33549894	13	Animal QTLdb	Exterior	26687310	41332785	QTL	12910	Agouti	coat/hair pigmentation trait	Agouti	A			ISU0046			Linkage
LOC121816323	LOC121816323	13	37236256	37239931	13	Animal QTLdb	Exterior	26687310	41332785	QTL	12910	Agouti	coat/hair pigmentation trait	Agouti	A			ISU0046			Linkage
LOC121816261	LOC121816261	13	5386757	5387669	13	Animal QTLdb	Meat_and_Carcass	325455	63463725	QTL	14301	muscle weight in carcass	dressed carcass muscle weight	muscle weight in carcass	MUSWT	Significant	<0.05	20846385		6.61	Linkage
LOC101112339	RPS15A	13	21232164	21232627	13	Animal QTLdb	Meat_and_Carcass	325455	63463725	QTL	14301	muscle weight in carcass	dressed carcass muscle weight	muscle weight in carcass	MUSWT	Significant	<0.05	20846385		6.61	Linkage
LOC105611292	LOC105611292	13	24989411	25008669	13	Animal QTLdb	Meat_and_Carcass	325455	63463725	QTL	14301	muscle weight in carcass	dressed carcass muscle weight	muscle weight in carcass	MUSWT	Significant	<0.05	20846385		6.61	Linkage
LOC105609153	LOC105609153	13	33528030	33549894	13	Animal QTLdb	Meat_and_Carcass	325455	63463725	QTL	14301	muscle weight in carcass	dressed carcass muscle weight	muscle weight in carcass	MUSWT	Significant	<0.05	20846385		6.61	Linkage
LOC121816323	LOC121816323	13	37236256	37239931	13	Animal QTLdb	Meat_and_Carcass	325455	63463725	QTL	14301	muscle weight in carcass	dressed carcass muscle weight	muscle weight in carcass	MUSWT	Significant	<0.05	20846385		6.61	Linkage
LOC121816164	NA	13	41913780	41918887	13	Animal QTLdb	Meat_and_Carcass	325455	63463725	QTL	14301	muscle weight in carcass	dressed carcass muscle weight	muscle weight in carcass	MUSWT	Significant	<0.05	20846385		6.61	Linkage
LOC101105840	CALM	13	42705443	42706271	13	Animal QTLdb	Meat_and_Carcass	325455	63463725	QTL	14301	muscle weight in carcass	dressed carcass muscle weight	muscle weight in carcass	MUSWT	Significant	<0.05	20846385		6.61	Linkage
LOC101106610	AKR1C2	13	42887759	42901283	13	Animal QTLdb	Meat_and_Carcass	325455	63463725	QTL	14301	muscle weight in carcass	dressed carcass muscle weight	muscle weight in carcass	MUSWT	Significant	<0.05	20846385		6.61	Linkage
LOC101104484	NUDT15	13	47208780	47209886	13	Animal QTLdb	Meat_and_Carcass	325455	63463725	QTL	14301	muscle weight in carcass	dressed carcass muscle weight	muscle weight in carcass	MUSWT	Significant	<0.05	20846385		6.61	Linkage
SDCBP2	SDCBP2	13	59450938	59469807	13	Animal QTLdb	Meat_and_Carcass	325455	63463725	QTL	14301	muscle weight in carcass	dressed carcass muscle weight	muscle weight in carcass	MUSWT	Significant	<0.05	20846385		6.61	Linkage
LOC114117619	LOC114117619	13	62337223	62347382	13	Animal QTLdb	Meat_and_Carcass	325455	63463725	QTL	14301	muscle weight in carcass	dressed carcass muscle weight	muscle weight in carcass	MUSWT	Significant	<0.05	20846385		6.61	Linkage
LOC101112339	RPS15A	13	21232164	21232627	13	Animal QTLdb	Health	16272750	42309150	QTL	17198	Salmonella abortusovis susceptibility	Linkage	Salmonella abortusovis susceptibility	SAOS			22497440			Mendelian
LOC105611292	LOC105611292	13	24989411	25008669	13	Animal QTLdb	Health	16272750	42309150	QTL	17198	Salmonella abortusovis susceptibility	Linkage	Salmonella abortusovis susceptibility	SAOS			22497440			Mendelian
LOC105609153	LOC105609153	13	33528030	33549894	13	Animal QTLdb	Health	16272750	42309150	QTL	17198	Salmonella abortusovis susceptibility	Linkage	Salmonella abortusovis susceptibility	SAOS			22497440			Mendelian
LOC121816323	LOC121816323	13	37236256	37239931	13	Animal QTLdb	Health	16272750	42309150	QTL	17198	Salmonella abortusovis susceptibility	Linkage	Salmonella abortusovis susceptibility	SAOS			22497440			Mendelian
LOC121816164	NA	13	41913780	41918887	13	Animal QTLdb	Health	16272750	42309150	QTL	17198	Salmonella abortusovis susceptibility	Linkage	Salmonella abortusovis susceptibility	SAOS			22497440			Mendelian
LOC121816323	LOC121816323	13	37236256	37239931	13	Animal QTLdb	Health	34953867	42309150	QTL	13669	facial eczema susceptibility	romney	facial eczema susceptibility	FECZ	Suggestive	7.3	19032699			disease process measurement
LOC121816164	NA	13	41913780	41918887	13	Animal QTLdb	Health	34953867	42309150	QTL	13669	facial eczema susceptibility	romney	facial eczema susceptibility	FECZ	Suggestive	7.3	19032699			disease process measurement
LOC105608648	NA	13	79934425	79955977	13	Animal QTLdb	Health	63919362	82405206	QTL	16027	Fecal egg count	masai,Dorper	Fecal egg count	FECGEN	Mendelian	Comparison-wise	22221026	3.16E-3	Significant	response to parasitic infection trait
HRH2	HRH2	7	5441232	5488505	7	Animal QTLdb	Wool	0	101274392	QTL	14015	Staple length	romanov,Berrichon du Cher	Staple length	SL	Comparison-wise	Significant	11420622	3.9	<0.03	wool staple length
LOC121819946	NA	7	17230318	17406734	7	Animal QTLdb	Wool	0	101274392	QTL	14015	Staple length	romanov,Berrichon du Cher	Staple length	SL	Comparison-wise	Significant	11420622	3.9	<0.03	wool staple length
LOC114115753	NA	7	23116011	23116872	7	Animal QTLdb	Wool	0	101274392	QTL	14015	Staple length	romanov,Berrichon du Cher	Staple length	SL	Comparison-wise	Significant	11420622	3.9	<0.03	wool staple length
LOC101112961	NA	7	23144193	23145451	7	Animal QTLdb	Wool	0	101274392	QTL	14015	Staple length	romanov,Berrichon du Cher	Staple length	SL	Comparison-wise	Significant	11420622	3.9	<0.03	wool staple length
LOC114115748	NA	7	23520727	23521881	7	Animal QTLdb	Wool	0	101274392	QTL	14015	Staple length	romanov,Berrichon du Cher	Staple length	SL	Comparison-wise	Significant	11420622	3.9	<0.03	wool staple length
LOC114115591	YWHAZ	7	28680763	28681519	7	Animal QTLdb	Wool	0	101274392	QTL	14015	Staple length	romanov,Berrichon du Cher	Staple length	SL	Comparison-wise	Significant	11420622	3.9	<0.03	wool staple length
LOC114115851	NA	7	42724688	42725449	7	Animal QTLdb	Wool	0	101274392	QTL	14015	Staple length	romanov,Berrichon du Cher	Staple length	SL	Comparison-wise	Significant	11420622	3.9	<0.03	wool staple length
ALDH1A2	ALDH1A2	7	50340705	50459952	7	Animal QTLdb	Wool	0	101274392	QTL	14015	Staple length	romanov,Berrichon du Cher	Staple length	SL	Comparison-wise	Significant	11420622	3.9	<0.03	wool staple length
ARG2	ARG2	7	77562208	77602006	7	Animal QTLdb	Wool	0	101274392	QTL	14015	Staple length	romanov,Berrichon du Cher	Staple length	SL	Comparison-wise	Significant	11420622	3.9	<0.03	wool staple length
ESRRB	ESRRB	7	85798486	85985281	7	Animal QTLdb	Wool	0	101274392	QTL	14015	Staple length	romanov,Berrichon du Cher	Staple length	SL	Comparison-wise	Significant	11420622	3.9	<0.03	wool staple length
HRH2	HRH2	7	5441232	5488505	7	Animal QTLdb	Exterior	0	19995550	QTL	13657	Teat placement	Spanish Churra	Teat placement	TEATPL	Chromosome-wise	Significant	18765625		0.0136	udder morphology trait
LOC121819946	NA	7	17230318	17406734	7	Animal QTLdb	Exterior	0	19995550	QTL	13657	Teat placement	Spanish Churra	Teat placement	TEATPL	Chromosome-wise	Significant	18765625		0.0136	udder morphology trait
HRH2	HRH2	7	5441232	5488505	7	Animal QTLdb	Wool	0	101274392	QTL	14020	Primary fiber diameter coefficient of variance	romanov,Berrichon du Cher	Primary fiber diameter coefficient of variance	CVFD_PRI	Comparison-wise	Significant	11420622	4.0	<0.02	wool fiber trait
LOC121819946	NA	7	17230318	17406734	7	Animal QTLdb	Wool	0	101274392	QTL	14020	Primary fiber diameter coefficient of variance	romanov,Berrichon du Cher	Primary fiber diameter coefficient of variance	CVFD_PRI	Comparison-wise	Significant	11420622	4.0	<0.02	wool fiber trait
LOC114115753	NA	7	23116011	23116872	7	Animal QTLdb	Wool	0	101274392	QTL	14020	Primary fiber diameter coefficient of variance	romanov,Berrichon du Cher	Primary fiber diameter coefficient of variance	CVFD_PRI	Comparison-wise	Significant	11420622	4.0	<0.02	wool fiber trait
LOC101112961	NA	7	23144193	23145451	7	Animal QTLdb	Wool	0	101274392	QTL	14020	Primary fiber diameter coefficient of variance	romanov,Berrichon du Cher	Primary fiber diameter coefficient of variance	CVFD_PRI	Comparison-wise	Significant	11420622	4.0	<0.02	wool fiber trait
LOC114115748	NA	7	23520727	23521881	7	Animal QTLdb	Wool	0	101274392	QTL	14020	Primary fiber diameter coefficient of variance	romanov,Berrichon du Cher	Primary fiber diameter coefficient of variance	CVFD_PRI	Comparison-wise	Significant	11420622	4.0	<0.02	wool fiber trait
LOC114115591	YWHAZ	7	28680763	28681519	7	Animal QTLdb	Wool	0	101274392	QTL	14020	Primary fiber diameter coefficient of variance	romanov,Berrichon du Cher	Primary fiber diameter coefficient of variance	CVFD_PRI	Comparison-wise	Significant	11420622	4.0	<0.02	wool fiber trait
LOC114115851	NA	7	42724688	42725449	7	Animal QTLdb	Wool	0	101274392	QTL	14020	Primary fiber diameter coefficient of variance	romanov,Berrichon du Cher	Primary fiber diameter coefficient of variance	CVFD_PRI	Comparison-wise	Significant	11420622	4.0	<0.02	wool fiber trait
ALDH1A2	ALDH1A2	7	50340705	50459952	7	Animal QTLdb	Wool	0	101274392	QTL	14020	Primary fiber diameter coefficient of variance	romanov,Berrichon du Cher	Primary fiber diameter coefficient of variance	CVFD_PRI	Comparison-wise	Significant	11420622	4.0	<0.02	wool fiber trait
ARG2	ARG2	7	77562208	77602006	7	Animal QTLdb	Wool	0	101274392	QTL	14020	Primary fiber diameter coefficient of variance	romanov,Berrichon du Cher	Primary fiber diameter coefficient of variance	CVFD_PRI	Comparison-wise	Significant	11420622	4.0	<0.02	wool fiber trait
ESRRB	ESRRB	7	85798486	85985281	7	Animal QTLdb	Wool	0	101274392	QTL	14020	Primary fiber diameter coefficient of variance	romanov,Berrichon du Cher	Primary fiber diameter coefficient of variance	CVFD_PRI	Comparison-wise	Significant	11420622	4.0	<0.02	wool fiber trait
HRH2	HRH2	7	5441232	5488505	7	Animal QTLdb	Meat_and_Carcass	0	39649880	QTL	14262	Longissimus muscle area	awassi,Merino	Longissimus muscle area	LMA	Significant	3.4	20846385			longissimus thoracis muscle area
LOC121819946	NA	7	17230318	17406734	7	Animal QTLdb	Meat_and_Carcass	0	39649880	QTL	14262	Longissimus muscle area	awassi,Merino	Longissimus muscle area	LMA	Significant	3.4	20846385			longissimus thoracis muscle area
LOC114115753	NA	7	23116011	23116872	7	Animal QTLdb	Meat_and_Carcass	0	39649880	QTL	14262	Longissimus muscle area	awassi,Merino	Longissimus muscle area	LMA	Significant	3.4	20846385			longissimus thoracis muscle area
LOC101112961	NA	7	23144193	23145451	7	Animal QTLdb	Meat_and_Carcass	0	39649880	QTL	14262	Longissimus muscle area	awassi,Merino	Longissimus muscle area	LMA	Significant	3.4	20846385			longissimus thoracis muscle area
LOC114115748	NA	7	23520727	23521881	7	Animal QTLdb	Meat_and_Carcass	0	39649880	QTL	14262	Longissimus muscle area	awassi,Merino	Longissimus muscle area	LMA	Significant	3.4	20846385			longissimus thoracis muscle area
LOC114115591	YWHAZ	7	28680763	28681519	7	Animal QTLdb	Meat_and_Carcass	0	39649880	QTL	14262	Longissimus muscle area	awassi,Merino	Longissimus muscle area	LMA	Significant	3.4	20846385			longissimus thoracis muscle area
LOC121819946	NA	7	17230318	17406734	7	Animal QTLdb	Meat_and_Carcass	11328537	52411545	QTL	14287	Longissimus muscle area	longissimus thoracis muscle area	Longissimus muscle area	LMA	Significant	<0.05	20846385		13.59	Linkage
LOC114115753	NA	7	23116011	23116872	7	Animal QTLdb	Meat_and_Carcass	11328537	52411545	QTL	14287	Longissimus muscle area	longissimus thoracis muscle area	Longissimus muscle area	LMA	Significant	<0.05	20846385		13.59	Linkage
LOC101112961	NA	7	23144193	23145451	7	Animal QTLdb	Meat_and_Carcass	11328537	52411545	QTL	14287	Longissimus muscle area	longissimus thoracis muscle area	Longissimus muscle area	LMA	Significant	<0.05	20846385		13.59	Linkage
LOC114115748	NA	7	23520727	23521881	7	Animal QTLdb	Meat_and_Carcass	11328537	52411545	QTL	14287	Longissimus muscle area	longissimus thoracis muscle area	Longissimus muscle area	LMA	Significant	<0.05	20846385		13.59	Linkage
LOC114115591	YWHAZ	7	28680763	28681519	7	Animal QTLdb	Meat_and_Carcass	11328537	52411545	QTL	14287	Longissimus muscle area	longissimus thoracis muscle area	Longissimus muscle area	LMA	Significant	<0.05	20846385		13.59	Linkage
LOC114115851	NA	7	42724688	42725449	7	Animal QTLdb	Meat_and_Carcass	11328537	52411545	QTL	14287	Longissimus muscle area	longissimus thoracis muscle area	Longissimus muscle area	LMA	Significant	<0.05	20846385		13.59	Linkage
ALDH1A2	ALDH1A2	7	50340705	50459952	7	Animal QTLdb	Meat_and_Carcass	11328537	52411545	QTL	14287	Longissimus muscle area	longissimus thoracis muscle area	Longissimus muscle area	LMA	Significant	<0.05	20846385		13.59	Linkage
LOC121819946	NA	7	17230318	17406734	7	Animal QTLdb	Milk	17288706	17288710	Association	169239	Milk fat yield {180d}	Genome	Milk fat yield {180d}	MFY_180d			32510640			Genome-wise
LOC121819946	NA	7	17230318	17406734	7	Animal QTLdb	Milk	17288706	17288710	Association	169241	Milk protein yield {180d}	Genome	Milk protein yield {180d}	PY_180d			32510640			Genome-wise
LOC121819946	NA	7	17230318	17406734	7	Animal QTLdb	Milk	17288706	17288710	Association	169240	Milk Yield {180d}	Genome	Milk Yield {180d}	MY_180d			32510640			Genome-wise
LOC114115851	NA	7	42724688	42725449	7	Animal QTLdb	Milk	29686227	49340556	QTL	13998	Milk protein percentage	awassi,Merino	Milk protein percentage	PP	Linkage	Mendelian	19849860	Significant	Genome-wise	milk protein amount
ALDH1A2	ALDH1A2	7	50340705	50459952	7	Animal QTLdb	Health	45860102	54936581	QTL	12964	Haemonchus contortus FEC	response to parasitic infection trait	Haemonchus contortus FEC	HFEC	-		19291139			fecal parasite egg count
ALDH1A2	ALDH1A2	7	50340705	50459952	7	Animal QTLdb	Production	50316448	52766415	QTL	13972	Average daily gain	awassi,Merino	Average daily gain	ADG	Mendelian	-	19389264	2.62	Significant	postnatal growth trait
ESRRB	ESRRB	7	85798486	85985281	7	Animal QTLdb	Wool	85812577	85812581	Association	238766	Mean fiber diameter	Merino	Mean fiber diameter	MFDIAM	Comparison-wise	Significant	34255028		2.40E-7	wool fiber diameter
LOC114113921	KATNBL1	3	53632327	53633968	3	Animal QTLdb	Production	44275443	82268560	QTL	13927	Body weight (56 weeks)	awassi,Merino	Body weight (56 weeks)	BW	Mendelian	Significant	19389264	<0.005	3.32	body mass
LOC101110577	NA	3	59444651	59549216	3	Animal QTLdb	Production	44275443	82268560	QTL	13927	Body weight (56 weeks)	awassi,Merino	Body weight (56 weeks)	BW	Mendelian	Significant	19389264	<0.005	3.32	body mass
IL1B	IL1B	3	60147579	60155344	3	Animal QTLdb	Production	44275443	82268560	QTL	13927	Body weight (56 weeks)	awassi,Merino	Body weight (56 weeks)	BW	Mendelian	Significant	19389264	<0.005	3.32	body mass
LOC101112973	RPS13	3	75151815	75152336	3	Animal QTLdb	Production	44275443	82268560	QTL	13927	Body weight (56 weeks)	awassi,Merino	Body weight (56 weeks)	BW	Mendelian	Significant	19389264	<0.005	3.32	body mass
KCNK12	KCNK12	3	76844069	76899716	3	Animal QTLdb	Production	44275443	82268560	QTL	13927	Body weight (56 weeks)	awassi,Merino	Body weight (56 weeks)	BW	Mendelian	Significant	19389264	<0.005	3.32	body mass
LOC121819057	NA	3	79178892	79188871	3	Animal QTLdb	Production	44275443	82268560	QTL	13927	Body weight (56 weeks)	awassi,Merino	Body weight (56 weeks)	BW	Mendelian	Significant	19389264	<0.005	3.32	body mass
LOC121818987	NA	3	6255321	6261261	3	Animal QTLdb	Wool	0	226088960	QTL	14014	Staple length	romanov,Berrichon du Cher	Staple length	SL	Comparison-wise	Significant	11420622	10.4	<0.0005	wool staple length
LOC121819009	LOC121819009	3	26135310	26138086	3	Animal QTLdb	Wool	0	226088960	QTL	14014	Staple length	romanov,Berrichon du Cher	Staple length	SL	Comparison-wise	Significant	11420622	10.4	<0.0005	wool staple length
LOC121819030	NA	3	43985851	44010176	3	Animal QTLdb	Wool	0	226088960	QTL	14014	Staple length	romanov,Berrichon du Cher	Staple length	SL	Comparison-wise	Significant	11420622	10.4	<0.0005	wool staple length
LOC114113921	KATNBL1	3	53632327	53633968	3	Animal QTLdb	Wool	0	226088960	QTL	14014	Staple length	romanov,Berrichon du Cher	Staple length	SL	Comparison-wise	Significant	11420622	10.4	<0.0005	wool staple length
LOC101110577	NA	3	59444651	59549216	3	Animal QTLdb	Wool	0	226088960	QTL	14014	Staple length	romanov,Berrichon du Cher	Staple length	SL	Comparison-wise	Significant	11420622	10.4	<0.0005	wool staple length
IL1B	IL1B	3	60147579	60155344	3	Animal QTLdb	Wool	0	226088960	QTL	14014	Staple length	romanov,Berrichon du Cher	Staple length	SL	Comparison-wise	Significant	11420622	10.4	<0.0005	wool staple length
LOC101112973	RPS13	3	75151815	75152336	3	Animal QTLdb	Wool	0	226088960	QTL	14014	Staple length	romanov,Berrichon du Cher	Staple length	SL	Comparison-wise	Significant	11420622	10.4	<0.0005	wool staple length
KCNK12	KCNK12	3	76844069	76899716	3	Animal QTLdb	Wool	0	226088960	QTL	14014	Staple length	romanov,Berrichon du Cher	Staple length	SL	Comparison-wise	Significant	11420622	10.4	<0.0005	wool staple length
LOC121819057	NA	3	79178892	79188871	3	Animal QTLdb	Wool	0	226088960	QTL	14014	Staple length	romanov,Berrichon du Cher	Staple length	SL	Comparison-wise	Significant	11420622	10.4	<0.0005	wool staple length
VAX2	VAX2	3	92988131	92990621	3	Animal QTLdb	Wool	0	226088960	QTL	14014	Staple length	romanov,Berrichon du Cher	Staple length	SL	Comparison-wise	Significant	11420622	10.4	<0.0005	wool staple length
ARID5A	ARID5A	3	103915733	103928344	3	Animal QTLdb	Wool	0	226088960	QTL	14014	Staple length	romanov,Berrichon du Cher	Staple length	SL	Comparison-wise	Significant	11420622	10.4	<0.0005	wool staple length
DUSP2	DUSP2	3	104182840	104185636	3	Animal QTLdb	Wool	0	226088960	QTL	14014	Staple length	romanov,Berrichon du Cher	Staple length	SL	Comparison-wise	Significant	11420622	10.4	<0.0005	wool staple length
BUB1	BUB1	3	104870104	104905848	3	Animal QTLdb	Wool	0	226088960	QTL	14014	Staple length	romanov,Berrichon du Cher	Staple length	SL	Comparison-wise	Significant	11420622	10.4	<0.0005	wool staple length
LOC101121085	TDH	3	106963575	106964720	3	Animal QTLdb	Wool	0	226088960	QTL	14014	Staple length	romanov,Berrichon du Cher	Staple length	SL	Comparison-wise	Significant	11420622	10.4	<0.0005	wool staple length
LOC101120997	ANAPC15	3	110526473	110527131	3	Animal QTLdb	Wool	0	226088960	QTL	14014	Staple length	romanov,Berrichon du Cher	Staple length	SL	Comparison-wise	Significant	11420622	10.4	<0.0005	wool staple length
LOC105614707	LOC105614707	3	118451541	118462733	3	Animal QTLdb	Wool	0	226088960	QTL	14014	Staple length	romanov,Berrichon du Cher	Staple length	SL	Comparison-wise	Significant	11420622	10.4	<0.0005	wool staple length
TSPAN19	TSPAN19	3	121213345	121244817	3	Animal QTLdb	Wool	0	226088960	QTL	14014	Staple length	romanov,Berrichon du Cher	Staple length	SL	Comparison-wise	Significant	11420622	10.4	<0.0005	wool staple length
C3H12orf50	C3H12orf50	3	124300629	124327550	3	Animal QTLdb	Wool	0	226088960	QTL	14014	Staple length	romanov,Berrichon du Cher	Staple length	SL	Comparison-wise	Significant	11420622	10.4	<0.0005	wool staple length
LOC105607925	LOC105607925	3	127610072	127644307	3	Animal QTLdb	Wool	0	226088960	QTL	14014	Staple length	romanov,Berrichon du Cher	Staple length	SL	Comparison-wise	Significant	11420622	10.4	<0.0005	wool staple length
LOC114113983	RPS23	3	135473545	135474023	3	Animal QTLdb	Wool	0	226088960	QTL	14014	Staple length	romanov,Berrichon du Cher	Staple length	SL	Comparison-wise	Significant	11420622	10.4	<0.0005	wool staple length
LOC101103222	LYZ	3	150537413	150542277	3	Animal QTLdb	Wool	0	226088960	QTL	14014	Staple length	romanov,Berrichon du Cher	Staple length	SL	Comparison-wise	Significant	11420622	10.4	<0.0005	wool staple length
LOC114113633	NA	3	151430208	151432320	3	Animal QTLdb	Wool	0	226088960	QTL	14014	Staple length	romanov,Berrichon du Cher	Staple length	SL	Comparison-wise	Significant	11420622	10.4	<0.0005	wool staple length
LOC101114092	RPL23A	3	160214223	160214762	3	Animal QTLdb	Wool	0	226088960	QTL	14014	Staple length	romanov,Berrichon du Cher	Staple length	SL	Comparison-wise	Significant	11420622	10.4	<0.0005	wool staple length
LOC121819153	LOC121819153	3	179116560	179124439	3	Animal QTLdb	Wool	0	226088960	QTL	14014	Staple length	romanov,Berrichon du Cher	Staple length	SL	Comparison-wise	Significant	11420622	10.4	<0.0005	wool staple length
LOC121819165	NA	3	183267751	183277694	3	Animal QTLdb	Wool	0	226088960	QTL	14014	Staple length	romanov,Berrichon du Cher	Staple length	SL	Comparison-wise	Significant	11420622	10.4	<0.0005	wool staple length
FAR2	FAR2	3	185829803	186006471	3	Animal QTLdb	Wool	0	226088960	QTL	14014	Staple length	romanov,Berrichon du Cher	Staple length	SL	Comparison-wise	Significant	11420622	10.4	<0.0005	wool staple length
BCL2L14	BCL2L14	3	203387628	203410939	3	Animal QTLdb	Wool	0	226088960	QTL	14014	Staple length	romanov,Berrichon du Cher	Staple length	SL	Comparison-wise	Significant	11420622	10.4	<0.0005	wool staple length
CLEC2D	CLEC2D	3	206072130	206092050	3	Animal QTLdb	Wool	0	226088960	QTL	14014	Staple length	romanov,Berrichon du Cher	Staple length	SL	Comparison-wise	Significant	11420622	10.4	<0.0005	wool staple length
LOC114108764	EM4B	3	208167527	208550471	3	Animal QTLdb	Wool	0	226088960	QTL	14014	Staple length	romanov,Berrichon du Cher	Staple length	SL	Comparison-wise	Significant	11420622	10.4	<0.0005	wool staple length
LOC105601851	EM4B	3	208393300	208434859	3	Animal QTLdb	Wool	0	226088960	QTL	14014	Staple length	romanov,Berrichon du Cher	Staple length	SL	Comparison-wise	Significant	11420622	10.4	<0.0005	wool staple length
LOC121818987	NA	3	6255321	6261261	3	Animal QTLdb	Health	0	37394800	QTL	12897	Haemonchus contortus FEC	response to parasitic infection trait	Haemonchus contortus FEC	HFEC	-	11	19291139			fecal parasite egg count
LOC121819009	LOC121819009	3	26135310	26138086	3	Animal QTLdb	Health	0	37394800	QTL	12897	Haemonchus contortus FEC	response to parasitic infection trait	Haemonchus contortus FEC	HFEC	-	11	19291139			fecal parasite egg count
LOC121819009	LOC121819009	3	26135310	26138086	3	Animal QTLdb	Health	23334355	51604824	QTL	14155	Trichostrongylus colubriformis FEC	Merino,romney	Trichostrongylus colubriformis FEC	TFEC_1	Mendelian	Experiment-wise	20388239	1.93	Significant	response to parasitic infection trait
LOC121819030	NA	3	43985851	44010176	3	Animal QTLdb	Health	23334355	51604824	QTL	14155	Trichostrongylus colubriformis FEC	Merino,romney	Trichostrongylus colubriformis FEC	TFEC_1	Mendelian	Experiment-wise	20388239	1.93	Significant	response to parasitic infection trait
LOC114113921	KATNBL1	3	53632327	53633968	3	Animal QTLdb	Milk	49660294	59457732	QTL	16013	Milk fat persistency	awassi,Merino	Milk fat persistency	MFPERS	Significant	2.8	21693024			milk fat amount
LOC101110577	NA	3	59444651	59549216	3	Animal QTLdb	Milk	49660294	59457732	QTL	16013	Milk fat persistency	awassi,Merino	Milk fat persistency	MFPERS	Significant	2.8	21693024			milk fat amount
LOC114113921	KATNBL1	3	53632327	53633968	3	Animal QTLdb	Milk	52203140	83166035	QTL	13993	Milk fat percentage	awassi,Merino	Milk fat percentage	MF	Linkage	Mendelian	19849860	Significant	Genome-wise	total milk fat amount
LOC101110577	NA	3	59444651	59549216	3	Animal QTLdb	Milk	52203140	83166035	QTL	13993	Milk fat percentage	awassi,Merino	Milk fat percentage	MF	Linkage	Mendelian	19849860	Significant	Genome-wise	total milk fat amount
IL1B	IL1B	3	60147579	60155344	3	Animal QTLdb	Milk	52203140	83166035	QTL	13993	Milk fat percentage	awassi,Merino	Milk fat percentage	MF	Linkage	Mendelian	19849860	Significant	Genome-wise	total milk fat amount
LOC101112973	RPS13	3	75151815	75152336	3	Animal QTLdb	Milk	52203140	83166035	QTL	13993	Milk fat percentage	awassi,Merino	Milk fat percentage	MF	Linkage	Mendelian	19849860	Significant	Genome-wise	total milk fat amount
KCNK12	KCNK12	3	76844069	76899716	3	Animal QTLdb	Milk	52203140	83166035	QTL	13993	Milk fat percentage	awassi,Merino	Milk fat percentage	MF	Linkage	Mendelian	19849860	Significant	Genome-wise	total milk fat amount
LOC121819057	NA	3	79178892	79188871	3	Animal QTLdb	Milk	52203140	83166035	QTL	13993	Milk fat percentage	awassi,Merino	Milk fat percentage	MF	Linkage	Mendelian	19849860	Significant	Genome-wise	total milk fat amount
LOC101110577	NA	3	59444651	59549216	3	Animal QTLdb	Milk	54970356	84512248	QTL	13996	Milk Yield	awassi,Merino	Milk Yield	MY	Mendelian	Genome-wise	19849860	2.3	Significant	milk amount
IL1B	IL1B	3	60147579	60155344	3	Animal QTLdb	Milk	54970356	84512248	QTL	13996	Milk Yield	awassi,Merino	Milk Yield	MY	Mendelian	Genome-wise	19849860	2.3	Significant	milk amount
LOC101112973	RPS13	3	75151815	75152336	3	Animal QTLdb	Milk	54970356	84512248	QTL	13996	Milk Yield	awassi,Merino	Milk Yield	MY	Mendelian	Genome-wise	19849860	2.3	Significant	milk amount
KCNK12	KCNK12	3	76844069	76899716	3	Animal QTLdb	Milk	54970356	84512248	QTL	13996	Milk Yield	awassi,Merino	Milk Yield	MY	Mendelian	Genome-wise	19849860	2.3	Significant	milk amount
LOC121819057	NA	3	79178892	79188871	3	Animal QTLdb	Milk	54970356	84512248	QTL	13996	Milk Yield	awassi,Merino	Milk Yield	MY	Mendelian	Genome-wise	19849860	2.3	Significant	milk amount
LOC101110577	NA	3	59444651	59549216	3	Animal QTLdb	Milk	56391358	72171964	QTL	13997	Milk protein yield	awassi,Merino	Milk protein yield	PY	Linkage	Mendelian	19849860	Significant	Genome-wise	milk protein amount
IL1B	IL1B	3	60147579	60155344	3	Animal QTLdb	Milk	56391358	72171964	QTL	13997	Milk protein yield	awassi,Merino	Milk protein yield	PY	Linkage	Mendelian	19849860	Significant	Genome-wise	milk protein amount
LOC101110577	NA	3	59444651	59549216	3	Animal QTLdb	Milk	56391358	79725713	QTL	13995	milk lactose yield	awassi,Merino	milk lactose yield	MLACT	Mendelian	Genome-wise	19849860	2.7	Significant	milk lactose amount
IL1B	IL1B	3	60147579	60155344	3	Animal QTLdb	Milk	56391358	79725713	QTL	13995	milk lactose yield	awassi,Merino	milk lactose yield	MLACT	Mendelian	Genome-wise	19849860	2.7	Significant	milk lactose amount
LOC101112973	RPS13	3	75151815	75152336	3	Animal QTLdb	Milk	56391358	79725713	QTL	13995	milk lactose yield	awassi,Merino	milk lactose yield	MLACT	Mendelian	Genome-wise	19849860	2.7	Significant	milk lactose amount
KCNK12	KCNK12	3	76844069	76899716	3	Animal QTLdb	Milk	56391358	79725713	QTL	13995	milk lactose yield	awassi,Merino	milk lactose yield	MLACT	Mendelian	Genome-wise	19849860	2.7	Significant	milk lactose amount
LOC121819057	NA	3	79178892	79188871	3	Animal QTLdb	Milk	56391358	79725713	QTL	13995	milk lactose yield	awassi,Merino	milk lactose yield	MLACT	Mendelian	Genome-wise	19849860	2.7	Significant	milk lactose amount
LOC101110577	NA	3	59444651	59549216	3	Animal QTLdb	Meat_and_Carcass	59457732	177101772	QTL	14281	internal fat amount	internal adipose amount	internal fat amount	INTFAT	Significant	<0.05	20846385		8.5	Linkage
IL1B	IL1B	3	60147579	60155344	3	Animal QTLdb	Meat_and_Carcass	59457732	177101772	QTL	14281	internal fat amount	internal adipose amount	internal fat amount	INTFAT	Significant	<0.05	20846385		8.5	Linkage
LOC101112973	RPS13	3	75151815	75152336	3	Animal QTLdb	Meat_and_Carcass	59457732	177101772	QTL	14281	internal fat amount	internal adipose amount	internal fat amount	INTFAT	Significant	<0.05	20846385		8.5	Linkage
KCNK12	KCNK12	3	76844069	76899716	3	Animal QTLdb	Meat_and_Carcass	59457732	177101772	QTL	14281	internal fat amount	internal adipose amount	internal fat amount	INTFAT	Significant	<0.05	20846385		8.5	Linkage
LOC121819057	NA	3	79178892	79188871	3	Animal QTLdb	Meat_and_Carcass	59457732	177101772	QTL	14281	internal fat amount	internal adipose amount	internal fat amount	INTFAT	Significant	<0.05	20846385		8.5	Linkage
VAX2	VAX2	3	92988131	92990621	3	Animal QTLdb	Meat_and_Carcass	59457732	177101772	QTL	14281	internal fat amount	internal adipose amount	internal fat amount	INTFAT	Significant	<0.05	20846385		8.5	Linkage
ARID5A	ARID5A	3	103915733	103928344	3	Animal QTLdb	Meat_and_Carcass	59457732	177101772	QTL	14281	internal fat amount	internal adipose amount	internal fat amount	INTFAT	Significant	<0.05	20846385		8.5	Linkage
DUSP2	DUSP2	3	104182840	104185636	3	Animal QTLdb	Meat_and_Carcass	59457732	177101772	QTL	14281	internal fat amount	internal adipose amount	internal fat amount	INTFAT	Significant	<0.05	20846385		8.5	Linkage
BUB1	BUB1	3	104870104	104905848	3	Animal QTLdb	Meat_and_Carcass	59457732	177101772	QTL	14281	internal fat amount	internal adipose amount	internal fat amount	INTFAT	Significant	<0.05	20846385		8.5	Linkage
LOC101121085	TDH	3	106963575	106964720	3	Animal QTLdb	Meat_and_Carcass	59457732	177101772	QTL	14281	internal fat amount	internal adipose amount	internal fat amount	INTFAT	Significant	<0.05	20846385		8.5	Linkage
LOC101120997	ANAPC15	3	110526473	110527131	3	Animal QTLdb	Meat_and_Carcass	59457732	177101772	QTL	14281	internal fat amount	internal adipose amount	internal fat amount	INTFAT	Significant	<0.05	20846385		8.5	Linkage
LOC105614707	LOC105614707	3	118451541	118462733	3	Animal QTLdb	Meat_and_Carcass	59457732	177101772	QTL	14281	internal fat amount	internal adipose amount	internal fat amount	INTFAT	Significant	<0.05	20846385		8.5	Linkage
TSPAN19	TSPAN19	3	121213345	121244817	3	Animal QTLdb	Meat_and_Carcass	59457732	177101772	QTL	14281	internal fat amount	internal adipose amount	internal fat amount	INTFAT	Significant	<0.05	20846385		8.5	Linkage
C3H12orf50	C3H12orf50	3	124300629	124327550	3	Animal QTLdb	Meat_and_Carcass	59457732	177101772	QTL	14281	internal fat amount	internal adipose amount	internal fat amount	INTFAT	Significant	<0.05	20846385		8.5	Linkage
LOC105607925	LOC105607925	3	127610072	127644307	3	Animal QTLdb	Meat_and_Carcass	59457732	177101772	QTL	14281	internal fat amount	internal adipose amount	internal fat amount	INTFAT	Significant	<0.05	20846385		8.5	Linkage
LOC114113983	RPS23	3	135473545	135474023	3	Animal QTLdb	Meat_and_Carcass	59457732	177101772	QTL	14281	internal fat amount	internal adipose amount	internal fat amount	INTFAT	Significant	<0.05	20846385		8.5	Linkage
LOC101103222	LYZ	3	150537413	150542277	3	Animal QTLdb	Meat_and_Carcass	59457732	177101772	QTL	14281	internal fat amount	internal adipose amount	internal fat amount	INTFAT	Significant	<0.05	20846385		8.5	Linkage
LOC114113633	NA	3	151430208	151432320	3	Animal QTLdb	Meat_and_Carcass	59457732	177101772	QTL	14281	internal fat amount	internal adipose amount	internal fat amount	INTFAT	Significant	<0.05	20846385		8.5	Linkage
LOC101114092	RPL23A	3	160214223	160214762	3	Animal QTLdb	Meat_and_Carcass	59457732	177101772	QTL	14281	internal fat amount	internal adipose amount	internal fat amount	INTFAT	Significant	<0.05	20846385		8.5	Linkage
LOC101112973	RPS13	3	75151815	75152336	3	Animal QTLdb	Meat_and_Carcass	62075368	153318680	QTL	17220	Meat conjugated linoleic acid content	meat conjugated linoleic acid content	Meat conjugated linoleic acid content	MCLA	Significant	<0.05	17093215	1.50	28.6	Linkage
KCNK12	KCNK12	3	76844069	76899716	3	Animal QTLdb	Meat_and_Carcass	62075368	153318680	QTL	17220	Meat conjugated linoleic acid content	meat conjugated linoleic acid content	Meat conjugated linoleic acid content	MCLA	Significant	<0.05	17093215	1.50	28.6	Linkage
LOC121819057	NA	3	79178892	79188871	3	Animal QTLdb	Meat_and_Carcass	62075368	153318680	QTL	17220	Meat conjugated linoleic acid content	meat conjugated linoleic acid content	Meat conjugated linoleic acid content	MCLA	Significant	<0.05	17093215	1.50	28.6	Linkage
VAX2	VAX2	3	92988131	92990621	3	Animal QTLdb	Meat_and_Carcass	62075368	153318680	QTL	17220	Meat conjugated linoleic acid content	meat conjugated linoleic acid content	Meat conjugated linoleic acid content	MCLA	Significant	<0.05	17093215	1.50	28.6	Linkage
ARID5A	ARID5A	3	103915733	103928344	3	Animal QTLdb	Meat_and_Carcass	62075368	153318680	QTL	17220	Meat conjugated linoleic acid content	meat conjugated linoleic acid content	Meat conjugated linoleic acid content	MCLA	Significant	<0.05	17093215	1.50	28.6	Linkage
DUSP2	DUSP2	3	104182840	104185636	3	Animal QTLdb	Meat_and_Carcass	62075368	153318680	QTL	17220	Meat conjugated linoleic acid content	meat conjugated linoleic acid content	Meat conjugated linoleic acid content	MCLA	Significant	<0.05	17093215	1.50	28.6	Linkage
BUB1	BUB1	3	104870104	104905848	3	Animal QTLdb	Meat_and_Carcass	62075368	153318680	QTL	17220	Meat conjugated linoleic acid content	meat conjugated linoleic acid content	Meat conjugated linoleic acid content	MCLA	Significant	<0.05	17093215	1.50	28.6	Linkage
LOC101121085	TDH	3	106963575	106964720	3	Animal QTLdb	Meat_and_Carcass	62075368	153318680	QTL	17220	Meat conjugated linoleic acid content	meat conjugated linoleic acid content	Meat conjugated linoleic acid content	MCLA	Significant	<0.05	17093215	1.50	28.6	Linkage
LOC101120997	ANAPC15	3	110526473	110527131	3	Animal QTLdb	Meat_and_Carcass	62075368	153318680	QTL	17220	Meat conjugated linoleic acid content	meat conjugated linoleic acid content	Meat conjugated linoleic acid content	MCLA	Significant	<0.05	17093215	1.50	28.6	Linkage
LOC105614707	LOC105614707	3	118451541	118462733	3	Animal QTLdb	Meat_and_Carcass	62075368	153318680	QTL	17220	Meat conjugated linoleic acid content	meat conjugated linoleic acid content	Meat conjugated linoleic acid content	MCLA	Significant	<0.05	17093215	1.50	28.6	Linkage
TSPAN19	TSPAN19	3	121213345	121244817	3	Animal QTLdb	Meat_and_Carcass	62075368	153318680	QTL	17220	Meat conjugated linoleic acid content	meat conjugated linoleic acid content	Meat conjugated linoleic acid content	MCLA	Significant	<0.05	17093215	1.50	28.6	Linkage
C3H12orf50	C3H12orf50	3	124300629	124327550	3	Animal QTLdb	Meat_and_Carcass	62075368	153318680	QTL	17220	Meat conjugated linoleic acid content	meat conjugated linoleic acid content	Meat conjugated linoleic acid content	MCLA	Significant	<0.05	17093215	1.50	28.6	Linkage
LOC105607925	LOC105607925	3	127610072	127644307	3	Animal QTLdb	Meat_and_Carcass	62075368	153318680	QTL	17220	Meat conjugated linoleic acid content	meat conjugated linoleic acid content	Meat conjugated linoleic acid content	MCLA	Significant	<0.05	17093215	1.50	28.6	Linkage
LOC114113983	RPS23	3	135473545	135474023	3	Animal QTLdb	Meat_and_Carcass	62075368	153318680	QTL	17220	Meat conjugated linoleic acid content	meat conjugated linoleic acid content	Meat conjugated linoleic acid content	MCLA	Significant	<0.05	17093215	1.50	28.6	Linkage
LOC101103222	LYZ	3	150537413	150542277	3	Animal QTLdb	Meat_and_Carcass	62075368	153318680	QTL	17220	Meat conjugated linoleic acid content	meat conjugated linoleic acid content	Meat conjugated linoleic acid content	MCLA	Significant	<0.05	17093215	1.50	28.6	Linkage
LOC114113633	NA	3	151430208	151432320	3	Animal QTLdb	Meat_and_Carcass	62075368	153318680	QTL	17220	Meat conjugated linoleic acid content	meat conjugated linoleic acid content	Meat conjugated linoleic acid content	MCLA	Significant	<0.05	17093215	1.50	28.6	Linkage
LOC121819057	NA	3	79178892	79188871	3	Animal QTLdb	Health	79184029	79184033	QTL	125777	Fecal egg count	romney	Fecal egg count	FECGEN	-	-	25074012	0.0193	Significant	response to parasitic infection trait
LOC121819057	NA	3	79178892	79188871	3	Animal QTLdb	Health	79184029	79184033	QTL	125778	Fecal egg count	perendale	Fecal egg count	FECGEN	-	-	25074012	0.0240	Significant	response to parasitic infection trait
ARID5A	ARID5A	3	103915733	103928344	3	Animal QTLdb	Meat_and_Carcass	95581108	123851577	QTL	14255	internal fat amount	awassi,Merino	internal fat amount	INTFAT	Significant	2.1	20846385			internal adipose amount
DUSP2	DUSP2	3	104182840	104185636	3	Animal QTLdb	Meat_and_Carcass	95581108	123851577	QTL	14255	internal fat amount	awassi,Merino	internal fat amount	INTFAT	Significant	2.1	20846385			internal adipose amount
BUB1	BUB1	3	104870104	104905848	3	Animal QTLdb	Meat_and_Carcass	95581108	123851577	QTL	14255	internal fat amount	awassi,Merino	internal fat amount	INTFAT	Significant	2.1	20846385			internal adipose amount
LOC101121085	TDH	3	106963575	106964720	3	Animal QTLdb	Meat_and_Carcass	95581108	123851577	QTL	14255	internal fat amount	awassi,Merino	internal fat amount	INTFAT	Significant	2.1	20846385			internal adipose amount
LOC101120997	ANAPC15	3	110526473	110527131	3	Animal QTLdb	Meat_and_Carcass	95581108	123851577	QTL	14255	internal fat amount	awassi,Merino	internal fat amount	INTFAT	Significant	2.1	20846385			internal adipose amount
LOC105614707	LOC105614707	3	118451541	118462733	3	Animal QTLdb	Meat_and_Carcass	95581108	123851577	QTL	14255	internal fat amount	awassi,Merino	internal fat amount	INTFAT	Significant	2.1	20846385			internal adipose amount
TSPAN19	TSPAN19	3	121213345	121244817	3	Animal QTLdb	Meat_and_Carcass	95581108	123851577	QTL	14255	internal fat amount	awassi,Merino	internal fat amount	INTFAT	Significant	2.1	20846385			internal adipose amount
LOC101121085	TDH	3	106963575	106964720	3	Animal QTLdb	Health	105528125	111885241	QTL	13665	facial eczema susceptibility	romney	facial eczema susceptibility	FECZ	Significant	36.8	19032699			disease process measurement
LOC101120997	ANAPC15	3	110526473	110527131	3	Animal QTLdb	Health	105528125	111885241	QTL	13665	facial eczema susceptibility	romney	facial eczema susceptibility	FECZ	Significant	36.8	19032699			disease process measurement
LOC101121085	TDH	3	106963575	106964720	3	Animal QTLdb	Health	105528125	111885241	QTL	13664	facial eczema susceptibility	romney	facial eczema susceptibility	FECZ	Significant	21.5	19032699			disease process measurement
LOC101120997	ANAPC15	3	110526473	110527131	3	Animal QTLdb	Health	105528125	111885241	QTL	13664	facial eczema susceptibility	romney	facial eczema susceptibility	FECZ	Significant	21.5	19032699			disease process measurement
LOC105614707	LOC105614707	3	118451541	118462733	3	Animal QTLdb	Health	111885241	134172542	QTL	12885	Trichostrongylus colubriformis FEC	response to parasitic infection trait	Trichostrongylus colubriformis FEC	TFEC_1	-	3.9	12047222			fecal parasite egg count
TSPAN19	TSPAN19	3	121213345	121244817	3	Animal QTLdb	Health	111885241	134172542	QTL	12885	Trichostrongylus colubriformis FEC	response to parasitic infection trait	Trichostrongylus colubriformis FEC	TFEC_1	-	3.9	12047222			fecal parasite egg count
C3H12orf50	C3H12orf50	3	124300629	124327550	3	Animal QTLdb	Health	111885241	134172542	QTL	12885	Trichostrongylus colubriformis FEC	response to parasitic infection trait	Trichostrongylus colubriformis FEC	TFEC_1	-	3.9	12047222			fecal parasite egg count
LOC105607925	LOC105607925	3	127610072	127644307	3	Animal QTLdb	Health	111885241	134172542	QTL	12885	Trichostrongylus colubriformis FEC	response to parasitic infection trait	Trichostrongylus colubriformis FEC	TFEC_1	-	3.9	12047222			fecal parasite egg count
LOC114113983	RPS23	3	135473545	135474023	3	Animal QTLdb	Health	127665847	154814472	QTL	14156	Change in eosinophil number	Merino,romney	Change in eosinophil number	CEOSIN	Experiment-wise	Significant	20388239	<0.05	2.20	eosinophil quantity
LOC101103222	LYZ	3	150537413	150542277	3	Animal QTLdb	Health	127665847	154814472	QTL	14156	Change in eosinophil number	Merino,romney	Change in eosinophil number	CEOSIN	Experiment-wise	Significant	20388239	<0.05	2.20	eosinophil quantity
LOC114113633	NA	3	151430208	151432320	3	Animal QTLdb	Health	127665847	154814472	QTL	14156	Change in eosinophil number	Merino,romney	Change in eosinophil number	CEOSIN	Experiment-wise	Significant	20388239	<0.05	2.20	eosinophil quantity
LOC114113983	RPS23	3	135473545	135474023	3	Animal QTLdb	Production	132975908	146213668	QTL	13787	Body weight	scottish blackface	Body weight	BW	Mendelian	Chromosome-wise	19076734	<0.05	Significant	body mass
LOC114113983	RPS23	3	135473545	135474023	3	Animal QTLdb	Milk	134172542	141576712	QTL	17200	Milk protein percentage	Spanish Churra	Milk protein percentage	PP	Linkage	Mendelian	22497507	9.18E-11	Significant	milk protein amount
LOC114113983	RPS23	3	135473545	135474023	3	Animal QTLdb	Production	134172542	161096798	QTL	17230	Body weight (birth)	body mass	Body weight (birth)	BIRTH_WT	Chromosome-wise	Significant	22444653	2.75	<0.05	body weight
LOC101103222	LYZ	3	150537413	150542277	3	Animal QTLdb	Production	134172542	161096798	QTL	17230	Body weight (birth)	body mass	Body weight (birth)	BIRTH_WT	Chromosome-wise	Significant	22444653	2.75	<0.05	body weight
LOC114113633	NA	3	151430208	151432320	3	Animal QTLdb	Production	134172542	161096798	QTL	17230	Body weight (birth)	body mass	Body weight (birth)	BIRTH_WT	Chromosome-wise	Significant	22444653	2.75	<0.05	body weight
LOC101114092	RPL23A	3	160214223	160214762	3	Animal QTLdb	Production	134172542	161096798	QTL	17230	Body weight (birth)	body mass	Body weight (birth)	BIRTH_WT	Chromosome-wise	Significant	22444653	2.75	<0.05	body weight
LOC101103222	LYZ	3	150537413	150542277	3	Animal QTLdb	Milk	140754027	152645573	QTL	13905	Milk protein percentage	Spanish Churra	Milk protein percentage	PP	Linkage	Mendelian	19397522	Significant	Genome-wise	milk protein amount
LOC114113633	NA	3	151430208	151432320	3	Animal QTLdb	Milk	140754027	152645573	QTL	13905	Milk protein percentage	Spanish Churra	Milk protein percentage	PP	Linkage	Mendelian	19397522	Significant	Genome-wise	milk protein amount
LOC101114092	RPL23A	3	160214223	160214762	3	Animal QTLdb	Health	156310264	168351389	QTL	12891	Strongyle FEC	response to parasitic infection trait	Strongyle FEC	SFEC	-	2.59	16391549			fecal parasite egg count
LOC121819153	LOC121819153	3	179116560	179124439	3	Animal QTLdb	Health	177700089	193555484	QTL	16036	Hematocrit	masai,Dorper	Hematocrit	HCT	Comparison-wise	Significant	22221026	12.21	4.76E-4	hematocrit
LOC121819165	NA	3	183267751	183277694	3	Animal QTLdb	Health	177700089	193555484	QTL	16036	Hematocrit	masai,Dorper	Hematocrit	HCT	Comparison-wise	Significant	22221026	12.21	4.76E-4	hematocrit
FAR2	FAR2	3	185829803	186006471	3	Animal QTLdb	Health	177700089	193555484	QTL	16036	Hematocrit	masai,Dorper	Hematocrit	HCT	Comparison-wise	Significant	22221026	12.21	4.76E-4	hematocrit
LOC121819153	LOC121819153	3	179116560	179124439	3	Animal QTLdb	Reproduction	178672354	198641177	QTL	16605	Reproductive seasonality	dorset,Friesian Milk	Reproductive seasonality	ASREP	Chromosome-wise	Significant	20219065	<0.01	2.57	female reproductive system physiology trait
LOC121819165	NA	3	183267751	183277694	3	Animal QTLdb	Reproduction	178672354	198641177	QTL	16605	Reproductive seasonality	dorset,Friesian Milk	Reproductive seasonality	ASREP	Chromosome-wise	Significant	20219065	<0.01	2.57	female reproductive system physiology trait
FAR2	FAR2	3	185829803	186006471	3	Animal QTLdb	Reproduction	178672354	198641177	QTL	16605	Reproductive seasonality	dorset,Friesian Milk	Reproductive seasonality	ASREP	Chromosome-wise	Significant	20219065	<0.01	2.57	female reproductive system physiology trait
LOC121819153	LOC121819153	3	179116560	179124439	3	Animal QTLdb	Reproduction	178672354	198641177	QTL	16604	Reproductive seasonality	dorset,Friesian Milk	Reproductive seasonality	ASREP	Chromosome-wise	Significant	20219065	<0.05	2.01	female reproductive system physiology trait
LOC121819165	NA	3	183267751	183277694	3	Animal QTLdb	Reproduction	178672354	198641177	QTL	16604	Reproductive seasonality	dorset,Friesian Milk	Reproductive seasonality	ASREP	Chromosome-wise	Significant	20219065	<0.05	2.01	female reproductive system physiology trait
FAR2	FAR2	3	185829803	186006471	3	Animal QTLdb	Reproduction	178672354	198641177	QTL	16604	Reproductive seasonality	dorset,Friesian Milk	Reproductive seasonality	ASREP	Chromosome-wise	Significant	20219065	<0.05	2.01	female reproductive system physiology trait
LOC121819165	NA	3	183267751	183277694	3	Animal QTLdb	Health	180242936	198641177	QTL	12882	Nematodirus FEC	response to parasitic infection trait	Nematodirus FEC	NFEC	-	3.43	16391549			fecal parasite egg count
FAR2	FAR2	3	185829803	186006471	3	Animal QTLdb	Health	180242936	198641177	QTL	12882	Nematodirus FEC	response to parasitic infection trait	Nematodirus FEC	NFEC	-	3.43	16391549			fecal parasite egg count
FAR2	FAR2	3	185829803	186006471	3	Animal QTLdb	Health	184259137	186203667	QTL	17188	Nematodirus FEC	response to parasitic infection trait	Nematodirus FEC	NFEC	Significant	<0.05	22440166		3.78	fecal parasite egg count
BCL2L14	BCL2L14	3	203387628	203410939	3	Animal QTLdb	Health	193555484	208438615	QTL	16023	Fecal egg count	masai,Dorper	Fecal egg count	FECGEN	Mendelian	Comparison-wise	22221026	1.79E-4	Significant	response to parasitic infection trait
CLEC2D	CLEC2D	3	206072130	206092050	3	Animal QTLdb	Health	193555484	208438615	QTL	16023	Fecal egg count	masai,Dorper	Fecal egg count	FECGEN	Mendelian	Comparison-wise	22221026	1.79E-4	Significant	response to parasitic infection trait
LOC114108764	EM4B	3	208167527	208550471	3	Animal QTLdb	Health	193555484	208438615	QTL	16023	Fecal egg count	masai,Dorper	Fecal egg count	FECGEN	Mendelian	Comparison-wise	22221026	1.79E-4	Significant	response to parasitic infection trait
LOC105601851	EM4B	3	208393300	208434859	3	Animal QTLdb	Health	193555484	208438615	QTL	16023	Fecal egg count	masai,Dorper	Fecal egg count	FECGEN	Mendelian	Comparison-wise	22221026	1.79E-4	Significant	response to parasitic infection trait
BCL2L14	BCL2L14	3	203387628	203410939	3	Animal QTLdb	Health	193555484	209036932	QTL	12905	Fecal oocyst count	response to parasitic infection trait	Fecal oocyst count	FOC	2.68		17067607			fecal parasite oocyst count
CLEC2D	CLEC2D	3	206072130	206092050	3	Animal QTLdb	Health	193555484	209036932	QTL	12905	Fecal oocyst count	response to parasitic infection trait	Fecal oocyst count	FOC	2.68		17067607			fecal parasite oocyst count
LOC114108764	EM4B	3	208167527	208550471	3	Animal QTLdb	Health	193555484	209036932	QTL	12905	Fecal oocyst count	response to parasitic infection trait	Fecal oocyst count	FOC	2.68		17067607			fecal parasite oocyst count
LOC105601851	EM4B	3	208393300	208434859	3	Animal QTLdb	Health	193555484	209036932	QTL	12905	Fecal oocyst count	response to parasitic infection trait	Fecal oocyst count	FOC	2.68		17067607			fecal parasite oocyst count
GOLT1A	GOLT1A	12	1811506	1823461	12	Animal QTLdb	Meat_and_Carcass	0	56902176	QTL	14300	Lean meat yield percentage	dressed carcass muscle percentage	Lean meat yield percentage	LMYP	Significant	<0.05	20846385		6.64	Linkage
LOC121820752	NA	12	2756249	2787314	12	Animal QTLdb	Meat_and_Carcass	0	56902176	QTL	14300	Lean meat yield percentage	dressed carcass muscle percentage	Lean meat yield percentage	LMYP	Significant	<0.05	20846385		6.64	Linkage
RASSF5	RASSF5	12	4109545	4183922	12	Animal QTLdb	Meat_and_Carcass	0	56902176	QTL	14300	Lean meat yield percentage	dressed carcass muscle percentage	Lean meat yield percentage	LMYP	Significant	<0.05	20846385		6.64	Linkage
LOC101114941	CFH	12	5502990	5616829	12	Animal QTLdb	Meat_and_Carcass	0	56902176	QTL	14300	Lean meat yield percentage	dressed carcass muscle percentage	Lean meat yield percentage	LMYP	Significant	<0.05	20846385		6.64	Linkage
LOC101117120	RPS15A	12	25305145	25305600	12	Animal QTLdb	Meat_and_Carcass	0	56902176	QTL	14300	Lean meat yield percentage	dressed carcass muscle percentage	Lean meat yield percentage	LMYP	Significant	<0.05	20846385		6.64	Linkage
CAPN8	CAPN8	12	26215904	26287287	12	Animal QTLdb	Meat_and_Carcass	0	56902176	QTL	14300	Lean meat yield percentage	dressed carcass muscle percentage	Lean meat yield percentage	LMYP	Significant	<0.05	20846385		6.64	Linkage
PLD5	PLD5	12	33710548	34123447	12	Animal QTLdb	Meat_and_Carcass	0	56902176	QTL	14300	Lean meat yield percentage	dressed carcass muscle percentage	Lean meat yield percentage	LMYP	Significant	<0.05	20846385		6.64	Linkage
ANGPTL7	ANGPTL7	12	41709350	41715250	12	Animal QTLdb	Meat_and_Carcass	0	56902176	QTL	14300	Lean meat yield percentage	dressed carcass muscle percentage	Lean meat yield percentage	LMYP	Significant	<0.05	20846385		6.64	Linkage
LOC114108606	SLC2A5	12	43625889	43680783	12	Animal QTLdb	Meat_and_Carcass	0	56902176	QTL	14300	Lean meat yield percentage	dressed carcass muscle percentage	Lean meat yield percentage	LMYP	Significant	<0.05	20846385		6.64	Linkage
GOLT1A	GOLT1A	12	1811506	1823461	12	Animal QTLdb	Meat_and_Carcass	0	59547032	QTL	14299	Carcass fat percentage	dressed carcass fat percentage	Carcass fat percentage	FATP	Significant	<0.05	20846385		6.94	Linkage
LOC121820752	NA	12	2756249	2787314	12	Animal QTLdb	Meat_and_Carcass	0	59547032	QTL	14299	Carcass fat percentage	dressed carcass fat percentage	Carcass fat percentage	FATP	Significant	<0.05	20846385		6.94	Linkage
RASSF5	RASSF5	12	4109545	4183922	12	Animal QTLdb	Meat_and_Carcass	0	59547032	QTL	14299	Carcass fat percentage	dressed carcass fat percentage	Carcass fat percentage	FATP	Significant	<0.05	20846385		6.94	Linkage
LOC101114941	CFH	12	5502990	5616829	12	Animal QTLdb	Meat_and_Carcass	0	59547032	QTL	14299	Carcass fat percentage	dressed carcass fat percentage	Carcass fat percentage	FATP	Significant	<0.05	20846385		6.94	Linkage
LOC101117120	RPS15A	12	25305145	25305600	12	Animal QTLdb	Meat_and_Carcass	0	59547032	QTL	14299	Carcass fat percentage	dressed carcass fat percentage	Carcass fat percentage	FATP	Significant	<0.05	20846385		6.94	Linkage
CAPN8	CAPN8	12	26215904	26287287	12	Animal QTLdb	Meat_and_Carcass	0	59547032	QTL	14299	Carcass fat percentage	dressed carcass fat percentage	Carcass fat percentage	FATP	Significant	<0.05	20846385		6.94	Linkage
PLD5	PLD5	12	33710548	34123447	12	Animal QTLdb	Meat_and_Carcass	0	59547032	QTL	14299	Carcass fat percentage	dressed carcass fat percentage	Carcass fat percentage	FATP	Significant	<0.05	20846385		6.94	Linkage
ANGPTL7	ANGPTL7	12	41709350	41715250	12	Animal QTLdb	Meat_and_Carcass	0	59547032	QTL	14299	Carcass fat percentage	dressed carcass fat percentage	Carcass fat percentage	FATP	Significant	<0.05	20846385		6.94	Linkage
LOC114108606	SLC2A5	12	43625889	43680783	12	Animal QTLdb	Meat_and_Carcass	0	59547032	QTL	14299	Carcass fat percentage	dressed carcass fat percentage	Carcass fat percentage	FATP	Significant	<0.05	20846385		6.94	Linkage
LOC101117120	RPS15A	12	25305145	25305600	12	Animal QTLdb	Milk	17909450	40957476	QTL	14148	Milk Yield	dorset,Friesian Milk	Milk Yield	MY	Mendelian	Chromosome-wise	20394603	1.11	Significant	milk amount
CAPN8	CAPN8	12	26215904	26287287	12	Animal QTLdb	Milk	17909450	40957476	QTL	14148	Milk Yield	dorset,Friesian Milk	Milk Yield	MY	Mendelian	Chromosome-wise	20394603	1.11	Significant	milk amount
PLD5	PLD5	12	33710548	34123447	12	Animal QTLdb	Milk	17909450	40957476	QTL	14148	Milk Yield	dorset,Friesian Milk	Milk Yield	MY	Mendelian	Chromosome-wise	20394603	1.11	Significant	milk amount
PLD5	PLD5	12	33710548	34123447	12	Animal QTLdb	Production	29546814	38539323	QTL	13679	bone density	coopworth	bone density	BDENS	Mendelian	Comparison-wise	14555257	<0.05	Significant	bone mineral mass
PLD5	PLD5	12	33710548	34123447	12	Animal QTLdb	Production	29546814	38539323	QTL	13680	bone density	coopworth	bone density	BDENS	Mendelian	Comparison-wise	14555257	<0.05	Significant	bone mineral mass
PROX1	PROX1	12	69001733	69062471	12	Animal QTLdb	Health	64534474	77305347	QTL	12889	Trichostrongylus colubriformis FEC	response to parasitic infection trait	Trichostrongylus colubriformis FEC	TFEC_1	-	2.7	12047222			fecal parasite egg count
KCNH1	KCNH1	12	71671583	72092529	12	Animal QTLdb	Health	64534474	77305347	QTL	12889	Trichostrongylus colubriformis FEC	response to parasitic infection trait	Trichostrongylus colubriformis FEC	TFEC_1	-	2.7	12047222			fecal parasite egg count
KCNH1	KCNH1	12	71671583	72092529	12	Animal QTLdb	Reproduction	71486665	77305347	QTL	16606	Reproductive seasonality	dorset,Friesian Milk	Reproductive seasonality	ASREP	Chromosome-wise	Significant	20219065	<0.05	1.33	female reproductive system physiology trait
KCNH1	KCNH1	12	71671583	72092529	12	Animal QTLdb	Meat_and_Carcass	71748079	71748083	Association	222358	Number of ribs	hu	Number of ribs	NUMRIB	-	Experiment-wise	33965549	<0.05	Significant	rib quantity
GPR143	GPR143	X	399613	430432	X	Animal QTLdb	Health	94920	411322	QTL	12963	Haemonchus contortus FEC	response to parasitic infection trait	Haemonchus contortus FEC	HFEC	-		19291139			fecal parasite egg count
ANOS1	ANOS1	X	1336521	1558611	X	Animal QTLdb	Health	1265606	49358649	QTL	12906	Fecal oocyst count	response to parasitic infection trait	Fecal oocyst count	FOC	2.21		17067607			fecal parasite oocyst count
LOC114108699	TCEANC	X	11578194	11596764	X	Animal QTLdb	Health	1265606	49358649	QTL	12906	Fecal oocyst count	response to parasitic infection trait	Fecal oocyst count	FOC	2.21		17067607			fecal parasite oocyst count
LOC101121916	EGFL6	X	11606390	11659248	X	Animal QTLdb	Health	1265606	49358649	QTL	12906	Fecal oocyst count	response to parasitic infection trait	Fecal oocyst count	FOC	2.21		17067607			fecal parasite oocyst count
LOC114115414	ARHGAP20	6	5833461	5842836	6	Animal QTLdb	Meat_and_Carcass	0	107665086	QTL	14332	fat weight in carcass	white adipose mass	fat weight in carcass	FATWT	Mendelian	Chromosome-wise	20846385	<0.05	Significant	dressed carcass fat weight
LOC121819801	NA	6	7459069	7465618	6	Animal QTLdb	Meat_and_Carcass	0	107665086	QTL	14332	fat weight in carcass	white adipose mass	fat weight in carcass	FATWT	Mendelian	Chromosome-wise	20846385	<0.05	Significant	dressed carcass fat weight
LOC105611980	LOC105611980	6	11941191	11941907	6	Animal QTLdb	Meat_and_Carcass	0	107665086	QTL	14332	fat weight in carcass	white adipose mass	fat weight in carcass	FATWT	Mendelian	Chromosome-wise	20846385	<0.05	Significant	dressed carcass fat weight
LOC121819865	LOC121819865	6	14157996	14163671	6	Animal QTLdb	Meat_and_Carcass	0	107665086	QTL	14332	fat weight in carcass	white adipose mass	fat weight in carcass	FATWT	Mendelian	Chromosome-wise	20846385	<0.05	Significant	dressed carcass fat weight
LOC121819813	LOC121819813	6	20518135	20539735	6	Animal QTLdb	Meat_and_Carcass	0	107665086	QTL	14332	fat weight in carcass	white adipose mass	fat weight in carcass	FATWT	Mendelian	Chromosome-wise	20846385	<0.05	Significant	dressed carcass fat weight
C6H4orf19	C6H4orf19	6	57598123	57640397	6	Animal QTLdb	Meat_and_Carcass	0	107665086	QTL	14332	fat weight in carcass	white adipose mass	fat weight in carcass	FATWT	Mendelian	Chromosome-wise	20846385	<0.05	Significant	dressed carcass fat weight
LOC114112219	UGT2B18	6	85239253	85265874	6	Animal QTLdb	Meat_and_Carcass	0	107665086	QTL	14332	fat weight in carcass	white adipose mass	fat weight in carcass	FATWT	Mendelian	Chromosome-wise	20846385	<0.05	Significant	dressed carcass fat weight
GC	GC	6	87711294	87754191	6	Animal QTLdb	Meat_and_Carcass	0	107665086	QTL	14332	fat weight in carcass	white adipose mass	fat weight in carcass	FATWT	Mendelian	Chromosome-wise	20846385	<0.05	Significant	dressed carcass fat weight
LOC114108665	CXCL1	6	89825034	89827180	6	Animal QTLdb	Meat_and_Carcass	0	107665086	QTL	14332	fat weight in carcass	white adipose mass	fat weight in carcass	FATWT	Mendelian	Chromosome-wise	20846385	<0.05	Significant	dressed carcass fat weight
MAPK10	MAPK10	6	101559560	101976735	6	Animal QTLdb	Meat_and_Carcass	0	107665086	QTL	14332	fat weight in carcass	white adipose mass	fat weight in carcass	FATWT	Mendelian	Chromosome-wise	20846385	<0.05	Significant	dressed carcass fat weight
LOC101122359	HSD17B13	6	102902066	102919032	6	Animal QTLdb	Meat_and_Carcass	0	107665086	QTL	14332	fat weight in carcass	white adipose mass	fat weight in carcass	FATWT	Mendelian	Chromosome-wise	20846385	<0.05	Significant	dressed carcass fat weight
LOC101112981	HMG20A	6	103672878	103707018	6	Animal QTLdb	Meat_and_Carcass	0	107665086	QTL	14332	fat weight in carcass	white adipose mass	fat weight in carcass	FATWT	Mendelian	Chromosome-wise	20846385	<0.05	Significant	dressed carcass fat weight
CRMP1	CRMP1	6	104041878	104108150	6	Animal QTLdb	Meat_and_Carcass	0	107665086	QTL	14332	fat weight in carcass	white adipose mass	fat weight in carcass	FATWT	Mendelian	Chromosome-wise	20846385	<0.05	Significant	dressed carcass fat weight
LOC114115249	PRB2	6	106159955	106160753	6	Animal QTLdb	Meat_and_Carcass	0	107665086	QTL	14332	fat weight in carcass	white adipose mass	fat weight in carcass	FATWT	Mendelian	Chromosome-wise	20846385	<0.05	Significant	dressed carcass fat weight
LOC114115414	ARHGAP20	6	5833461	5842836	6	Animal QTLdb	Meat_and_Carcass	0	99827980	QTL	14286	Lean meat yield percentage	dressed carcass muscle percentage	Lean meat yield percentage	LMYP	Significant	<0.05	20846385		9.62	Linkage
LOC121819801	NA	6	7459069	7465618	6	Animal QTLdb	Meat_and_Carcass	0	99827980	QTL	14286	Lean meat yield percentage	dressed carcass muscle percentage	Lean meat yield percentage	LMYP	Significant	<0.05	20846385		9.62	Linkage
LOC105611980	LOC105611980	6	11941191	11941907	6	Animal QTLdb	Meat_and_Carcass	0	99827980	QTL	14286	Lean meat yield percentage	dressed carcass muscle percentage	Lean meat yield percentage	LMYP	Significant	<0.05	20846385		9.62	Linkage
LOC121819865	LOC121819865	6	14157996	14163671	6	Animal QTLdb	Meat_and_Carcass	0	99827980	QTL	14286	Lean meat yield percentage	dressed carcass muscle percentage	Lean meat yield percentage	LMYP	Significant	<0.05	20846385		9.62	Linkage
LOC121819813	LOC121819813	6	20518135	20539735	6	Animal QTLdb	Meat_and_Carcass	0	99827980	QTL	14286	Lean meat yield percentage	dressed carcass muscle percentage	Lean meat yield percentage	LMYP	Significant	<0.05	20846385		9.62	Linkage
C6H4orf19	C6H4orf19	6	57598123	57640397	6	Animal QTLdb	Meat_and_Carcass	0	99827980	QTL	14286	Lean meat yield percentage	dressed carcass muscle percentage	Lean meat yield percentage	LMYP	Significant	<0.05	20846385		9.62	Linkage
LOC114112219	UGT2B18	6	85239253	85265874	6	Animal QTLdb	Meat_and_Carcass	0	99827980	QTL	14286	Lean meat yield percentage	dressed carcass muscle percentage	Lean meat yield percentage	LMYP	Significant	<0.05	20846385		9.62	Linkage
GC	GC	6	87711294	87754191	6	Animal QTLdb	Meat_and_Carcass	0	99827980	QTL	14286	Lean meat yield percentage	dressed carcass muscle percentage	Lean meat yield percentage	LMYP	Significant	<0.05	20846385		9.62	Linkage
LOC114108665	CXCL1	6	89825034	89827180	6	Animal QTLdb	Meat_and_Carcass	0	99827980	QTL	14286	Lean meat yield percentage	dressed carcass muscle percentage	Lean meat yield percentage	LMYP	Significant	<0.05	20846385		9.62	Linkage
LOC114115414	ARHGAP20	6	5833461	5842836	6	Animal QTLdb	Wool	0	118469638	QTL	14017	Mean fiber diameter	romanov,Berrichon du Cher	Mean fiber diameter	MFDIAM	Comparison-wise	Significant	11420622	3.3	<0.03	wool fiber diameter
LOC121819801	NA	6	7459069	7465618	6	Animal QTLdb	Wool	0	118469638	QTL	14017	Mean fiber diameter	romanov,Berrichon du Cher	Mean fiber diameter	MFDIAM	Comparison-wise	Significant	11420622	3.3	<0.03	wool fiber diameter
LOC105611980	LOC105611980	6	11941191	11941907	6	Animal QTLdb	Wool	0	118469638	QTL	14017	Mean fiber diameter	romanov,Berrichon du Cher	Mean fiber diameter	MFDIAM	Comparison-wise	Significant	11420622	3.3	<0.03	wool fiber diameter
LOC121819865	LOC121819865	6	14157996	14163671	6	Animal QTLdb	Wool	0	118469638	QTL	14017	Mean fiber diameter	romanov,Berrichon du Cher	Mean fiber diameter	MFDIAM	Comparison-wise	Significant	11420622	3.3	<0.03	wool fiber diameter
LOC121819813	LOC121819813	6	20518135	20539735	6	Animal QTLdb	Wool	0	118469638	QTL	14017	Mean fiber diameter	romanov,Berrichon du Cher	Mean fiber diameter	MFDIAM	Comparison-wise	Significant	11420622	3.3	<0.03	wool fiber diameter
C6H4orf19	C6H4orf19	6	57598123	57640397	6	Animal QTLdb	Wool	0	118469638	QTL	14017	Mean fiber diameter	romanov,Berrichon du Cher	Mean fiber diameter	MFDIAM	Comparison-wise	Significant	11420622	3.3	<0.03	wool fiber diameter
LOC114112219	UGT2B18	6	85239253	85265874	6	Animal QTLdb	Wool	0	118469638	QTL	14017	Mean fiber diameter	romanov,Berrichon du Cher	Mean fiber diameter	MFDIAM	Comparison-wise	Significant	11420622	3.3	<0.03	wool fiber diameter
GC	GC	6	87711294	87754191	6	Animal QTLdb	Wool	0	118469638	QTL	14017	Mean fiber diameter	romanov,Berrichon du Cher	Mean fiber diameter	MFDIAM	Comparison-wise	Significant	11420622	3.3	<0.03	wool fiber diameter
LOC114108665	CXCL1	6	89825034	89827180	6	Animal QTLdb	Wool	0	118469638	QTL	14017	Mean fiber diameter	romanov,Berrichon du Cher	Mean fiber diameter	MFDIAM	Comparison-wise	Significant	11420622	3.3	<0.03	wool fiber diameter
MAPK10	MAPK10	6	101559560	101976735	6	Animal QTLdb	Wool	0	118469638	QTL	14017	Mean fiber diameter	romanov,Berrichon du Cher	Mean fiber diameter	MFDIAM	Comparison-wise	Significant	11420622	3.3	<0.03	wool fiber diameter
LOC101122359	HSD17B13	6	102902066	102919032	6	Animal QTLdb	Wool	0	118469638	QTL	14017	Mean fiber diameter	romanov,Berrichon du Cher	Mean fiber diameter	MFDIAM	Comparison-wise	Significant	11420622	3.3	<0.03	wool fiber diameter
LOC101112981	HMG20A	6	103672878	103707018	6	Animal QTLdb	Wool	0	118469638	QTL	14017	Mean fiber diameter	romanov,Berrichon du Cher	Mean fiber diameter	MFDIAM	Comparison-wise	Significant	11420622	3.3	<0.03	wool fiber diameter
CRMP1	CRMP1	6	104041878	104108150	6	Animal QTLdb	Wool	0	118469638	QTL	14017	Mean fiber diameter	romanov,Berrichon du Cher	Mean fiber diameter	MFDIAM	Comparison-wise	Significant	11420622	3.3	<0.03	wool fiber diameter
LOC114115249	PRB2	6	106159955	106160753	6	Animal QTLdb	Wool	0	118469638	QTL	14017	Mean fiber diameter	romanov,Berrichon du Cher	Mean fiber diameter	MFDIAM	Comparison-wise	Significant	11420622	3.3	<0.03	wool fiber diameter
LOC114115414	ARHGAP20	6	5833461	5842836	6	Animal QTLdb	Meat_and_Carcass	0	82099383	QTL	14333	muscle weight in carcass	dressed carcass muscle weight	muscle weight in carcass	MUSWT	Significant	<0.05	20846385		9.36	Linkage
LOC121819801	NA	6	7459069	7465618	6	Animal QTLdb	Meat_and_Carcass	0	82099383	QTL	14333	muscle weight in carcass	dressed carcass muscle weight	muscle weight in carcass	MUSWT	Significant	<0.05	20846385		9.36	Linkage
LOC105611980	LOC105611980	6	11941191	11941907	6	Animal QTLdb	Meat_and_Carcass	0	82099383	QTL	14333	muscle weight in carcass	dressed carcass muscle weight	muscle weight in carcass	MUSWT	Significant	<0.05	20846385		9.36	Linkage
LOC121819865	LOC121819865	6	14157996	14163671	6	Animal QTLdb	Meat_and_Carcass	0	82099383	QTL	14333	muscle weight in carcass	dressed carcass muscle weight	muscle weight in carcass	MUSWT	Significant	<0.05	20846385		9.36	Linkage
LOC121819813	LOC121819813	6	20518135	20539735	6	Animal QTLdb	Meat_and_Carcass	0	82099383	QTL	14333	muscle weight in carcass	dressed carcass muscle weight	muscle weight in carcass	MUSWT	Significant	<0.05	20846385		9.36	Linkage
C6H4orf19	C6H4orf19	6	57598123	57640397	6	Animal QTLdb	Meat_and_Carcass	0	82099383	QTL	14333	muscle weight in carcass	dressed carcass muscle weight	muscle weight in carcass	MUSWT	Significant	<0.05	20846385		9.36	Linkage
LOC114115414	ARHGAP20	6	5833461	5842836	6	Animal QTLdb	Meat_and_Carcass	0	107665086	QTL	14282	fat weight in carcass	white adipose mass	fat weight in carcass	FATWT	Mendelian	Chromosome-wise	20846385	<0.05	Significant	dressed carcass fat weight
LOC121819801	NA	6	7459069	7465618	6	Animal QTLdb	Meat_and_Carcass	0	107665086	QTL	14282	fat weight in carcass	white adipose mass	fat weight in carcass	FATWT	Mendelian	Chromosome-wise	20846385	<0.05	Significant	dressed carcass fat weight
LOC105611980	LOC105611980	6	11941191	11941907	6	Animal QTLdb	Meat_and_Carcass	0	107665086	QTL	14282	fat weight in carcass	white adipose mass	fat weight in carcass	FATWT	Mendelian	Chromosome-wise	20846385	<0.05	Significant	dressed carcass fat weight
LOC121819865	LOC121819865	6	14157996	14163671	6	Animal QTLdb	Meat_and_Carcass	0	107665086	QTL	14282	fat weight in carcass	white adipose mass	fat weight in carcass	FATWT	Mendelian	Chromosome-wise	20846385	<0.05	Significant	dressed carcass fat weight
LOC121819813	LOC121819813	6	20518135	20539735	6	Animal QTLdb	Meat_and_Carcass	0	107665086	QTL	14282	fat weight in carcass	white adipose mass	fat weight in carcass	FATWT	Mendelian	Chromosome-wise	20846385	<0.05	Significant	dressed carcass fat weight
C6H4orf19	C6H4orf19	6	57598123	57640397	6	Animal QTLdb	Meat_and_Carcass	0	107665086	QTL	14282	fat weight in carcass	white adipose mass	fat weight in carcass	FATWT	Mendelian	Chromosome-wise	20846385	<0.05	Significant	dressed carcass fat weight
LOC114112219	UGT2B18	6	85239253	85265874	6	Animal QTLdb	Meat_and_Carcass	0	107665086	QTL	14282	fat weight in carcass	white adipose mass	fat weight in carcass	FATWT	Mendelian	Chromosome-wise	20846385	<0.05	Significant	dressed carcass fat weight
GC	GC	6	87711294	87754191	6	Animal QTLdb	Meat_and_Carcass	0	107665086	QTL	14282	fat weight in carcass	white adipose mass	fat weight in carcass	FATWT	Mendelian	Chromosome-wise	20846385	<0.05	Significant	dressed carcass fat weight
LOC114108665	CXCL1	6	89825034	89827180	6	Animal QTLdb	Meat_and_Carcass	0	107665086	QTL	14282	fat weight in carcass	white adipose mass	fat weight in carcass	FATWT	Mendelian	Chromosome-wise	20846385	<0.05	Significant	dressed carcass fat weight
MAPK10	MAPK10	6	101559560	101976735	6	Animal QTLdb	Meat_and_Carcass	0	107665086	QTL	14282	fat weight in carcass	white adipose mass	fat weight in carcass	FATWT	Mendelian	Chromosome-wise	20846385	<0.05	Significant	dressed carcass fat weight
LOC101122359	HSD17B13	6	102902066	102919032	6	Animal QTLdb	Meat_and_Carcass	0	107665086	QTL	14282	fat weight in carcass	white adipose mass	fat weight in carcass	FATWT	Mendelian	Chromosome-wise	20846385	<0.05	Significant	dressed carcass fat weight
LOC101112981	HMG20A	6	103672878	103707018	6	Animal QTLdb	Meat_and_Carcass	0	107665086	QTL	14282	fat weight in carcass	white adipose mass	fat weight in carcass	FATWT	Mendelian	Chromosome-wise	20846385	<0.05	Significant	dressed carcass fat weight
CRMP1	CRMP1	6	104041878	104108150	6	Animal QTLdb	Meat_and_Carcass	0	107665086	QTL	14282	fat weight in carcass	white adipose mass	fat weight in carcass	FATWT	Mendelian	Chromosome-wise	20846385	<0.05	Significant	dressed carcass fat weight
LOC114115249	PRB2	6	106159955	106160753	6	Animal QTLdb	Meat_and_Carcass	0	107665086	QTL	14282	fat weight in carcass	white adipose mass	fat weight in carcass	FATWT	Mendelian	Chromosome-wise	20846385	<0.05	Significant	dressed carcass fat weight
LOC114115414	ARHGAP20	6	5833461	5842836	6	Animal QTLdb	Meat_and_Carcass	0	107665086	QTL	14285	Carcass fat percentage	dressed carcass fat percentage	Carcass fat percentage	FATP	Significant	<0.05	20846385		7.88	Linkage
LOC121819801	NA	6	7459069	7465618	6	Animal QTLdb	Meat_and_Carcass	0	107665086	QTL	14285	Carcass fat percentage	dressed carcass fat percentage	Carcass fat percentage	FATP	Significant	<0.05	20846385		7.88	Linkage
LOC105611980	LOC105611980	6	11941191	11941907	6	Animal QTLdb	Meat_and_Carcass	0	107665086	QTL	14285	Carcass fat percentage	dressed carcass fat percentage	Carcass fat percentage	FATP	Significant	<0.05	20846385		7.88	Linkage
LOC121819865	LOC121819865	6	14157996	14163671	6	Animal QTLdb	Meat_and_Carcass	0	107665086	QTL	14285	Carcass fat percentage	dressed carcass fat percentage	Carcass fat percentage	FATP	Significant	<0.05	20846385		7.88	Linkage
LOC121819813	LOC121819813	6	20518135	20539735	6	Animal QTLdb	Meat_and_Carcass	0	107665086	QTL	14285	Carcass fat percentage	dressed carcass fat percentage	Carcass fat percentage	FATP	Significant	<0.05	20846385		7.88	Linkage
C6H4orf19	C6H4orf19	6	57598123	57640397	6	Animal QTLdb	Meat_and_Carcass	0	107665086	QTL	14285	Carcass fat percentage	dressed carcass fat percentage	Carcass fat percentage	FATP	Significant	<0.05	20846385		7.88	Linkage
LOC114112219	UGT2B18	6	85239253	85265874	6	Animal QTLdb	Meat_and_Carcass	0	107665086	QTL	14285	Carcass fat percentage	dressed carcass fat percentage	Carcass fat percentage	FATP	Significant	<0.05	20846385		7.88	Linkage
GC	GC	6	87711294	87754191	6	Animal QTLdb	Meat_and_Carcass	0	107665086	QTL	14285	Carcass fat percentage	dressed carcass fat percentage	Carcass fat percentage	FATP	Significant	<0.05	20846385		7.88	Linkage
LOC114108665	CXCL1	6	89825034	89827180	6	Animal QTLdb	Meat_and_Carcass	0	107665086	QTL	14285	Carcass fat percentage	dressed carcass fat percentage	Carcass fat percentage	FATP	Significant	<0.05	20846385		7.88	Linkage
MAPK10	MAPK10	6	101559560	101976735	6	Animal QTLdb	Meat_and_Carcass	0	107665086	QTL	14285	Carcass fat percentage	dressed carcass fat percentage	Carcass fat percentage	FATP	Significant	<0.05	20846385		7.88	Linkage
LOC101122359	HSD17B13	6	102902066	102919032	6	Animal QTLdb	Meat_and_Carcass	0	107665086	QTL	14285	Carcass fat percentage	dressed carcass fat percentage	Carcass fat percentage	FATP	Significant	<0.05	20846385		7.88	Linkage
LOC101112981	HMG20A	6	103672878	103707018	6	Animal QTLdb	Meat_and_Carcass	0	107665086	QTL	14285	Carcass fat percentage	dressed carcass fat percentage	Carcass fat percentage	FATP	Significant	<0.05	20846385		7.88	Linkage
CRMP1	CRMP1	6	104041878	104108150	6	Animal QTLdb	Meat_and_Carcass	0	107665086	QTL	14285	Carcass fat percentage	dressed carcass fat percentage	Carcass fat percentage	FATP	Significant	<0.05	20846385		7.88	Linkage
LOC114115249	PRB2	6	106159955	106160753	6	Animal QTLdb	Meat_and_Carcass	0	107665086	QTL	14285	Carcass fat percentage	dressed carcass fat percentage	Carcass fat percentage	FATP	Significant	<0.05	20846385		7.88	Linkage
LOC114115414	ARHGAP20	6	5833461	5842836	6	Animal QTLdb	Meat_and_Carcass	1978298	13848088	QTL	14256	internal fat amount	awassi,Merino	internal fat amount	INTFAT	Suggestive	1.7	20846385			internal adipose amount
LOC121819801	NA	6	7459069	7465618	6	Animal QTLdb	Meat_and_Carcass	1978298	13848088	QTL	14256	internal fat amount	awassi,Merino	internal fat amount	INTFAT	Suggestive	1.7	20846385			internal adipose amount
LOC105611980	LOC105611980	6	11941191	11941907	6	Animal QTLdb	Meat_and_Carcass	1978298	13848088	QTL	14256	internal fat amount	awassi,Merino	internal fat amount	INTFAT	Suggestive	1.7	20846385			internal adipose amount
LOC114115414	ARHGAP20	6	5833461	5842836	6	Animal QTLdb	Meat_and_Carcass	1978298	34239780	QTL	14259	fat weight in carcass	awassi,Merino	fat weight in carcass	FATWT	Linkage	Mendelian	20846385	1.8	Suggestive	white adipose mass
LOC121819801	NA	6	7459069	7465618	6	Animal QTLdb	Meat_and_Carcass	1978298	34239780	QTL	14259	fat weight in carcass	awassi,Merino	fat weight in carcass	FATWT	Linkage	Mendelian	20846385	1.8	Suggestive	white adipose mass
LOC105611980	LOC105611980	6	11941191	11941907	6	Animal QTLdb	Meat_and_Carcass	1978298	34239780	QTL	14259	fat weight in carcass	awassi,Merino	fat weight in carcass	FATWT	Linkage	Mendelian	20846385	1.8	Suggestive	white adipose mass
LOC121819865	LOC121819865	6	14157996	14163671	6	Animal QTLdb	Meat_and_Carcass	1978298	34239780	QTL	14259	fat weight in carcass	awassi,Merino	fat weight in carcass	FATWT	Linkage	Mendelian	20846385	1.8	Suggestive	white adipose mass
LOC121819813	LOC121819813	6	20518135	20539735	6	Animal QTLdb	Meat_and_Carcass	1978298	34239780	QTL	14259	fat weight in carcass	awassi,Merino	fat weight in carcass	FATWT	Linkage	Mendelian	20846385	1.8	Suggestive	white adipose mass
LOC114115414	ARHGAP20	6	5833461	5842836	6	Animal QTLdb	Meat_and_Carcass	1978298	13848088	QTL	14257	Carcass fat percentage	awassi,Merino	Carcass fat percentage	FATP	Significant	2.0	20846385			dressed carcass fat percentage
LOC121819801	NA	6	7459069	7465618	6	Animal QTLdb	Meat_and_Carcass	1978298	13848088	QTL	14257	Carcass fat percentage	awassi,Merino	Carcass fat percentage	FATP	Significant	2.0	20846385			dressed carcass fat percentage
LOC105611980	LOC105611980	6	11941191	11941907	6	Animal QTLdb	Meat_and_Carcass	1978298	13848088	QTL	14257	Carcass fat percentage	awassi,Merino	Carcass fat percentage	FATP	Significant	2.0	20846385			dressed carcass fat percentage
LOC114115414	ARHGAP20	6	5833461	5842836	6	Animal QTLdb	Meat_and_Carcass	1978298	34239780	QTL	14329	fat weight in carcass	awassi,Merino	fat weight in carcass	FATWT	Linkage	Mendelian	20846385	Significant	-	white adipose mass
LOC121819801	NA	6	7459069	7465618	6	Animal QTLdb	Meat_and_Carcass	1978298	34239780	QTL	14329	fat weight in carcass	awassi,Merino	fat weight in carcass	FATWT	Linkage	Mendelian	20846385	Significant	-	white adipose mass
LOC105611980	LOC105611980	6	11941191	11941907	6	Animal QTLdb	Meat_and_Carcass	1978298	34239780	QTL	14329	fat weight in carcass	awassi,Merino	fat weight in carcass	FATWT	Linkage	Mendelian	20846385	Significant	-	white adipose mass
LOC121819865	LOC121819865	6	14157996	14163671	6	Animal QTLdb	Meat_and_Carcass	1978298	34239780	QTL	14329	fat weight in carcass	awassi,Merino	fat weight in carcass	FATWT	Linkage	Mendelian	20846385	Significant	-	white adipose mass
LOC121819813	LOC121819813	6	20518135	20539735	6	Animal QTLdb	Meat_and_Carcass	1978298	34239780	QTL	14329	fat weight in carcass	awassi,Merino	fat weight in carcass	FATWT	Linkage	Mendelian	20846385	Significant	-	white adipose mass
LOC114115414	ARHGAP20	6	5833461	5842836	6	Animal QTLdb	Meat_and_Carcass	1978298	34239780	QTL	14258	Lean meat yield percentage	awassi,Merino	Lean meat yield percentage	LMYP	Significant	2.4	20846385			dressed carcass muscle percentage
LOC121819801	NA	6	7459069	7465618	6	Animal QTLdb	Meat_and_Carcass	1978298	34239780	QTL	14258	Lean meat yield percentage	awassi,Merino	Lean meat yield percentage	LMYP	Significant	2.4	20846385			dressed carcass muscle percentage
LOC105611980	LOC105611980	6	11941191	11941907	6	Animal QTLdb	Meat_and_Carcass	1978298	34239780	QTL	14258	Lean meat yield percentage	awassi,Merino	Lean meat yield percentage	LMYP	Significant	2.4	20846385			dressed carcass muscle percentage
LOC121819865	LOC121819865	6	14157996	14163671	6	Animal QTLdb	Meat_and_Carcass	1978298	34239780	QTL	14258	Lean meat yield percentage	awassi,Merino	Lean meat yield percentage	LMYP	Significant	2.4	20846385			dressed carcass muscle percentage
LOC121819813	LOC121819813	6	20518135	20539735	6	Animal QTLdb	Meat_and_Carcass	1978298	34239780	QTL	14258	Lean meat yield percentage	awassi,Merino	Lean meat yield percentage	LMYP	Significant	2.4	20846385			dressed carcass muscle percentage
LOC114115414	ARHGAP20	6	5833461	5842836	6	Animal QTLdb	Production	2663094	91838698	QTL	14284	Body weight (slaughter)	body mass	Body weight (slaughter)	BW	Experiment-wise	Significant	20846385	13.29	<0.05	body weight
LOC121819801	NA	6	7459069	7465618	6	Animal QTLdb	Production	2663094	91838698	QTL	14284	Body weight (slaughter)	body mass	Body weight (slaughter)	BW	Experiment-wise	Significant	20846385	13.29	<0.05	body weight
LOC105611980	LOC105611980	6	11941191	11941907	6	Animal QTLdb	Production	2663094	91838698	QTL	14284	Body weight (slaughter)	body mass	Body weight (slaughter)	BW	Experiment-wise	Significant	20846385	13.29	<0.05	body weight
LOC121819865	LOC121819865	6	14157996	14163671	6	Animal QTLdb	Production	2663094	91838698	QTL	14284	Body weight (slaughter)	body mass	Body weight (slaughter)	BW	Experiment-wise	Significant	20846385	13.29	<0.05	body weight
LOC121819813	LOC121819813	6	20518135	20539735	6	Animal QTLdb	Production	2663094	91838698	QTL	14284	Body weight (slaughter)	body mass	Body weight (slaughter)	BW	Experiment-wise	Significant	20846385	13.29	<0.05	body weight
C6H4orf19	C6H4orf19	6	57598123	57640397	6	Animal QTLdb	Production	2663094	91838698	QTL	14284	Body weight (slaughter)	body mass	Body weight (slaughter)	BW	Experiment-wise	Significant	20846385	13.29	<0.05	body weight
LOC114112219	UGT2B18	6	85239253	85265874	6	Animal QTLdb	Production	2663094	91838698	QTL	14284	Body weight (slaughter)	body mass	Body weight (slaughter)	BW	Experiment-wise	Significant	20846385	13.29	<0.05	body weight
GC	GC	6	87711294	87754191	6	Animal QTLdb	Production	2663094	91838698	QTL	14284	Body weight (slaughter)	body mass	Body weight (slaughter)	BW	Experiment-wise	Significant	20846385	13.29	<0.05	body weight
LOC114108665	CXCL1	6	89825034	89827180	6	Animal QTLdb	Production	2663094	91838698	QTL	14284	Body weight (slaughter)	body mass	Body weight (slaughter)	BW	Experiment-wise	Significant	20846385	13.29	<0.05	body weight
LOC105611980	LOC105611980	6	11941191	11941907	6	Animal QTLdb	Production	9815403	13848088	QTL	13800	Body weight	soay	Body weight	BW	Mendelian	Chromosome-wise	17542849	1.50	Suggestive	body mass
LOC121819813	LOC121819813	6	20518135	20539735	6	Animal QTLdb	Meat_and_Carcass	15217680	61022896	QTL	14283	Hot carcass weight	dressed carcass weight	Hot carcass weight	HCWT	Experiment-wise	Significant	20846385	13.76	<0.05	carcass weight
C6H4orf19	C6H4orf19	6	57598123	57640397	6	Animal QTLdb	Meat_and_Carcass	15217680	61022896	QTL	14283	Hot carcass weight	dressed carcass weight	Hot carcass weight	HCWT	Experiment-wise	Significant	20846385	13.76	<0.05	carcass weight
C6H4orf19	C6H4orf19	6	57598123	57640397	6	Animal QTLdb	Health	22598254	67033880	QTL	13843	facial eczema susceptibility	romney	facial eczema susceptibility	FECZ	Significant	<0.05	17403009	NCBIgene	780508	disease process measurement
C6H4orf19	C6H4orf19	6	57598123	57640397	6	Animal QTLdb	Production	34239780	57903272	QTL	14261	Body weight (slaughter)	awassi,Merino	Body weight (slaughter)	BW	Mendelian	Significant	20846385		2.8	body mass
C6H4orf19	C6H4orf19	6	57598123	57640397	6	Animal QTLdb	Meat_and_Carcass	34239780	57903272	QTL	14260	Hot carcass weight	awassi,Merino	Hot carcass weight	HCWT	Mendelian	Significant	20846385		2.8	dressed carcass weight
C6H4orf19	C6H4orf19	6	57598123	57640397	6	Animal QTLdb	Health	34239780	61555515	QTL	16024	Fecal egg count	masai,Dorper	Fecal egg count	FECGEN	Mendelian	Comparison-wise	22221026	6.64E-5	Significant	response to parasitic infection trait
LOC114112219	UGT2B18	6	85239253	85265874	6	Animal QTLdb	Milk	74947074	104241108	QTL	14011	Useful yield content	milk technological trait	Useful yield content	UYC	Suggestive	1.7	19849860			Linkage
GC	GC	6	87711294	87754191	6	Animal QTLdb	Milk	74947074	104241108	QTL	14011	Useful yield content	milk technological trait	Useful yield content	UYC	Suggestive	1.7	19849860			Linkage
LOC114108665	CXCL1	6	89825034	89827180	6	Animal QTLdb	Milk	74947074	104241108	QTL	14011	Useful yield content	milk technological trait	Useful yield content	UYC	Suggestive	1.7	19849860			Linkage
MAPK10	MAPK10	6	101559560	101976735	6	Animal QTLdb	Milk	74947074	104241108	QTL	14011	Useful yield content	milk technological trait	Useful yield content	UYC	Suggestive	1.7	19849860			Linkage
LOC101122359	HSD17B13	6	102902066	102919032	6	Animal QTLdb	Milk	74947074	104241108	QTL	14011	Useful yield content	milk technological trait	Useful yield content	UYC	Suggestive	1.7	19849860			Linkage
LOC101112981	HMG20A	6	103672878	103707018	6	Animal QTLdb	Milk	74947074	104241108	QTL	14011	Useful yield content	milk technological trait	Useful yield content	UYC	Suggestive	1.7	19849860			Linkage
CRMP1	CRMP1	6	104041878	104108150	6	Animal QTLdb	Milk	74947074	104241108	QTL	14011	Useful yield content	milk technological trait	Useful yield content	UYC	Suggestive	1.7	19849860			Linkage
MAPK10	MAPK10	6	101559560	101976735	6	Animal QTLdb	Health	90316930	111089064	QTL	12887	Trichostrongylus colubriformis FEC	response to parasitic infection trait	Trichostrongylus colubriformis FEC	TFEC_1	-	2.8	12047222			fecal parasite egg count
LOC101122359	HSD17B13	6	102902066	102919032	6	Animal QTLdb	Health	90316930	111089064	QTL	12887	Trichostrongylus colubriformis FEC	response to parasitic infection trait	Trichostrongylus colubriformis FEC	TFEC_1	-	2.8	12047222			fecal parasite egg count
LOC101112981	HMG20A	6	103672878	103707018	6	Animal QTLdb	Health	90316930	111089064	QTL	12887	Trichostrongylus colubriformis FEC	response to parasitic infection trait	Trichostrongylus colubriformis FEC	TFEC_1	-	2.8	12047222			fecal parasite egg count
CRMP1	CRMP1	6	104041878	104108150	6	Animal QTLdb	Health	90316930	111089064	QTL	12887	Trichostrongylus colubriformis FEC	response to parasitic infection trait	Trichostrongylus colubriformis FEC	TFEC_1	-	2.8	12047222			fecal parasite egg count
LOC114115249	PRB2	6	106159955	106160753	6	Animal QTLdb	Health	90316930	111089064	QTL	12887	Trichostrongylus colubriformis FEC	response to parasitic infection trait	Trichostrongylus colubriformis FEC	TFEC_1	-	2.8	12047222			fecal parasite egg count
MAPK10	MAPK10	6	101559560	101976735	6	Animal QTLdb	Health	90316930	111089064	QTL	12886	Trichostrongylus colubriformis FEC	response to parasitic infection trait	Trichostrongylus colubriformis FEC	TFEC_1	-	4.2	12047222		.003	fecal parasite egg count
LOC101122359	HSD17B13	6	102902066	102919032	6	Animal QTLdb	Health	90316930	111089064	QTL	12886	Trichostrongylus colubriformis FEC	response to parasitic infection trait	Trichostrongylus colubriformis FEC	TFEC_1	-	4.2	12047222		.003	fecal parasite egg count
LOC101112981	HMG20A	6	103672878	103707018	6	Animal QTLdb	Health	90316930	111089064	QTL	12886	Trichostrongylus colubriformis FEC	response to parasitic infection trait	Trichostrongylus colubriformis FEC	TFEC_1	-	4.2	12047222		.003	fecal parasite egg count
CRMP1	CRMP1	6	104041878	104108150	6	Animal QTLdb	Health	90316930	111089064	QTL	12886	Trichostrongylus colubriformis FEC	response to parasitic infection trait	Trichostrongylus colubriformis FEC	TFEC_1	-	4.2	12047222		.003	fecal parasite egg count
LOC114115249	PRB2	6	106159955	106160753	6	Animal QTLdb	Health	90316930	111089064	QTL	12886	Trichostrongylus colubriformis FEC	response to parasitic infection trait	Trichostrongylus colubriformis FEC	TFEC_1	-	4.2	12047222		.003	fecal parasite egg count
MAPK10	MAPK10	6	101559560	101976735	6	Animal QTLdb	Exterior	101724392	101724396	Association	137076	Teat number	nipple quantity	Teat number	TNUM	Chromosome-wise	Significant	28703336	101120665	<0.05	teat number
LOC101102587	ART5	15	50226782	50229719	15	Animal QTLdb	Wool	35335577	92672551	QTL	12917	Staple length	wool staple length	Staple length	SL			ISU0047			Linkage
KLHL35	KLHL35	15	53327379	53337170	15	Animal QTLdb	Wool	35335577	92672551	QTL	12917	Staple length	wool staple length	Staple length	SL			ISU0047			Linkage
LOC101110266	MOGAT3	15	53896538	53906494	15	Animal QTLdb	Wool	35335577	92672551	QTL	12917	Staple length	wool staple length	Staple length	SL			ISU0047			Linkage
LOC105602330	LOC105602330	15	60248053	60254201	15	Animal QTLdb	Wool	35335577	92672551	QTL	12917	Staple length	wool staple length	Staple length	SL			ISU0047			Linkage
CNTF	CNTF	15	80693325	80695434	15	Animal QTLdb	Wool	35335577	92672551	QTL	12917	Staple length	wool staple length	Staple length	SL			ISU0047			Linkage
LOC101110266	MOGAT3	15	53896538	53906494	15	Animal QTLdb	Milk	53563401	54703473	Association	14188	milk conjugated linoleic acid content	milk conjugated linoleic acid amount	milk conjugated linoleic acid content	MCLAC18:2	Significant	0.01	20655453			milk conjugated linoleic acid content
LOC101110266	MOGAT3	15	53896538	53906494	15	Animal QTLdb	Milk	53563401	54703473	Association	14186	Milk Yield	milk amount	Milk Yield	MY	Significant	0.03	20655453			milk yield
LOC101110266	MOGAT3	15	53896538	53906494	15	Animal QTLdb	Milk	53563401	54703473	Association	14189	milk conjugated linoleic acid content	milk conjugated linoleic acid amount	milk conjugated linoleic acid content	MCLAC18:2	Significant	0.03	20655453			milk conjugated linoleic acid content
LOC101110266	MOGAT3	15	53896538	53906494	15	Animal QTLdb	Milk	53563401	54703473	QTL	14187	milk linoleic acid content	milk fatty acid cis-9,cis-12-C18:2 amount	milk linoleic acid content	MFA-C18:2	Significant	0.03	20655453			milk fatty acid cis-9,cis-12-C18:2 content
CNTF	CNTF	15	80693325	80695434	15	Animal QTLdb	Meat_and_Carcass	69937774	82205219	QTL	13798	Hind leg length	soay	Hind leg length	HLEGL	Mendelian	Chromosome-wise	17542849	2.89	Significant	hindlimb length
CALCR	CALCR	4	11558208	11671605	4	Animal QTLdb	Wool	0	121578063	QTL	14019	Primary fiber diameter coefficient of variance	romanov,Berrichon du Cher	Primary fiber diameter coefficient of variance	CVFD_PRI	Comparison-wise	Significant	11420622	2.9	<0.05	wool fiber trait
PON1	PON1	4	13312123	13345209	4	Animal QTLdb	Wool	0	121578063	QTL	14019	Primary fiber diameter coefficient of variance	romanov,Berrichon du Cher	Primary fiber diameter coefficient of variance	CVFD_PRI	Comparison-wise	Significant	11420622	2.9	<0.05	wool fiber trait
DLX5	DLX5	4	15159224	15163557	4	Animal QTLdb	Wool	0	121578063	QTL	14019	Primary fiber diameter coefficient of variance	romanov,Berrichon du Cher	Primary fiber diameter coefficient of variance	CVFD_PRI	Comparison-wise	Significant	11420622	2.9	<0.05	wool fiber trait
IL6	IL6	4	32358906	32363261	4	Animal QTLdb	Wool	0	121578063	QTL	14019	Primary fiber diameter coefficient of variance	romanov,Berrichon du Cher	Primary fiber diameter coefficient of variance	CVFD_PRI	Comparison-wise	Significant	11420622	2.9	<0.05	wool fiber trait
LOC101114861	CD36	4	41761849	41800153	4	Animal QTLdb	Wool	0	121578063	QTL	14019	Primary fiber diameter coefficient of variance	romanov,Berrichon du Cher	Primary fiber diameter coefficient of variance	CVFD_PRI	Comparison-wise	Significant	11420622	2.9	<0.05	wool fiber trait
LOC114114604	NUDT15	4	48070534	48071252	4	Animal QTLdb	Wool	0	121578063	QTL	14019	Primary fiber diameter coefficient of variance	romanov,Berrichon du Cher	Primary fiber diameter coefficient of variance	CVFD_PRI	Comparison-wise	Significant	11420622	2.9	<0.05	wool fiber trait
LRRN3	LRRN3	4	58800339	58840230	4	Animal QTLdb	Wool	0	121578063	QTL	14019	Primary fiber diameter coefficient of variance	romanov,Berrichon du Cher	Primary fiber diameter coefficient of variance	CVFD_PRI	Comparison-wise	Significant	11420622	2.9	<0.05	wool fiber trait
CRHR2	CRHR2	4	67184036	67228815	4	Animal QTLdb	Wool	0	121578063	QTL	14019	Primary fiber diameter coefficient of variance	romanov,Berrichon du Cher	Primary fiber diameter coefficient of variance	CVFD_PRI	Comparison-wise	Significant	11420622	2.9	<0.05	wool fiber trait
WNT16	WNT16	4	87462192	87474553	4	Animal QTLdb	Wool	0	121578063	QTL	14019	Primary fiber diameter coefficient of variance	romanov,Berrichon du Cher	Primary fiber diameter coefficient of variance	CVFD_PRI	Comparison-wise	Significant	11420622	2.9	<0.05	wool fiber trait
LOC105611038	RPL12	4	88618463	88619139	4	Animal QTLdb	Wool	0	121578063	QTL	14019	Primary fiber diameter coefficient of variance	romanov,Berrichon du Cher	Primary fiber diameter coefficient of variance	CVFD_PRI	Comparison-wise	Significant	11420622	2.9	<0.05	wool fiber trait
LOC105609820	NA	4	105030029	105032213	4	Animal QTLdb	Wool	0	121578063	QTL	14019	Primary fiber diameter coefficient of variance	romanov,Berrichon du Cher	Primary fiber diameter coefficient of variance	CVFD_PRI	Comparison-wise	Significant	11420622	2.9	<0.05	wool fiber trait
LOC114114559	NA	4	107155913	107156823	4	Animal QTLdb	Wool	0	121578063	QTL	14019	Primary fiber diameter coefficient of variance	romanov,Berrichon du Cher	Primary fiber diameter coefficient of variance	CVFD_PRI	Comparison-wise	Significant	11420622	2.9	<0.05	wool fiber trait
LOC101114852	GIMAP7	4	114253665	114260150	4	Animal QTLdb	Wool	0	121578063	QTL	14019	Primary fiber diameter coefficient of variance	romanov,Berrichon du Cher	Primary fiber diameter coefficient of variance	CVFD_PRI	Comparison-wise	Significant	11420622	2.9	<0.05	wool fiber trait
LOC101116551	GIMAP1	4	114397616	114405139	4	Animal QTLdb	Wool	0	121578063	QTL	14019	Primary fiber diameter coefficient of variance	romanov,Berrichon du Cher	Primary fiber diameter coefficient of variance	CVFD_PRI	Comparison-wise	Significant	11420622	2.9	<0.05	wool fiber trait
LOC105615175	GIMAP1	4	114773288	114779213	4	Animal QTLdb	Wool	0	121578063	QTL	14019	Primary fiber diameter coefficient of variance	romanov,Berrichon du Cher	Primary fiber diameter coefficient of variance	CVFD_PRI	Comparison-wise	Significant	11420622	2.9	<0.05	wool fiber trait
GBX1	GBX1	4	115336717	115359564	4	Animal QTLdb	Wool	0	121578063	QTL	14019	Primary fiber diameter coefficient of variance	romanov,Berrichon du Cher	Primary fiber diameter coefficient of variance	CVFD_PRI	Comparison-wise	Significant	11420622	2.9	<0.05	wool fiber trait
ASB10	ASB10	4	115366687	115383874	4	Animal QTLdb	Wool	0	121578063	QTL	14019	Primary fiber diameter coefficient of variance	romanov,Berrichon du Cher	Primary fiber diameter coefficient of variance	CVFD_PRI	Comparison-wise	Significant	11420622	2.9	<0.05	wool fiber trait
CALCR	CALCR	4	11558208	11671605	4	Animal QTLdb	Production	9377469	43103454	QTL	17232	Body weight	body mass	Body weight	BW	Genome-wise	Significant	22444653	2.75	<0.05	body weight
PON1	PON1	4	13312123	13345209	4	Animal QTLdb	Production	9377469	43103454	QTL	17232	Body weight	body mass	Body weight	BW	Genome-wise	Significant	22444653	2.75	<0.05	body weight
DLX5	DLX5	4	15159224	15163557	4	Animal QTLdb	Production	9377469	43103454	QTL	17232	Body weight	body mass	Body weight	BW	Genome-wise	Significant	22444653	2.75	<0.05	body weight
IL6	IL6	4	32358906	32363261	4	Animal QTLdb	Production	9377469	43103454	QTL	17232	Body weight	body mass	Body weight	BW	Genome-wise	Significant	22444653	2.75	<0.05	body weight
LOC101114861	CD36	4	41761849	41800153	4	Animal QTLdb	Production	9377469	43103454	QTL	17232	Body weight	body mass	Body weight	BW	Genome-wise	Significant	22444653	2.75	<0.05	body weight
CALCR	CALCR	4	11558208	11671605	4	Animal QTLdb	Health	9377469	31175971	QTL	19803	Haemonchus contortus FEC	masai,Dorper	Haemonchus contortus FEC	HFEC	Mendelian	Chromosome-wise	23051556	<0.01	Significant	response to parasitic infection trait
PON1	PON1	4	13312123	13345209	4	Animal QTLdb	Health	9377469	31175971	QTL	19803	Haemonchus contortus FEC	masai,Dorper	Haemonchus contortus FEC	HFEC	Mendelian	Chromosome-wise	23051556	<0.01	Significant	response to parasitic infection trait
DLX5	DLX5	4	15159224	15163557	4	Animal QTLdb	Health	9377469	31175971	QTL	19803	Haemonchus contortus FEC	masai,Dorper	Haemonchus contortus FEC	HFEC	Mendelian	Chromosome-wise	23051556	<0.01	Significant	response to parasitic infection trait
IL6	IL6	4	32358906	32363261	4	Animal QTLdb	Production	27721114	37098583	QTL	17231	Body weight	body mass	Body weight	BW	Chromosome-wise	Significant	22444653	26.83	<0.01	body weight
LOC121820702	LOC121820702	11	3597161	3601396	11	Animal QTLdb	Milk	0	13468236	QTL	13895	milk conjugated linoleic acid content	Spanish Churra	milk conjugated linoleic acid content	MCLAC18:2	Mendelian	Chromosome-wise	19968648	0.0463	Significant	milk conjugated linoleic acid amount
NOG	NOG	11	7094065	7094769	11	Animal QTLdb	Milk	0	13468236	QTL	13895	milk conjugated linoleic acid content	Spanish Churra	milk conjugated linoleic acid content	MCLAC18:2	Mendelian	Chromosome-wise	19968648	0.0463	Significant	milk conjugated linoleic acid amount
LOC105612366	LOC105612366	11	7779022	7785629	11	Animal QTLdb	Milk	0	13468236	QTL	13895	milk conjugated linoleic acid content	Spanish Churra	milk conjugated linoleic acid content	MCLAC18:2	Mendelian	Chromosome-wise	19968648	0.0463	Significant	milk conjugated linoleic acid amount
LOC114116928	NA	11	10033319	10034783	11	Animal QTLdb	Milk	0	13468236	QTL	13895	milk conjugated linoleic acid content	Spanish Churra	milk conjugated linoleic acid content	MCLAC18:2	Mendelian	Chromosome-wise	19968648	0.0463	Significant	milk conjugated linoleic acid amount
LOC121820702	LOC121820702	11	3597161	3601396	11	Animal QTLdb	Milk	0	13468236	QTL	13902	milk conjugated linoleic acid content	Spanish Churra	milk conjugated linoleic acid content	MCLAC18:2	Mendelian	Significant	19968648		0.0018	milk conjugated linoleic acid amount
NOG	NOG	11	7094065	7094769	11	Animal QTLdb	Milk	0	13468236	QTL	13902	milk conjugated linoleic acid content	Spanish Churra	milk conjugated linoleic acid content	MCLAC18:2	Mendelian	Significant	19968648		0.0018	milk conjugated linoleic acid amount
LOC105612366	LOC105612366	11	7779022	7785629	11	Animal QTLdb	Milk	0	13468236	QTL	13902	milk conjugated linoleic acid content	Spanish Churra	milk conjugated linoleic acid content	MCLAC18:2	Mendelian	Significant	19968648		0.0018	milk conjugated linoleic acid amount
LOC114116928	NA	11	10033319	10034783	11	Animal QTLdb	Milk	0	13468236	QTL	13902	milk conjugated linoleic acid content	Spanish Churra	milk conjugated linoleic acid content	MCLAC18:2	Mendelian	Significant	19968648		0.0018	milk conjugated linoleic acid amount
LOC121820702	LOC121820702	11	3597161	3601396	11	Animal QTLdb	Meat_and_Carcass	57068	37037651	QTL	14298	internal fat amount	internal adipose amount	internal fat amount	INTFAT	Significant	<0.01	20846385		9.32	Linkage
NOG	NOG	11	7094065	7094769	11	Animal QTLdb	Meat_and_Carcass	57068	37037651	QTL	14298	internal fat amount	internal adipose amount	internal fat amount	INTFAT	Significant	<0.01	20846385		9.32	Linkage
LOC105612366	LOC105612366	11	7779022	7785629	11	Animal QTLdb	Meat_and_Carcass	57068	37037651	QTL	14298	internal fat amount	internal adipose amount	internal fat amount	INTFAT	Significant	<0.01	20846385		9.32	Linkage
LOC114116928	NA	11	10033319	10034783	11	Animal QTLdb	Meat_and_Carcass	57068	37037651	QTL	14298	internal fat amount	internal adipose amount	internal fat amount	INTFAT	Significant	<0.01	20846385		9.32	Linkage
LOC101113771	CCL13	11	13946762	13985385	11	Animal QTLdb	Meat_and_Carcass	57068	37037651	QTL	14298	internal fat amount	internal adipose amount	internal fat amount	INTFAT	Significant	<0.01	20846385		9.32	Linkage
LOC101120341	ASIC1	11	16681913	16977277	11	Animal QTLdb	Meat_and_Carcass	57068	37037651	QTL	14298	internal fat amount	internal adipose amount	internal fat amount	INTFAT	Significant	<0.01	20846385		9.32	Linkage
LOC101109894	OR1E2	11	24026409	24027350	11	Animal QTLdb	Meat_and_Carcass	57068	37037651	QTL	14298	internal fat amount	internal adipose amount	internal fat amount	INTFAT	Significant	<0.01	20846385		9.32	Linkage
MYH2	MYH2	11	29308556	29333581	11	Animal QTLdb	Meat_and_Carcass	57068	37037651	QTL	14298	internal fat amount	internal adipose amount	internal fat amount	INTFAT	Significant	<0.01	20846385		9.32	Linkage
LOC121820702	LOC121820702	11	3597161	3601396	11	Animal QTLdb	Health	342412	55128460	QTL	12901	Trichostrongylus adult and larva count	response to parasitic infection trait	Trichostrongylus adult and larva count	LATRICH_2	28		16846521			Linkage
NOG	NOG	11	7094065	7094769	11	Animal QTLdb	Health	342412	55128460	QTL	12901	Trichostrongylus adult and larva count	response to parasitic infection trait	Trichostrongylus adult and larva count	LATRICH_2	28		16846521			Linkage
LOC105612366	LOC105612366	11	7779022	7785629	11	Animal QTLdb	Health	342412	55128460	QTL	12901	Trichostrongylus adult and larva count	response to parasitic infection trait	Trichostrongylus adult and larva count	LATRICH_2	28		16846521			Linkage
LOC114116928	NA	11	10033319	10034783	11	Animal QTLdb	Health	342412	55128460	QTL	12901	Trichostrongylus adult and larva count	response to parasitic infection trait	Trichostrongylus adult and larva count	LATRICH_2	28		16846521			Linkage
LOC101113771	CCL13	11	13946762	13985385	11	Animal QTLdb	Health	342412	55128460	QTL	12901	Trichostrongylus adult and larva count	response to parasitic infection trait	Trichostrongylus adult and larva count	LATRICH_2	28		16846521			Linkage
LOC101120341	ASIC1	11	16681913	16977277	11	Animal QTLdb	Health	342412	55128460	QTL	12901	Trichostrongylus adult and larva count	response to parasitic infection trait	Trichostrongylus adult and larva count	LATRICH_2	28		16846521			Linkage
LOC101109894	OR1E2	11	24026409	24027350	11	Animal QTLdb	Health	342412	55128460	QTL	12901	Trichostrongylus adult and larva count	response to parasitic infection trait	Trichostrongylus adult and larva count	LATRICH_2	28		16846521			Linkage
MYH2	MYH2	11	29308556	29333581	11	Animal QTLdb	Health	342412	55128460	QTL	12901	Trichostrongylus adult and larva count	response to parasitic infection trait	Trichostrongylus adult and larva count	LATRICH_2	28		16846521			Linkage
LOC114116860	LOC114116860	11	38259135	38274296	11	Animal QTLdb	Health	342412	55128460	QTL	12901	Trichostrongylus adult and larva count	response to parasitic infection trait	Trichostrongylus adult and larva count	LATRICH_2	28		16846521			Linkage
LOC121820711	NA	11	46629673	46632194	11	Animal QTLdb	Health	342412	55128460	QTL	12901	Trichostrongylus adult and larva count	response to parasitic infection trait	Trichostrongylus adult and larva count	LATRICH_2	28		16846521			Linkage
LOC121820702	LOC121820702	11	3597161	3601396	11	Animal QTLdb	Production	2111545	37037651	QTL	14297	Body weight (slaughter)	body mass	Body weight (slaughter)	BW	Chromosome-wise	Significant	20846385	12.19	<0.01	body weight
NOG	NOG	11	7094065	7094769	11	Animal QTLdb	Production	2111545	37037651	QTL	14297	Body weight (slaughter)	body mass	Body weight (slaughter)	BW	Chromosome-wise	Significant	20846385	12.19	<0.01	body weight
LOC105612366	LOC105612366	11	7779022	7785629	11	Animal QTLdb	Production	2111545	37037651	QTL	14297	Body weight (slaughter)	body mass	Body weight (slaughter)	BW	Chromosome-wise	Significant	20846385	12.19	<0.01	body weight
LOC114116928	NA	11	10033319	10034783	11	Animal QTLdb	Production	2111545	37037651	QTL	14297	Body weight (slaughter)	body mass	Body weight (slaughter)	BW	Chromosome-wise	Significant	20846385	12.19	<0.01	body weight
LOC101113771	CCL13	11	13946762	13985385	11	Animal QTLdb	Production	2111545	37037651	QTL	14297	Body weight (slaughter)	body mass	Body weight (slaughter)	BW	Chromosome-wise	Significant	20846385	12.19	<0.01	body weight
LOC101120341	ASIC1	11	16681913	16977277	11	Animal QTLdb	Production	2111545	37037651	QTL	14297	Body weight (slaughter)	body mass	Body weight (slaughter)	BW	Chromosome-wise	Significant	20846385	12.19	<0.01	body weight
LOC101109894	OR1E2	11	24026409	24027350	11	Animal QTLdb	Production	2111545	37037651	QTL	14297	Body weight (slaughter)	body mass	Body weight (slaughter)	BW	Chromosome-wise	Significant	20846385	12.19	<0.01	body weight
MYH2	MYH2	11	29308556	29333581	11	Animal QTLdb	Production	2111545	37037651	QTL	14297	Body weight (slaughter)	body mass	Body weight (slaughter)	BW	Chromosome-wise	Significant	20846385	12.19	<0.01	body weight
NOG	NOG	11	7094065	7094769	11	Animal QTLdb	Meat_and_Carcass	4166022	37037651	QTL	14296	Hot carcass weight	dressed carcass weight	Hot carcass weight	HCWT	Experiment-wise	Significant	20846385	15.51	<0.05	carcass weight
LOC105612366	LOC105612366	11	7779022	7785629	11	Animal QTLdb	Meat_and_Carcass	4166022	37037651	QTL	14296	Hot carcass weight	dressed carcass weight	Hot carcass weight	HCWT	Experiment-wise	Significant	20846385	15.51	<0.05	carcass weight
LOC114116928	NA	11	10033319	10034783	11	Animal QTLdb	Meat_and_Carcass	4166022	37037651	QTL	14296	Hot carcass weight	dressed carcass weight	Hot carcass weight	HCWT	Experiment-wise	Significant	20846385	15.51	<0.05	carcass weight
LOC101113771	CCL13	11	13946762	13985385	11	Animal QTLdb	Meat_and_Carcass	4166022	37037651	QTL	14296	Hot carcass weight	dressed carcass weight	Hot carcass weight	HCWT	Experiment-wise	Significant	20846385	15.51	<0.05	carcass weight
LOC101120341	ASIC1	11	16681913	16977277	11	Animal QTLdb	Meat_and_Carcass	4166022	37037651	QTL	14296	Hot carcass weight	dressed carcass weight	Hot carcass weight	HCWT	Experiment-wise	Significant	20846385	15.51	<0.05	carcass weight
LOC101109894	OR1E2	11	24026409	24027350	11	Animal QTLdb	Meat_and_Carcass	4166022	37037651	QTL	14296	Hot carcass weight	dressed carcass weight	Hot carcass weight	HCWT	Experiment-wise	Significant	20846385	15.51	<0.05	carcass weight
MYH2	MYH2	11	29308556	29333581	11	Animal QTLdb	Meat_and_Carcass	4166022	37037651	QTL	14296	Hot carcass weight	dressed carcass weight	Hot carcass weight	HCWT	Experiment-wise	Significant	20846385	15.51	<0.05	carcass weight
LOC101113771	CCL13	11	13946762	13985385	11	Animal QTLdb	Milk	13468236	38007820	QTL	16018	Milk yield persistency	awassi,Merino	Milk yield persistency	MYPERS	Significant	3.4	21693024			milk amount
LOC101120341	ASIC1	11	16681913	16977277	11	Animal QTLdb	Milk	13468236	38007820	QTL	16018	Milk yield persistency	awassi,Merino	Milk yield persistency	MYPERS	Significant	3.4	21693024			milk amount
LOC101109894	OR1E2	11	24026409	24027350	11	Animal QTLdb	Milk	13468236	38007820	QTL	16018	Milk yield persistency	awassi,Merino	Milk yield persistency	MYPERS	Significant	3.4	21693024			milk amount
MYH2	MYH2	11	29308556	29333581	11	Animal QTLdb	Milk	13468236	38007820	QTL	16018	Milk yield persistency	awassi,Merino	Milk yield persistency	MYPERS	Significant	3.4	21693024			milk amount
LOC101113771	CCL13	11	13946762	13985385	11	Animal QTLdb	Milk	13468236	38007820	QTL	16019	Milk protein yield	awassi,Merino	Milk protein yield	PY	Linkage	Mendelian	21693024	3.0	Significant	milk protein amount
LOC101120341	ASIC1	11	16681913	16977277	11	Animal QTLdb	Milk	13468236	38007820	QTL	16019	Milk protein yield	awassi,Merino	Milk protein yield	PY	Linkage	Mendelian	21693024	3.0	Significant	milk protein amount
LOC101109894	OR1E2	11	24026409	24027350	11	Animal QTLdb	Milk	13468236	38007820	QTL	16019	Milk protein yield	awassi,Merino	Milk protein yield	PY	Linkage	Mendelian	21693024	3.0	Significant	milk protein amount
MYH2	MYH2	11	29308556	29333581	11	Animal QTLdb	Milk	13468236	38007820	QTL	16019	Milk protein yield	awassi,Merino	Milk protein yield	PY	Linkage	Mendelian	21693024	3.0	Significant	milk protein amount
LOC101113771	CCL13	11	13946762	13985385	11	Animal QTLdb	Milk	13468236	44342457	QTL	13896	milk polyunsaturated fatty acid content	Spanish Churra	milk polyunsaturated fatty acid content	MPUFA	Linkage	Mendelian	19968648	Significant	Chromosome-wise	milk polyunsaturated fatty acid amount
LOC101120341	ASIC1	11	16681913	16977277	11	Animal QTLdb	Milk	13468236	44342457	QTL	13896	milk polyunsaturated fatty acid content	Spanish Churra	milk polyunsaturated fatty acid content	MPUFA	Linkage	Mendelian	19968648	Significant	Chromosome-wise	milk polyunsaturated fatty acid amount
LOC101109894	OR1E2	11	24026409	24027350	11	Animal QTLdb	Milk	13468236	44342457	QTL	13896	milk polyunsaturated fatty acid content	Spanish Churra	milk polyunsaturated fatty acid content	MPUFA	Linkage	Mendelian	19968648	Significant	Chromosome-wise	milk polyunsaturated fatty acid amount
MYH2	MYH2	11	29308556	29333581	11	Animal QTLdb	Milk	13468236	44342457	QTL	13896	milk polyunsaturated fatty acid content	Spanish Churra	milk polyunsaturated fatty acid content	MPUFA	Linkage	Mendelian	19968648	Significant	Chromosome-wise	milk polyunsaturated fatty acid amount
LOC114116860	LOC114116860	11	38259135	38274296	11	Animal QTLdb	Milk	13468236	44342457	QTL	13896	milk polyunsaturated fatty acid content	Spanish Churra	milk polyunsaturated fatty acid content	MPUFA	Linkage	Mendelian	19968648	Significant	Chromosome-wise	milk polyunsaturated fatty acid amount
LOC101113771	CCL13	11	13946762	13985385	11	Animal QTLdb	Milk	13468236	38007820	QTL	16017	Milk Yield	awassi,Merino	Milk Yield	MY	Mendelian	Significant	21693024		2.6	milk amount
LOC101120341	ASIC1	11	16681913	16977277	11	Animal QTLdb	Milk	13468236	38007820	QTL	16017	Milk Yield	awassi,Merino	Milk Yield	MY	Mendelian	Significant	21693024		2.6	milk amount
LOC101109894	OR1E2	11	24026409	24027350	11	Animal QTLdb	Milk	13468236	38007820	QTL	16017	Milk Yield	awassi,Merino	Milk Yield	MY	Mendelian	Significant	21693024		2.6	milk amount
MYH2	MYH2	11	29308556	29333581	11	Animal QTLdb	Milk	13468236	38007820	QTL	16017	Milk Yield	awassi,Merino	Milk Yield	MY	Mendelian	Significant	21693024		2.6	milk amount
LOC101113771	CCL13	11	13946762	13985385	11	Animal QTLdb	Exterior	13977558	13977562	Association	137083	Teat number	nipple quantity	Teat number	TNUM	Chromosome-wise	Significant	28703336		<0.05	teat number
MYH2	MYH2	11	29308556	29333581	11	Animal QTLdb	Meat_and_Carcass	27963712	34811968	QTL	13802	Jaw length	soay	Jaw length	JAWL	Genome-wise	Significant	17542849	<0.05	3.59	jaw morphology trait
MYH2	MYH2	11	29308556	29333581	11	Animal QTLdb	Meat_and_Carcass	27963712	52389158	QTL	14178	Jaw length	jaw morphology trait	Jaw length	JAWL	Significant	2.81	20943008			Linkage
LOC114116860	LOC114116860	11	38259135	38274296	11	Animal QTLdb	Meat_and_Carcass	27963712	52389158	QTL	14178	Jaw length	jaw morphology trait	Jaw length	JAWL	Significant	2.81	20943008			Linkage
LOC121820711	NA	11	46629673	46632194	11	Animal QTLdb	Meat_and_Carcass	27963712	52389158	QTL	14178	Jaw length	jaw morphology trait	Jaw length	JAWL	Significant	2.81	20943008			Linkage
LOC114116860	LOC114116860	11	38259135	38274296	11	Animal QTLdb	Milk	29904051	38749715	QTL	13899	milk capric acid content	Spanish Churra	milk capric acid content	MFA-C10:0	Mendelian	Chromosome-wise	19968648	0.0474	Significant	milk fatty acid C10:0 amount
LOC114116860	LOC114116860	11	38259135	38274296	11	Animal QTLdb	Milk	29904051	38749715	QTL	13898	milk capric acid content	Spanish Churra	milk capric acid content	MFA-C10:0	Mendelian	Chromosome-wise	19968648	0.0428	Significant	milk fatty acid C10:0 amount
LOC114116860	LOC114116860	11	38259135	38274296	11	Animal QTLdb	Milk	29904051	38749715	QTL	13894	milk lauric acid content	Spanish Churra	milk lauric acid content	MFA-C12:0	Mendelian	Chromosome-wise	19968648	0.0385	Significant	milk fatty acid C12:0 amount
LOC114116860	LOC114116860	11	38259135	38274296	11	Animal QTLdb	Milk	29904051	38749715	QTL	13901	milk lauric acid content	Spanish Churra	milk lauric acid content	MFA-C12:0	Mendelian	Chromosome-wise	19968648	0.0043	Significant	milk fatty acid C12:0 amount
LOC114116860	LOC114116860	11	38259135	38274296	11	Animal QTLdb	Meat_and_Carcass	33328179	43771769	QTL	14177	Jaw length	jaw morphology trait	Jaw length	JAWL	Significant	3.83	20943008			Linkage
LOC114116860	LOC114116860	11	38259135	38274296	11	Animal QTLdb	Production	38007820	55128460	QTL	14268	Body weight (slaughter)	awassi,Merino	Body weight (slaughter)	BW	Mendelian	Significant	20846385		2.5	body mass
LOC121820711	NA	11	46629673	46632194	11	Animal QTLdb	Production	38007820	55128460	QTL	14268	Body weight (slaughter)	awassi,Merino	Body weight (slaughter)	BW	Mendelian	Significant	20846385		2.5	body mass
LOC114116860	LOC114116860	11	38259135	38274296	11	Animal QTLdb	Wool	38007820	38635577	QTL	17235	Staple strength	wool staple strength	Staple strength	SS	Significant	<0.01	22444653	28.80	6.24	Linkage
LOC114116860	LOC114116860	11	38259135	38274296	11	Animal QTLdb	Production	38007820	41546086	QTL	17233	Body weight	body mass	Body weight	BW	Chromosome-wise	Significant	22444653	8.09	<0.05	body weight
LOC114116860	LOC114116860	11	38259135	38274296	11	Animal QTLdb	Wool	38007820	40290572	QTL	17238	Fiber diameter coefficient of variance	wool fiber trait	Fiber diameter coefficient of variance	CVFD	Significant	<0.05	22444653	17.46	2.66	Linkage
LOC114116860	LOC114116860	11	38259135	38274296	11	Animal QTLdb	Wool	38007820	44285388	QTL	17236	Staple strength	wool staple strength	Staple strength	SS	Significant	<0.05	22444653	6.09	2.18	Linkage
LOC114116860	LOC114116860	11	38259135	38274296	11	Animal QTLdb	Meat_and_Carcass	38007820	55128460	QTL	14267	Hot carcass weight	awassi,Merino	Hot carcass weight	HCWT	Mendelian	Significant	20846385		3.1	dressed carcass weight
LOC121820711	NA	11	46629673	46632194	11	Animal QTLdb	Meat_and_Carcass	38007820	55128460	QTL	14267	Hot carcass weight	awassi,Merino	Hot carcass weight	HCWT	Mendelian	Significant	20846385		3.1	dressed carcass weight
LOC114116860	LOC114116860	11	38259135	38274296	11	Animal QTLdb	Production	38007820	44342457	QTL	17234	Body weight	body mass	Body weight	BW	Genome-wise	Significant	22444653	2.70	<0.05	body weight
CD300LD	CD300LD	11	56141602	56149882	11	Animal QTLdb	Milk	55128460	62547404	QTL	13904	milk polyunsaturated fatty acid content	Spanish Churra	milk polyunsaturated fatty acid content	MPUFA	Linkage	Mendelian	19968648	Significant	Chromosome-wise	milk polyunsaturated fatty acid amount
LOC105610540	NA	11	62497634	62501181	11	Animal QTLdb	Milk	55128460	62547404	QTL	13904	milk polyunsaturated fatty acid content	Spanish Churra	milk polyunsaturated fatty acid content	MPUFA	Linkage	Mendelian	19968648	Significant	Chromosome-wise	milk polyunsaturated fatty acid amount
CD300LD	CD300LD	11	56141602	56149882	11	Animal QTLdb	Milk	55128460	62547404	QTL	13903	milk polyunsaturated fatty acid content	Spanish Churra	milk polyunsaturated fatty acid content	MPUFA	Linkage	Mendelian	19968648	Significant	Chromosome-wise	milk polyunsaturated fatty acid amount
LOC105610540	NA	11	62497634	62501181	11	Animal QTLdb	Milk	55128460	62547404	QTL	13903	milk polyunsaturated fatty acid content	Spanish Churra	milk polyunsaturated fatty acid content	MPUFA	Linkage	Mendelian	19968648	Significant	Chromosome-wise	milk polyunsaturated fatty acid amount
OXTR	OXTR	19	17723378	17732965	19	Animal QTLdb	Reproduction	0	23364257	QTL	16612	Reproductive seasonality	dorset,Friesian Milk	Reproductive seasonality	ASREP	Chromosome-wise	Significant	20219065	<0.05	1.69	female reproductive system physiology trait
LOC101102845	MTHFS	19	20193543	20224907	19	Animal QTLdb	Reproduction	0	23364257	QTL	16612	Reproductive seasonality	dorset,Friesian Milk	Reproductive seasonality	ASREP	Chromosome-wise	Significant	20219065	<0.05	1.69	female reproductive system physiology trait
OXTR	OXTR	19	17723378	17732965	19	Animal QTLdb	Reproduction	0	23364257	QTL	16613	Reproductive seasonality	dorset,Friesian Milk	Reproductive seasonality	ASREP	Chromosome-wise	Significant	20219065	<0.05	1.36	female reproductive system physiology trait
LOC101102845	MTHFS	19	20193543	20224907	19	Animal QTLdb	Reproduction	0	23364257	QTL	16613	Reproductive seasonality	dorset,Friesian Milk	Reproductive seasonality	ASREP	Chromosome-wise	Significant	20219065	<0.05	1.36	female reproductive system physiology trait
OXTR	OXTR	19	17723378	17732965	19	Animal QTLdb	Meat_and_Carcass	0	59211945	QTL	14310	Dressing percentage	dressing percentage	Dressing percentage	DRESSING	Significant	<0.05	20846385		5.57	Linkage
LOC101102845	MTHFS	19	20193543	20224907	19	Animal QTLdb	Meat_and_Carcass	0	59211945	QTL	14310	Dressing percentage	dressing percentage	Dressing percentage	DRESSING	Significant	<0.05	20846385		5.57	Linkage
LOC105603436	NA	19	28220000	28222162	19	Animal QTLdb	Meat_and_Carcass	0	59211945	QTL	14310	Dressing percentage	dressing percentage	Dressing percentage	DRESSING	Significant	<0.05	20846385		5.57	Linkage
TAFA4	TAFA4	19	32667845	32882772	19	Animal QTLdb	Meat_and_Carcass	0	59211945	QTL	14310	Dressing percentage	dressing percentage	Dressing percentage	DRESSING	Significant	<0.05	20846385		5.57	Linkage
LOC114109413	ATP5MK	19	47539604	47544014	19	Animal QTLdb	Meat_and_Carcass	0	59211945	QTL	14310	Dressing percentage	dressing percentage	Dressing percentage	DRESSING	Significant	<0.05	20846385		5.57	Linkage
KBTBD12	KBTBD12	19	59461596	59516160	19	Animal QTLdb	Meat_and_Carcass	55753697	59802377	QTL	14328	internal fat amount	awassi,Merino	internal fat amount	INTFAT	Chromosome-wise	Significant	20846385		<0.01	internal adipose amount
FAM216B	FAM216B	10	13307418	13320043	10	Animal QTLdb	Exterior	4573200	35377588	QTL	12909	Horns	horn number	Horns	HO			16868121			Linkage
POSTN	POSTN	10	24532704	24567021	10	Animal QTLdb	Exterior	4573200	35377588	QTL	12909	Horns	horn number	Horns	HO			16868121			Linkage
FAM216B	FAM216B	10	13307418	13320043	10	Animal QTLdb	Meat_and_Carcass	5867502	66009402	QTL	14295	Lean meat yield percentage	dressed carcass muscle percentage	Lean meat yield percentage	LMYP	Significant	<0.05	20846385		8.19	Linkage
POSTN	POSTN	10	24532704	24567021	10	Animal QTLdb	Meat_and_Carcass	5867502	66009402	QTL	14295	Lean meat yield percentage	dressed carcass muscle percentage	Lean meat yield percentage	LMYP	Significant	<0.05	20846385		8.19	Linkage
GJB6	GJB6	10	36290583	36298469	10	Animal QTLdb	Meat_and_Carcass	5867502	66009402	QTL	14295	Lean meat yield percentage	dressed carcass muscle percentage	Lean meat yield percentage	LMYP	Significant	<0.05	20846385		8.19	Linkage
KLHL1	KLHL1	10	44548404	45096863	10	Animal QTLdb	Meat_and_Carcass	5867502	66009402	QTL	14295	Lean meat yield percentage	dressed carcass muscle percentage	Lean meat yield percentage	LMYP	Significant	<0.05	20846385		8.19	Linkage
LOC101102249	MTAP	10	50586905	50587894	10	Animal QTLdb	Meat_and_Carcass	5867502	66009402	QTL	14295	Lean meat yield percentage	dressed carcass muscle percentage	Lean meat yield percentage	LMYP	Significant	<0.05	20846385		8.19	Linkage
LOC114116451	GCV3	10	51655852	51656425	10	Animal QTLdb	Meat_and_Carcass	5867502	66009402	QTL	14295	Lean meat yield percentage	dressed carcass muscle percentage	Lean meat yield percentage	LMYP	Significant	<0.05	20846385		8.19	Linkage
LOC114116699	ATP5MK	10	65115117	65115423	10	Animal QTLdb	Meat_and_Carcass	5867502	66009402	QTL	14295	Lean meat yield percentage	dressed carcass muscle percentage	Lean meat yield percentage	LMYP	Significant	<0.05	20846385		8.19	Linkage
FAM216B	FAM216B	10	13307418	13320043	10	Animal QTLdb	Meat_and_Carcass	5867502	66009402	QTL	14293	Carcass bone percentage	dressed carcass bone percentage	Carcass bone percentage	BONEP	Significant	<0.05	20846385		7.18	Linkage
POSTN	POSTN	10	24532704	24567021	10	Animal QTLdb	Meat_and_Carcass	5867502	66009402	QTL	14293	Carcass bone percentage	dressed carcass bone percentage	Carcass bone percentage	BONEP	Significant	<0.05	20846385		7.18	Linkage
GJB6	GJB6	10	36290583	36298469	10	Animal QTLdb	Meat_and_Carcass	5867502	66009402	QTL	14293	Carcass bone percentage	dressed carcass bone percentage	Carcass bone percentage	BONEP	Significant	<0.05	20846385		7.18	Linkage
KLHL1	KLHL1	10	44548404	45096863	10	Animal QTLdb	Meat_and_Carcass	5867502	66009402	QTL	14293	Carcass bone percentage	dressed carcass bone percentage	Carcass bone percentage	BONEP	Significant	<0.05	20846385		7.18	Linkage
LOC101102249	MTAP	10	50586905	50587894	10	Animal QTLdb	Meat_and_Carcass	5867502	66009402	QTL	14293	Carcass bone percentage	dressed carcass bone percentage	Carcass bone percentage	BONEP	Significant	<0.05	20846385		7.18	Linkage
LOC114116451	GCV3	10	51655852	51656425	10	Animal QTLdb	Meat_and_Carcass	5867502	66009402	QTL	14293	Carcass bone percentage	dressed carcass bone percentage	Carcass bone percentage	BONEP	Significant	<0.05	20846385		7.18	Linkage
LOC114116699	ATP5MK	10	65115117	65115423	10	Animal QTLdb	Meat_and_Carcass	5867502	66009402	QTL	14293	Carcass bone percentage	dressed carcass bone percentage	Carcass bone percentage	BONEP	Significant	<0.05	20846385		7.18	Linkage
FAM216B	FAM216B	10	13307418	13320043	10	Animal QTLdb	Meat_and_Carcass	5867502	66009402	QTL	14294	Carcass fat percentage	dressed carcass fat percentage	Carcass fat percentage	FATP	Significant	<0.01	20846385		10.52	Linkage
POSTN	POSTN	10	24532704	24567021	10	Animal QTLdb	Meat_and_Carcass	5867502	66009402	QTL	14294	Carcass fat percentage	dressed carcass fat percentage	Carcass fat percentage	FATP	Significant	<0.01	20846385		10.52	Linkage
GJB6	GJB6	10	36290583	36298469	10	Animal QTLdb	Meat_and_Carcass	5867502	66009402	QTL	14294	Carcass fat percentage	dressed carcass fat percentage	Carcass fat percentage	FATP	Significant	<0.01	20846385		10.52	Linkage
KLHL1	KLHL1	10	44548404	45096863	10	Animal QTLdb	Meat_and_Carcass	5867502	66009402	QTL	14294	Carcass fat percentage	dressed carcass fat percentage	Carcass fat percentage	FATP	Significant	<0.01	20846385		10.52	Linkage
LOC101102249	MTAP	10	50586905	50587894	10	Animal QTLdb	Meat_and_Carcass	5867502	66009402	QTL	14294	Carcass fat percentage	dressed carcass fat percentage	Carcass fat percentage	FATP	Significant	<0.01	20846385		10.52	Linkage
LOC114116451	GCV3	10	51655852	51656425	10	Animal QTLdb	Meat_and_Carcass	5867502	66009402	QTL	14294	Carcass fat percentage	dressed carcass fat percentage	Carcass fat percentage	FATP	Significant	<0.01	20846385		10.52	Linkage
LOC114116699	ATP5MK	10	65115117	65115423	10	Animal QTLdb	Meat_and_Carcass	5867502	66009402	QTL	14294	Carcass fat percentage	dressed carcass fat percentage	Carcass fat percentage	FATP	Significant	<0.01	20846385		10.52	Linkage
FAM216B	FAM216B	10	13307418	13320043	10	Animal QTLdb	Meat_and_Carcass	5867502	66009402	QTL	14292	fat weight in carcass	white adipose mass	fat weight in carcass	FATWT	Mendelian	Chromosome-wise	20846385	<0.05	Significant	dressed carcass fat weight
POSTN	POSTN	10	24532704	24567021	10	Animal QTLdb	Meat_and_Carcass	5867502	66009402	QTL	14292	fat weight in carcass	white adipose mass	fat weight in carcass	FATWT	Mendelian	Chromosome-wise	20846385	<0.05	Significant	dressed carcass fat weight
GJB6	GJB6	10	36290583	36298469	10	Animal QTLdb	Meat_and_Carcass	5867502	66009402	QTL	14292	fat weight in carcass	white adipose mass	fat weight in carcass	FATWT	Mendelian	Chromosome-wise	20846385	<0.05	Significant	dressed carcass fat weight
KLHL1	KLHL1	10	44548404	45096863	10	Animal QTLdb	Meat_and_Carcass	5867502	66009402	QTL	14292	fat weight in carcass	white adipose mass	fat weight in carcass	FATWT	Mendelian	Chromosome-wise	20846385	<0.05	Significant	dressed carcass fat weight
LOC101102249	MTAP	10	50586905	50587894	10	Animal QTLdb	Meat_and_Carcass	5867502	66009402	QTL	14292	fat weight in carcass	white adipose mass	fat weight in carcass	FATWT	Mendelian	Chromosome-wise	20846385	<0.05	Significant	dressed carcass fat weight
LOC114116451	GCV3	10	51655852	51656425	10	Animal QTLdb	Meat_and_Carcass	5867502	66009402	QTL	14292	fat weight in carcass	white adipose mass	fat weight in carcass	FATWT	Mendelian	Chromosome-wise	20846385	<0.05	Significant	dressed carcass fat weight
LOC114116699	ATP5MK	10	65115117	65115423	10	Animal QTLdb	Meat_and_Carcass	5867502	66009402	QTL	14292	fat weight in carcass	white adipose mass	fat weight in carcass	FATWT	Mendelian	Chromosome-wise	20846385	<0.05	Significant	dressed carcass fat weight
POSTN	POSTN	10	24532704	24567021	10	Animal QTLdb	Health	17688794	80591871	QTL	13989	Fecal egg count	response to parasitic infection trait	Fecal egg count	FECGEN	Chromosome-wise	Significant	19863786		0.018	fecal parasite egg count
GJB6	GJB6	10	36290583	36298469	10	Animal QTLdb	Health	17688794	80591871	QTL	13989	Fecal egg count	response to parasitic infection trait	Fecal egg count	FECGEN	Chromosome-wise	Significant	19863786		0.018	fecal parasite egg count
KLHL1	KLHL1	10	44548404	45096863	10	Animal QTLdb	Health	17688794	80591871	QTL	13989	Fecal egg count	response to parasitic infection trait	Fecal egg count	FECGEN	Chromosome-wise	Significant	19863786		0.018	fecal parasite egg count
LOC101102249	MTAP	10	50586905	50587894	10	Animal QTLdb	Health	17688794	80591871	QTL	13989	Fecal egg count	response to parasitic infection trait	Fecal egg count	FECGEN	Chromosome-wise	Significant	19863786		0.018	fecal parasite egg count
LOC114116451	GCV3	10	51655852	51656425	10	Animal QTLdb	Health	17688794	80591871	QTL	13989	Fecal egg count	response to parasitic infection trait	Fecal egg count	FECGEN	Chromosome-wise	Significant	19863786		0.018	fecal parasite egg count
LOC114116699	ATP5MK	10	65115117	65115423	10	Animal QTLdb	Health	17688794	80591871	QTL	13989	Fecal egg count	response to parasitic infection trait	Fecal egg count	FECGEN	Chromosome-wise	Significant	19863786		0.018	fecal parasite egg count
ZIC2	ZIC2	10	76070570	76075266	10	Animal QTLdb	Health	17688794	80591871	QTL	13989	Fecal egg count	response to parasitic infection trait	Fecal egg count	FECGEN	Chromosome-wise	Significant	19863786		0.018	fecal parasite egg count
ITGBL1	ITGBL1	10	77241715	77469897	10	Animal QTLdb	Health	17688794	80591871	QTL	13989	Fecal egg count	response to parasitic infection trait	Fecal egg count	FECGEN	Chromosome-wise	Significant	19863786		0.018	fecal parasite egg count
LOC101114712	METTL21E	10	78453232	78469331	10	Animal QTLdb	Health	17688794	80591871	QTL	13989	Fecal egg count	response to parasitic infection trait	Fecal egg count	FECGEN	Chromosome-wise	Significant	19863786		0.018	fecal parasite egg count
POSTN	POSTN	10	24532704	24567021	10	Animal QTLdb	Health	22348281	35377588	QTL	16016	Somatic Cell Score	awassi,Merino	Somatic Cell Score	SCS	Linkage	Mendelian	21693024	2.2	Significant	milk somatic cell quantity
POSTN	POSTN	10	24532704	24567021	10	Animal QTLdb	Reproduction	24160304	62126496	QTL	12923	Testes weight	testis mass	Testes weight	TESTWT	443225	NCBIgene	ISU0049			testis weight
GJB6	GJB6	10	36290583	36298469	10	Animal QTLdb	Reproduction	24160304	62126496	QTL	12923	Testes weight	testis mass	Testes weight	TESTWT	443225	NCBIgene	ISU0049			testis weight
KLHL1	KLHL1	10	44548404	45096863	10	Animal QTLdb	Reproduction	24160304	62126496	QTL	12923	Testes weight	testis mass	Testes weight	TESTWT	443225	NCBIgene	ISU0049			testis weight
LOC101102249	MTAP	10	50586905	50587894	10	Animal QTLdb	Reproduction	24160304	62126496	QTL	12923	Testes weight	testis mass	Testes weight	TESTWT	443225	NCBIgene	ISU0049			testis weight
LOC114116451	GCV3	10	51655852	51656425	10	Animal QTLdb	Reproduction	24160304	62126496	QTL	12923	Testes weight	testis mass	Testes weight	TESTWT	443225	NCBIgene	ISU0049			testis weight
ZIC2	ZIC2	10	76070570	76075266	10	Animal QTLdb	Meat_and_Carcass	71790617	76191244	QTL	14265	Carcass fat percentage	awassi,Merino	Carcass fat percentage	FATP	Significant	2.3	20846385			dressed carcass fat percentage
ZIC2	ZIC2	10	76070570	76075266	10	Animal QTLdb	Meat_and_Carcass	71790617	76191244	QTL	14266	Lean meat yield percentage	awassi,Merino	Lean meat yield percentage	LMYP	Suggestive	1.8	20846385			dressed carcass muscle percentage
ZIC2	ZIC2	10	76070570	76075266	10	Animal QTLdb	Meat_and_Carcass	71790617	76191244	QTL	14264	fat weight in carcass	awassi,Merino	fat weight in carcass	FATWT	Linkage	Mendelian	20846385	2.1	Significant	white adipose mass
LOC105605854	NINL	9	17609442	17680338	9	Animal QTLdb	Meat_and_Carcass	2925140	88129230	QTL	14291	Longissimus muscle area	longissimus thoracis muscle area	Longissimus muscle area	LMA	Significant	<0.05	20846385		6.66	Linkage
LOC105608701	NA	9	22341840	22350848	9	Animal QTLdb	Meat_and_Carcass	2925140	88129230	QTL	14291	Longissimus muscle area	longissimus thoracis muscle area	Longissimus muscle area	LMA	Significant	<0.05	20846385		6.66	Linkage
PENK	PENK	9	36548461	36552896	9	Animal QTLdb	Meat_and_Carcass	2925140	88129230	QTL	14291	Longissimus muscle area	longissimus thoracis muscle area	Longissimus muscle area	LMA	Significant	<0.05	20846385		6.66	Linkage
LOC114116364	NA	9	39499134	39506058	9	Animal QTLdb	Meat_and_Carcass	2925140	88129230	QTL	14291	Longissimus muscle area	longissimus thoracis muscle area	Longissimus muscle area	LMA	Significant	<0.05	20846385		6.66	Linkage
C9H8orf34	C9H8orf34	9	45365983	45702129	9	Animal QTLdb	Meat_and_Carcass	2925140	88129230	QTL	14291	Longissimus muscle area	longissimus thoracis muscle area	Longissimus muscle area	LMA	Significant	<0.05	20846385		6.66	Linkage
LOC105616076	LOC105616076	9	76176462	76178983	9	Animal QTLdb	Meat_and_Carcass	2925140	88129230	QTL	14291	Longissimus muscle area	longissimus thoracis muscle area	Longissimus muscle area	LMA	Significant	<0.05	20846385		6.66	Linkage
LOC101107532	BTF3	9	79603958	79604611	9	Animal QTLdb	Meat_and_Carcass	2925140	88129230	QTL	14291	Longissimus muscle area	longissimus thoracis muscle area	Longissimus muscle area	LMA	Significant	<0.05	20846385		6.66	Linkage
LOC121820315	SECISBP2	9	80673220	80674332	9	Animal QTLdb	Meat_and_Carcass	2925140	88129230	QTL	14291	Longissimus muscle area	longissimus thoracis muscle area	Longissimus muscle area	LMA	Significant	<0.05	20846385		6.66	Linkage
LOC105605854	NINL	9	17609442	17680338	9	Animal QTLdb	Meat_and_Carcass	2925140	88129230	QTL	14289	muscle weight in carcass	dressed carcass muscle weight	muscle weight in carcass	MUSWT	Significant	<0.05	20846385		8.5	Linkage
LOC105608701	NA	9	22341840	22350848	9	Animal QTLdb	Meat_and_Carcass	2925140	88129230	QTL	14289	muscle weight in carcass	dressed carcass muscle weight	muscle weight in carcass	MUSWT	Significant	<0.05	20846385		8.5	Linkage
PENK	PENK	9	36548461	36552896	9	Animal QTLdb	Meat_and_Carcass	2925140	88129230	QTL	14289	muscle weight in carcass	dressed carcass muscle weight	muscle weight in carcass	MUSWT	Significant	<0.05	20846385		8.5	Linkage
LOC114116364	NA	9	39499134	39506058	9	Animal QTLdb	Meat_and_Carcass	2925140	88129230	QTL	14289	muscle weight in carcass	dressed carcass muscle weight	muscle weight in carcass	MUSWT	Significant	<0.05	20846385		8.5	Linkage
C9H8orf34	C9H8orf34	9	45365983	45702129	9	Animal QTLdb	Meat_and_Carcass	2925140	88129230	QTL	14289	muscle weight in carcass	dressed carcass muscle weight	muscle weight in carcass	MUSWT	Significant	<0.05	20846385		8.5	Linkage
LOC105616076	LOC105616076	9	76176462	76178983	9	Animal QTLdb	Meat_and_Carcass	2925140	88129230	QTL	14289	muscle weight in carcass	dressed carcass muscle weight	muscle weight in carcass	MUSWT	Significant	<0.05	20846385		8.5	Linkage
LOC101107532	BTF3	9	79603958	79604611	9	Animal QTLdb	Meat_and_Carcass	2925140	88129230	QTL	14289	muscle weight in carcass	dressed carcass muscle weight	muscle weight in carcass	MUSWT	Significant	<0.05	20846385		8.5	Linkage
LOC121820315	SECISBP2	9	80673220	80674332	9	Animal QTLdb	Meat_and_Carcass	2925140	88129230	QTL	14289	muscle weight in carcass	dressed carcass muscle weight	muscle weight in carcass	MUSWT	Significant	<0.05	20846385		8.5	Linkage
LOC105605854	NINL	9	17609442	17680338	9	Animal QTLdb	Health	7050338	18075867	QTL	16026	Fecal egg count	masai,Dorper	Fecal egg count	FECGEN	Mendelian	Comparison-wise	22221026	6.25E-4	Significant	response to parasitic infection trait
LOC105605854	NINL	9	17609442	17680338	9	Animal QTLdb	Milk	7200345	31951533	QTL	14012	Useful yield content	awassi,Merino	Useful yield content	UYC	Genome-wise	Suggestive	19849860		1.7	milk technological trait
LOC105608701	NA	9	22341840	22350848	9	Animal QTLdb	Milk	7200345	31951533	QTL	14012	Useful yield content	awassi,Merino	Useful yield content	UYC	Genome-wise	Suggestive	19849860		1.7	milk technological trait
LOC105605854	NINL	9	17609442	17680338	9	Animal QTLdb	Meat_and_Carcass	12375594	88129230	QTL	14290	Hot carcass weight	dressed carcass weight	Hot carcass weight	HCWT	Chromosome-wise	Significant	20846385	6.68	<0.05	carcass weight
LOC105608701	NA	9	22341840	22350848	9	Animal QTLdb	Meat_and_Carcass	12375594	88129230	QTL	14290	Hot carcass weight	dressed carcass weight	Hot carcass weight	HCWT	Chromosome-wise	Significant	20846385	6.68	<0.05	carcass weight
PENK	PENK	9	36548461	36552896	9	Animal QTLdb	Meat_and_Carcass	12375594	88129230	QTL	14290	Hot carcass weight	dressed carcass weight	Hot carcass weight	HCWT	Chromosome-wise	Significant	20846385	6.68	<0.05	carcass weight
LOC114116364	NA	9	39499134	39506058	9	Animal QTLdb	Meat_and_Carcass	12375594	88129230	QTL	14290	Hot carcass weight	dressed carcass weight	Hot carcass weight	HCWT	Chromosome-wise	Significant	20846385	6.68	<0.05	carcass weight
C9H8orf34	C9H8orf34	9	45365983	45702129	9	Animal QTLdb	Meat_and_Carcass	12375594	88129230	QTL	14290	Hot carcass weight	dressed carcass weight	Hot carcass weight	HCWT	Chromosome-wise	Significant	20846385	6.68	<0.05	carcass weight
LOC105616076	LOC105616076	9	76176462	76178983	9	Animal QTLdb	Meat_and_Carcass	12375594	88129230	QTL	14290	Hot carcass weight	dressed carcass weight	Hot carcass weight	HCWT	Chromosome-wise	Significant	20846385	6.68	<0.05	carcass weight
LOC101107532	BTF3	9	79603958	79604611	9	Animal QTLdb	Meat_and_Carcass	12375594	88129230	QTL	14290	Hot carcass weight	dressed carcass weight	Hot carcass weight	HCWT	Chromosome-wise	Significant	20846385	6.68	<0.05	carcass weight
LOC121820315	SECISBP2	9	80673220	80674332	9	Animal QTLdb	Meat_and_Carcass	12375594	88129230	QTL	14290	Hot carcass weight	dressed carcass weight	Hot carcass weight	HCWT	Chromosome-wise	Significant	20846385	6.68	<0.05	carcass weight
PENK	PENK	9	36548461	36552896	9	Animal QTLdb	Meat_and_Carcass	30076443	45002160	QTL	14323	Longissimus muscle area	awassi,Merino	Longissimus muscle area	LMA	Chromosome-wise	Significant	20846385		<0.05	longissimus thoracis muscle area
LOC114116364	NA	9	39499134	39506058	9	Animal QTLdb	Meat_and_Carcass	30076443	45002160	QTL	14323	Longissimus muscle area	awassi,Merino	Longissimus muscle area	LMA	Chromosome-wise	Significant	20846385		<0.05	longissimus thoracis muscle area
C9H8orf34	C9H8orf34	9	45365983	45702129	9	Animal QTLdb	Meat_and_Carcass	45002160	75378618	QTL	14263	muscle weight in carcass	awassi,Merino	muscle weight in carcass	MUSWT	Suggestive	1.7	20846385			dressed carcass muscle weight
C9H8orf34	C9H8orf34	9	45365983	45702129	9	Animal QTLdb	Meat_and_Carcass	45002160	67203225	QTL	14324	Longissimus muscle area	awassi,Merino	Longissimus muscle area	LMA	Chromosome-wise	Significant	20846385		<0.05	longissimus thoracis muscle area
LOC105616076	LOC105616076	9	76176462	76178983	9	Animal QTLdb	Milk	75378618	95179568	QTL	16015	Milk fat yield	awassi,Merino	Milk fat yield	MFY	Linkage	Mendelian	21693024	1.9	Suggestive	total milk fat amount
LOC101107532	BTF3	9	79603958	79604611	9	Animal QTLdb	Milk	75378618	95179568	QTL	16015	Milk fat yield	awassi,Merino	Milk fat yield	MFY	Linkage	Mendelian	21693024	1.9	Suggestive	total milk fat amount
LOC121820315	SECISBP2	9	80673220	80674332	9	Animal QTLdb	Milk	75378618	95179568	QTL	16015	Milk fat yield	awassi,Merino	Milk fat yield	MFY	Linkage	Mendelian	21693024	1.9	Suggestive	total milk fat amount
LOC101112828	SLC25A13	9	89408018	89419113	9	Animal QTLdb	Milk	75378618	95179568	QTL	16015	Milk fat yield	awassi,Merino	Milk fat yield	MFY	Linkage	Mendelian	21693024	1.9	Suggestive	total milk fat amount
MAB21L2	MAB21L2	17	7409902	7412468	17	Animal QTLdb	Health	3770920	27803505	QTL	16031	Fecal egg count	masai,Dorper	Fecal egg count	FECGEN	Mendelian	Comparison-wise	22221026	3.04E-3	Significant	response to parasitic infection trait
UCP1	UCP1	17	17223953	17250045	17	Animal QTLdb	Health	3770920	27803505	QTL	16031	Fecal egg count	masai,Dorper	Fecal egg count	FECGEN	Mendelian	Comparison-wise	22221026	3.04E-3	Significant	response to parasitic infection trait
LOC114118835	BTF3	17	21596574	21597442	17	Animal QTLdb	Health	3770920	27803505	QTL	16031	Fecal egg count	masai,Dorper	Fecal egg count	FECGEN	Mendelian	Comparison-wise	22221026	3.04E-3	Significant	response to parasitic infection trait
PCDH10	PCDH10	17	25250429	25293225	17	Animal QTLdb	Health	3770920	27803505	QTL	16031	Fecal egg count	masai,Dorper	Fecal egg count	FECGEN	Mendelian	Comparison-wise	22221026	3.04E-3	Significant	response to parasitic infection trait
UCP1	UCP1	17	17223953	17250045	17	Animal QTLdb	Reproduction	16828437	27803505	QTL	16610	Reproductive seasonality	dorset,Friesian Milk	Reproductive seasonality	ASREP	Chromosome-wise	Significant	20219065	<0.05	1.27	female reproductive system physiology trait
LOC114118835	BTF3	17	21596574	21597442	17	Animal QTLdb	Reproduction	16828437	27803505	QTL	16610	Reproductive seasonality	dorset,Friesian Milk	Reproductive seasonality	ASREP	Chromosome-wise	Significant	20219065	<0.05	1.27	female reproductive system physiology trait
PCDH10	PCDH10	17	25250429	25293225	17	Animal QTLdb	Reproduction	16828437	27803505	QTL	16610	Reproductive seasonality	dorset,Friesian Milk	Reproductive seasonality	ASREP	Chromosome-wise	Significant	20219065	<0.05	1.27	female reproductive system physiology trait
UCP1	UCP1	17	17223953	17250045	17	Animal QTLdb	Reproduction	16828437	27803505	QTL	16608	Reproductive seasonality	dorset,Friesian Milk	Reproductive seasonality	ASREP	Chromosome-wise	Significant	20219065	<0.05	1.67	female reproductive system physiology trait
LOC114118835	BTF3	17	21596574	21597442	17	Animal QTLdb	Reproduction	16828437	27803505	QTL	16608	Reproductive seasonality	dorset,Friesian Milk	Reproductive seasonality	ASREP	Chromosome-wise	Significant	20219065	<0.05	1.67	female reproductive system physiology trait
PCDH10	PCDH10	17	25250429	25293225	17	Animal QTLdb	Reproduction	16828437	27803505	QTL	16608	Reproductive seasonality	dorset,Friesian Milk	Reproductive seasonality	ASREP	Chromosome-wise	Significant	20219065	<0.05	1.67	female reproductive system physiology trait
UCP1	UCP1	17	17223953	17250045	17	Animal QTLdb	Reproduction	16828437	27803505	QTL	16611	Reproductive seasonality	dorset,Friesian Milk	Reproductive seasonality	ASREP	Chromosome-wise	Significant	20219065	<0.05	1.33	female reproductive system physiology trait
LOC114118835	BTF3	17	21596574	21597442	17	Animal QTLdb	Reproduction	16828437	27803505	QTL	16611	Reproductive seasonality	dorset,Friesian Milk	Reproductive seasonality	ASREP	Chromosome-wise	Significant	20219065	<0.05	1.33	female reproductive system physiology trait
PCDH10	PCDH10	17	25250429	25293225	17	Animal QTLdb	Reproduction	16828437	27803505	QTL	16611	Reproductive seasonality	dorset,Friesian Milk	Reproductive seasonality	ASREP	Chromosome-wise	Significant	20219065	<0.05	1.33	female reproductive system physiology trait
UCP1	UCP1	17	17223953	17250045	17	Animal QTLdb	Reproduction	16828437	27803505	QTL	16609	Reproductive seasonality	dorset,Friesian Milk	Reproductive seasonality	ASREP	Chromosome-wise	Significant	20219065	<0.05	1.45	female reproductive system physiology trait
LOC114118835	BTF3	17	21596574	21597442	17	Animal QTLdb	Reproduction	16828437	27803505	QTL	16609	Reproductive seasonality	dorset,Friesian Milk	Reproductive seasonality	ASREP	Chromosome-wise	Significant	20219065	<0.05	1.45	female reproductive system physiology trait
PCDH10	PCDH10	17	25250429	25293225	17	Animal QTLdb	Reproduction	16828437	27803505	QTL	16609	Reproductive seasonality	dorset,Friesian Milk	Reproductive seasonality	ASREP	Chromosome-wise	Significant	20219065	<0.05	1.45	female reproductive system physiology trait
LOC105602898	LOC105602898	17	59340395	59358165	17	Animal QTLdb	Health	45701308	73279684	QTL	14002	Somatic Cell Score	awassi,Merino	Somatic Cell Score	SCS	Linkage	Mendelian	19849860	Significant	Genome-wise	milk somatic cell quantity
LOC114108846	NA	17	70688828	70689841	17	Animal QTLdb	Health	45701308	73279684	QTL	14002	Somatic Cell Score	awassi,Merino	Somatic Cell Score	SCS	Linkage	Mendelian	19849860	Significant	Genome-wise	milk somatic cell quantity
LOC114112157	NA	17	70775184	70776552	17	Animal QTLdb	Health	45701308	73279684	QTL	14002	Somatic Cell Score	awassi,Merino	Somatic Cell Score	SCS	Linkage	Mendelian	19849860	Significant	Genome-wise	milk somatic cell quantity
LOC114118882	NA	17	70782194	70782701	17	Animal QTLdb	Health	45701308	73279684	QTL	14002	Somatic Cell Score	awassi,Merino	Somatic Cell Score	SCS	Linkage	Mendelian	19849860	Significant	Genome-wise	milk somatic cell quantity
LOC121816997	NA	17	71003628	71009798	17	Animal QTLdb	Health	45701308	73279684	QTL	14002	Somatic Cell Score	awassi,Merino	Somatic Cell Score	SCS	Linkage	Mendelian	19849860	Significant	Genome-wise	milk somatic cell quantity
LOC105602898	LOC105602898	17	59340395	59358165	17	Animal QTLdb	Production	49584794	70972106	QTL	13683	bone density	coopworth	bone density	BDENS	Mendelian	Comparison-wise	14555257	0.0013	Significant	bone mineral mass
LOC114108846	NA	17	70688828	70689841	17	Animal QTLdb	Production	49584794	70972106	QTL	13683	bone density	coopworth	bone density	BDENS	Mendelian	Comparison-wise	14555257	0.0013	Significant	bone mineral mass
LOC114112157	NA	17	70775184	70776552	17	Animal QTLdb	Production	49584794	70972106	QTL	13683	bone density	coopworth	bone density	BDENS	Mendelian	Comparison-wise	14555257	0.0013	Significant	bone mineral mass
LOC114118882	NA	17	70782194	70782701	17	Animal QTLdb	Production	49584794	70972106	QTL	13683	bone density	coopworth	bone density	BDENS	Mendelian	Comparison-wise	14555257	0.0013	Significant	bone mineral mass
LOC114118688	RPS6	16	15536263	15537059	16	Animal QTLdb	Production	0	50930820	QTL	14306	Body weight (slaughter)	body mass	Body weight (slaughter)	BW	Chromosome-wise	Significant	20846385	9.02	<0.05	body weight
RAB3C	RAB3C	16	20634185	20932905	16	Animal QTLdb	Production	0	50930820	QTL	14306	Body weight (slaughter)	body mass	Body weight (slaughter)	BW	Chromosome-wise	Significant	20846385	9.02	<0.05	body weight
LOC121816804	LOC121816804	16	22723842	22727522	16	Animal QTLdb	Production	0	50930820	QTL	14306	Body weight (slaughter)	body mass	Body weight (slaughter)	BW	Chromosome-wise	Significant	20846385	9.02	<0.05	body weight
LOC114118692	LOC114118692	16	24731397	24736315	16	Animal QTLdb	Production	0	50930820	QTL	14306	Body weight (slaughter)	body mass	Body weight (slaughter)	BW	Chromosome-wise	Significant	20846385	9.02	<0.05	body weight
LOC121816771	NA	16	31900956	31901624	16	Animal QTLdb	Production	0	50930820	QTL	14306	Body weight (slaughter)	body mass	Body weight (slaughter)	BW	Chromosome-wise	Significant	20846385	9.02	<0.05	body weight
LOC121816815	LOC121816815	16	37852808	37871468	16	Animal QTLdb	Production	0	50930820	QTL	14306	Body weight (slaughter)	body mass	Body weight (slaughter)	BW	Chromosome-wise	Significant	20846385	9.02	<0.05	body weight
C1QTNF3	C1QTNF3	16	39884732	39917354	16	Animal QTLdb	Production	0	50930820	QTL	14306	Body weight (slaughter)	body mass	Body weight (slaughter)	BW	Chromosome-wise	Significant	20846385	9.02	<0.05	body weight
LOC114118688	RPS6	16	15536263	15537059	16	Animal QTLdb	Meat_and_Carcass	0	68332183	QTL	14307	Lean meat yield percentage	dressed carcass muscle percentage	Lean meat yield percentage	LMYP	Significant	<0.05	20846385		7.69	Linkage
RAB3C	RAB3C	16	20634185	20932905	16	Animal QTLdb	Meat_and_Carcass	0	68332183	QTL	14307	Lean meat yield percentage	dressed carcass muscle percentage	Lean meat yield percentage	LMYP	Significant	<0.05	20846385		7.69	Linkage
LOC121816804	LOC121816804	16	22723842	22727522	16	Animal QTLdb	Meat_and_Carcass	0	68332183	QTL	14307	Lean meat yield percentage	dressed carcass muscle percentage	Lean meat yield percentage	LMYP	Significant	<0.05	20846385		7.69	Linkage
LOC114118692	LOC114118692	16	24731397	24736315	16	Animal QTLdb	Meat_and_Carcass	0	68332183	QTL	14307	Lean meat yield percentage	dressed carcass muscle percentage	Lean meat yield percentage	LMYP	Significant	<0.05	20846385		7.69	Linkage
LOC121816771	NA	16	31900956	31901624	16	Animal QTLdb	Meat_and_Carcass	0	68332183	QTL	14307	Lean meat yield percentage	dressed carcass muscle percentage	Lean meat yield percentage	LMYP	Significant	<0.05	20846385		7.69	Linkage
LOC121816815	LOC121816815	16	37852808	37871468	16	Animal QTLdb	Meat_and_Carcass	0	68332183	QTL	14307	Lean meat yield percentage	dressed carcass muscle percentage	Lean meat yield percentage	LMYP	Significant	<0.05	20846385		7.69	Linkage
C1QTNF3	C1QTNF3	16	39884732	39917354	16	Animal QTLdb	Meat_and_Carcass	0	68332183	QTL	14307	Lean meat yield percentage	dressed carcass muscle percentage	Lean meat yield percentage	LMYP	Significant	<0.05	20846385		7.69	Linkage
C16H5orf49	C16H5orf49	16	65451329	65466791	16	Animal QTLdb	Meat_and_Carcass	0	68332183	QTL	14307	Lean meat yield percentage	dressed carcass muscle percentage	Lean meat yield percentage	LMYP	Significant	<0.05	20846385		7.69	Linkage
LOC114118688	RPS6	16	15536263	15537059	16	Animal QTLdb	Meat_and_Carcass	1697694	75717152	QTL	14305	Dressing percentage	dressing percentage	Dressing percentage	DRESSING	Significant	<0.05	20846385		6.81	Linkage
RAB3C	RAB3C	16	20634185	20932905	16	Animal QTLdb	Meat_and_Carcass	1697694	75717152	QTL	14305	Dressing percentage	dressing percentage	Dressing percentage	DRESSING	Significant	<0.05	20846385		6.81	Linkage
LOC121816804	LOC121816804	16	22723842	22727522	16	Animal QTLdb	Meat_and_Carcass	1697694	75717152	QTL	14305	Dressing percentage	dressing percentage	Dressing percentage	DRESSING	Significant	<0.05	20846385		6.81	Linkage
LOC114118692	LOC114118692	16	24731397	24736315	16	Animal QTLdb	Meat_and_Carcass	1697694	75717152	QTL	14305	Dressing percentage	dressing percentage	Dressing percentage	DRESSING	Significant	<0.05	20846385		6.81	Linkage
LOC121816771	NA	16	31900956	31901624	16	Animal QTLdb	Meat_and_Carcass	1697694	75717152	QTL	14305	Dressing percentage	dressing percentage	Dressing percentage	DRESSING	Significant	<0.05	20846385		6.81	Linkage
LOC121816815	LOC121816815	16	37852808	37871468	16	Animal QTLdb	Meat_and_Carcass	1697694	75717152	QTL	14305	Dressing percentage	dressing percentage	Dressing percentage	DRESSING	Significant	<0.05	20846385		6.81	Linkage
C1QTNF3	C1QTNF3	16	39884732	39917354	16	Animal QTLdb	Meat_and_Carcass	1697694	75717152	QTL	14305	Dressing percentage	dressing percentage	Dressing percentage	DRESSING	Significant	<0.05	20846385		6.81	Linkage
C16H5orf49	C16H5orf49	16	65451329	65466791	16	Animal QTLdb	Meat_and_Carcass	1697694	75717152	QTL	14305	Dressing percentage	dressing percentage	Dressing percentage	DRESSING	Significant	<0.05	20846385		6.81	Linkage
LOC114118688	RPS6	16	15536263	15537059	16	Animal QTLdb	Meat_and_Carcass	7639623	68247298	QTL	14309	Subcutaneous fat thickness	subcutaneous adipose thickness	Subcutaneous fat thickness	SCFT	Significant	<0.05	20846385		8.58	Linkage
RAB3C	RAB3C	16	20634185	20932905	16	Animal QTLdb	Meat_and_Carcass	7639623	68247298	QTL	14309	Subcutaneous fat thickness	subcutaneous adipose thickness	Subcutaneous fat thickness	SCFT	Significant	<0.05	20846385		8.58	Linkage
LOC121816804	LOC121816804	16	22723842	22727522	16	Animal QTLdb	Meat_and_Carcass	7639623	68247298	QTL	14309	Subcutaneous fat thickness	subcutaneous adipose thickness	Subcutaneous fat thickness	SCFT	Significant	<0.05	20846385		8.58	Linkage
LOC114118692	LOC114118692	16	24731397	24736315	16	Animal QTLdb	Meat_and_Carcass	7639623	68247298	QTL	14309	Subcutaneous fat thickness	subcutaneous adipose thickness	Subcutaneous fat thickness	SCFT	Significant	<0.05	20846385		8.58	Linkage
LOC121816771	NA	16	31900956	31901624	16	Animal QTLdb	Meat_and_Carcass	7639623	68247298	QTL	14309	Subcutaneous fat thickness	subcutaneous adipose thickness	Subcutaneous fat thickness	SCFT	Significant	<0.05	20846385		8.58	Linkage
LOC121816815	LOC121816815	16	37852808	37871468	16	Animal QTLdb	Meat_and_Carcass	7639623	68247298	QTL	14309	Subcutaneous fat thickness	subcutaneous adipose thickness	Subcutaneous fat thickness	SCFT	Significant	<0.05	20846385		8.58	Linkage
C1QTNF3	C1QTNF3	16	39884732	39917354	16	Animal QTLdb	Meat_and_Carcass	7639623	68247298	QTL	14309	Subcutaneous fat thickness	subcutaneous adipose thickness	Subcutaneous fat thickness	SCFT	Significant	<0.05	20846385		8.58	Linkage
C16H5orf49	C16H5orf49	16	65451329	65466791	16	Animal QTLdb	Meat_and_Carcass	7639623	68247298	QTL	14309	Subcutaneous fat thickness	subcutaneous adipose thickness	Subcutaneous fat thickness	SCFT	Significant	<0.05	20846385		8.58	Linkage
LOC114118688	RPS6	16	15536263	15537059	16	Animal QTLdb	Meat_and_Carcass	7639623	63239101	QTL	14308	Subcutaneous fat area	subcutaneous adipose amount	Subcutaneous fat area	SCFA	Experiment-wise	Significant	20846385	17.57	<0.01	dressed carcass fat content
RAB3C	RAB3C	16	20634185	20932905	16	Animal QTLdb	Meat_and_Carcass	7639623	63239101	QTL	14308	Subcutaneous fat area	subcutaneous adipose amount	Subcutaneous fat area	SCFA	Experiment-wise	Significant	20846385	17.57	<0.01	dressed carcass fat content
LOC121816804	LOC121816804	16	22723842	22727522	16	Animal QTLdb	Meat_and_Carcass	7639623	63239101	QTL	14308	Subcutaneous fat area	subcutaneous adipose amount	Subcutaneous fat area	SCFA	Experiment-wise	Significant	20846385	17.57	<0.01	dressed carcass fat content
LOC114118692	LOC114118692	16	24731397	24736315	16	Animal QTLdb	Meat_and_Carcass	7639623	63239101	QTL	14308	Subcutaneous fat area	subcutaneous adipose amount	Subcutaneous fat area	SCFA	Experiment-wise	Significant	20846385	17.57	<0.01	dressed carcass fat content
LOC121816771	NA	16	31900956	31901624	16	Animal QTLdb	Meat_and_Carcass	7639623	63239101	QTL	14308	Subcutaneous fat area	subcutaneous adipose amount	Subcutaneous fat area	SCFA	Experiment-wise	Significant	20846385	17.57	<0.01	dressed carcass fat content
LOC121816815	LOC121816815	16	37852808	37871468	16	Animal QTLdb	Meat_and_Carcass	7639623	63239101	QTL	14308	Subcutaneous fat area	subcutaneous adipose amount	Subcutaneous fat area	SCFA	Experiment-wise	Significant	20846385	17.57	<0.01	dressed carcass fat content
C1QTNF3	C1QTNF3	16	39884732	39917354	16	Animal QTLdb	Meat_and_Carcass	7639623	63239101	QTL	14308	Subcutaneous fat area	subcutaneous adipose amount	Subcutaneous fat area	SCFA	Experiment-wise	Significant	20846385	17.57	<0.01	dressed carcass fat content
LOC114118688	RPS6	16	15536263	15537059	16	Animal QTLdb	Production	11204780	29115452	QTL	14271	Body weight (slaughter)	awassi,Merino	Body weight (slaughter)	BW	Mendelian	Suggestive	20846385		1.8	body mass
RAB3C	RAB3C	16	20634185	20932905	16	Animal QTLdb	Production	11204780	29115452	QTL	14271	Body weight (slaughter)	awassi,Merino	Body weight (slaughter)	BW	Mendelian	Suggestive	20846385		1.8	body mass
LOC121816804	LOC121816804	16	22723842	22727522	16	Animal QTLdb	Production	11204780	29115452	QTL	14271	Body weight (slaughter)	awassi,Merino	Body weight (slaughter)	BW	Mendelian	Suggestive	20846385		1.8	body mass
LOC114118692	LOC114118692	16	24731397	24736315	16	Animal QTLdb	Production	11204780	29115452	QTL	14271	Body weight (slaughter)	awassi,Merino	Body weight (slaughter)	BW	Mendelian	Suggestive	20846385		1.8	body mass
RAB3C	RAB3C	16	20634185	20932905	16	Animal QTLdb	Wool	20837299	20837303	Association	238732	Staple length	Merino	Staple length	SL	Comparison-wise	Significant	34255028	101110089	1.54E-7	wool staple length
LOC121816771	NA	16	31900956	31901624	16	Animal QTLdb	Meat_and_Carcass	29115452	41169079	QTL	14273	Subcutaneous fat area	awassi,Merino	Subcutaneous fat area	SCFA	Mendelian	Significant	20846385		3.5	subcutaneous adipose amount
LOC121816815	LOC121816815	16	37852808	37871468	16	Animal QTLdb	Meat_and_Carcass	29115452	41169079	QTL	14273	Subcutaneous fat area	awassi,Merino	Subcutaneous fat area	SCFA	Mendelian	Significant	20846385		3.5	subcutaneous adipose amount
C1QTNF3	C1QTNF3	16	39884732	39917354	16	Animal QTLdb	Meat_and_Carcass	29115452	41169079	QTL	14273	Subcutaneous fat area	awassi,Merino	Subcutaneous fat area	SCFA	Mendelian	Significant	20846385		3.5	subcutaneous adipose amount
LOC121816815	LOC121816815	16	37852808	37871468	16	Animal QTLdb	Exterior	37179498	39556270	QTL	14182	Rear leg set	Spanish Churra	Rear leg set	RLEGS	Chromosome-wise	Significant	21787947		0.0060	hindlimb conformation trait
C16H5orf49	C16H5orf49	16	65451329	65466791	16	Animal QTLdb	Meat_and_Carcass	56957633	72915957	QTL	14272	Lean meat yield percentage	dressed carcass muscle percentage	Lean meat yield percentage	LMYP	1.8		20846385			Linkage
SLC7A5	SLC7A5	14	12844368	12873343	14	Animal QTLdb	Meat_and_Carcass	0	53090191	QTL	14302	Bone weight in carcass	bone mass	Bone weight in carcass	BONE_WT	Mendelian	Chromosome-wise	20846385	<0.05	Significant	dressed carcass bone weight
CA5A	CA5A	14	12889734	12917846	14	Animal QTLdb	Meat_and_Carcass	0	53090191	QTL	14302	Bone weight in carcass	bone mass	Bone weight in carcass	BONE_WT	Mendelian	Chromosome-wise	20846385	<0.05	Significant	dressed carcass bone weight
LOC121816478	LOC121816478	14	18580090	18588052	14	Animal QTLdb	Meat_and_Carcass	0	53090191	QTL	14302	Bone weight in carcass	bone mass	Bone weight in carcass	BONE_WT	Mendelian	Chromosome-wise	20846385	<0.05	Significant	dressed carcass bone weight
LOC105601845	RPL10L	14	22052006	22052760	14	Animal QTLdb	Meat_and_Carcass	0	53090191	QTL	14302	Bone weight in carcass	bone mass	Bone weight in carcass	BONE_WT	Mendelian	Chromosome-wise	20846385	<0.05	Significant	dressed carcass bone weight
LOC121816484	LOC121816484	14	23497441	23510186	14	Animal QTLdb	Meat_and_Carcass	0	53090191	QTL	14302	Bone weight in carcass	bone mass	Bone weight in carcass	BONE_WT	Mendelian	Chromosome-wise	20846385	<0.05	Significant	dressed carcass bone weight
CCL22	CCL22	14	24943609	24951691	14	Animal QTLdb	Meat_and_Carcass	0	53090191	QTL	14302	Bone weight in carcass	bone mass	Bone weight in carcass	BONE_WT	Mendelian	Chromosome-wise	20846385	<0.05	Significant	dressed carcass bone weight
LOC101120186	CCL17	14	25011528	25015996	14	Animal QTLdb	Meat_and_Carcass	0	53090191	QTL	14302	Bone weight in carcass	bone mass	Bone weight in carcass	BONE_WT	Mendelian	Chromosome-wise	20846385	<0.05	Significant	dressed carcass bone weight
LOC121816488	NA	14	25508714	25510762	14	Animal QTLdb	Meat_and_Carcass	0	53090191	QTL	14302	Bone weight in carcass	bone mass	Bone weight in carcass	BONE_WT	Mendelian	Chromosome-wise	20846385	<0.05	Significant	dressed carcass bone weight
LOC105616860	LOC105616860	14	33373715	33377839	14	Animal QTLdb	Meat_and_Carcass	0	53090191	QTL	14302	Bone weight in carcass	bone mass	Bone weight in carcass	BONE_WT	Mendelian	Chromosome-wise	20846385	<0.05	Significant	dressed carcass bone weight
LOC101121285	COX7A1	14	46112478	46114024	14	Animal QTLdb	Meat_and_Carcass	0	53090191	QTL	14302	Bone weight in carcass	bone mass	Bone weight in carcass	BONE_WT	Mendelian	Chromosome-wise	20846385	<0.05	Significant	dressed carcass bone weight
LOC114117899	CEACAM7	14	51022212	51037757	14	Animal QTLdb	Meat_and_Carcass	0	53090191	QTL	14302	Bone weight in carcass	bone mass	Bone weight in carcass	BONE_WT	Mendelian	Chromosome-wise	20846385	<0.05	Significant	dressed carcass bone weight
CKM	CKM	14	52741957	52751301	14	Animal QTLdb	Meat_and_Carcass	0	53090191	QTL	14302	Bone weight in carcass	bone mass	Bone weight in carcass	BONE_WT	Mendelian	Chromosome-wise	20846385	<0.05	Significant	dressed carcass bone weight
SLC7A5	SLC7A5	14	12844368	12873343	14	Animal QTLdb	Health	0	67691393	QTL	12893	Nematodirus FEC	response to parasitic infection trait	Nematodirus FEC	NFEC	-	3.54	16391549			fecal parasite egg count
CA5A	CA5A	14	12889734	12917846	14	Animal QTLdb	Health	0	67691393	QTL	12893	Nematodirus FEC	response to parasitic infection trait	Nematodirus FEC	NFEC	-	3.54	16391549			fecal parasite egg count
LOC121816478	LOC121816478	14	18580090	18588052	14	Animal QTLdb	Health	0	67691393	QTL	12893	Nematodirus FEC	response to parasitic infection trait	Nematodirus FEC	NFEC	-	3.54	16391549			fecal parasite egg count
LOC105601845	RPL10L	14	22052006	22052760	14	Animal QTLdb	Health	0	67691393	QTL	12893	Nematodirus FEC	response to parasitic infection trait	Nematodirus FEC	NFEC	-	3.54	16391549			fecal parasite egg count
LOC121816484	LOC121816484	14	23497441	23510186	14	Animal QTLdb	Health	0	67691393	QTL	12893	Nematodirus FEC	response to parasitic infection trait	Nematodirus FEC	NFEC	-	3.54	16391549			fecal parasite egg count
CCL22	CCL22	14	24943609	24951691	14	Animal QTLdb	Health	0	67691393	QTL	12893	Nematodirus FEC	response to parasitic infection trait	Nematodirus FEC	NFEC	-	3.54	16391549			fecal parasite egg count
LOC101120186	CCL17	14	25011528	25015996	14	Animal QTLdb	Health	0	67691393	QTL	12893	Nematodirus FEC	response to parasitic infection trait	Nematodirus FEC	NFEC	-	3.54	16391549			fecal parasite egg count
LOC121816488	NA	14	25508714	25510762	14	Animal QTLdb	Health	0	67691393	QTL	12893	Nematodirus FEC	response to parasitic infection trait	Nematodirus FEC	NFEC	-	3.54	16391549			fecal parasite egg count
LOC105616860	LOC105616860	14	33373715	33377839	14	Animal QTLdb	Health	0	67691393	QTL	12893	Nematodirus FEC	response to parasitic infection trait	Nematodirus FEC	NFEC	-	3.54	16391549			fecal parasite egg count
LOC101121285	COX7A1	14	46112478	46114024	14	Animal QTLdb	Health	0	67691393	QTL	12893	Nematodirus FEC	response to parasitic infection trait	Nematodirus FEC	NFEC	-	3.54	16391549			fecal parasite egg count
LOC114117899	CEACAM7	14	51022212	51037757	14	Animal QTLdb	Health	0	67691393	QTL	12893	Nematodirus FEC	response to parasitic infection trait	Nematodirus FEC	NFEC	-	3.54	16391549			fecal parasite egg count
CKM	CKM	14	52741957	52751301	14	Animal QTLdb	Health	0	67691393	QTL	12893	Nematodirus FEC	response to parasitic infection trait	Nematodirus FEC	NFEC	-	3.54	16391549			fecal parasite egg count
MYBPC2	MYBPC2	14	56318456	56343759	14	Animal QTLdb	Health	0	67691393	QTL	12893	Nematodirus FEC	response to parasitic infection trait	Nematodirus FEC	NFEC	-	3.54	16391549			fecal parasite egg count
SLC7A5	SLC7A5	14	12844368	12873343	14	Animal QTLdb	Production	1734242	47216145	QTL	14334	Total bone	bone mass	Total bone	TOTBONE	Significant	<0.05	20846385		7.25	Linkage
CA5A	CA5A	14	12889734	12917846	14	Animal QTLdb	Production	1734242	47216145	QTL	14334	Total bone	bone mass	Total bone	TOTBONE	Significant	<0.05	20846385		7.25	Linkage
LOC121816478	LOC121816478	14	18580090	18588052	14	Animal QTLdb	Production	1734242	47216145	QTL	14334	Total bone	bone mass	Total bone	TOTBONE	Significant	<0.05	20846385		7.25	Linkage
LOC105601845	RPL10L	14	22052006	22052760	14	Animal QTLdb	Production	1734242	47216145	QTL	14334	Total bone	bone mass	Total bone	TOTBONE	Significant	<0.05	20846385		7.25	Linkage
LOC121816484	LOC121816484	14	23497441	23510186	14	Animal QTLdb	Production	1734242	47216145	QTL	14334	Total bone	bone mass	Total bone	TOTBONE	Significant	<0.05	20846385		7.25	Linkage
CCL22	CCL22	14	24943609	24951691	14	Animal QTLdb	Production	1734242	47216145	QTL	14334	Total bone	bone mass	Total bone	TOTBONE	Significant	<0.05	20846385		7.25	Linkage
LOC101120186	CCL17	14	25011528	25015996	14	Animal QTLdb	Production	1734242	47216145	QTL	14334	Total bone	bone mass	Total bone	TOTBONE	Significant	<0.05	20846385		7.25	Linkage
LOC121816488	NA	14	25508714	25510762	14	Animal QTLdb	Production	1734242	47216145	QTL	14334	Total bone	bone mass	Total bone	TOTBONE	Significant	<0.05	20846385		7.25	Linkage
LOC105616860	LOC105616860	14	33373715	33377839	14	Animal QTLdb	Production	1734242	47216145	QTL	14334	Total bone	bone mass	Total bone	TOTBONE	Significant	<0.05	20846385		7.25	Linkage
LOC101121285	COX7A1	14	46112478	46114024	14	Animal QTLdb	Production	1734242	47216145	QTL	14334	Total bone	bone mass	Total bone	TOTBONE	Significant	<0.05	20846385		7.25	Linkage
SLC7A5	SLC7A5	14	12844368	12873343	14	Animal QTLdb	Meat_and_Carcass	2069902	31216361	QTL	14304	Dressing percentage	dressing percentage	Dressing percentage	DRESSING	Significant	<0.01	20846385		12.52	Linkage
CA5A	CA5A	14	12889734	12917846	14	Animal QTLdb	Meat_and_Carcass	2069902	31216361	QTL	14304	Dressing percentage	dressing percentage	Dressing percentage	DRESSING	Significant	<0.01	20846385		12.52	Linkage
LOC121816478	LOC121816478	14	18580090	18588052	14	Animal QTLdb	Meat_and_Carcass	2069902	31216361	QTL	14304	Dressing percentage	dressing percentage	Dressing percentage	DRESSING	Significant	<0.01	20846385		12.52	Linkage
LOC105601845	RPL10L	14	22052006	22052760	14	Animal QTLdb	Meat_and_Carcass	2069902	31216361	QTL	14304	Dressing percentage	dressing percentage	Dressing percentage	DRESSING	Significant	<0.01	20846385		12.52	Linkage
LOC121816484	LOC121816484	14	23497441	23510186	14	Animal QTLdb	Meat_and_Carcass	2069902	31216361	QTL	14304	Dressing percentage	dressing percentage	Dressing percentage	DRESSING	Significant	<0.01	20846385		12.52	Linkage
CCL22	CCL22	14	24943609	24951691	14	Animal QTLdb	Meat_and_Carcass	2069902	31216361	QTL	14304	Dressing percentage	dressing percentage	Dressing percentage	DRESSING	Significant	<0.01	20846385		12.52	Linkage
LOC101120186	CCL17	14	25011528	25015996	14	Animal QTLdb	Meat_and_Carcass	2069902	31216361	QTL	14304	Dressing percentage	dressing percentage	Dressing percentage	DRESSING	Significant	<0.01	20846385		12.52	Linkage
LOC121816488	NA	14	25508714	25510762	14	Animal QTLdb	Meat_and_Carcass	2069902	31216361	QTL	14304	Dressing percentage	dressing percentage	Dressing percentage	DRESSING	Significant	<0.01	20846385		12.52	Linkage
SLC7A5	SLC7A5	14	12844368	12873343	14	Animal QTLdb	Production	6601309	31216361	QTL	14330	Total bone	awassi	Total bone	TOTBONE	-	Suggestive	20846385		1.7	bone mass
CA5A	CA5A	14	12889734	12917846	14	Animal QTLdb	Production	6601309	31216361	QTL	14330	Total bone	awassi	Total bone	TOTBONE	-	Suggestive	20846385		1.7	bone mass
LOC121816478	LOC121816478	14	18580090	18588052	14	Animal QTLdb	Production	6601309	31216361	QTL	14330	Total bone	awassi	Total bone	TOTBONE	-	Suggestive	20846385		1.7	bone mass
LOC105601845	RPL10L	14	22052006	22052760	14	Animal QTLdb	Production	6601309	31216361	QTL	14330	Total bone	awassi	Total bone	TOTBONE	-	Suggestive	20846385		1.7	bone mass
LOC121816484	LOC121816484	14	23497441	23510186	14	Animal QTLdb	Production	6601309	31216361	QTL	14330	Total bone	awassi	Total bone	TOTBONE	-	Suggestive	20846385		1.7	bone mass
CCL22	CCL22	14	24943609	24951691	14	Animal QTLdb	Production	6601309	31216361	QTL	14330	Total bone	awassi	Total bone	TOTBONE	-	Suggestive	20846385		1.7	bone mass
LOC101120186	CCL17	14	25011528	25015996	14	Animal QTLdb	Production	6601309	31216361	QTL	14330	Total bone	awassi	Total bone	TOTBONE	-	Suggestive	20846385		1.7	bone mass
LOC121816488	NA	14	25508714	25510762	14	Animal QTLdb	Production	6601309	31216361	QTL	14330	Total bone	awassi	Total bone	TOTBONE	-	Suggestive	20846385		1.7	bone mass
SLC7A5	SLC7A5	14	12844368	12873343	14	Animal QTLdb	Meat_and_Carcass	6601309	31216361	QTL	14270	Dressing percentage	awassi,Merino	Dressing percentage	DRESSING	Significant	2.38	20846385			dressing percentage
CA5A	CA5A	14	12889734	12917846	14	Animal QTLdb	Meat_and_Carcass	6601309	31216361	QTL	14270	Dressing percentage	awassi,Merino	Dressing percentage	DRESSING	Significant	2.38	20846385			dressing percentage
LOC121816478	LOC121816478	14	18580090	18588052	14	Animal QTLdb	Meat_and_Carcass	6601309	31216361	QTL	14270	Dressing percentage	awassi,Merino	Dressing percentage	DRESSING	Significant	2.38	20846385			dressing percentage
LOC105601845	RPL10L	14	22052006	22052760	14	Animal QTLdb	Meat_and_Carcass	6601309	31216361	QTL	14270	Dressing percentage	awassi,Merino	Dressing percentage	DRESSING	Significant	2.38	20846385			dressing percentage
LOC121816484	LOC121816484	14	23497441	23510186	14	Animal QTLdb	Meat_and_Carcass	6601309	31216361	QTL	14270	Dressing percentage	awassi,Merino	Dressing percentage	DRESSING	Significant	2.38	20846385			dressing percentage
CCL22	CCL22	14	24943609	24951691	14	Animal QTLdb	Meat_and_Carcass	6601309	31216361	QTL	14270	Dressing percentage	awassi,Merino	Dressing percentage	DRESSING	Significant	2.38	20846385			dressing percentage
LOC101120186	CCL17	14	25011528	25015996	14	Animal QTLdb	Meat_and_Carcass	6601309	31216361	QTL	14270	Dressing percentage	awassi,Merino	Dressing percentage	DRESSING	Significant	2.38	20846385			dressing percentage
LOC121816488	NA	14	25508714	25510762	14	Animal QTLdb	Meat_and_Carcass	6601309	31216361	QTL	14270	Dressing percentage	awassi,Merino	Dressing percentage	DRESSING	Significant	2.38	20846385			dressing percentage
SLC7A5	SLC7A5	14	12844368	12873343	14	Animal QTLdb	Health	6601309	14265541	QTL	13990	Fecal egg count	Spanish Churra	Fecal egg count	FECGEN	Mendelian	Chromosome-wise	19863786	0.018	Significant	response to parasitic infection trait
CA5A	CA5A	14	12889734	12917846	14	Animal QTLdb	Health	6601309	14265541	QTL	13990	Fecal egg count	Spanish Churra	Fecal egg count	FECGEN	Mendelian	Chromosome-wise	19863786	0.018	Significant	response to parasitic infection trait
SLC7A5	SLC7A5	14	12844368	12873343	14	Animal QTLdb	Meat_and_Carcass	6601309	31216361	QTL	14269	fat weight in carcass	awassi,Merino	fat weight in carcass	FATWT	Linkage	Mendelian	20846385	1.8	Suggestive	white adipose mass
CA5A	CA5A	14	12889734	12917846	14	Animal QTLdb	Meat_and_Carcass	6601309	31216361	QTL	14269	fat weight in carcass	awassi,Merino	fat weight in carcass	FATWT	Linkage	Mendelian	20846385	1.8	Suggestive	white adipose mass
LOC121816478	LOC121816478	14	18580090	18588052	14	Animal QTLdb	Meat_and_Carcass	6601309	31216361	QTL	14269	fat weight in carcass	awassi,Merino	fat weight in carcass	FATWT	Linkage	Mendelian	20846385	1.8	Suggestive	white adipose mass
LOC105601845	RPL10L	14	22052006	22052760	14	Animal QTLdb	Meat_and_Carcass	6601309	31216361	QTL	14269	fat weight in carcass	awassi,Merino	fat weight in carcass	FATWT	Linkage	Mendelian	20846385	1.8	Suggestive	white adipose mass
LOC121816484	LOC121816484	14	23497441	23510186	14	Animal QTLdb	Meat_and_Carcass	6601309	31216361	QTL	14269	fat weight in carcass	awassi,Merino	fat weight in carcass	FATWT	Linkage	Mendelian	20846385	1.8	Suggestive	white adipose mass
CCL22	CCL22	14	24943609	24951691	14	Animal QTLdb	Meat_and_Carcass	6601309	31216361	QTL	14269	fat weight in carcass	awassi,Merino	fat weight in carcass	FATWT	Linkage	Mendelian	20846385	1.8	Suggestive	white adipose mass
LOC101120186	CCL17	14	25011528	25015996	14	Animal QTLdb	Meat_and_Carcass	6601309	31216361	QTL	14269	fat weight in carcass	awassi,Merino	fat weight in carcass	FATWT	Linkage	Mendelian	20846385	1.8	Suggestive	white adipose mass
LOC121816488	NA	14	25508714	25510762	14	Animal QTLdb	Meat_and_Carcass	6601309	31216361	QTL	14269	fat weight in carcass	awassi,Merino	fat weight in carcass	FATWT	Linkage	Mendelian	20846385	1.8	Suggestive	white adipose mass
LOC121816478	LOC121816478	14	18580090	18588052	14	Animal QTLdb	Production	14992804	25733918	QTL	13681	bone density	coopworth	bone density	BDENS	Mendelian	Genome-wise	14555257	<0.05	Significant	bone mineral mass
LOC105601845	RPL10L	14	22052006	22052760	14	Animal QTLdb	Production	14992804	25733918	QTL	13681	bone density	coopworth	bone density	BDENS	Mendelian	Genome-wise	14555257	<0.05	Significant	bone mineral mass
LOC121816484	LOC121816484	14	23497441	23510186	14	Animal QTLdb	Production	14992804	25733918	QTL	13681	bone density	coopworth	bone density	BDENS	Mendelian	Genome-wise	14555257	<0.05	Significant	bone mineral mass
CCL22	CCL22	14	24943609	24951691	14	Animal QTLdb	Production	14992804	25733918	QTL	13681	bone density	coopworth	bone density	BDENS	Mendelian	Genome-wise	14555257	<0.05	Significant	bone mineral mass
LOC101120186	CCL17	14	25011528	25015996	14	Animal QTLdb	Production	14992804	25733918	QTL	13681	bone density	coopworth	bone density	BDENS	Mendelian	Genome-wise	14555257	<0.05	Significant	bone mineral mass
LOC121816488	NA	14	25508714	25510762	14	Animal QTLdb	Production	14992804	25733918	QTL	13681	bone density	coopworth	bone density	BDENS	Mendelian	Genome-wise	14555257	<0.05	Significant	bone mineral mass
LOC121816478	LOC121816478	14	18580090	18588052	14	Animal QTLdb	Production	14992804	25733918	QTL	13682	bone density	coopworth	bone density	BDENS	Mendelian	Genome-wise	14555257	<0.05	Significant	bone mineral mass
LOC105601845	RPL10L	14	22052006	22052760	14	Animal QTLdb	Production	14992804	25733918	QTL	13682	bone density	coopworth	bone density	BDENS	Mendelian	Genome-wise	14555257	<0.05	Significant	bone mineral mass
LOC121816484	LOC121816484	14	23497441	23510186	14	Animal QTLdb	Production	14992804	25733918	QTL	13682	bone density	coopworth	bone density	BDENS	Mendelian	Genome-wise	14555257	<0.05	Significant	bone mineral mass
CCL22	CCL22	14	24943609	24951691	14	Animal QTLdb	Production	14992804	25733918	QTL	13682	bone density	coopworth	bone density	BDENS	Mendelian	Genome-wise	14555257	<0.05	Significant	bone mineral mass
LOC101120186	CCL17	14	25011528	25015996	14	Animal QTLdb	Production	14992804	25733918	QTL	13682	bone density	coopworth	bone density	BDENS	Mendelian	Genome-wise	14555257	<0.05	Significant	bone mineral mass
LOC121816488	NA	14	25508714	25510762	14	Animal QTLdb	Production	14992804	25733918	QTL	13682	bone density	coopworth	bone density	BDENS	Mendelian	Genome-wise	14555257	<0.05	Significant	bone mineral mass
LOC121816478	LOC121816478	14	18580090	18588052	14	Animal QTLdb	Health	18349402	31719851	QTL	16028	Fecal egg count	masai,Dorper	Fecal egg count	FECGEN	Mendelian	Comparison-wise	22221026	1.35E-5	Significant	response to parasitic infection trait
LOC105601845	RPL10L	14	22052006	22052760	14	Animal QTLdb	Health	18349402	31719851	QTL	16028	Fecal egg count	masai,Dorper	Fecal egg count	FECGEN	Mendelian	Comparison-wise	22221026	1.35E-5	Significant	response to parasitic infection trait
LOC121816484	LOC121816484	14	23497441	23510186	14	Animal QTLdb	Health	18349402	31719851	QTL	16028	Fecal egg count	masai,Dorper	Fecal egg count	FECGEN	Mendelian	Comparison-wise	22221026	1.35E-5	Significant	response to parasitic infection trait
CCL22	CCL22	14	24943609	24951691	14	Animal QTLdb	Health	18349402	31719851	QTL	16028	Fecal egg count	masai,Dorper	Fecal egg count	FECGEN	Mendelian	Comparison-wise	22221026	1.35E-5	Significant	response to parasitic infection trait
LOC101120186	CCL17	14	25011528	25015996	14	Animal QTLdb	Health	18349402	31719851	QTL	16028	Fecal egg count	masai,Dorper	Fecal egg count	FECGEN	Mendelian	Comparison-wise	22221026	1.35E-5	Significant	response to parasitic infection trait
LOC121816488	NA	14	25508714	25510762	14	Animal QTLdb	Health	18349402	31719851	QTL	16028	Fecal egg count	masai,Dorper	Fecal egg count	FECGEN	Mendelian	Comparison-wise	22221026	1.35E-5	Significant	response to parasitic infection trait
LOC105601845	RPL10L	14	22052006	22052760	14	Animal QTLdb	Health	19580155	52027269	QTL	12892	Nematodirus FEC	response to parasitic infection trait	Nematodirus FEC	NFEC	-	5.26	16391549			fecal parasite egg count
LOC121816484	LOC121816484	14	23497441	23510186	14	Animal QTLdb	Health	19580155	52027269	QTL	12892	Nematodirus FEC	response to parasitic infection trait	Nematodirus FEC	NFEC	-	5.26	16391549			fecal parasite egg count
CCL22	CCL22	14	24943609	24951691	14	Animal QTLdb	Health	19580155	52027269	QTL	12892	Nematodirus FEC	response to parasitic infection trait	Nematodirus FEC	NFEC	-	5.26	16391549			fecal parasite egg count
LOC101120186	CCL17	14	25011528	25015996	14	Animal QTLdb	Health	19580155	52027269	QTL	12892	Nematodirus FEC	response to parasitic infection trait	Nematodirus FEC	NFEC	-	5.26	16391549			fecal parasite egg count
LOC121816488	NA	14	25508714	25510762	14	Animal QTLdb	Health	19580155	52027269	QTL	12892	Nematodirus FEC	response to parasitic infection trait	Nematodirus FEC	NFEC	-	5.26	16391549			fecal parasite egg count
LOC105616860	LOC105616860	14	33373715	33377839	14	Animal QTLdb	Health	19580155	52027269	QTL	12892	Nematodirus FEC	response to parasitic infection trait	Nematodirus FEC	NFEC	-	5.26	16391549			fecal parasite egg count
LOC101121285	COX7A1	14	46112478	46114024	14	Animal QTLdb	Health	19580155	52027269	QTL	12892	Nematodirus FEC	response to parasitic infection trait	Nematodirus FEC	NFEC	-	5.26	16391549			fecal parasite egg count
LOC114117899	CEACAM7	14	51022212	51037757	14	Animal QTLdb	Health	19580155	52027269	QTL	12892	Nematodirus FEC	response to parasitic infection trait	Nematodirus FEC	NFEC	-	5.26	16391549			fecal parasite egg count
LOC121816484	LOC121816484	14	23497441	23510186	14	Animal QTLdb	Wool	23216469	27691933	QTL	12916	Staple length	wool staple length	Staple length	SL			ISU0047			Linkage
CCL22	CCL22	14	24943609	24951691	14	Animal QTLdb	Wool	23216469	27691933	QTL	12916	Staple length	wool staple length	Staple length	SL			ISU0047			Linkage
LOC101120186	CCL17	14	25011528	25015996	14	Animal QTLdb	Wool	23216469	27691933	QTL	12916	Staple length	wool staple length	Staple length	SL			ISU0047			Linkage
LOC121816488	NA	14	25508714	25510762	14	Animal QTLdb	Wool	23216469	27691933	QTL	12916	Staple length	wool staple length	Staple length	SL			ISU0047			Linkage
LOC121816484	LOC121816484	14	23497441	23510186	14	Animal QTLdb	Production	23497666	23497670	Association	57676	Body weight	Merino	Body weight	BW	Mendelian	Experiment-wise	26272623	8.26E-3	Significant	body mass
LOC101121285	COX7A1	14	46112478	46114024	14	Animal QTLdb	Health	40335119	52251042	QTL	12894	Nematodirus FEC	response to parasitic infection trait	Nematodirus FEC	NFEC	-	3.74	16391549			fecal parasite egg count
LOC114117899	CEACAM7	14	51022212	51037757	14	Animal QTLdb	Health	40335119	52251042	QTL	12894	Nematodirus FEC	response to parasitic infection trait	Nematodirus FEC	NFEC	-	3.74	16391549			fecal parasite egg count
LOC101121285	COX7A1	14	46112478	46114024	14	Animal QTLdb	Production	40335119	52251042	QTL	13782	Body weight (8 weeks)	scottish blackface	Body weight (8 weeks)	BW	Mendelian	Chromosome-wise	19076734	<0.05	Significant	body mass
LOC114117899	CEACAM7	14	51022212	51037757	14	Animal QTLdb	Production	40335119	52251042	QTL	13782	Body weight (8 weeks)	scottish blackface	Body weight (8 weeks)	BW	Mendelian	Chromosome-wise	19076734	<0.05	Significant	body mass
LOC101121285	COX7A1	14	46112478	46114024	14	Animal QTLdb	Production	40335119	52251042	QTL	13789	Average daily gain	scottish blackface	Average daily gain	ADG	Mendelian	Chromosome-wise	19076734	<0.05	Significant	postnatal growth trait
LOC114117899	CEACAM7	14	51022212	51037757	14	Animal QTLdb	Production	40335119	52251042	QTL	13789	Average daily gain	scottish blackface	Average daily gain	ADG	Mendelian	Chromosome-wise	19076734	<0.05	Significant	postnatal growth trait
LOC101121285	COX7A1	14	46112478	46114024	14	Animal QTLdb	Production	40335119	52251042	QTL	13785	Age at maximum daily gain	scottish blackface	Age at maximum daily gain	AMDG	Chromosome-wise	Significant	19076734	3.18	<0.05	postnatal growth trait
LOC114117899	CEACAM7	14	51022212	51037757	14	Animal QTLdb	Production	40335119	52251042	QTL	13785	Age at maximum daily gain	scottish blackface	Age at maximum daily gain	AMDG	Chromosome-wise	Significant	19076734	3.18	<0.05	postnatal growth trait
LOC101121285	COX7A1	14	46112478	46114024	14	Animal QTLdb	Production	40335119	52251042	QTL	13792	Average daily gain	scottish blackface	Average daily gain	ADG	Mendelian	Chromosome-wise	19076734	<0.05	Significant	postnatal growth trait
LOC114117899	CEACAM7	14	51022212	51037757	14	Animal QTLdb	Production	40335119	52251042	QTL	13792	Average daily gain	scottish blackface	Average daily gain	ADG	Mendelian	Chromosome-wise	19076734	<0.05	Significant	postnatal growth trait
LOC101121285	COX7A1	14	46112478	46114024	14	Animal QTLdb	Milk	43467944	60586593	QTL	14001	milk lactose yield	awassi,Merino	milk lactose yield	MLACT	Mendelian	Genome-wise	19849860	1.6	Suggestive	milk lactose amount
LOC114117899	CEACAM7	14	51022212	51037757	14	Animal QTLdb	Milk	43467944	60586593	QTL	14001	milk lactose yield	awassi,Merino	milk lactose yield	MLACT	Mendelian	Genome-wise	19849860	1.6	Suggestive	milk lactose amount
CKM	CKM	14	52741957	52751301	14	Animal QTLdb	Milk	43467944	60586593	QTL	14001	milk lactose yield	awassi,Merino	milk lactose yield	MLACT	Mendelian	Genome-wise	19849860	1.6	Suggestive	milk lactose amount
MYBPC2	MYBPC2	14	56318456	56343759	14	Animal QTLdb	Milk	43467944	60586593	QTL	14001	milk lactose yield	awassi,Merino	milk lactose yield	MLACT	Mendelian	Genome-wise	19849860	1.6	Suggestive	milk lactose amount
LOC114117899	CEACAM7	14	51022212	51037757	14	Animal QTLdb	Health	48279067	60586593	QTL	14000	Somatic Cell Score	awassi,Merino	Somatic Cell Score	SCS	Linkage	Mendelian	19849860	Significant	Genome-wise	milk somatic cell quantity
CKM	CKM	14	52741957	52751301	14	Animal QTLdb	Health	48279067	60586593	QTL	14000	Somatic Cell Score	awassi,Merino	Somatic Cell Score	SCS	Linkage	Mendelian	19849860	Significant	Genome-wise	milk somatic cell quantity
MYBPC2	MYBPC2	14	56318456	56343759	14	Animal QTLdb	Health	48279067	60586593	QTL	14000	Somatic Cell Score	awassi,Merino	Somatic Cell Score	SCS	Linkage	Mendelian	19849860	Significant	Genome-wise	milk somatic cell quantity
CKM	CKM	14	52741957	52751301	14	Animal QTLdb	Exterior	52642645	66516583	QTL	13658	udder depth	Spanish Churra	udder depth	UDDDEP	Chromosome-wise	Significant	18765625		0.045	udder height, floor to tarsal joint
MYBPC2	MYBPC2	14	56318456	56343759	14	Animal QTLdb	Exterior	52642645	66516583	QTL	13658	udder depth	Spanish Churra	udder depth	UDDDEP	Chromosome-wise	Significant	18765625		0.045	udder height, floor to tarsal joint
LOC121817728	LOC121817728	23	7174964	7176915	23	Animal QTLdb	Meat_and_Carcass	0	50681790	QTL	14313	Carcass fat percentage	dressed carcass fat percentage	Carcass fat percentage	FATP	Significant	<0.05	20846385		6.22	Linkage
LOC114110435	PPIA	23	17511897	17512614	23	Animal QTLdb	Meat_and_Carcass	0	50681790	QTL	14313	Carcass fat percentage	dressed carcass fat percentage	Carcass fat percentage	FATP	Significant	<0.05	20846385		6.22	Linkage
TTR	TTR	23	25886082	25894574	23	Animal QTLdb	Meat_and_Carcass	0	50681790	QTL	14313	Carcass fat percentage	dressed carcass fat percentage	Carcass fat percentage	FATP	Significant	<0.05	20846385		6.22	Linkage
NDC80	NDC80	23	37356800	37390993	23	Animal QTLdb	Meat_and_Carcass	0	50681790	QTL	14313	Carcass fat percentage	dressed carcass fat percentage	Carcass fat percentage	FATP	Significant	<0.05	20846385		6.22	Linkage
LOC101107700	LOC101107700	23	40037565	40039511	23	Animal QTLdb	Meat_and_Carcass	0	50681790	QTL	14313	Carcass fat percentage	dressed carcass fat percentage	Carcass fat percentage	FATP	Significant	<0.05	20846385		6.22	Linkage
LOC114110430	LOC114110430	23	47927117	47928568	23	Animal QTLdb	Meat_and_Carcass	0	50681790	QTL	14313	Carcass fat percentage	dressed carcass fat percentage	Carcass fat percentage	FATP	Significant	<0.05	20846385		6.22	Linkage
LOC121817717	LOC121817717	23	48477316	48523853	23	Animal QTLdb	Meat_and_Carcass	0	50681790	QTL	14313	Carcass fat percentage	dressed carcass fat percentage	Carcass fat percentage	FATP	Significant	<0.05	20846385		6.22	Linkage
SKA1	SKA1	23	50300324	50316048	23	Animal QTLdb	Meat_and_Carcass	0	50681790	QTL	14313	Carcass fat percentage	dressed carcass fat percentage	Carcass fat percentage	FATP	Significant	<0.05	20846385		6.22	Linkage
LOC121817728	LOC121817728	23	7174964	7176915	23	Animal QTLdb	Meat_and_Carcass	0	50681790	QTL	14311	Hot carcass weight	dressed carcass weight	Hot carcass weight	HCWT	Chromosome-wise	Significant	20846385	6.86	<0.05	carcass weight
LOC114110435	PPIA	23	17511897	17512614	23	Animal QTLdb	Meat_and_Carcass	0	50681790	QTL	14311	Hot carcass weight	dressed carcass weight	Hot carcass weight	HCWT	Chromosome-wise	Significant	20846385	6.86	<0.05	carcass weight
TTR	TTR	23	25886082	25894574	23	Animal QTLdb	Meat_and_Carcass	0	50681790	QTL	14311	Hot carcass weight	dressed carcass weight	Hot carcass weight	HCWT	Chromosome-wise	Significant	20846385	6.86	<0.05	carcass weight
NDC80	NDC80	23	37356800	37390993	23	Animal QTLdb	Meat_and_Carcass	0	50681790	QTL	14311	Hot carcass weight	dressed carcass weight	Hot carcass weight	HCWT	Chromosome-wise	Significant	20846385	6.86	<0.05	carcass weight
LOC101107700	LOC101107700	23	40037565	40039511	23	Animal QTLdb	Meat_and_Carcass	0	50681790	QTL	14311	Hot carcass weight	dressed carcass weight	Hot carcass weight	HCWT	Chromosome-wise	Significant	20846385	6.86	<0.05	carcass weight
LOC114110430	LOC114110430	23	47927117	47928568	23	Animal QTLdb	Meat_and_Carcass	0	50681790	QTL	14311	Hot carcass weight	dressed carcass weight	Hot carcass weight	HCWT	Chromosome-wise	Significant	20846385	6.86	<0.05	carcass weight
LOC121817717	LOC121817717	23	48477316	48523853	23	Animal QTLdb	Meat_and_Carcass	0	50681790	QTL	14311	Hot carcass weight	dressed carcass weight	Hot carcass weight	HCWT	Chromosome-wise	Significant	20846385	6.86	<0.05	carcass weight
SKA1	SKA1	23	50300324	50316048	23	Animal QTLdb	Meat_and_Carcass	0	50681790	QTL	14311	Hot carcass weight	dressed carcass weight	Hot carcass weight	HCWT	Chromosome-wise	Significant	20846385	6.86	<0.05	carcass weight
LOC121817728	LOC121817728	23	7174964	7176915	23	Animal QTLdb	Meat_and_Carcass	0	50681790	QTL	14335	fat weight in carcass	white adipose mass	fat weight in carcass	FATWT	Mendelian	Chromosome-wise	20846385	<0.01	Significant	dressed carcass fat weight
LOC114110435	PPIA	23	17511897	17512614	23	Animal QTLdb	Meat_and_Carcass	0	50681790	QTL	14335	fat weight in carcass	white adipose mass	fat weight in carcass	FATWT	Mendelian	Chromosome-wise	20846385	<0.01	Significant	dressed carcass fat weight
TTR	TTR	23	25886082	25894574	23	Animal QTLdb	Meat_and_Carcass	0	50681790	QTL	14335	fat weight in carcass	white adipose mass	fat weight in carcass	FATWT	Mendelian	Chromosome-wise	20846385	<0.01	Significant	dressed carcass fat weight
NDC80	NDC80	23	37356800	37390993	23	Animal QTLdb	Meat_and_Carcass	0	50681790	QTL	14335	fat weight in carcass	white adipose mass	fat weight in carcass	FATWT	Mendelian	Chromosome-wise	20846385	<0.01	Significant	dressed carcass fat weight
LOC101107700	LOC101107700	23	40037565	40039511	23	Animal QTLdb	Meat_and_Carcass	0	50681790	QTL	14335	fat weight in carcass	white adipose mass	fat weight in carcass	FATWT	Mendelian	Chromosome-wise	20846385	<0.01	Significant	dressed carcass fat weight
LOC114110430	LOC114110430	23	47927117	47928568	23	Animal QTLdb	Meat_and_Carcass	0	50681790	QTL	14335	fat weight in carcass	white adipose mass	fat weight in carcass	FATWT	Mendelian	Chromosome-wise	20846385	<0.01	Significant	dressed carcass fat weight
LOC121817717	LOC121817717	23	48477316	48523853	23	Animal QTLdb	Meat_and_Carcass	0	50681790	QTL	14335	fat weight in carcass	white adipose mass	fat weight in carcass	FATWT	Mendelian	Chromosome-wise	20846385	<0.01	Significant	dressed carcass fat weight
SKA1	SKA1	23	50300324	50316048	23	Animal QTLdb	Meat_and_Carcass	0	50681790	QTL	14335	fat weight in carcass	white adipose mass	fat weight in carcass	FATWT	Mendelian	Chromosome-wise	20846385	<0.01	Significant	dressed carcass fat weight
LOC121817728	LOC121817728	23	7174964	7176915	23	Animal QTLdb	Meat_and_Carcass	0	50681790	QTL	14314	Lean meat yield percentage	dressed carcass muscle percentage	Lean meat yield percentage	LMYP	<0.05	6.99	20846385			Linkage
LOC114110435	PPIA	23	17511897	17512614	23	Animal QTLdb	Meat_and_Carcass	0	50681790	QTL	14314	Lean meat yield percentage	dressed carcass muscle percentage	Lean meat yield percentage	LMYP	<0.05	6.99	20846385			Linkage
TTR	TTR	23	25886082	25894574	23	Animal QTLdb	Meat_and_Carcass	0	50681790	QTL	14314	Lean meat yield percentage	dressed carcass muscle percentage	Lean meat yield percentage	LMYP	<0.05	6.99	20846385			Linkage
NDC80	NDC80	23	37356800	37390993	23	Animal QTLdb	Meat_and_Carcass	0	50681790	QTL	14314	Lean meat yield percentage	dressed carcass muscle percentage	Lean meat yield percentage	LMYP	<0.05	6.99	20846385			Linkage
LOC101107700	LOC101107700	23	40037565	40039511	23	Animal QTLdb	Meat_and_Carcass	0	50681790	QTL	14314	Lean meat yield percentage	dressed carcass muscle percentage	Lean meat yield percentage	LMYP	<0.05	6.99	20846385			Linkage
LOC114110430	LOC114110430	23	47927117	47928568	23	Animal QTLdb	Meat_and_Carcass	0	50681790	QTL	14314	Lean meat yield percentage	dressed carcass muscle percentage	Lean meat yield percentage	LMYP	<0.05	6.99	20846385			Linkage
LOC121817717	LOC121817717	23	48477316	48523853	23	Animal QTLdb	Meat_and_Carcass	0	50681790	QTL	14314	Lean meat yield percentage	dressed carcass muscle percentage	Lean meat yield percentage	LMYP	<0.05	6.99	20846385			Linkage
SKA1	SKA1	23	50300324	50316048	23	Animal QTLdb	Meat_and_Carcass	0	50681790	QTL	14314	Lean meat yield percentage	dressed carcass muscle percentage	Lean meat yield percentage	LMYP	<0.05	6.99	20846385			Linkage
LOC121817728	LOC121817728	23	7174964	7176915	23	Animal QTLdb	Production	0	17563733	QTL	13963	Average daily gain	awassi,Merino	Average daily gain	ADG	Mendelian	-	19389264	2.06	Significant	postnatal growth trait
LOC114110435	PPIA	23	17511897	17512614	23	Animal QTLdb	Production	0	17563733	QTL	13963	Average daily gain	awassi,Merino	Average daily gain	ADG	Mendelian	-	19389264	2.06	Significant	postnatal growth trait
LOC121817728	LOC121817728	23	7174964	7176915	23	Animal QTLdb	Production	0	50681790	QTL	14312	Body weight (slaughter)	body mass	Body weight (slaughter)	BW	Chromosome-wise	Significant	20846385	7.41	<0.05	body weight
LOC114110435	PPIA	23	17511897	17512614	23	Animal QTLdb	Production	0	50681790	QTL	14312	Body weight (slaughter)	body mass	Body weight (slaughter)	BW	Chromosome-wise	Significant	20846385	7.41	<0.05	body weight
TTR	TTR	23	25886082	25894574	23	Animal QTLdb	Production	0	50681790	QTL	14312	Body weight (slaughter)	body mass	Body weight (slaughter)	BW	Chromosome-wise	Significant	20846385	7.41	<0.05	body weight
NDC80	NDC80	23	37356800	37390993	23	Animal QTLdb	Production	0	50681790	QTL	14312	Body weight (slaughter)	body mass	Body weight (slaughter)	BW	Chromosome-wise	Significant	20846385	7.41	<0.05	body weight
LOC101107700	LOC101107700	23	40037565	40039511	23	Animal QTLdb	Production	0	50681790	QTL	14312	Body weight (slaughter)	body mass	Body weight (slaughter)	BW	Chromosome-wise	Significant	20846385	7.41	<0.05	body weight
LOC114110430	LOC114110430	23	47927117	47928568	23	Animal QTLdb	Production	0	50681790	QTL	14312	Body weight (slaughter)	body mass	Body weight (slaughter)	BW	Chromosome-wise	Significant	20846385	7.41	<0.05	body weight
LOC121817717	LOC121817717	23	48477316	48523853	23	Animal QTLdb	Production	0	50681790	QTL	14312	Body weight (slaughter)	body mass	Body weight (slaughter)	BW	Chromosome-wise	Significant	20846385	7.41	<0.05	body weight
SKA1	SKA1	23	50300324	50316048	23	Animal QTLdb	Production	0	50681790	QTL	14312	Body weight (slaughter)	body mass	Body weight (slaughter)	BW	Chromosome-wise	Significant	20846385	7.41	<0.05	body weight
LOC121817728	LOC121817728	23	7174964	7176915	23	Animal QTLdb	Meat_and_Carcass	0	27982897	QTL	14336	muscle weight in carcass	dressed carcass muscle weight	muscle weight in carcass	MUSWT	Significant	<0.01	20846385		9.4	Linkage
LOC114110435	PPIA	23	17511897	17512614	23	Animal QTLdb	Meat_and_Carcass	0	27982897	QTL	14336	muscle weight in carcass	dressed carcass muscle weight	muscle weight in carcass	MUSWT	Significant	<0.01	20846385		9.4	Linkage
TTR	TTR	23	25886082	25894574	23	Animal QTLdb	Meat_and_Carcass	0	27982897	QTL	14336	muscle weight in carcass	dressed carcass muscle weight	muscle weight in carcass	MUSWT	Significant	<0.01	20846385		9.4	Linkage
LOC121817728	LOC121817728	23	7174964	7176915	23	Animal QTLdb	Exterior	1786142	22550047	QTL	14183	Rear leg set	Spanish Churra	Rear leg set	RLEGS	Chromosome-wise	Significant	21787947		0.0188	hindlimb conformation trait
LOC114110435	PPIA	23	17511897	17512614	23	Animal QTLdb	Exterior	1786142	22550047	QTL	14183	Rear leg set	Spanish Churra	Rear leg set	RLEGS	Chromosome-wise	Significant	21787947		0.0188	hindlimb conformation trait
LOC121817728	LOC121817728	23	7174964	7176915	23	Animal QTLdb	Exterior	1786142	22550047	QTL	14184	Foot angle	Spanish Churra	Foot angle	FOOTANG	Chromosome-wise	Significant	21787947		0.0304	hoof angle
LOC114110435	PPIA	23	17511897	17512614	23	Animal QTLdb	Exterior	1786142	22550047	QTL	14184	Foot angle	Spanish Churra	Foot angle	FOOTANG	Chromosome-wise	Significant	21787947		0.0304	hoof angle
LOC121817728	LOC121817728	23	7174964	7176915	23	Animal QTLdb	Meat_and_Carcass	1786142	33266902	QTL	14331	fat weight in carcass	awassi,Merino	fat weight in carcass	FATWT	Linkage	Mendelian	20846385	Significant	-	white adipose mass
LOC114110435	PPIA	23	17511897	17512614	23	Animal QTLdb	Meat_and_Carcass	1786142	33266902	QTL	14331	fat weight in carcass	awassi,Merino	fat weight in carcass	FATWT	Linkage	Mendelian	20846385	Significant	-	white adipose mass
TTR	TTR	23	25886082	25894574	23	Animal QTLdb	Meat_and_Carcass	1786142	33266902	QTL	14331	fat weight in carcass	awassi,Merino	fat weight in carcass	FATWT	Linkage	Mendelian	20846385	Significant	-	white adipose mass
LOC121817728	LOC121817728	23	7174964	7176915	23	Animal QTLdb	Meat_and_Carcass	1786142	33266902	QTL	14274	Lean meat yield percentage	awassi,Merino	Lean meat yield percentage	LMYP	Suggestive	1.7	20846385			dressed carcass muscle percentage
LOC114110435	PPIA	23	17511897	17512614	23	Animal QTLdb	Meat_and_Carcass	1786142	33266902	QTL	14274	Lean meat yield percentage	awassi,Merino	Lean meat yield percentage	LMYP	Suggestive	1.7	20846385			dressed carcass muscle percentage
TTR	TTR	23	25886082	25894574	23	Animal QTLdb	Meat_and_Carcass	1786142	33266902	QTL	14274	Lean meat yield percentage	awassi,Merino	Lean meat yield percentage	LMYP	Suggestive	1.7	20846385			dressed carcass muscle percentage
LOC121817728	LOC121817728	23	7174964	7176915	23	Animal QTLdb	Health	5656117	22996583	QTL	12903	Immunoglobulin E level	blood immunoglobulin E amount	Immunoglobulin E level	IGE	-	5.5	16846521			blood immunoglobulin E level
LOC114110435	PPIA	23	17511897	17512614	23	Animal QTLdb	Health	5656117	22996583	QTL	12903	Immunoglobulin E level	blood immunoglobulin E amount	Immunoglobulin E level	IGE	-	5.5	16846521			blood immunoglobulin E level
LOC121817728	LOC121817728	23	7174964	7176915	23	Animal QTLdb	Health	6177075	17489311	QTL	19791	Haemonchus contortus FEC	masai,Dorper	Haemonchus contortus FEC	HFEC	Mendelian	Chromosome-wise	23051556	<0.01	Significant	response to parasitic infection trait
LOC121817728	LOC121817728	23	7174964	7176915	23	Animal QTLdb	Health	6177075	17489311	QTL	19808	Haemonchus contortus FEC	masai,Dorper	Haemonchus contortus FEC	HFEC	Mendelian	Chromosome-wise	23051556	<0.01	Significant	response to parasitic infection trait
LOC114110435	PPIA	23	17511897	17512614	23	Animal QTLdb	Health	16298549	31778450	QTL	12902	Immunoglobulin G level	blood immunoglobulin G amount	Immunoglobulin G level	IGG	-	14	16846521			serum immunoglobulin G level
TTR	TTR	23	25886082	25894574	23	Animal QTLdb	Health	16298549	31778450	QTL	12902	Immunoglobulin G level	blood immunoglobulin G amount	Immunoglobulin G level	IGG	-	14	16846521			serum immunoglobulin G level
LOC114110435	PPIA	23	17511897	17512614	23	Animal QTLdb	Health	17489311	22550047	QTL	16033	Fecal egg count	masai,Dorper	Fecal egg count	FECGEN	Mendelian	Comparison-wise	22221026	2.33E-4	Significant	response to parasitic infection trait
TTR	TTR	23	25886082	25894574	23	Animal QTLdb	Production	25303684	31778450	QTL	16039	Body weight	masai,Dorper	Body weight	BW	Mendelian	Comparison-wise	22221026	2.05E-3	Significant	body mass
LOC101107700	LOC101107700	23	40037565	40039511	23	Animal QTLdb	Milk	39295132	62440561	QTL	13906	Milk Yield	Spanish Churra	Milk Yield	MY	Mendelian	Genome-wise	19397522	0.0670	Suggestive	milk amount
LOC114110430	LOC114110430	23	47927117	47928568	23	Animal QTLdb	Milk	39295132	62440561	QTL	13906	Milk Yield	Spanish Churra	Milk Yield	MY	Mendelian	Genome-wise	19397522	0.0670	Suggestive	milk amount
LOC121817717	LOC121817717	23	48477316	48523853	23	Animal QTLdb	Milk	39295132	62440561	QTL	13906	Milk Yield	Spanish Churra	Milk Yield	MY	Mendelian	Genome-wise	19397522	0.0670	Suggestive	milk amount
SKA1	SKA1	23	50300324	50316048	23	Animal QTLdb	Milk	39295132	62440561	QTL	13906	Milk Yield	Spanish Churra	Milk Yield	MY	Mendelian	Genome-wise	19397522	0.0670	Suggestive	milk amount
CDH20	CDH20	23	60200349	60416373	23	Animal QTLdb	Milk	39295132	62440561	QTL	13906	Milk Yield	Spanish Churra	Milk Yield	MY	Mendelian	Genome-wise	19397522	0.0670	Suggestive	milk amount
LOC101105297	SERPINB10	23	62393024	62416590	23	Animal QTLdb	Milk	39295132	62440561	QTL	13906	Milk Yield	Spanish Churra	Milk Yield	MY	Mendelian	Genome-wise	19397522	0.0670	Suggestive	milk amount
LOC101107700	LOC101107700	23	40037565	40039511	23	Animal QTLdb	Milk	39295132	62440561	QTL	13907	Milk fat yield	Spanish Churra	Milk fat yield	MFY	Linkage	Mendelian	19397522	Suggestive	Genome-wise	total milk fat amount
LOC114110430	LOC114110430	23	47927117	47928568	23	Animal QTLdb	Milk	39295132	62440561	QTL	13907	Milk fat yield	Spanish Churra	Milk fat yield	MFY	Linkage	Mendelian	19397522	Suggestive	Genome-wise	total milk fat amount
LOC121817717	LOC121817717	23	48477316	48523853	23	Animal QTLdb	Milk	39295132	62440561	QTL	13907	Milk fat yield	Spanish Churra	Milk fat yield	MFY	Linkage	Mendelian	19397522	Suggestive	Genome-wise	total milk fat amount
SKA1	SKA1	23	50300324	50316048	23	Animal QTLdb	Milk	39295132	62440561	QTL	13907	Milk fat yield	Spanish Churra	Milk fat yield	MFY	Linkage	Mendelian	19397522	Suggestive	Genome-wise	total milk fat amount
CDH20	CDH20	23	60200349	60416373	23	Animal QTLdb	Milk	39295132	62440561	QTL	13907	Milk fat yield	Spanish Churra	Milk fat yield	MFY	Linkage	Mendelian	19397522	Suggestive	Genome-wise	total milk fat amount
LOC101105297	SERPINB10	23	62393024	62416590	23	Animal QTLdb	Milk	39295132	62440561	QTL	13907	Milk fat yield	Spanish Churra	Milk fat yield	MFY	Linkage	Mendelian	19397522	Suggestive	Genome-wise	total milk fat amount
LOC114110430	LOC114110430	23	47927117	47928568	23	Animal QTLdb	Production	47898385	48426785	QTL	13940	Body weight (98 weeks)	awassi,Merino	Body weight (98 weeks)	BW	Mendelian	Significant	19389264	<0.05	2.15	body mass
LOC114112921	LOC114112921	2	7191805	7195792	2	Animal QTLdb	Meat_and_Carcass	0	198447000	QTL	17213	Meat arachidonic acid content	meat fatty acid cis-5,8,11,14-C20:4 content	Meat arachidonic acid content	FA-C20:4	Significant	<0.05	17093215	1.62	36.1	Linkage
LOC121818598	LOC121818598	2	18254797	18362231	2	Animal QTLdb	Meat_and_Carcass	0	198447000	QTL	17213	Meat arachidonic acid content	meat fatty acid cis-5,8,11,14-C20:4 content	Meat arachidonic acid content	FA-C20:4	Significant	<0.05	17093215	1.62	36.1	Linkage
PLPPR1	PLPPR1	2	21848273	22137764	2	Animal QTLdb	Meat_and_Carcass	0	198447000	QTL	17213	Meat arachidonic acid content	meat fatty acid cis-5,8,11,14-C20:4 content	Meat arachidonic acid content	FA-C20:4	Significant	<0.05	17093215	1.62	36.1	Linkage
LOC114113063	H4C1	2	44767568	44767910	2	Animal QTLdb	Meat_and_Carcass	0	198447000	QTL	17213	Meat arachidonic acid content	meat fatty acid cis-5,8,11,14-C20:4 content	Meat arachidonic acid content	FA-C20:4	Significant	<0.05	17093215	1.62	36.1	Linkage
NR4A3	NR4A3	2	47975314	48017800	2	Animal QTLdb	Meat_and_Carcass	0	198447000	QTL	17213	Meat arachidonic acid content	meat fatty acid cis-5,8,11,14-C20:4 content	Meat arachidonic acid content	FA-C20:4	Significant	<0.05	17093215	1.62	36.1	Linkage
LOC780442	NA	2	94030034	94030224	2	Animal QTLdb	Meat_and_Carcass	0	198447000	QTL	17213	Meat arachidonic acid content	meat fatty acid cis-5,8,11,14-C20:4 content	Meat arachidonic acid content	FA-C20:4	Significant	<0.05	17093215	1.62	36.1	Linkage
LOC101110567	RPL9	2	95824545	95825308	2	Animal QTLdb	Meat_and_Carcass	0	198447000	QTL	17213	Meat arachidonic acid content	meat fatty acid cis-5,8,11,14-C20:4 content	Meat arachidonic acid content	FA-C20:4	Significant	<0.05	17093215	1.62	36.1	Linkage
LOC121818693	NA	2	128733194	128752990	2	Animal QTLdb	Meat_and_Carcass	0	198447000	QTL	17213	Meat arachidonic acid content	meat fatty acid cis-5,8,11,14-C20:4 content	Meat arachidonic acid content	FA-C20:4	Significant	<0.05	17093215	1.62	36.1	Linkage
LOC121818703	LOC121818703	2	135940042	135957253	2	Animal QTLdb	Meat_and_Carcass	0	198447000	QTL	17213	Meat arachidonic acid content	meat fatty acid cis-5,8,11,14-C20:4 content	Meat arachidonic acid content	FA-C20:4	Significant	<0.05	17093215	1.62	36.1	Linkage
GRB14	GRB14	2	144980073	145105690	2	Animal QTLdb	Meat_and_Carcass	0	198447000	QTL	17213	Meat arachidonic acid content	meat fatty acid cis-5,8,11,14-C20:4 content	Meat arachidonic acid content	FA-C20:4	Significant	<0.05	17093215	1.62	36.1	Linkage
GALNT5	GALNT5	2	152415845	152457758	2	Animal QTLdb	Meat_and_Carcass	0	198447000	QTL	17213	Meat arachidonic acid content	meat fatty acid cis-5,8,11,14-C20:4 content	Meat arachidonic acid content	FA-C20:4	Significant	<0.05	17093215	1.62	36.1	Linkage
KCNJ3	KCNJ3	2	154612760	154793472	2	Animal QTLdb	Meat_and_Carcass	0	198447000	QTL	17213	Meat arachidonic acid content	meat fatty acid cis-5,8,11,14-C20:4 content	Meat arachidonic acid content	FA-C20:4	Significant	<0.05	17093215	1.62	36.1	Linkage
LYPD6	LYPD6	2	159956255	160097831	2	Animal QTLdb	Meat_and_Carcass	0	198447000	QTL	17213	Meat arachidonic acid content	meat fatty acid cis-5,8,11,14-C20:4 content	Meat arachidonic acid content	FA-C20:4	Significant	<0.05	17093215	1.62	36.1	Linkage
LOC114113196	NA	2	178915556	178991142	2	Animal QTLdb	Meat_and_Carcass	0	198447000	QTL	17213	Meat arachidonic acid content	meat fatty acid cis-5,8,11,14-C20:4 content	Meat arachidonic acid content	FA-C20:4	Significant	<0.05	17093215	1.62	36.1	Linkage
DPP10	DPP10	2	180472640	181242813	2	Animal QTLdb	Meat_and_Carcass	0	198447000	QTL	17213	Meat arachidonic acid content	meat fatty acid cis-5,8,11,14-C20:4 content	Meat arachidonic acid content	FA-C20:4	Significant	<0.05	17093215	1.62	36.1	Linkage
MARCO	MARCO	2	184278231	184315941	2	Animal QTLdb	Meat_and_Carcass	0	198447000	QTL	17213	Meat arachidonic acid content	meat fatty acid cis-5,8,11,14-C20:4 content	Meat arachidonic acid content	FA-C20:4	Significant	<0.05	17093215	1.62	36.1	Linkage
INHBB	INHBB	2	185665333	185671305	2	Animal QTLdb	Meat_and_Carcass	0	198447000	QTL	17213	Meat arachidonic acid content	meat fatty acid cis-5,8,11,14-C20:4 content	Meat arachidonic acid content	FA-C20:4	Significant	<0.05	17093215	1.62	36.1	Linkage
TFCP2L1	TFCP2L1	2	186531955	186601787	2	Animal QTLdb	Meat_and_Carcass	0	198447000	QTL	17213	Meat arachidonic acid content	meat fatty acid cis-5,8,11,14-C20:4 content	Meat arachidonic acid content	FA-C20:4	Significant	<0.05	17093215	1.62	36.1	Linkage
LOC114113140	ST3GAL4	2	187367789	187368588	2	Animal QTLdb	Meat_and_Carcass	0	198447000	QTL	17213	Meat arachidonic acid content	meat fatty acid cis-5,8,11,14-C20:4 content	Meat arachidonic acid content	FA-C20:4	Significant	<0.05	17093215	1.62	36.1	Linkage
CNTNAP5	CNTNAP5	2	189526480	190612887	2	Animal QTLdb	Meat_and_Carcass	0	198447000	QTL	17213	Meat arachidonic acid content	meat fatty acid cis-5,8,11,14-C20:4 content	Meat arachidonic acid content	FA-C20:4	Significant	<0.05	17093215	1.62	36.1	Linkage
LOC114112921	LOC114112921	2	7191805	7195792	2	Animal QTLdb	Meat_and_Carcass	4762728	233373672	QTL	17214	Meat eicosapentaenoic acid content	meat fatty acid C20:5(n-3) content	Meat eicosapentaenoic acid content	FA-C20:5	Significant	<0.05	17093215		1.34	Linkage
LOC121818598	LOC121818598	2	18254797	18362231	2	Animal QTLdb	Meat_and_Carcass	4762728	233373672	QTL	17214	Meat eicosapentaenoic acid content	meat fatty acid C20:5(n-3) content	Meat eicosapentaenoic acid content	FA-C20:5	Significant	<0.05	17093215		1.34	Linkage
PLPPR1	PLPPR1	2	21848273	22137764	2	Animal QTLdb	Meat_and_Carcass	4762728	233373672	QTL	17214	Meat eicosapentaenoic acid content	meat fatty acid C20:5(n-3) content	Meat eicosapentaenoic acid content	FA-C20:5	Significant	<0.05	17093215		1.34	Linkage
LOC114113063	H4C1	2	44767568	44767910	2	Animal QTLdb	Meat_and_Carcass	4762728	233373672	QTL	17214	Meat eicosapentaenoic acid content	meat fatty acid C20:5(n-3) content	Meat eicosapentaenoic acid content	FA-C20:5	Significant	<0.05	17093215		1.34	Linkage
NR4A3	NR4A3	2	47975314	48017800	2	Animal QTLdb	Meat_and_Carcass	4762728	233373672	QTL	17214	Meat eicosapentaenoic acid content	meat fatty acid C20:5(n-3) content	Meat eicosapentaenoic acid content	FA-C20:5	Significant	<0.05	17093215		1.34	Linkage
LOC780442	NA	2	94030034	94030224	2	Animal QTLdb	Meat_and_Carcass	4762728	233373672	QTL	17214	Meat eicosapentaenoic acid content	meat fatty acid C20:5(n-3) content	Meat eicosapentaenoic acid content	FA-C20:5	Significant	<0.05	17093215		1.34	Linkage
LOC101110567	RPL9	2	95824545	95825308	2	Animal QTLdb	Meat_and_Carcass	4762728	233373672	QTL	17214	Meat eicosapentaenoic acid content	meat fatty acid C20:5(n-3) content	Meat eicosapentaenoic acid content	FA-C20:5	Significant	<0.05	17093215		1.34	Linkage
LOC121818693	NA	2	128733194	128752990	2	Animal QTLdb	Meat_and_Carcass	4762728	233373672	QTL	17214	Meat eicosapentaenoic acid content	meat fatty acid C20:5(n-3) content	Meat eicosapentaenoic acid content	FA-C20:5	Significant	<0.05	17093215		1.34	Linkage
LOC121818703	LOC121818703	2	135940042	135957253	2	Animal QTLdb	Meat_and_Carcass	4762728	233373672	QTL	17214	Meat eicosapentaenoic acid content	meat fatty acid C20:5(n-3) content	Meat eicosapentaenoic acid content	FA-C20:5	Significant	<0.05	17093215		1.34	Linkage
GRB14	GRB14	2	144980073	145105690	2	Animal QTLdb	Meat_and_Carcass	4762728	233373672	QTL	17214	Meat eicosapentaenoic acid content	meat fatty acid C20:5(n-3) content	Meat eicosapentaenoic acid content	FA-C20:5	Significant	<0.05	17093215		1.34	Linkage
GALNT5	GALNT5	2	152415845	152457758	2	Animal QTLdb	Meat_and_Carcass	4762728	233373672	QTL	17214	Meat eicosapentaenoic acid content	meat fatty acid C20:5(n-3) content	Meat eicosapentaenoic acid content	FA-C20:5	Significant	<0.05	17093215		1.34	Linkage
KCNJ3	KCNJ3	2	154612760	154793472	2	Animal QTLdb	Meat_and_Carcass	4762728	233373672	QTL	17214	Meat eicosapentaenoic acid content	meat fatty acid C20:5(n-3) content	Meat eicosapentaenoic acid content	FA-C20:5	Significant	<0.05	17093215		1.34	Linkage
LYPD6	LYPD6	2	159956255	160097831	2	Animal QTLdb	Meat_and_Carcass	4762728	233373672	QTL	17214	Meat eicosapentaenoic acid content	meat fatty acid C20:5(n-3) content	Meat eicosapentaenoic acid content	FA-C20:5	Significant	<0.05	17093215		1.34	Linkage
LOC114113196	NA	2	178915556	178991142	2	Animal QTLdb	Meat_and_Carcass	4762728	233373672	QTL	17214	Meat eicosapentaenoic acid content	meat fatty acid C20:5(n-3) content	Meat eicosapentaenoic acid content	FA-C20:5	Significant	<0.05	17093215		1.34	Linkage
DPP10	DPP10	2	180472640	181242813	2	Animal QTLdb	Meat_and_Carcass	4762728	233373672	QTL	17214	Meat eicosapentaenoic acid content	meat fatty acid C20:5(n-3) content	Meat eicosapentaenoic acid content	FA-C20:5	Significant	<0.05	17093215		1.34	Linkage
MARCO	MARCO	2	184278231	184315941	2	Animal QTLdb	Meat_and_Carcass	4762728	233373672	QTL	17214	Meat eicosapentaenoic acid content	meat fatty acid C20:5(n-3) content	Meat eicosapentaenoic acid content	FA-C20:5	Significant	<0.05	17093215		1.34	Linkage
INHBB	INHBB	2	185665333	185671305	2	Animal QTLdb	Meat_and_Carcass	4762728	233373672	QTL	17214	Meat eicosapentaenoic acid content	meat fatty acid C20:5(n-3) content	Meat eicosapentaenoic acid content	FA-C20:5	Significant	<0.05	17093215		1.34	Linkage
TFCP2L1	TFCP2L1	2	186531955	186601787	2	Animal QTLdb	Meat_and_Carcass	4762728	233373672	QTL	17214	Meat eicosapentaenoic acid content	meat fatty acid C20:5(n-3) content	Meat eicosapentaenoic acid content	FA-C20:5	Significant	<0.05	17093215		1.34	Linkage
LOC114113140	ST3GAL4	2	187367789	187368588	2	Animal QTLdb	Meat_and_Carcass	4762728	233373672	QTL	17214	Meat eicosapentaenoic acid content	meat fatty acid C20:5(n-3) content	Meat eicosapentaenoic acid content	FA-C20:5	Significant	<0.05	17093215		1.34	Linkage
CNTNAP5	CNTNAP5	2	189526480	190612887	2	Animal QTLdb	Meat_and_Carcass	4762728	233373672	QTL	17214	Meat eicosapentaenoic acid content	meat fatty acid C20:5(n-3) content	Meat eicosapentaenoic acid content	FA-C20:5	Significant	<0.05	17093215		1.34	Linkage
LOC121818742	LOC121818742	2	209874725	209929387	2	Animal QTLdb	Meat_and_Carcass	4762728	233373672	QTL	17214	Meat eicosapentaenoic acid content	meat fatty acid C20:5(n-3) content	Meat eicosapentaenoic acid content	FA-C20:5	Significant	<0.05	17093215		1.34	Linkage
MYL1	MYL1	2	211994546	212019753	2	Animal QTLdb	Meat_and_Carcass	4762728	233373672	QTL	17214	Meat eicosapentaenoic acid content	meat fatty acid C20:5(n-3) content	Meat eicosapentaenoic acid content	FA-C20:5	Significant	<0.05	17093215		1.34	Linkage
CPS1	CPS1	2	212172844	212364377	2	Animal QTLdb	Meat_and_Carcass	4762728	233373672	QTL	17214	Meat eicosapentaenoic acid content	meat fatty acid C20:5(n-3) content	Meat eicosapentaenoic acid content	FA-C20:5	Significant	<0.05	17093215		1.34	Linkage
LOC114112894	NA	2	219904075	219911230	2	Animal QTLdb	Meat_and_Carcass	4762728	233373672	QTL	17214	Meat eicosapentaenoic acid content	meat fatty acid C20:5(n-3) content	Meat eicosapentaenoic acid content	FA-C20:5	Significant	<0.05	17093215		1.34	Linkage
LOC101120221	GK	2	224839086	224841292	2	Animal QTLdb	Meat_and_Carcass	4762728	233373672	QTL	17214	Meat eicosapentaenoic acid content	meat fatty acid C20:5(n-3) content	Meat eicosapentaenoic acid content	FA-C20:5	Significant	<0.05	17093215		1.34	Linkage
LOC114112921	LOC114112921	2	7191805	7195792	2	Animal QTLdb	Meat_and_Carcass	4762728	233373672	QTL	17210	Meat linolenic acid content	meat fatty acid C18:3(n-3) content	Meat linolenic acid content	FA-C18:3	Significant	<0.05	17093215	1.66	37.6	Linkage
LOC121818598	LOC121818598	2	18254797	18362231	2	Animal QTLdb	Meat_and_Carcass	4762728	233373672	QTL	17210	Meat linolenic acid content	meat fatty acid C18:3(n-3) content	Meat linolenic acid content	FA-C18:3	Significant	<0.05	17093215	1.66	37.6	Linkage
PLPPR1	PLPPR1	2	21848273	22137764	2	Animal QTLdb	Meat_and_Carcass	4762728	233373672	QTL	17210	Meat linolenic acid content	meat fatty acid C18:3(n-3) content	Meat linolenic acid content	FA-C18:3	Significant	<0.05	17093215	1.66	37.6	Linkage
LOC114113063	H4C1	2	44767568	44767910	2	Animal QTLdb	Meat_and_Carcass	4762728	233373672	QTL	17210	Meat linolenic acid content	meat fatty acid C18:3(n-3) content	Meat linolenic acid content	FA-C18:3	Significant	<0.05	17093215	1.66	37.6	Linkage
NR4A3	NR4A3	2	47975314	48017800	2	Animal QTLdb	Meat_and_Carcass	4762728	233373672	QTL	17210	Meat linolenic acid content	meat fatty acid C18:3(n-3) content	Meat linolenic acid content	FA-C18:3	Significant	<0.05	17093215	1.66	37.6	Linkage
LOC780442	NA	2	94030034	94030224	2	Animal QTLdb	Meat_and_Carcass	4762728	233373672	QTL	17210	Meat linolenic acid content	meat fatty acid C18:3(n-3) content	Meat linolenic acid content	FA-C18:3	Significant	<0.05	17093215	1.66	37.6	Linkage
LOC101110567	RPL9	2	95824545	95825308	2	Animal QTLdb	Meat_and_Carcass	4762728	233373672	QTL	17210	Meat linolenic acid content	meat fatty acid C18:3(n-3) content	Meat linolenic acid content	FA-C18:3	Significant	<0.05	17093215	1.66	37.6	Linkage
LOC121818693	NA	2	128733194	128752990	2	Animal QTLdb	Meat_and_Carcass	4762728	233373672	QTL	17210	Meat linolenic acid content	meat fatty acid C18:3(n-3) content	Meat linolenic acid content	FA-C18:3	Significant	<0.05	17093215	1.66	37.6	Linkage
LOC121818703	LOC121818703	2	135940042	135957253	2	Animal QTLdb	Meat_and_Carcass	4762728	233373672	QTL	17210	Meat linolenic acid content	meat fatty acid C18:3(n-3) content	Meat linolenic acid content	FA-C18:3	Significant	<0.05	17093215	1.66	37.6	Linkage
GRB14	GRB14	2	144980073	145105690	2	Animal QTLdb	Meat_and_Carcass	4762728	233373672	QTL	17210	Meat linolenic acid content	meat fatty acid C18:3(n-3) content	Meat linolenic acid content	FA-C18:3	Significant	<0.05	17093215	1.66	37.6	Linkage
GALNT5	GALNT5	2	152415845	152457758	2	Animal QTLdb	Meat_and_Carcass	4762728	233373672	QTL	17210	Meat linolenic acid content	meat fatty acid C18:3(n-3) content	Meat linolenic acid content	FA-C18:3	Significant	<0.05	17093215	1.66	37.6	Linkage
KCNJ3	KCNJ3	2	154612760	154793472	2	Animal QTLdb	Meat_and_Carcass	4762728	233373672	QTL	17210	Meat linolenic acid content	meat fatty acid C18:3(n-3) content	Meat linolenic acid content	FA-C18:3	Significant	<0.05	17093215	1.66	37.6	Linkage
LYPD6	LYPD6	2	159956255	160097831	2	Animal QTLdb	Meat_and_Carcass	4762728	233373672	QTL	17210	Meat linolenic acid content	meat fatty acid C18:3(n-3) content	Meat linolenic acid content	FA-C18:3	Significant	<0.05	17093215	1.66	37.6	Linkage
LOC114113196	NA	2	178915556	178991142	2	Animal QTLdb	Meat_and_Carcass	4762728	233373672	QTL	17210	Meat linolenic acid content	meat fatty acid C18:3(n-3) content	Meat linolenic acid content	FA-C18:3	Significant	<0.05	17093215	1.66	37.6	Linkage
DPP10	DPP10	2	180472640	181242813	2	Animal QTLdb	Meat_and_Carcass	4762728	233373672	QTL	17210	Meat linolenic acid content	meat fatty acid C18:3(n-3) content	Meat linolenic acid content	FA-C18:3	Significant	<0.05	17093215	1.66	37.6	Linkage
MARCO	MARCO	2	184278231	184315941	2	Animal QTLdb	Meat_and_Carcass	4762728	233373672	QTL	17210	Meat linolenic acid content	meat fatty acid C18:3(n-3) content	Meat linolenic acid content	FA-C18:3	Significant	<0.05	17093215	1.66	37.6	Linkage
INHBB	INHBB	2	185665333	185671305	2	Animal QTLdb	Meat_and_Carcass	4762728	233373672	QTL	17210	Meat linolenic acid content	meat fatty acid C18:3(n-3) content	Meat linolenic acid content	FA-C18:3	Significant	<0.05	17093215	1.66	37.6	Linkage
TFCP2L1	TFCP2L1	2	186531955	186601787	2	Animal QTLdb	Meat_and_Carcass	4762728	233373672	QTL	17210	Meat linolenic acid content	meat fatty acid C18:3(n-3) content	Meat linolenic acid content	FA-C18:3	Significant	<0.05	17093215	1.66	37.6	Linkage
LOC114113140	ST3GAL4	2	187367789	187368588	2	Animal QTLdb	Meat_and_Carcass	4762728	233373672	QTL	17210	Meat linolenic acid content	meat fatty acid C18:3(n-3) content	Meat linolenic acid content	FA-C18:3	Significant	<0.05	17093215	1.66	37.6	Linkage
CNTNAP5	CNTNAP5	2	189526480	190612887	2	Animal QTLdb	Meat_and_Carcass	4762728	233373672	QTL	17210	Meat linolenic acid content	meat fatty acid C18:3(n-3) content	Meat linolenic acid content	FA-C18:3	Significant	<0.05	17093215	1.66	37.6	Linkage
LOC121818742	LOC121818742	2	209874725	209929387	2	Animal QTLdb	Meat_and_Carcass	4762728	233373672	QTL	17210	Meat linolenic acid content	meat fatty acid C18:3(n-3) content	Meat linolenic acid content	FA-C18:3	Significant	<0.05	17093215	1.66	37.6	Linkage
MYL1	MYL1	2	211994546	212019753	2	Animal QTLdb	Meat_and_Carcass	4762728	233373672	QTL	17210	Meat linolenic acid content	meat fatty acid C18:3(n-3) content	Meat linolenic acid content	FA-C18:3	Significant	<0.05	17093215	1.66	37.6	Linkage
CPS1	CPS1	2	212172844	212364377	2	Animal QTLdb	Meat_and_Carcass	4762728	233373672	QTL	17210	Meat linolenic acid content	meat fatty acid C18:3(n-3) content	Meat linolenic acid content	FA-C18:3	Significant	<0.05	17093215	1.66	37.6	Linkage
LOC114112894	NA	2	219904075	219911230	2	Animal QTLdb	Meat_and_Carcass	4762728	233373672	QTL	17210	Meat linolenic acid content	meat fatty acid C18:3(n-3) content	Meat linolenic acid content	FA-C18:3	Significant	<0.05	17093215	1.66	37.6	Linkage
LOC101120221	GK	2	224839086	224841292	2	Animal QTLdb	Meat_and_Carcass	4762728	233373672	QTL	17210	Meat linolenic acid content	meat fatty acid C18:3(n-3) content	Meat linolenic acid content	FA-C18:3	Significant	<0.05	17093215	1.66	37.6	Linkage
LOC114112921	LOC114112921	2	7191805	7195792	2	Animal QTLdb	Meat_and_Carcass	4762728	230198520	QTL	17217	Meat docosapentaenoic acid content	meat fatty acid C22:5 content	Meat docosapentaenoic acid content	FA-C22:5	Significant	<0.05	17093215	1.60	32.2	Linkage
LOC121818598	LOC121818598	2	18254797	18362231	2	Animal QTLdb	Meat_and_Carcass	4762728	230198520	QTL	17217	Meat docosapentaenoic acid content	meat fatty acid C22:5 content	Meat docosapentaenoic acid content	FA-C22:5	Significant	<0.05	17093215	1.60	32.2	Linkage
PLPPR1	PLPPR1	2	21848273	22137764	2	Animal QTLdb	Meat_and_Carcass	4762728	230198520	QTL	17217	Meat docosapentaenoic acid content	meat fatty acid C22:5 content	Meat docosapentaenoic acid content	FA-C22:5	Significant	<0.05	17093215	1.60	32.2	Linkage
LOC114113063	H4C1	2	44767568	44767910	2	Animal QTLdb	Meat_and_Carcass	4762728	230198520	QTL	17217	Meat docosapentaenoic acid content	meat fatty acid C22:5 content	Meat docosapentaenoic acid content	FA-C22:5	Significant	<0.05	17093215	1.60	32.2	Linkage
NR4A3	NR4A3	2	47975314	48017800	2	Animal QTLdb	Meat_and_Carcass	4762728	230198520	QTL	17217	Meat docosapentaenoic acid content	meat fatty acid C22:5 content	Meat docosapentaenoic acid content	FA-C22:5	Significant	<0.05	17093215	1.60	32.2	Linkage
LOC780442	NA	2	94030034	94030224	2	Animal QTLdb	Meat_and_Carcass	4762728	230198520	QTL	17217	Meat docosapentaenoic acid content	meat fatty acid C22:5 content	Meat docosapentaenoic acid content	FA-C22:5	Significant	<0.05	17093215	1.60	32.2	Linkage
LOC101110567	RPL9	2	95824545	95825308	2	Animal QTLdb	Meat_and_Carcass	4762728	230198520	QTL	17217	Meat docosapentaenoic acid content	meat fatty acid C22:5 content	Meat docosapentaenoic acid content	FA-C22:5	Significant	<0.05	17093215	1.60	32.2	Linkage
LOC121818693	NA	2	128733194	128752990	2	Animal QTLdb	Meat_and_Carcass	4762728	230198520	QTL	17217	Meat docosapentaenoic acid content	meat fatty acid C22:5 content	Meat docosapentaenoic acid content	FA-C22:5	Significant	<0.05	17093215	1.60	32.2	Linkage
LOC121818703	LOC121818703	2	135940042	135957253	2	Animal QTLdb	Meat_and_Carcass	4762728	230198520	QTL	17217	Meat docosapentaenoic acid content	meat fatty acid C22:5 content	Meat docosapentaenoic acid content	FA-C22:5	Significant	<0.05	17093215	1.60	32.2	Linkage
GRB14	GRB14	2	144980073	145105690	2	Animal QTLdb	Meat_and_Carcass	4762728	230198520	QTL	17217	Meat docosapentaenoic acid content	meat fatty acid C22:5 content	Meat docosapentaenoic acid content	FA-C22:5	Significant	<0.05	17093215	1.60	32.2	Linkage
GALNT5	GALNT5	2	152415845	152457758	2	Animal QTLdb	Meat_and_Carcass	4762728	230198520	QTL	17217	Meat docosapentaenoic acid content	meat fatty acid C22:5 content	Meat docosapentaenoic acid content	FA-C22:5	Significant	<0.05	17093215	1.60	32.2	Linkage
KCNJ3	KCNJ3	2	154612760	154793472	2	Animal QTLdb	Meat_and_Carcass	4762728	230198520	QTL	17217	Meat docosapentaenoic acid content	meat fatty acid C22:5 content	Meat docosapentaenoic acid content	FA-C22:5	Significant	<0.05	17093215	1.60	32.2	Linkage
LYPD6	LYPD6	2	159956255	160097831	2	Animal QTLdb	Meat_and_Carcass	4762728	230198520	QTL	17217	Meat docosapentaenoic acid content	meat fatty acid C22:5 content	Meat docosapentaenoic acid content	FA-C22:5	Significant	<0.05	17093215	1.60	32.2	Linkage
LOC114113196	NA	2	178915556	178991142	2	Animal QTLdb	Meat_and_Carcass	4762728	230198520	QTL	17217	Meat docosapentaenoic acid content	meat fatty acid C22:5 content	Meat docosapentaenoic acid content	FA-C22:5	Significant	<0.05	17093215	1.60	32.2	Linkage
DPP10	DPP10	2	180472640	181242813	2	Animal QTLdb	Meat_and_Carcass	4762728	230198520	QTL	17217	Meat docosapentaenoic acid content	meat fatty acid C22:5 content	Meat docosapentaenoic acid content	FA-C22:5	Significant	<0.05	17093215	1.60	32.2	Linkage
MARCO	MARCO	2	184278231	184315941	2	Animal QTLdb	Meat_and_Carcass	4762728	230198520	QTL	17217	Meat docosapentaenoic acid content	meat fatty acid C22:5 content	Meat docosapentaenoic acid content	FA-C22:5	Significant	<0.05	17093215	1.60	32.2	Linkage
INHBB	INHBB	2	185665333	185671305	2	Animal QTLdb	Meat_and_Carcass	4762728	230198520	QTL	17217	Meat docosapentaenoic acid content	meat fatty acid C22:5 content	Meat docosapentaenoic acid content	FA-C22:5	Significant	<0.05	17093215	1.60	32.2	Linkage
TFCP2L1	TFCP2L1	2	186531955	186601787	2	Animal QTLdb	Meat_and_Carcass	4762728	230198520	QTL	17217	Meat docosapentaenoic acid content	meat fatty acid C22:5 content	Meat docosapentaenoic acid content	FA-C22:5	Significant	<0.05	17093215	1.60	32.2	Linkage
LOC114113140	ST3GAL4	2	187367789	187368588	2	Animal QTLdb	Meat_and_Carcass	4762728	230198520	QTL	17217	Meat docosapentaenoic acid content	meat fatty acid C22:5 content	Meat docosapentaenoic acid content	FA-C22:5	Significant	<0.05	17093215	1.60	32.2	Linkage
CNTNAP5	CNTNAP5	2	189526480	190612887	2	Animal QTLdb	Meat_and_Carcass	4762728	230198520	QTL	17217	Meat docosapentaenoic acid content	meat fatty acid C22:5 content	Meat docosapentaenoic acid content	FA-C22:5	Significant	<0.05	17093215	1.60	32.2	Linkage
LOC121818742	LOC121818742	2	209874725	209929387	2	Animal QTLdb	Meat_and_Carcass	4762728	230198520	QTL	17217	Meat docosapentaenoic acid content	meat fatty acid C22:5 content	Meat docosapentaenoic acid content	FA-C22:5	Significant	<0.05	17093215	1.60	32.2	Linkage
MYL1	MYL1	2	211994546	212019753	2	Animal QTLdb	Meat_and_Carcass	4762728	230198520	QTL	17217	Meat docosapentaenoic acid content	meat fatty acid C22:5 content	Meat docosapentaenoic acid content	FA-C22:5	Significant	<0.05	17093215	1.60	32.2	Linkage
CPS1	CPS1	2	212172844	212364377	2	Animal QTLdb	Meat_and_Carcass	4762728	230198520	QTL	17217	Meat docosapentaenoic acid content	meat fatty acid C22:5 content	Meat docosapentaenoic acid content	FA-C22:5	Significant	<0.05	17093215	1.60	32.2	Linkage
LOC114112894	NA	2	219904075	219911230	2	Animal QTLdb	Meat_and_Carcass	4762728	230198520	QTL	17217	Meat docosapentaenoic acid content	meat fatty acid C22:5 content	Meat docosapentaenoic acid content	FA-C22:5	Significant	<0.05	17093215	1.60	32.2	Linkage
LOC101120221	GK	2	224839086	224841292	2	Animal QTLdb	Meat_and_Carcass	4762728	230198520	QTL	17217	Meat docosapentaenoic acid content	meat fatty acid C22:5 content	Meat docosapentaenoic acid content	FA-C22:5	Significant	<0.05	17093215	1.60	32.2	Linkage
LOC121818598	LOC121818598	2	18254797	18362231	2	Animal QTLdb	Milk	11430547	250201977	QTL	13915	Milk fat percentage	Spanish Churra	Milk fat percentage	MF	Linkage	Mendelian	19397522	Significant	Chromosome-wise	total milk fat amount
PLPPR1	PLPPR1	2	21848273	22137764	2	Animal QTLdb	Milk	11430547	250201977	QTL	13915	Milk fat percentage	Spanish Churra	Milk fat percentage	MF	Linkage	Mendelian	19397522	Significant	Chromosome-wise	total milk fat amount
LOC114113063	H4C1	2	44767568	44767910	2	Animal QTLdb	Milk	11430547	250201977	QTL	13915	Milk fat percentage	Spanish Churra	Milk fat percentage	MF	Linkage	Mendelian	19397522	Significant	Chromosome-wise	total milk fat amount
NR4A3	NR4A3	2	47975314	48017800	2	Animal QTLdb	Milk	11430547	250201977	QTL	13915	Milk fat percentage	Spanish Churra	Milk fat percentage	MF	Linkage	Mendelian	19397522	Significant	Chromosome-wise	total milk fat amount
LOC780442	NA	2	94030034	94030224	2	Animal QTLdb	Milk	11430547	250201977	QTL	13915	Milk fat percentage	Spanish Churra	Milk fat percentage	MF	Linkage	Mendelian	19397522	Significant	Chromosome-wise	total milk fat amount
LOC101110567	RPL9	2	95824545	95825308	2	Animal QTLdb	Milk	11430547	250201977	QTL	13915	Milk fat percentage	Spanish Churra	Milk fat percentage	MF	Linkage	Mendelian	19397522	Significant	Chromosome-wise	total milk fat amount
LOC121818693	NA	2	128733194	128752990	2	Animal QTLdb	Milk	11430547	250201977	QTL	13915	Milk fat percentage	Spanish Churra	Milk fat percentage	MF	Linkage	Mendelian	19397522	Significant	Chromosome-wise	total milk fat amount
LOC121818703	LOC121818703	2	135940042	135957253	2	Animal QTLdb	Milk	11430547	250201977	QTL	13915	Milk fat percentage	Spanish Churra	Milk fat percentage	MF	Linkage	Mendelian	19397522	Significant	Chromosome-wise	total milk fat amount
GRB14	GRB14	2	144980073	145105690	2	Animal QTLdb	Milk	11430547	250201977	QTL	13915	Milk fat percentage	Spanish Churra	Milk fat percentage	MF	Linkage	Mendelian	19397522	Significant	Chromosome-wise	total milk fat amount
GALNT5	GALNT5	2	152415845	152457758	2	Animal QTLdb	Milk	11430547	250201977	QTL	13915	Milk fat percentage	Spanish Churra	Milk fat percentage	MF	Linkage	Mendelian	19397522	Significant	Chromosome-wise	total milk fat amount
KCNJ3	KCNJ3	2	154612760	154793472	2	Animal QTLdb	Milk	11430547	250201977	QTL	13915	Milk fat percentage	Spanish Churra	Milk fat percentage	MF	Linkage	Mendelian	19397522	Significant	Chromosome-wise	total milk fat amount
LYPD6	LYPD6	2	159956255	160097831	2	Animal QTLdb	Milk	11430547	250201977	QTL	13915	Milk fat percentage	Spanish Churra	Milk fat percentage	MF	Linkage	Mendelian	19397522	Significant	Chromosome-wise	total milk fat amount
LOC114113196	NA	2	178915556	178991142	2	Animal QTLdb	Milk	11430547	250201977	QTL	13915	Milk fat percentage	Spanish Churra	Milk fat percentage	MF	Linkage	Mendelian	19397522	Significant	Chromosome-wise	total milk fat amount
DPP10	DPP10	2	180472640	181242813	2	Animal QTLdb	Milk	11430547	250201977	QTL	13915	Milk fat percentage	Spanish Churra	Milk fat percentage	MF	Linkage	Mendelian	19397522	Significant	Chromosome-wise	total milk fat amount
MARCO	MARCO	2	184278231	184315941	2	Animal QTLdb	Milk	11430547	250201977	QTL	13915	Milk fat percentage	Spanish Churra	Milk fat percentage	MF	Linkage	Mendelian	19397522	Significant	Chromosome-wise	total milk fat amount
INHBB	INHBB	2	185665333	185671305	2	Animal QTLdb	Milk	11430547	250201977	QTL	13915	Milk fat percentage	Spanish Churra	Milk fat percentage	MF	Linkage	Mendelian	19397522	Significant	Chromosome-wise	total milk fat amount
TFCP2L1	TFCP2L1	2	186531955	186601787	2	Animal QTLdb	Milk	11430547	250201977	QTL	13915	Milk fat percentage	Spanish Churra	Milk fat percentage	MF	Linkage	Mendelian	19397522	Significant	Chromosome-wise	total milk fat amount
LOC114113140	ST3GAL4	2	187367789	187368588	2	Animal QTLdb	Milk	11430547	250201977	QTL	13915	Milk fat percentage	Spanish Churra	Milk fat percentage	MF	Linkage	Mendelian	19397522	Significant	Chromosome-wise	total milk fat amount
CNTNAP5	CNTNAP5	2	189526480	190612887	2	Animal QTLdb	Milk	11430547	250201977	QTL	13915	Milk fat percentage	Spanish Churra	Milk fat percentage	MF	Linkage	Mendelian	19397522	Significant	Chromosome-wise	total milk fat amount
LOC121818742	LOC121818742	2	209874725	209929387	2	Animal QTLdb	Milk	11430547	250201977	QTL	13915	Milk fat percentage	Spanish Churra	Milk fat percentage	MF	Linkage	Mendelian	19397522	Significant	Chromosome-wise	total milk fat amount
MYL1	MYL1	2	211994546	212019753	2	Animal QTLdb	Milk	11430547	250201977	QTL	13915	Milk fat percentage	Spanish Churra	Milk fat percentage	MF	Linkage	Mendelian	19397522	Significant	Chromosome-wise	total milk fat amount
CPS1	CPS1	2	212172844	212364377	2	Animal QTLdb	Milk	11430547	250201977	QTL	13915	Milk fat percentage	Spanish Churra	Milk fat percentage	MF	Linkage	Mendelian	19397522	Significant	Chromosome-wise	total milk fat amount
LOC114112894	NA	2	219904075	219911230	2	Animal QTLdb	Milk	11430547	250201977	QTL	13915	Milk fat percentage	Spanish Churra	Milk fat percentage	MF	Linkage	Mendelian	19397522	Significant	Chromosome-wise	total milk fat amount
LOC101120221	GK	2	224839086	224841292	2	Animal QTLdb	Milk	11430547	250201977	QTL	13915	Milk fat percentage	Spanish Churra	Milk fat percentage	MF	Linkage	Mendelian	19397522	Significant	Chromosome-wise	total milk fat amount
OPRD1	OPRD1	2	238376243	238415149	2	Animal QTLdb	Milk	11430547	250201977	QTL	13915	Milk fat percentage	Spanish Churra	Milk fat percentage	MF	Linkage	Mendelian	19397522	Significant	Chromosome-wise	total milk fat amount
LOC114113250	NA	2	242350385	242374640	2	Animal QTLdb	Milk	11430547	250201977	QTL	13915	Milk fat percentage	Spanish Churra	Milk fat percentage	MF	Linkage	Mendelian	19397522	Significant	Chromosome-wise	total milk fat amount
PLA2G5	PLA2G5	2	246338110	246369655	2	Animal QTLdb	Milk	11430547	250201977	QTL	13915	Milk fat percentage	Spanish Churra	Milk fat percentage	MF	Linkage	Mendelian	19397522	Significant	Chromosome-wise	total milk fat amount
LOC121818524	COL1A1	2	250123525	250126310	2	Animal QTLdb	Milk	11430547	250201977	QTL	13915	Milk fat percentage	Spanish Churra	Milk fat percentage	MF	Linkage	Mendelian	19397522	Significant	Chromosome-wise	total milk fat amount
LOC114112700	NA	2	250130104	250131869	2	Animal QTLdb	Milk	11430547	250201977	QTL	13915	Milk fat percentage	Spanish Churra	Milk fat percentage	MF	Linkage	Mendelian	19397522	Significant	Chromosome-wise	total milk fat amount
LOC114113063	H4C1	2	44767568	44767910	2	Animal QTLdb	Exterior	31354626	51834356	QTL	14179	Rump width	Spanish Churra	Rump width	RUMPW	Chromosome-wise	Significant	21787947		0.0448	rump width
NR4A3	NR4A3	2	47975314	48017800	2	Animal QTLdb	Exterior	31354626	51834356	QTL	14179	Rump width	Spanish Churra	Rump width	RUMPW	Chromosome-wise	Significant	21787947		0.0448	rump width
LOC114113063	H4C1	2	44767568	44767910	2	Animal QTLdb	Production	31910277	247423719	QTL	14280	Body weight (slaughter)	body mass	Body weight (slaughter)	BW	Chromosome-wise	Significant	20846385	8.56	<0.05	body weight
NR4A3	NR4A3	2	47975314	48017800	2	Animal QTLdb	Production	31910277	247423719	QTL	14280	Body weight (slaughter)	body mass	Body weight (slaughter)	BW	Chromosome-wise	Significant	20846385	8.56	<0.05	body weight
LOC780442	NA	2	94030034	94030224	2	Animal QTLdb	Production	31910277	247423719	QTL	14280	Body weight (slaughter)	body mass	Body weight (slaughter)	BW	Chromosome-wise	Significant	20846385	8.56	<0.05	body weight
LOC101110567	RPL9	2	95824545	95825308	2	Animal QTLdb	Production	31910277	247423719	QTL	14280	Body weight (slaughter)	body mass	Body weight (slaughter)	BW	Chromosome-wise	Significant	20846385	8.56	<0.05	body weight
LOC121818693	NA	2	128733194	128752990	2	Animal QTLdb	Production	31910277	247423719	QTL	14280	Body weight (slaughter)	body mass	Body weight (slaughter)	BW	Chromosome-wise	Significant	20846385	8.56	<0.05	body weight
LOC121818703	LOC121818703	2	135940042	135957253	2	Animal QTLdb	Production	31910277	247423719	QTL	14280	Body weight (slaughter)	body mass	Body weight (slaughter)	BW	Chromosome-wise	Significant	20846385	8.56	<0.05	body weight
GRB14	GRB14	2	144980073	145105690	2	Animal QTLdb	Production	31910277	247423719	QTL	14280	Body weight (slaughter)	body mass	Body weight (slaughter)	BW	Chromosome-wise	Significant	20846385	8.56	<0.05	body weight
GALNT5	GALNT5	2	152415845	152457758	2	Animal QTLdb	Production	31910277	247423719	QTL	14280	Body weight (slaughter)	body mass	Body weight (slaughter)	BW	Chromosome-wise	Significant	20846385	8.56	<0.05	body weight
KCNJ3	KCNJ3	2	154612760	154793472	2	Animal QTLdb	Production	31910277	247423719	QTL	14280	Body weight (slaughter)	body mass	Body weight (slaughter)	BW	Chromosome-wise	Significant	20846385	8.56	<0.05	body weight
LYPD6	LYPD6	2	159956255	160097831	2	Animal QTLdb	Production	31910277	247423719	QTL	14280	Body weight (slaughter)	body mass	Body weight (slaughter)	BW	Chromosome-wise	Significant	20846385	8.56	<0.05	body weight
LOC114113196	NA	2	178915556	178991142	2	Animal QTLdb	Production	31910277	247423719	QTL	14280	Body weight (slaughter)	body mass	Body weight (slaughter)	BW	Chromosome-wise	Significant	20846385	8.56	<0.05	body weight
DPP10	DPP10	2	180472640	181242813	2	Animal QTLdb	Production	31910277	247423719	QTL	14280	Body weight (slaughter)	body mass	Body weight (slaughter)	BW	Chromosome-wise	Significant	20846385	8.56	<0.05	body weight
MARCO	MARCO	2	184278231	184315941	2	Animal QTLdb	Production	31910277	247423719	QTL	14280	Body weight (slaughter)	body mass	Body weight (slaughter)	BW	Chromosome-wise	Significant	20846385	8.56	<0.05	body weight
INHBB	INHBB	2	185665333	185671305	2	Animal QTLdb	Production	31910277	247423719	QTL	14280	Body weight (slaughter)	body mass	Body weight (slaughter)	BW	Chromosome-wise	Significant	20846385	8.56	<0.05	body weight
TFCP2L1	TFCP2L1	2	186531955	186601787	2	Animal QTLdb	Production	31910277	247423719	QTL	14280	Body weight (slaughter)	body mass	Body weight (slaughter)	BW	Chromosome-wise	Significant	20846385	8.56	<0.05	body weight
LOC114113140	ST3GAL4	2	187367789	187368588	2	Animal QTLdb	Production	31910277	247423719	QTL	14280	Body weight (slaughter)	body mass	Body weight (slaughter)	BW	Chromosome-wise	Significant	20846385	8.56	<0.05	body weight
CNTNAP5	CNTNAP5	2	189526480	190612887	2	Animal QTLdb	Production	31910277	247423719	QTL	14280	Body weight (slaughter)	body mass	Body weight (slaughter)	BW	Chromosome-wise	Significant	20846385	8.56	<0.05	body weight
LOC121818742	LOC121818742	2	209874725	209929387	2	Animal QTLdb	Production	31910277	247423719	QTL	14280	Body weight (slaughter)	body mass	Body weight (slaughter)	BW	Chromosome-wise	Significant	20846385	8.56	<0.05	body weight
MYL1	MYL1	2	211994546	212019753	2	Animal QTLdb	Production	31910277	247423719	QTL	14280	Body weight (slaughter)	body mass	Body weight (slaughter)	BW	Chromosome-wise	Significant	20846385	8.56	<0.05	body weight
CPS1	CPS1	2	212172844	212364377	2	Animal QTLdb	Production	31910277	247423719	QTL	14280	Body weight (slaughter)	body mass	Body weight (slaughter)	BW	Chromosome-wise	Significant	20846385	8.56	<0.05	body weight
LOC114112894	NA	2	219904075	219911230	2	Animal QTLdb	Production	31910277	247423719	QTL	14280	Body weight (slaughter)	body mass	Body weight (slaughter)	BW	Chromosome-wise	Significant	20846385	8.56	<0.05	body weight
LOC101120221	GK	2	224839086	224841292	2	Animal QTLdb	Production	31910277	247423719	QTL	14280	Body weight (slaughter)	body mass	Body weight (slaughter)	BW	Chromosome-wise	Significant	20846385	8.56	<0.05	body weight
OPRD1	OPRD1	2	238376243	238415149	2	Animal QTLdb	Production	31910277	247423719	QTL	14280	Body weight (slaughter)	body mass	Body weight (slaughter)	BW	Chromosome-wise	Significant	20846385	8.56	<0.05	body weight
LOC114113250	NA	2	242350385	242374640	2	Animal QTLdb	Production	31910277	247423719	QTL	14280	Body weight (slaughter)	body mass	Body weight (slaughter)	BW	Chromosome-wise	Significant	20846385	8.56	<0.05	body weight
PLA2G5	PLA2G5	2	246338110	246369655	2	Animal QTLdb	Production	31910277	247423719	QTL	14280	Body weight (slaughter)	body mass	Body weight (slaughter)	BW	Chromosome-wise	Significant	20846385	8.56	<0.05	body weight
LOC780442	NA	2	94030034	94030224	2	Animal QTLdb	Meat_and_Carcass	54136341	248376265	QTL	14279	Hot carcass weight	dressed carcass weight	Hot carcass weight	HCWT	Chromosome-wise	Significant	20846385	10.71	<0.05	carcass weight
LOC101110567	RPL9	2	95824545	95825308	2	Animal QTLdb	Meat_and_Carcass	54136341	248376265	QTL	14279	Hot carcass weight	dressed carcass weight	Hot carcass weight	HCWT	Chromosome-wise	Significant	20846385	10.71	<0.05	carcass weight
LOC121818693	NA	2	128733194	128752990	2	Animal QTLdb	Meat_and_Carcass	54136341	248376265	QTL	14279	Hot carcass weight	dressed carcass weight	Hot carcass weight	HCWT	Chromosome-wise	Significant	20846385	10.71	<0.05	carcass weight
LOC121818703	LOC121818703	2	135940042	135957253	2	Animal QTLdb	Meat_and_Carcass	54136341	248376265	QTL	14279	Hot carcass weight	dressed carcass weight	Hot carcass weight	HCWT	Chromosome-wise	Significant	20846385	10.71	<0.05	carcass weight
GRB14	GRB14	2	144980073	145105690	2	Animal QTLdb	Meat_and_Carcass	54136341	248376265	QTL	14279	Hot carcass weight	dressed carcass weight	Hot carcass weight	HCWT	Chromosome-wise	Significant	20846385	10.71	<0.05	carcass weight
GALNT5	GALNT5	2	152415845	152457758	2	Animal QTLdb	Meat_and_Carcass	54136341	248376265	QTL	14279	Hot carcass weight	dressed carcass weight	Hot carcass weight	HCWT	Chromosome-wise	Significant	20846385	10.71	<0.05	carcass weight
KCNJ3	KCNJ3	2	154612760	154793472	2	Animal QTLdb	Meat_and_Carcass	54136341	248376265	QTL	14279	Hot carcass weight	dressed carcass weight	Hot carcass weight	HCWT	Chromosome-wise	Significant	20846385	10.71	<0.05	carcass weight
LYPD6	LYPD6	2	159956255	160097831	2	Animal QTLdb	Meat_and_Carcass	54136341	248376265	QTL	14279	Hot carcass weight	dressed carcass weight	Hot carcass weight	HCWT	Chromosome-wise	Significant	20846385	10.71	<0.05	carcass weight
LOC114113196	NA	2	178915556	178991142	2	Animal QTLdb	Meat_and_Carcass	54136341	248376265	QTL	14279	Hot carcass weight	dressed carcass weight	Hot carcass weight	HCWT	Chromosome-wise	Significant	20846385	10.71	<0.05	carcass weight
DPP10	DPP10	2	180472640	181242813	2	Animal QTLdb	Meat_and_Carcass	54136341	248376265	QTL	14279	Hot carcass weight	dressed carcass weight	Hot carcass weight	HCWT	Chromosome-wise	Significant	20846385	10.71	<0.05	carcass weight
MARCO	MARCO	2	184278231	184315941	2	Animal QTLdb	Meat_and_Carcass	54136341	248376265	QTL	14279	Hot carcass weight	dressed carcass weight	Hot carcass weight	HCWT	Chromosome-wise	Significant	20846385	10.71	<0.05	carcass weight
INHBB	INHBB	2	185665333	185671305	2	Animal QTLdb	Meat_and_Carcass	54136341	248376265	QTL	14279	Hot carcass weight	dressed carcass weight	Hot carcass weight	HCWT	Chromosome-wise	Significant	20846385	10.71	<0.05	carcass weight
TFCP2L1	TFCP2L1	2	186531955	186601787	2	Animal QTLdb	Meat_and_Carcass	54136341	248376265	QTL	14279	Hot carcass weight	dressed carcass weight	Hot carcass weight	HCWT	Chromosome-wise	Significant	20846385	10.71	<0.05	carcass weight
LOC114113140	ST3GAL4	2	187367789	187368588	2	Animal QTLdb	Meat_and_Carcass	54136341	248376265	QTL	14279	Hot carcass weight	dressed carcass weight	Hot carcass weight	HCWT	Chromosome-wise	Significant	20846385	10.71	<0.05	carcass weight
CNTNAP5	CNTNAP5	2	189526480	190612887	2	Animal QTLdb	Meat_and_Carcass	54136341	248376265	QTL	14279	Hot carcass weight	dressed carcass weight	Hot carcass weight	HCWT	Chromosome-wise	Significant	20846385	10.71	<0.05	carcass weight
LOC121818742	LOC121818742	2	209874725	209929387	2	Animal QTLdb	Meat_and_Carcass	54136341	248376265	QTL	14279	Hot carcass weight	dressed carcass weight	Hot carcass weight	HCWT	Chromosome-wise	Significant	20846385	10.71	<0.05	carcass weight
MYL1	MYL1	2	211994546	212019753	2	Animal QTLdb	Meat_and_Carcass	54136341	248376265	QTL	14279	Hot carcass weight	dressed carcass weight	Hot carcass weight	HCWT	Chromosome-wise	Significant	20846385	10.71	<0.05	carcass weight
CPS1	CPS1	2	212172844	212364377	2	Animal QTLdb	Meat_and_Carcass	54136341	248376265	QTL	14279	Hot carcass weight	dressed carcass weight	Hot carcass weight	HCWT	Chromosome-wise	Significant	20846385	10.71	<0.05	carcass weight
LOC114112894	NA	2	219904075	219911230	2	Animal QTLdb	Meat_and_Carcass	54136341	248376265	QTL	14279	Hot carcass weight	dressed carcass weight	Hot carcass weight	HCWT	Chromosome-wise	Significant	20846385	10.71	<0.05	carcass weight
LOC101120221	GK	2	224839086	224841292	2	Animal QTLdb	Meat_and_Carcass	54136341	248376265	QTL	14279	Hot carcass weight	dressed carcass weight	Hot carcass weight	HCWT	Chromosome-wise	Significant	20846385	10.71	<0.05	carcass weight
OPRD1	OPRD1	2	238376243	238415149	2	Animal QTLdb	Meat_and_Carcass	54136341	248376265	QTL	14279	Hot carcass weight	dressed carcass weight	Hot carcass weight	HCWT	Chromosome-wise	Significant	20846385	10.71	<0.05	carcass weight
LOC114113250	NA	2	242350385	242374640	2	Animal QTLdb	Meat_and_Carcass	54136341	248376265	QTL	14279	Hot carcass weight	dressed carcass weight	Hot carcass weight	HCWT	Chromosome-wise	Significant	20846385	10.71	<0.05	carcass weight
PLA2G5	PLA2G5	2	246338110	246369655	2	Animal QTLdb	Meat_and_Carcass	54136341	248376265	QTL	14279	Hot carcass weight	dressed carcass weight	Hot carcass weight	HCWT	Chromosome-wise	Significant	20846385	10.71	<0.05	carcass weight
LOC780442	NA	2	94030034	94030224	2	Animal QTLdb	Health	58343418	130339989	QTL	12898	Trichostrongylus adult and larva count	response to parasitic infection trait	Trichostrongylus adult and larva count	LATRICH_2	16		16846521			Linkage
LOC101110567	RPL9	2	95824545	95825308	2	Animal QTLdb	Health	58343418	130339989	QTL	12898	Trichostrongylus adult and larva count	response to parasitic infection trait	Trichostrongylus adult and larva count	LATRICH_2	16		16846521			Linkage
LOC121818693	NA	2	128733194	128752990	2	Animal QTLdb	Health	58343418	130339989	QTL	12898	Trichostrongylus adult and larva count	response to parasitic infection trait	Trichostrongylus adult and larva count	LATRICH_2	16		16846521			Linkage
LOC780442	NA	2	94030034	94030224	2	Animal QTLdb	Meat_and_Carcass	76997436	172251996	QTL	14164	Meat color a*	meat color redness	Meat color a*	CIELA	Significant	<0.05	16282610			Linkage
LOC101110567	RPL9	2	95824545	95825308	2	Animal QTLdb	Meat_and_Carcass	76997436	172251996	QTL	14164	Meat color a*	meat color redness	Meat color a*	CIELA	Significant	<0.05	16282610			Linkage
LOC121818693	NA	2	128733194	128752990	2	Animal QTLdb	Meat_and_Carcass	76997436	172251996	QTL	14164	Meat color a*	meat color redness	Meat color a*	CIELA	Significant	<0.05	16282610			Linkage
LOC121818703	LOC121818703	2	135940042	135957253	2	Animal QTLdb	Meat_and_Carcass	76997436	172251996	QTL	14164	Meat color a*	meat color redness	Meat color a*	CIELA	Significant	<0.05	16282610			Linkage
GRB14	GRB14	2	144980073	145105690	2	Animal QTLdb	Meat_and_Carcass	76997436	172251996	QTL	14164	Meat color a*	meat color redness	Meat color a*	CIELA	Significant	<0.05	16282610			Linkage
GALNT5	GALNT5	2	152415845	152457758	2	Animal QTLdb	Meat_and_Carcass	76997436	172251996	QTL	14164	Meat color a*	meat color redness	Meat color a*	CIELA	Significant	<0.05	16282610			Linkage
KCNJ3	KCNJ3	2	154612760	154793472	2	Animal QTLdb	Meat_and_Carcass	76997436	172251996	QTL	14164	Meat color a*	meat color redness	Meat color a*	CIELA	Significant	<0.05	16282610			Linkage
LYPD6	LYPD6	2	159956255	160097831	2	Animal QTLdb	Meat_and_Carcass	76997436	172251996	QTL	14164	Meat color a*	meat color redness	Meat color a*	CIELA	Significant	<0.05	16282610			Linkage
LOC780442	NA	2	94030034	94030224	2	Animal QTLdb	Meat_and_Carcass	76997436	172251996	QTL	14162	Ultimate pH	meat pH	Ultimate pH	UPH	Significant	<0.05	16282610			Linkage
LOC101110567	RPL9	2	95824545	95825308	2	Animal QTLdb	Meat_and_Carcass	76997436	172251996	QTL	14162	Ultimate pH	meat pH	Ultimate pH	UPH	Significant	<0.05	16282610			Linkage
LOC121818693	NA	2	128733194	128752990	2	Animal QTLdb	Meat_and_Carcass	76997436	172251996	QTL	14162	Ultimate pH	meat pH	Ultimate pH	UPH	Significant	<0.05	16282610			Linkage
LOC121818703	LOC121818703	2	135940042	135957253	2	Animal QTLdb	Meat_and_Carcass	76997436	172251996	QTL	14162	Ultimate pH	meat pH	Ultimate pH	UPH	Significant	<0.05	16282610			Linkage
GRB14	GRB14	2	144980073	145105690	2	Animal QTLdb	Meat_and_Carcass	76997436	172251996	QTL	14162	Ultimate pH	meat pH	Ultimate pH	UPH	Significant	<0.05	16282610			Linkage
GALNT5	GALNT5	2	152415845	152457758	2	Animal QTLdb	Meat_and_Carcass	76997436	172251996	QTL	14162	Ultimate pH	meat pH	Ultimate pH	UPH	Significant	<0.05	16282610			Linkage
KCNJ3	KCNJ3	2	154612760	154793472	2	Animal QTLdb	Meat_and_Carcass	76997436	172251996	QTL	14162	Ultimate pH	meat pH	Ultimate pH	UPH	Significant	<0.05	16282610			Linkage
LYPD6	LYPD6	2	159956255	160097831	2	Animal QTLdb	Meat_and_Carcass	76997436	172251996	QTL	14162	Ultimate pH	meat pH	Ultimate pH	UPH	Significant	<0.05	16282610			Linkage
LOC780442	NA	2	94030034	94030224	2	Animal QTLdb	Meat_and_Carcass	82553952	157963812	QTL	14167	Meat color L*	meat color reflectivity	Meat color L*	CIEL	Significant	<0.05	16282610			Linkage
LOC101110567	RPL9	2	95824545	95825308	2	Animal QTLdb	Meat_and_Carcass	82553952	157963812	QTL	14167	Meat color L*	meat color reflectivity	Meat color L*	CIEL	Significant	<0.05	16282610			Linkage
LOC121818693	NA	2	128733194	128752990	2	Animal QTLdb	Meat_and_Carcass	82553952	157963812	QTL	14167	Meat color L*	meat color reflectivity	Meat color L*	CIEL	Significant	<0.05	16282610			Linkage
LOC121818703	LOC121818703	2	135940042	135957253	2	Animal QTLdb	Meat_and_Carcass	82553952	157963812	QTL	14167	Meat color L*	meat color reflectivity	Meat color L*	CIEL	Significant	<0.05	16282610			Linkage
GRB14	GRB14	2	144980073	145105690	2	Animal QTLdb	Meat_and_Carcass	82553952	157963812	QTL	14167	Meat color L*	meat color reflectivity	Meat color L*	CIEL	Significant	<0.05	16282610			Linkage
GALNT5	GALNT5	2	152415845	152457758	2	Animal QTLdb	Meat_and_Carcass	82553952	157963812	QTL	14167	Meat color L*	meat color reflectivity	Meat color L*	CIEL	Significant	<0.05	16282610			Linkage
KCNJ3	KCNJ3	2	154612760	154793472	2	Animal QTLdb	Meat_and_Carcass	82553952	157963812	QTL	14167	Meat color L*	meat color reflectivity	Meat color L*	CIEL	Significant	<0.05	16282610			Linkage
LOC780442	NA	2	94030034	94030224	2	Animal QTLdb	Meat_and_Carcass	87316680	172251996	QTL	14169	Meat color b*	meat color yellowness	Meat color b*	CIELB	Significant	<0.05	16282610			Linkage
LOC101110567	RPL9	2	95824545	95825308	2	Animal QTLdb	Meat_and_Carcass	87316680	172251996	QTL	14169	Meat color b*	meat color yellowness	Meat color b*	CIELB	Significant	<0.05	16282610			Linkage
LOC121818693	NA	2	128733194	128752990	2	Animal QTLdb	Meat_and_Carcass	87316680	172251996	QTL	14169	Meat color b*	meat color yellowness	Meat color b*	CIELB	Significant	<0.05	16282610			Linkage
LOC121818703	LOC121818703	2	135940042	135957253	2	Animal QTLdb	Meat_and_Carcass	87316680	172251996	QTL	14169	Meat color b*	meat color yellowness	Meat color b*	CIELB	Significant	<0.05	16282610			Linkage
GRB14	GRB14	2	144980073	145105690	2	Animal QTLdb	Meat_and_Carcass	87316680	172251996	QTL	14169	Meat color b*	meat color yellowness	Meat color b*	CIELB	Significant	<0.05	16282610			Linkage
GALNT5	GALNT5	2	152415845	152457758	2	Animal QTLdb	Meat_and_Carcass	87316680	172251996	QTL	14169	Meat color b*	meat color yellowness	Meat color b*	CIELB	Significant	<0.05	16282610			Linkage
KCNJ3	KCNJ3	2	154612760	154793472	2	Animal QTLdb	Meat_and_Carcass	87316680	172251996	QTL	14169	Meat color b*	meat color yellowness	Meat color b*	CIELB	Significant	<0.05	16282610			Linkage
LYPD6	LYPD6	2	159956255	160097831	2	Animal QTLdb	Meat_and_Carcass	87316680	172251996	QTL	14169	Meat color b*	meat color yellowness	Meat color b*	CIELB	Significant	<0.05	16282610			Linkage
LOC780442	NA	2	94030034	94030224	2	Animal QTLdb	Meat_and_Carcass	87316680	172251996	QTL	14165	Meat color b*	meat color yellowness	Meat color b*	CIELB	Significant	<0.05	16282610			Linkage
LOC101110567	RPL9	2	95824545	95825308	2	Animal QTLdb	Meat_and_Carcass	87316680	172251996	QTL	14165	Meat color b*	meat color yellowness	Meat color b*	CIELB	Significant	<0.05	16282610			Linkage
LOC121818693	NA	2	128733194	128752990	2	Animal QTLdb	Meat_and_Carcass	87316680	172251996	QTL	14165	Meat color b*	meat color yellowness	Meat color b*	CIELB	Significant	<0.05	16282610			Linkage
LOC121818703	LOC121818703	2	135940042	135957253	2	Animal QTLdb	Meat_and_Carcass	87316680	172251996	QTL	14165	Meat color b*	meat color yellowness	Meat color b*	CIELB	Significant	<0.05	16282610			Linkage
GRB14	GRB14	2	144980073	145105690	2	Animal QTLdb	Meat_and_Carcass	87316680	172251996	QTL	14165	Meat color b*	meat color yellowness	Meat color b*	CIELB	Significant	<0.05	16282610			Linkage
GALNT5	GALNT5	2	152415845	152457758	2	Animal QTLdb	Meat_and_Carcass	87316680	172251996	QTL	14165	Meat color b*	meat color yellowness	Meat color b*	CIELB	Significant	<0.05	16282610			Linkage
KCNJ3	KCNJ3	2	154612760	154793472	2	Animal QTLdb	Meat_and_Carcass	87316680	172251996	QTL	14165	Meat color b*	meat color yellowness	Meat color b*	CIELB	Significant	<0.05	16282610			Linkage
LYPD6	LYPD6	2	159956255	160097831	2	Animal QTLdb	Meat_and_Carcass	87316680	172251996	QTL	14165	Meat color b*	meat color yellowness	Meat color b*	CIELB	Significant	<0.05	16282610			Linkage
LOC780442	NA	2	94030034	94030224	2	Animal QTLdb	Meat_and_Carcass	87316680	172251996	QTL	14168	Meat color a*	meat color redness	Meat color a*	CIELA	Significant	<0.05	16282610			Linkage
LOC101110567	RPL9	2	95824545	95825308	2	Animal QTLdb	Meat_and_Carcass	87316680	172251996	QTL	14168	Meat color a*	meat color redness	Meat color a*	CIELA	Significant	<0.05	16282610			Linkage
LOC121818693	NA	2	128733194	128752990	2	Animal QTLdb	Meat_and_Carcass	87316680	172251996	QTL	14168	Meat color a*	meat color redness	Meat color a*	CIELA	Significant	<0.05	16282610			Linkage
LOC121818703	LOC121818703	2	135940042	135957253	2	Animal QTLdb	Meat_and_Carcass	87316680	172251996	QTL	14168	Meat color a*	meat color redness	Meat color a*	CIELA	Significant	<0.05	16282610			Linkage
GRB14	GRB14	2	144980073	145105690	2	Animal QTLdb	Meat_and_Carcass	87316680	172251996	QTL	14168	Meat color a*	meat color redness	Meat color a*	CIELA	Significant	<0.05	16282610			Linkage
GALNT5	GALNT5	2	152415845	152457758	2	Animal QTLdb	Meat_and_Carcass	87316680	172251996	QTL	14168	Meat color a*	meat color redness	Meat color a*	CIELA	Significant	<0.05	16282610			Linkage
KCNJ3	KCNJ3	2	154612760	154793472	2	Animal QTLdb	Meat_and_Carcass	87316680	172251996	QTL	14168	Meat color a*	meat color redness	Meat color a*	CIELA	Significant	<0.05	16282610			Linkage
LYPD6	LYPD6	2	159956255	160097831	2	Animal QTLdb	Meat_and_Carcass	87316680	172251996	QTL	14168	Meat color a*	meat color redness	Meat color a*	CIELA	Significant	<0.05	16282610			Linkage
LOC780442	NA	2	94030034	94030224	2	Animal QTLdb	Health	90729968	112638517	QTL	16012	Somatic Cell Score	awassi,Merino	Somatic Cell Score	SCS	Linkage	Mendelian	21693024	1.9	Suggestive	milk somatic cell quantity
LOC101110567	RPL9	2	95824545	95825308	2	Animal QTLdb	Health	90729968	112638517	QTL	16012	Somatic Cell Score	awassi,Merino	Somatic Cell Score	SCS	Linkage	Mendelian	21693024	1.9	Suggestive	milk somatic cell quantity
LOC121818693	NA	2	128733194	128752990	2	Animal QTLdb	Meat_and_Carcass	97635924	172251996	QTL	14166	Shear force	meat tenderness	Shear force	SF	Significant	<0.05	16282610			Linkage
LOC121818703	LOC121818703	2	135940042	135957253	2	Animal QTLdb	Meat_and_Carcass	97635924	172251996	QTL	14166	Shear force	meat tenderness	Shear force	SF	Significant	<0.05	16282610			Linkage
GRB14	GRB14	2	144980073	145105690	2	Animal QTLdb	Meat_and_Carcass	97635924	172251996	QTL	14166	Shear force	meat tenderness	Shear force	SF	Significant	<0.05	16282610			Linkage
GALNT5	GALNT5	2	152415845	152457758	2	Animal QTLdb	Meat_and_Carcass	97635924	172251996	QTL	14166	Shear force	meat tenderness	Shear force	SF	Significant	<0.05	16282610			Linkage
KCNJ3	KCNJ3	2	154612760	154793472	2	Animal QTLdb	Meat_and_Carcass	97635924	172251996	QTL	14166	Shear force	meat tenderness	Shear force	SF	Significant	<0.05	16282610			Linkage
LYPD6	LYPD6	2	159956255	160097831	2	Animal QTLdb	Meat_and_Carcass	97635924	172251996	QTL	14166	Shear force	meat tenderness	Shear force	SF	Significant	<0.05	16282610			Linkage
LOC121818693	NA	2	128733194	128752990	2	Animal QTLdb	Meat_and_Carcass	98429712	172251996	QTL	14163	Meat color L*	meat color reflectivity	Meat color L*	CIEL	Significant	<0.05	16282610			Linkage
LOC121818703	LOC121818703	2	135940042	135957253	2	Animal QTLdb	Meat_and_Carcass	98429712	172251996	QTL	14163	Meat color L*	meat color reflectivity	Meat color L*	CIEL	Significant	<0.05	16282610			Linkage
GRB14	GRB14	2	144980073	145105690	2	Animal QTLdb	Meat_and_Carcass	98429712	172251996	QTL	14163	Meat color L*	meat color reflectivity	Meat color L*	CIEL	Significant	<0.05	16282610			Linkage
GALNT5	GALNT5	2	152415845	152457758	2	Animal QTLdb	Meat_and_Carcass	98429712	172251996	QTL	14163	Meat color L*	meat color reflectivity	Meat color L*	CIEL	Significant	<0.05	16282610			Linkage
KCNJ3	KCNJ3	2	154612760	154793472	2	Animal QTLdb	Meat_and_Carcass	98429712	172251996	QTL	14163	Meat color L*	meat color reflectivity	Meat color L*	CIEL	Significant	<0.05	16282610			Linkage
LYPD6	LYPD6	2	159956255	160097831	2	Animal QTLdb	Meat_and_Carcass	98429712	172251996	QTL	14163	Meat color L*	meat color reflectivity	Meat color L*	CIEL	Significant	<0.05	16282610			Linkage
LOC121818693	NA	2	128733194	128752990	2	Animal QTLdb	Milk	119306336	195748120	QTL	13991	milk lactose yield	awassi,Merino	milk lactose yield	MLACT	Mendelian	Genome-wise	19849860	1.9	Suggestive	milk lactose amount
LOC121818703	LOC121818703	2	135940042	135957253	2	Animal QTLdb	Milk	119306336	195748120	QTL	13991	milk lactose yield	awassi,Merino	milk lactose yield	MLACT	Mendelian	Genome-wise	19849860	1.9	Suggestive	milk lactose amount
GRB14	GRB14	2	144980073	145105690	2	Animal QTLdb	Milk	119306336	195748120	QTL	13991	milk lactose yield	awassi,Merino	milk lactose yield	MLACT	Mendelian	Genome-wise	19849860	1.9	Suggestive	milk lactose amount
GALNT5	GALNT5	2	152415845	152457758	2	Animal QTLdb	Milk	119306336	195748120	QTL	13991	milk lactose yield	awassi,Merino	milk lactose yield	MLACT	Mendelian	Genome-wise	19849860	1.9	Suggestive	milk lactose amount
KCNJ3	KCNJ3	2	154612760	154793472	2	Animal QTLdb	Milk	119306336	195748120	QTL	13991	milk lactose yield	awassi,Merino	milk lactose yield	MLACT	Mendelian	Genome-wise	19849860	1.9	Suggestive	milk lactose amount
LYPD6	LYPD6	2	159956255	160097831	2	Animal QTLdb	Milk	119306336	195748120	QTL	13991	milk lactose yield	awassi,Merino	milk lactose yield	MLACT	Mendelian	Genome-wise	19849860	1.9	Suggestive	milk lactose amount
LOC114113196	NA	2	178915556	178991142	2	Animal QTLdb	Milk	119306336	195748120	QTL	13991	milk lactose yield	awassi,Merino	milk lactose yield	MLACT	Mendelian	Genome-wise	19849860	1.9	Suggestive	milk lactose amount
DPP10	DPP10	2	180472640	181242813	2	Animal QTLdb	Milk	119306336	195748120	QTL	13991	milk lactose yield	awassi,Merino	milk lactose yield	MLACT	Mendelian	Genome-wise	19849860	1.9	Suggestive	milk lactose amount
MARCO	MARCO	2	184278231	184315941	2	Animal QTLdb	Milk	119306336	195748120	QTL	13991	milk lactose yield	awassi,Merino	milk lactose yield	MLACT	Mendelian	Genome-wise	19849860	1.9	Suggestive	milk lactose amount
INHBB	INHBB	2	185665333	185671305	2	Animal QTLdb	Milk	119306336	195748120	QTL	13991	milk lactose yield	awassi,Merino	milk lactose yield	MLACT	Mendelian	Genome-wise	19849860	1.9	Suggestive	milk lactose amount
TFCP2L1	TFCP2L1	2	186531955	186601787	2	Animal QTLdb	Milk	119306336	195748120	QTL	13991	milk lactose yield	awassi,Merino	milk lactose yield	MLACT	Mendelian	Genome-wise	19849860	1.9	Suggestive	milk lactose amount
LOC114113140	ST3GAL4	2	187367789	187368588	2	Animal QTLdb	Milk	119306336	195748120	QTL	13991	milk lactose yield	awassi,Merino	milk lactose yield	MLACT	Mendelian	Genome-wise	19849860	1.9	Suggestive	milk lactose amount
CNTNAP5	CNTNAP5	2	189526480	190612887	2	Animal QTLdb	Milk	119306336	195748120	QTL	13991	milk lactose yield	awassi,Merino	milk lactose yield	MLACT	Mendelian	Genome-wise	19849860	1.9	Suggestive	milk lactose amount
GRB14	GRB14	2	144980073	145105690	2	Animal QTLdb	Milk	136293399	196621287	QTL	13992	Milk Yield	awassi,Merino	Milk Yield	MY	Mendelian	Genome-wise	19849860	1.8	Suggestive	milk amount
GALNT5	GALNT5	2	152415845	152457758	2	Animal QTLdb	Milk	136293399	196621287	QTL	13992	Milk Yield	awassi,Merino	Milk Yield	MY	Mendelian	Genome-wise	19849860	1.8	Suggestive	milk amount
KCNJ3	KCNJ3	2	154612760	154793472	2	Animal QTLdb	Milk	136293399	196621287	QTL	13992	Milk Yield	awassi,Merino	Milk Yield	MY	Mendelian	Genome-wise	19849860	1.8	Suggestive	milk amount
LYPD6	LYPD6	2	159956255	160097831	2	Animal QTLdb	Milk	136293399	196621287	QTL	13992	Milk Yield	awassi,Merino	Milk Yield	MY	Mendelian	Genome-wise	19849860	1.8	Suggestive	milk amount
LOC114113196	NA	2	178915556	178991142	2	Animal QTLdb	Milk	136293399	196621287	QTL	13992	Milk Yield	awassi,Merino	Milk Yield	MY	Mendelian	Genome-wise	19849860	1.8	Suggestive	milk amount
DPP10	DPP10	2	180472640	181242813	2	Animal QTLdb	Milk	136293399	196621287	QTL	13992	Milk Yield	awassi,Merino	Milk Yield	MY	Mendelian	Genome-wise	19849860	1.8	Suggestive	milk amount
MARCO	MARCO	2	184278231	184315941	2	Animal QTLdb	Milk	136293399	196621287	QTL	13992	Milk Yield	awassi,Merino	Milk Yield	MY	Mendelian	Genome-wise	19849860	1.8	Suggestive	milk amount
INHBB	INHBB	2	185665333	185671305	2	Animal QTLdb	Milk	136293399	196621287	QTL	13992	Milk Yield	awassi,Merino	Milk Yield	MY	Mendelian	Genome-wise	19849860	1.8	Suggestive	milk amount
TFCP2L1	TFCP2L1	2	186531955	186601787	2	Animal QTLdb	Milk	136293399	196621287	QTL	13992	Milk Yield	awassi,Merino	Milk Yield	MY	Mendelian	Genome-wise	19849860	1.8	Suggestive	milk amount
LOC114113140	ST3GAL4	2	187367789	187368588	2	Animal QTLdb	Milk	136293399	196621287	QTL	13992	Milk Yield	awassi,Merino	Milk Yield	MY	Mendelian	Genome-wise	19849860	1.8	Suggestive	milk amount
CNTNAP5	CNTNAP5	2	189526480	190612887	2	Animal QTLdb	Milk	136293399	196621287	QTL	13992	Milk Yield	awassi,Merino	Milk Yield	MY	Mendelian	Genome-wise	19849860	1.8	Suggestive	milk amount
LOC114113196	NA	2	178915556	178991142	2	Animal QTLdb	Milk	175824042	187651483	QTL	14147	Milk Yield	dorset,Friesian Milk	Milk Yield	MY	Mendelian	Chromosome-wise	20394603	1.61	Significant	milk amount
DPP10	DPP10	2	180472640	181242813	2	Animal QTLdb	Milk	175824042	187651483	QTL	14147	Milk Yield	dorset,Friesian Milk	Milk Yield	MY	Mendelian	Chromosome-wise	20394603	1.61	Significant	milk amount
MARCO	MARCO	2	184278231	184315941	2	Animal QTLdb	Milk	175824042	187651483	QTL	14147	Milk Yield	dorset,Friesian Milk	Milk Yield	MY	Mendelian	Chromosome-wise	20394603	1.61	Significant	milk amount
INHBB	INHBB	2	185665333	185671305	2	Animal QTLdb	Milk	175824042	187651483	QTL	14147	Milk Yield	dorset,Friesian Milk	Milk Yield	MY	Mendelian	Chromosome-wise	20394603	1.61	Significant	milk amount
TFCP2L1	TFCP2L1	2	186531955	186601787	2	Animal QTLdb	Milk	175824042	187651483	QTL	14147	Milk Yield	dorset,Friesian Milk	Milk Yield	MY	Mendelian	Chromosome-wise	20394603	1.61	Significant	milk amount
LOC114113140	ST3GAL4	2	187367789	187368588	2	Animal QTLdb	Milk	175824042	187651483	QTL	14147	Milk Yield	dorset,Friesian Milk	Milk Yield	MY	Mendelian	Chromosome-wise	20394603	1.61	Significant	milk amount
DPP10	DPP10	2	180472640	181242813	2	Animal QTLdb	Production	179157951	208289971	QTL	14254	Body weight (slaughter)	awassi,Merino	Body weight (slaughter)	BW	Mendelian	Suggestive	20846385		1.9	body mass
MARCO	MARCO	2	184278231	184315941	2	Animal QTLdb	Production	179157951	208289971	QTL	14254	Body weight (slaughter)	awassi,Merino	Body weight (slaughter)	BW	Mendelian	Suggestive	20846385		1.9	body mass
INHBB	INHBB	2	185665333	185671305	2	Animal QTLdb	Production	179157951	208289971	QTL	14254	Body weight (slaughter)	awassi,Merino	Body weight (slaughter)	BW	Mendelian	Suggestive	20846385		1.9	body mass
TFCP2L1	TFCP2L1	2	186531955	186601787	2	Animal QTLdb	Production	179157951	208289971	QTL	14254	Body weight (slaughter)	awassi,Merino	Body weight (slaughter)	BW	Mendelian	Suggestive	20846385		1.9	body mass
LOC114113140	ST3GAL4	2	187367789	187368588	2	Animal QTLdb	Production	179157951	208289971	QTL	14254	Body weight (slaughter)	awassi,Merino	Body weight (slaughter)	BW	Mendelian	Suggestive	20846385		1.9	body mass
CNTNAP5	CNTNAP5	2	189526480	190612887	2	Animal QTLdb	Production	179157951	208289971	QTL	14254	Body weight (slaughter)	awassi,Merino	Body weight (slaughter)	BW	Mendelian	Suggestive	20846385		1.9	body mass
DPP10	DPP10	2	180472640	181242813	2	Animal QTLdb	Meat_and_Carcass	179157951	208289971	QTL	14253	Hot carcass weight	awassi,Merino	Hot carcass weight	HCWT	Mendelian	Significant	20846385		2.5	dressed carcass weight
MARCO	MARCO	2	184278231	184315941	2	Animal QTLdb	Meat_and_Carcass	179157951	208289971	QTL	14253	Hot carcass weight	awassi,Merino	Hot carcass weight	HCWT	Mendelian	Significant	20846385		2.5	dressed carcass weight
INHBB	INHBB	2	185665333	185671305	2	Animal QTLdb	Meat_and_Carcass	179157951	208289971	QTL	14253	Hot carcass weight	awassi,Merino	Hot carcass weight	HCWT	Mendelian	Significant	20846385		2.5	dressed carcass weight
TFCP2L1	TFCP2L1	2	186531955	186601787	2	Animal QTLdb	Meat_and_Carcass	179157951	208289971	QTL	14253	Hot carcass weight	awassi,Merino	Hot carcass weight	HCWT	Mendelian	Significant	20846385		2.5	dressed carcass weight
LOC114113140	ST3GAL4	2	187367789	187368588	2	Animal QTLdb	Meat_and_Carcass	179157951	208289971	QTL	14253	Hot carcass weight	awassi,Merino	Hot carcass weight	HCWT	Mendelian	Significant	20846385		2.5	dressed carcass weight
CNTNAP5	CNTNAP5	2	189526480	190612887	2	Animal QTLdb	Meat_and_Carcass	179157951	208289971	QTL	14253	Hot carcass weight	awassi,Merino	Hot carcass weight	HCWT	Mendelian	Significant	20846385		2.5	dressed carcass weight
CNTNAP5	CNTNAP5	2	189526480	190612887	2	Animal QTLdb	Production	190457085	190457089	Association	57679	Body weight	Merino	Body weight	BW	Mendelian	Experiment-wise	26272623	1.61E-3	Significant	body mass
LOC121818742	LOC121818742	2	209874725	209929387	2	Animal QTLdb	Health	209480653	235437520	QTL	19802	Change in hematocrit	masai,Dorper	Change in hematocrit	DHCT	Chromosome-wise	Significant	23051556	2.8	<0.01	percent change in hematocrit
MYL1	MYL1	2	211994546	212019753	2	Animal QTLdb	Health	209480653	235437520	QTL	19802	Change in hematocrit	masai,Dorper	Change in hematocrit	DHCT	Chromosome-wise	Significant	23051556	2.8	<0.01	percent change in hematocrit
CPS1	CPS1	2	212172844	212364377	2	Animal QTLdb	Health	209480653	235437520	QTL	19802	Change in hematocrit	masai,Dorper	Change in hematocrit	DHCT	Chromosome-wise	Significant	23051556	2.8	<0.01	percent change in hematocrit
LOC114112894	NA	2	219904075	219911230	2	Animal QTLdb	Health	209480653	235437520	QTL	19802	Change in hematocrit	masai,Dorper	Change in hematocrit	DHCT	Chromosome-wise	Significant	23051556	2.8	<0.01	percent change in hematocrit
LOC101120221	GK	2	224839086	224841292	2	Animal QTLdb	Health	209480653	235437520	QTL	19802	Change in hematocrit	masai,Dorper	Change in hematocrit	DHCT	Chromosome-wise	Significant	23051556	2.8	<0.01	percent change in hematocrit
LOC121818742	LOC121818742	2	209874725	209929387	2	Animal QTLdb	Health	209480653	235437520	QTL	19800	Worm count	masai,Dorper	Worm count	WORMCT	Mendelian	Chromosome-wise	23051556	<0.01	Significant	parasite quantity
MYL1	MYL1	2	211994546	212019753	2	Animal QTLdb	Health	209480653	235437520	QTL	19800	Worm count	masai,Dorper	Worm count	WORMCT	Mendelian	Chromosome-wise	23051556	<0.01	Significant	parasite quantity
CPS1	CPS1	2	212172844	212364377	2	Animal QTLdb	Health	209480653	235437520	QTL	19800	Worm count	masai,Dorper	Worm count	WORMCT	Mendelian	Chromosome-wise	23051556	<0.01	Significant	parasite quantity
LOC114112894	NA	2	219904075	219911230	2	Animal QTLdb	Health	209480653	235437520	QTL	19800	Worm count	masai,Dorper	Worm count	WORMCT	Mendelian	Chromosome-wise	23051556	<0.01	Significant	parasite quantity
LOC101120221	GK	2	224839086	224841292	2	Animal QTLdb	Health	209480653	235437520	QTL	19800	Worm count	masai,Dorper	Worm count	WORMCT	Mendelian	Chromosome-wise	23051556	<0.01	Significant	parasite quantity
LOC121818742	LOC121818742	2	209874725	209929387	2	Animal QTLdb	Health	209480653	235437520	QTL	19789	Haemonchus contortus FEC	masai,Dorper	Haemonchus contortus FEC	HFEC	Mendelian	Chromosome-wise	23051556	<0.01	Significant	response to parasitic infection trait
MYL1	MYL1	2	211994546	212019753	2	Animal QTLdb	Health	209480653	235437520	QTL	19789	Haemonchus contortus FEC	masai,Dorper	Haemonchus contortus FEC	HFEC	Mendelian	Chromosome-wise	23051556	<0.01	Significant	response to parasitic infection trait
CPS1	CPS1	2	212172844	212364377	2	Animal QTLdb	Health	209480653	235437520	QTL	19789	Haemonchus contortus FEC	masai,Dorper	Haemonchus contortus FEC	HFEC	Mendelian	Chromosome-wise	23051556	<0.01	Significant	response to parasitic infection trait
LOC114112894	NA	2	219904075	219911230	2	Animal QTLdb	Health	209480653	235437520	QTL	19789	Haemonchus contortus FEC	masai,Dorper	Haemonchus contortus FEC	HFEC	Mendelian	Chromosome-wise	23051556	<0.01	Significant	response to parasitic infection trait
LOC101120221	GK	2	224839086	224841292	2	Animal QTLdb	Health	209480653	235437520	QTL	19789	Haemonchus contortus FEC	masai,Dorper	Haemonchus contortus FEC	HFEC	Mendelian	Chromosome-wise	23051556	<0.01	Significant	response to parasitic infection trait
LOC121818742	LOC121818742	2	209874725	209929387	2	Animal QTLdb	Health	209480653	235437520	QTL	19801	Haemonchus contortus FEC	masai,Dorper	Haemonchus contortus FEC	HFEC	Mendelian	Chromosome-wise	23051556	<0.01	Significant	response to parasitic infection trait
MYL1	MYL1	2	211994546	212019753	2	Animal QTLdb	Health	209480653	235437520	QTL	19801	Haemonchus contortus FEC	masai,Dorper	Haemonchus contortus FEC	HFEC	Mendelian	Chromosome-wise	23051556	<0.01	Significant	response to parasitic infection trait
CPS1	CPS1	2	212172844	212364377	2	Animal QTLdb	Health	209480653	235437520	QTL	19801	Haemonchus contortus FEC	masai,Dorper	Haemonchus contortus FEC	HFEC	Mendelian	Chromosome-wise	23051556	<0.01	Significant	response to parasitic infection trait
LOC114112894	NA	2	219904075	219911230	2	Animal QTLdb	Health	209480653	235437520	QTL	19801	Haemonchus contortus FEC	masai,Dorper	Haemonchus contortus FEC	HFEC	Mendelian	Chromosome-wise	23051556	<0.01	Significant	response to parasitic infection trait
LOC101120221	GK	2	224839086	224841292	2	Animal QTLdb	Health	209480653	235437520	QTL	19801	Haemonchus contortus FEC	masai,Dorper	Haemonchus contortus FEC	HFEC	Mendelian	Chromosome-wise	23051556	<0.01	Significant	response to parasitic infection trait
LOC121818742	LOC121818742	2	209874725	209929387	2	Animal QTLdb	Health	209480653	235437520	QTL	19790	Change in hematocrit	masai,Dorper	Change in hematocrit	DHCT	Chromosome-wise	Significant	23051556	9.87	<0.01	percent change in hematocrit
MYL1	MYL1	2	211994546	212019753	2	Animal QTLdb	Health	209480653	235437520	QTL	19790	Change in hematocrit	masai,Dorper	Change in hematocrit	DHCT	Chromosome-wise	Significant	23051556	9.87	<0.01	percent change in hematocrit
CPS1	CPS1	2	212172844	212364377	2	Animal QTLdb	Health	209480653	235437520	QTL	19790	Change in hematocrit	masai,Dorper	Change in hematocrit	DHCT	Chromosome-wise	Significant	23051556	9.87	<0.01	percent change in hematocrit
LOC114112894	NA	2	219904075	219911230	2	Animal QTLdb	Health	209480653	235437520	QTL	19790	Change in hematocrit	masai,Dorper	Change in hematocrit	DHCT	Chromosome-wise	Significant	23051556	9.87	<0.01	percent change in hematocrit
LOC101120221	GK	2	224839086	224841292	2	Animal QTLdb	Health	209480653	235437520	QTL	19790	Change in hematocrit	masai,Dorper	Change in hematocrit	DHCT	Chromosome-wise	Significant	23051556	9.87	<0.01	percent change in hematocrit
MYL1	MYL1	2	211994546	212019753	2	Animal QTLdb	Production	211068229	235437520	QTL	13799	Body weight	soay	Body weight	BW	Mendelian	Chromosome-wise	17542849	1.55	Suggestive	body mass
CPS1	CPS1	2	212172844	212364377	2	Animal QTLdb	Production	211068229	235437520	QTL	13799	Body weight	soay	Body weight	BW	Mendelian	Chromosome-wise	17542849	1.55	Suggestive	body mass
LOC114112894	NA	2	219904075	219911230	2	Animal QTLdb	Production	211068229	235437520	QTL	13799	Body weight	soay	Body weight	BW	Mendelian	Chromosome-wise	17542849	1.55	Suggestive	body mass
LOC101120221	GK	2	224839086	224841292	2	Animal QTLdb	Production	211068229	235437520	QTL	13799	Body weight	soay	Body weight	BW	Mendelian	Chromosome-wise	17542849	1.55	Suggestive	body mass
MYL1	MYL1	2	211994546	212019753	2	Animal QTLdb	Production	211068229	250201977	QTL	13678	bone density	coopworth	bone density	BDENS	Mendelian	Genome-wise	14555257	<0.05	Significant	bone mineral mass
CPS1	CPS1	2	212172844	212364377	2	Animal QTLdb	Production	211068229	250201977	QTL	13678	bone density	coopworth	bone density	BDENS	Mendelian	Genome-wise	14555257	<0.05	Significant	bone mineral mass
LOC114112894	NA	2	219904075	219911230	2	Animal QTLdb	Production	211068229	250201977	QTL	13678	bone density	coopworth	bone density	BDENS	Mendelian	Genome-wise	14555257	<0.05	Significant	bone mineral mass
LOC101120221	GK	2	224839086	224841292	2	Animal QTLdb	Production	211068229	250201977	QTL	13678	bone density	coopworth	bone density	BDENS	Mendelian	Genome-wise	14555257	<0.05	Significant	bone mineral mass
OPRD1	OPRD1	2	238376243	238415149	2	Animal QTLdb	Production	211068229	250201977	QTL	13678	bone density	coopworth	bone density	BDENS	Mendelian	Genome-wise	14555257	<0.05	Significant	bone mineral mass
LOC114113250	NA	2	242350385	242374640	2	Animal QTLdb	Production	211068229	250201977	QTL	13678	bone density	coopworth	bone density	BDENS	Mendelian	Genome-wise	14555257	<0.05	Significant	bone mineral mass
PLA2G5	PLA2G5	2	246338110	246369655	2	Animal QTLdb	Production	211068229	250201977	QTL	13678	bone density	coopworth	bone density	BDENS	Mendelian	Genome-wise	14555257	<0.05	Significant	bone mineral mass
LOC121818524	COL1A1	2	250123525	250126310	2	Animal QTLdb	Production	211068229	250201977	QTL	13678	bone density	coopworth	bone density	BDENS	Mendelian	Genome-wise	14555257	<0.05	Significant	bone mineral mass
LOC114112700	NA	2	250130104	250131869	2	Animal QTLdb	Production	211068229	250201977	QTL	13678	bone density	coopworth	bone density	BDENS	Mendelian	Genome-wise	14555257	<0.05	Significant	bone mineral mass
DKK1	DKK1	22	6636040	6639640	22	Animal QTLdb	Health	4784633	26408692	QTL	14007	Somatic Cell Score	awassi,Merino	Somatic Cell Score	SCS	Linkage	Mendelian	19849860	Suggestive	Genome-wise	milk somatic cell quantity
HTR7	HTR7	22	12213427	12304739	22	Animal QTLdb	Health	4784633	26408692	QTL	14007	Somatic Cell Score	awassi,Merino	Somatic Cell Score	SCS	Linkage	Mendelian	19849860	Suggestive	Genome-wise	milk somatic cell quantity
LOC101103439	CYP26A1	22	14204391	14208008	22	Animal QTLdb	Health	4784633	26408692	QTL	14007	Somatic Cell Score	awassi,Merino	Somatic Cell Score	SCS	Linkage	Mendelian	19849860	Suggestive	Genome-wise	milk somatic cell quantity
LOC101106985	CYP2C21	22	16527657	16562641	22	Animal QTLdb	Health	4784633	26408692	QTL	14007	Somatic Cell Score	awassi,Merino	Somatic Cell Score	SCS	Linkage	Mendelian	19849860	Suggestive	Genome-wise	milk somatic cell quantity
WNT8B	WNT8B	22	21106296	21138408	22	Animal QTLdb	Health	4784633	26408692	QTL	14007	Somatic Cell Score	awassi,Merino	Somatic Cell Score	SCS	Linkage	Mendelian	19849860	Suggestive	Genome-wise	milk somatic cell quantity
LOC121817600	LOC121817600	22	23218249	23220342	22	Animal QTLdb	Health	4784633	26408692	QTL	14007	Somatic Cell Score	awassi,Merino	Somatic Cell Score	SCS	Linkage	Mendelian	19849860	Suggestive	Genome-wise	milk somatic cell quantity
DKK1	DKK1	22	6636040	6639640	22	Animal QTLdb	Wool	6636165	6636169	Association	147751	Fiber curvature	Merino	Fiber curvature	FCURV	Comparison-wise	Significant	29261127	101116876	0.0186	wool fiber curvature
DKK1	DKK1	22	6636040	6639640	22	Animal QTLdb	Wool	6636401	6636405	Association	147749	Mean fiber diameter	Merino	Mean fiber diameter	MFDIAM	Comparison-wise	Significant	29261127	101116878	0.0139	wool fiber diameter
DKK1	DKK1	22	6636040	6639640	22	Animal QTLdb	Wool	6636401	6636405	Association	147750	Greasy fleece weight	Merino	Greasy fleece weight	GFW	Comparison-wise	Significant	29261127	101116876	0.0456	greasy fleece weight
DKK1	DKK1	22	6636040	6639640	22	Animal QTLdb	Wool	6638173	6638177	Association	147748	Mean fiber diameter	Merino	Mean fiber diameter	MFDIAM	Genome-wise	Significant	29261127	101116876	<0.05	wool fiber diameter
WNT8B	WNT8B	22	21106296	21138408	22	Animal QTLdb	Health	18641430	35853683	QTL	14158	Trichostrongylus colubriformis FEC	Merino,romney	Trichostrongylus colubriformis FEC	TFEC_1	Mendelian	Experiment-wise	20388239	3.03	Significant	response to parasitic infection trait
LOC121817600	LOC121817600	22	23218249	23220342	22	Animal QTLdb	Health	18641430	35853683	QTL	14158	Trichostrongylus colubriformis FEC	Merino,romney	Trichostrongylus colubriformis FEC	TFEC_1	Mendelian	Experiment-wise	20388239	3.03	Significant	response to parasitic infection trait
WNT8B	WNT8B	22	21106296	21138408	22	Animal QTLdb	Milk	21002677	21126954	Association	13876	Milk palmitoleic to palmitic acid ratio	Spanish Churra	Milk palmitoleic to palmitic acid ratio	MC16R	Linkage	Mendelian	20059933	0.036	Significant	milk fatty acid amount
WNT8B	WNT8B	22	21106296	21138408	22	Animal QTLdb	Milk	21002677	21126954	Association	13874	Milk omega-6 to omega-3 fatty acid ratio	Spanish Churra	Milk omega-6 to omega-3 fatty acid ratio	MO6O3R	Mendelian	Significant	20059933	443185	0.0229	milk fatty acid content
WNT8B	WNT8B	22	21106296	21138408	22	Animal QTLdb	Milk	21002677	21126954	Association	13872	Milk saturated fatty acid content	Spanish Churra	Milk saturated fatty acid content	MSATFA	Linkage	Mendelian	20059933	0.0495	Significant	milk saturated fatty acid amount
WNT8B	WNT8B	22	21106296	21138408	22	Animal QTLdb	Milk	21002677	21126954	Association	13870	milk vaccenic acid content	Spanish Churra	milk vaccenic acid content	MFA-C18:1t	Mendelian	Significant	20059933	443185	0.0476	milk fatty acid trans-11-C18:1 amount
WNT8B	WNT8B	22	21106296	21138408	22	Animal QTLdb	Milk	21002677	21126954	Association	13877	Milk fat percentage	Spanish Churra	Milk fat percentage	MF	Linkage	Mendelian	20059933	0.016	Significant	total milk fat amount
WNT8B	WNT8B	22	21106296	21138408	22	Animal QTLdb	Milk	21002677	21126954	Association	13875	Milk palmitoleic to palmitic acid ratio	Spanish Churra	Milk palmitoleic to palmitic acid ratio	MC16R	Linkage	Mendelian	20059933	0.01	Significant	milk fatty acid amount
WNT8B	WNT8B	22	21106296	21138408	22	Animal QTLdb	Milk	21002677	21126954	Association	13873	Milk monounsaturated fatty acid content	Spanish Churra	Milk monounsaturated fatty acid content	MMUFA	Linkage	Mendelian	20059933	0.0369	Significant	milk monounsaturated fatty acid amount
WNT8B	WNT8B	22	21106296	21138408	22	Animal QTLdb	Milk	21002677	21126954	Association	13871	milk linoleic acid content	Spanish Churra	milk linoleic acid content	MFA-C18:2	Mendelian	Significant	20059933	443185	0.0371	milk fatty acid cis-9,cis-12-C18:2 amount
WNT8B	WNT8B	22	21106296	21138408	22	Animal QTLdb	Milk	21002677	21126954	Association	13878	Milk fat percentage	Spanish Churra	Milk fat percentage	MF	Linkage	Mendelian	20059933	0.0053	Significant	total milk fat amount
WNT8B	WNT8B	22	21106296	21138408	22	Animal QTLdb	Milk	21002677	21126954	Association	13868	milk butyric acid content	Spanish Churra	milk butyric acid content	MFA-C4:0	Mendelian	Significant	20059933	443185	0.0452	milk fatty acid C4:0 amount
WNT8B	WNT8B	22	21106296	21138408	22	Animal QTLdb	Milk	21002677	21126954	Association	13869	milk palmitoleic acid content	Spanish Churra	milk palmitoleic acid content	MFA-C16:1	Mendelian	Significant	20059933	443185	0.0167	milk fatty acid cis-9-C16:1 amount
LOC121817600	LOC121817600	22	23218249	23220342	22	Animal QTLdb	Health	21437644	27030073	QTL	16032	Fecal egg count	masai,Dorper	Fecal egg count	FECGEN	Mendelian	Comparison-wise	22221026	1.15E-7	Significant	response to parasitic infection trait
LOC121817600	LOC121817600	22	23218249	23220342	22	Animal QTLdb	Health	21437644	27030073	QTL	16035	Hematocrit	masai,Dorper	Hematocrit	HCT	Comparison-wise	Significant	22221026	10.47	1.21E-3	hematocrit
LOC121817600	LOC121817600	22	23218249	23220342	22	Animal QTLdb	Health	21437644	27030073	QTL	16038	Hematocrit	masai,Dorper	Hematocrit	HCT	Comparison-wise	Significant	22221026	11.45	7.15E-4	hematocrit
EMX2	EMX2	22	37361754	37368385	22	Animal QTLdb	Health	35853683	51512484	Association	13983	scrapie susceptibility	disease process measurement	scrapie susceptibility	SCRP	0.022	100302330	19917049		NCBIgene	Linkage
LOC101102859	TMSB4X	22	42362098	42362657	22	Animal QTLdb	Health	35853683	51512484	Association	13983	scrapie susceptibility	disease process measurement	scrapie susceptibility	SCRP	0.022	100302330	19917049		NCBIgene	Linkage
CYP2E1	CYP2E1	22	51437454	51447921	22	Animal QTLdb	Health	35853683	51512484	Association	13983	scrapie susceptibility	disease process measurement	scrapie susceptibility	SCRP	0.022	100302330	19917049		NCBIgene	Linkage
LOC101114141	TGIF1	18	33777970	33779219	18	Animal QTLdb	Reproduction	0	57496608	QTL	12926	Testes weight	testis mass	Testes weight	TESTWT			ISU0049			testis weight
LOC114109063	MAP2K6	18	45570918	45573119	18	Animal QTLdb	Reproduction	0	57496608	QTL	12926	Testes weight	testis mass	Testes weight	TESTWT			ISU0049			testis weight
LOC114109119	FTL	18	46717968	46718857	18	Animal QTLdb	Reproduction	0	57496608	QTL	12926	Testes weight	testis mass	Testes weight	TESTWT			ISU0049			testis weight
LOC101104431	TAF11	18	52026808	52057518	18	Animal QTLdb	Reproduction	0	57496608	QTL	12926	Testes weight	testis mass	Testes weight	TESTWT			ISU0049			testis weight
LOC101114141	TGIF1	18	33777970	33779219	18	Animal QTLdb	Reproduction	0	57496608	QTL	12924	Testes weight	testis mass	Testes weight	TESTWT			ISU0049			testis weight
LOC114109063	MAP2K6	18	45570918	45573119	18	Animal QTLdb	Reproduction	0	57496608	QTL	12924	Testes weight	testis mass	Testes weight	TESTWT			ISU0049			testis weight
LOC114109119	FTL	18	46717968	46718857	18	Animal QTLdb	Reproduction	0	57496608	QTL	12924	Testes weight	testis mass	Testes weight	TESTWT			ISU0049			testis weight
LOC101104431	TAF11	18	52026808	52057518	18	Animal QTLdb	Reproduction	0	57496608	QTL	12924	Testes weight	testis mass	Testes weight	TESTWT			ISU0049			testis weight
LOC101114141	TGIF1	18	33777970	33779219	18	Animal QTLdb	Wool	11233133	109190317	QTL	12918	Staple length	wool staple length	Staple length	SL			ISU0047			Linkage
LOC114109063	MAP2K6	18	45570918	45573119	18	Animal QTLdb	Wool	11233133	109190317	QTL	12918	Staple length	wool staple length	Staple length	SL			ISU0047			Linkage
LOC114109119	FTL	18	46717968	46718857	18	Animal QTLdb	Wool	11233133	109190317	QTL	12918	Staple length	wool staple length	Staple length	SL			ISU0047			Linkage
LOC101104431	TAF11	18	52026808	52057518	18	Animal QTLdb	Wool	11233133	109190317	QTL	12918	Staple length	wool staple length	Staple length	SL			ISU0047			Linkage
DEGS2	DEGS2	18	62736847	62755918	18	Animal QTLdb	Wool	11233133	109190317	QTL	12918	Staple length	wool staple length	Staple length	SL			ISU0047			Linkage
LOC114109091	NA	18	67847944	67848888	18	Animal QTLdb	Wool	11233133	109190317	QTL	12918	Staple length	wool staple length	Staple length	SL			ISU0047			Linkage
LOC114109090	NA	18	67860750	67862241	18	Animal QTLdb	Wool	11233133	109190317	QTL	12918	Staple length	wool staple length	Staple length	SL			ISU0047			Linkage
LOC101114141	TGIF1	18	33777970	33779219	18	Animal QTLdb	Meat_and_Carcass	12244648	55899480	QTL	17208	Meat gadoleic acid content	meat fatty acid C20:1 content	Meat gadoleic acid content	FA-C20:1	Significant	<0.05	17093215	0.82	18.4	Linkage
LOC114109063	MAP2K6	18	45570918	45573119	18	Animal QTLdb	Meat_and_Carcass	12244648	55899480	QTL	17208	Meat gadoleic acid content	meat fatty acid C20:1 content	Meat gadoleic acid content	FA-C20:1	Significant	<0.05	17093215	0.82	18.4	Linkage
LOC114109119	FTL	18	46717968	46718857	18	Animal QTLdb	Meat_and_Carcass	12244648	55899480	QTL	17208	Meat gadoleic acid content	meat fatty acid C20:1 content	Meat gadoleic acid content	FA-C20:1	Significant	<0.05	17093215	0.82	18.4	Linkage
LOC101104431	TAF11	18	52026808	52057518	18	Animal QTLdb	Meat_and_Carcass	12244648	55899480	QTL	17208	Meat gadoleic acid content	meat fatty acid C20:1 content	Meat gadoleic acid content	FA-C20:1	Significant	<0.05	17093215	0.82	18.4	Linkage
LOC101114141	TGIF1	18	33777970	33779219	18	Animal QTLdb	Meat_and_Carcass	13309400	56964232	QTL	17219	Meat docosahexaenoic acid content	meat fatty acid C22:6 content	Meat docosahexaenoic acid content	FA-C22:6	Significant	<0.05	17093215	0.94	24.2	Linkage
LOC114109063	MAP2K6	18	45570918	45573119	18	Animal QTLdb	Meat_and_Carcass	13309400	56964232	QTL	17219	Meat docosahexaenoic acid content	meat fatty acid C22:6 content	Meat docosahexaenoic acid content	FA-C22:6	Significant	<0.05	17093215	0.94	24.2	Linkage
LOC114109119	FTL	18	46717968	46718857	18	Animal QTLdb	Meat_and_Carcass	13309400	56964232	QTL	17219	Meat docosahexaenoic acid content	meat fatty acid C22:6 content	Meat docosahexaenoic acid content	FA-C22:6	Significant	<0.05	17093215	0.94	24.2	Linkage
LOC101104431	TAF11	18	52026808	52057518	18	Animal QTLdb	Meat_and_Carcass	13309400	56964232	QTL	17219	Meat docosahexaenoic acid content	meat fatty acid C22:6 content	Meat docosahexaenoic acid content	FA-C22:6	Significant	<0.05	17093215	0.94	24.2	Linkage
LOC101114141	TGIF1	18	33777970	33779219	18	Animal QTLdb	Meat_and_Carcass	31942560	40992952	QTL	14325	Carcass fat percentage	awassi,Merino	Carcass fat percentage	FATP	Chromosome-wise	Significant	20846385		<0.05	dressed carcass fat percentage
LOC114109063	MAP2K6	18	45570918	45573119	18	Animal QTLdb	Health	40992952	49191542	QTL	12965	Haemonchus contortus FEC	response to parasitic infection trait	Haemonchus contortus FEC	HFEC	-		19291139			fecal parasite egg count
LOC114109119	FTL	18	46717968	46718857	18	Animal QTLdb	Health	40992952	49191542	QTL	12965	Haemonchus contortus FEC	response to parasitic infection trait	Haemonchus contortus FEC	HFEC	-		19291139			fecal parasite egg count
LOC114109063	MAP2K6	18	45570918	45573119	18	Animal QTLdb	Production	40992952	47221751	QTL	13791	Average daily gain	scottish blackface	Average daily gain	ADG	Mendelian	Chromosome-wise	19076734	<0.05	Significant	postnatal growth trait
LOC114109119	FTL	18	46717968	46718857	18	Animal QTLdb	Production	40992952	47221751	QTL	13791	Average daily gain	scottish blackface	Average daily gain	ADG	Mendelian	Chromosome-wise	19076734	<0.05	Significant	postnatal growth trait
LOC101104431	TAF11	18	52026808	52057518	18	Animal QTLdb	Meat_and_Carcass	50895145	56165668	QTL	14235	Muscle depth at third lumbar	texel	Muscle depth at third lumbar	MDLUMB3	Significant	<0.01	20880338		2.62	longissimus thoracis muscle thickness
LOC101104431	TAF11	18	52026808	52057518	18	Animal QTLdb	Meat_and_Carcass	50895145	56165668	QTL	14237	Muscle depth at third lumbar	texel	Muscle depth at third lumbar	MDLUMB3	-	Significant	20880338	2.74	<0.01	longissimus thoracis muscle thickness
LOC114109091	NA	18	67847944	67848888	18	Animal QTLdb	Health	67792759	67899235	Association	13823	Trichostrongylus colubriformis FEC	response to parasitic infection trait	Trichostrongylus colubriformis FEC	TFEC_1	-	Significant	11356247	5.59	0.005	fecal parasite egg count
LOC114109090	NA	18	67860750	67862241	18	Animal QTLdb	Health	67792759	67899235	Association	13823	Trichostrongylus colubriformis FEC	response to parasitic infection trait	Trichostrongylus colubriformis FEC	TFEC_1	-	Significant	11356247	5.59	0.005	fecal parasite egg count
LOC114112008	PPFIA1	24	128987	133732	24	Animal QTLdb	Milk	0	12015867	QTL	14152	Milk Yield	dorset,Friesian Milk	Milk Yield	MY	Mendelian	-	20394603	2.37	Significant	milk amount
LOC101122322	ZNF75D	24	3311609	3318809	24	Animal QTLdb	Milk	0	12015867	QTL	14152	Milk Yield	dorset,Friesian Milk	Milk Yield	MY	Mendelian	-	20394603	2.37	Significant	milk amount
LOC114112008	PPFIA1	24	128987	133732	24	Animal QTLdb	Reproduction	0	22986876	QTL	12930	Testes weight	testis mass	Testes weight	TESTWT			ISU0049			testis weight
LOC101122322	ZNF75D	24	3311609	3318809	24	Animal QTLdb	Reproduction	0	22986876	QTL	12930	Testes weight	testis mass	Testes weight	TESTWT			ISU0049			testis weight
LOC114112008	PPFIA1	24	128987	133732	24	Animal QTLdb	Reproduction	0	27166308	QTL	12928	Testes weight	testis mass	Testes weight	TESTWT			ISU0049			testis weight
LOC101122322	ZNF75D	24	3311609	3318809	24	Animal QTLdb	Reproduction	0	27166308	QTL	12928	Testes weight	testis mass	Testes weight	TESTWT			ISU0049			testis weight
LOC101122322	ZNF75D	24	3311609	3318809	24	Animal QTLdb	Meat_and_Carcass	313457	34898257	QTL	14315	Bone weight in carcass	bone mass	Bone weight in carcass	BONE_WT	Mendelian	Chromosome-wise	20846385	<0.05	Significant	dressed carcass bone weight
LOC105604743	NA	24	28296965	28323435	24	Animal QTLdb	Meat_and_Carcass	313457	34898257	QTL	14315	Bone weight in carcass	bone mass	Bone weight in carcass	BONE_WT	Mendelian	Chromosome-wise	20846385	<0.05	Significant	dressed carcass bone weight
LOC101122322	ZNF75D	24	3311609	3318809	24	Animal QTLdb	Milk	2089716	7888677	QTL	16021	Milk protein persistency	awassi,Merino	Milk protein persistency	MPPERS	Significant	2.0	21693024			milk protein amount
LOC105604743	NA	24	28296965	28323435	24	Animal QTLdb	Production	20009030	42630206	QTL	13686	bone density	coopworth	bone density	BDENS	Mendelian	Genome-wise	14555257	<0.05	Significant	bone mineral mass
MYL10	MYL10	24	35616280	35625222	24	Animal QTLdb	Production	20009030	42630206	QTL	13686	bone density	coopworth	bone density	BDENS	Mendelian	Genome-wise	14555257	<0.05	Significant	bone mineral mass
LOC101106134	GRID2IP	24	38780217	38806421	24	Animal QTLdb	Production	20009030	42630206	QTL	13686	bone density	coopworth	bone density	BDENS	Mendelian	Genome-wise	14555257	<0.05	Significant	bone mineral mass
LOC121817864	NA	24	41070426	41071232	24	Animal QTLdb	Production	20009030	42630206	QTL	13686	bone density	coopworth	bone density	BDENS	Mendelian	Genome-wise	14555257	<0.05	Significant	bone mineral mass
LOC105604743	NA	24	28296965	28323435	24	Animal QTLdb	Production	20009030	42630206	QTL	13687	bone density	coopworth	bone density	BDENS	Mendelian	Genome-wise	14555257	<0.05	Significant	bone mineral mass
MYL10	MYL10	24	35616280	35625222	24	Animal QTLdb	Production	20009030	42630206	QTL	13687	bone density	coopworth	bone density	BDENS	Mendelian	Genome-wise	14555257	<0.05	Significant	bone mineral mass
LOC101106134	GRID2IP	24	38780217	38806421	24	Animal QTLdb	Production	20009030	42630206	QTL	13687	bone density	coopworth	bone density	BDENS	Mendelian	Genome-wise	14555257	<0.05	Significant	bone mineral mass
LOC121817864	NA	24	41070426	41071232	24	Animal QTLdb	Production	20009030	42630206	QTL	13687	bone density	coopworth	bone density	BDENS	Mendelian	Genome-wise	14555257	<0.05	Significant	bone mineral mass
LOC105604743	NA	24	28296965	28323435	24	Animal QTLdb	Reproduction	20009030	32599569	QTL	16616	Reproductive seasonality	dorset,Friesian Milk	Reproductive seasonality	ASREP	Chromosome-wise	Significant	20219065	<0.05	1.34	female reproductive system physiology trait
LOC105604743	NA	24	28296965	28323435	24	Animal QTLdb	Milk	20108292	42577963	Association	14214	Milk cis-10 heptadecenoic acid content	milk fatty acid cis-10-C17:1 content	Milk cis-10 heptadecenoic acid content	MFA-C17:1	0.01		20655453			Linkage
MYL10	MYL10	24	35616280	35625222	24	Animal QTLdb	Milk	20108292	42577963	Association	14214	Milk cis-10 heptadecenoic acid content	milk fatty acid cis-10-C17:1 content	Milk cis-10 heptadecenoic acid content	MFA-C17:1	0.01		20655453			Linkage
LOC101106134	GRID2IP	24	38780217	38806421	24	Animal QTLdb	Milk	20108292	42577963	Association	14214	Milk cis-10 heptadecenoic acid content	milk fatty acid cis-10-C17:1 content	Milk cis-10 heptadecenoic acid content	MFA-C17:1	0.01		20655453			Linkage
LOC121817864	NA	24	41070426	41071232	24	Animal QTLdb	Milk	20108292	42577963	Association	14214	Milk cis-10 heptadecenoic acid content	milk fatty acid cis-10-C17:1 content	Milk cis-10 heptadecenoic acid content	MFA-C17:1	0.01		20655453			Linkage
LOC105604743	NA	24	28296965	28323435	24	Animal QTLdb	Milk	20108292	42577963	Association	14212	milk palmitic acid content	milk fatty acid C16:0 amount	milk palmitic acid content	MFA-C16:0	Significant	0.04	20655453			milk fatty acid C16:0 content
MYL10	MYL10	24	35616280	35625222	24	Animal QTLdb	Milk	20108292	42577963	Association	14212	milk palmitic acid content	milk fatty acid C16:0 amount	milk palmitic acid content	MFA-C16:0	Significant	0.04	20655453			milk fatty acid C16:0 content
LOC101106134	GRID2IP	24	38780217	38806421	24	Animal QTLdb	Milk	20108292	42577963	Association	14212	milk palmitic acid content	milk fatty acid C16:0 amount	milk palmitic acid content	MFA-C16:0	Significant	0.04	20655453			milk fatty acid C16:0 content
LOC121817864	NA	24	41070426	41071232	24	Animal QTLdb	Milk	20108292	42577963	Association	14212	milk palmitic acid content	milk fatty acid C16:0 amount	milk palmitic acid content	MFA-C16:0	Significant	0.04	20655453			milk fatty acid C16:0 content
LOC105604743	NA	24	28296965	28323435	24	Animal QTLdb	Milk	20108292	42577963	Association	14210	Milk pentadecylic acid content	milk fatty acid C15:0 amount	Milk pentadecylic acid content	MFA-C15:0	Significant	0.004	20655453			milk fatty acid C15:0 content
MYL10	MYL10	24	35616280	35625222	24	Animal QTLdb	Milk	20108292	42577963	Association	14210	Milk pentadecylic acid content	milk fatty acid C15:0 amount	Milk pentadecylic acid content	MFA-C15:0	Significant	0.004	20655453			milk fatty acid C15:0 content
LOC101106134	GRID2IP	24	38780217	38806421	24	Animal QTLdb	Milk	20108292	42577963	Association	14210	Milk pentadecylic acid content	milk fatty acid C15:0 amount	Milk pentadecylic acid content	MFA-C15:0	Significant	0.004	20655453			milk fatty acid C15:0 content
LOC121817864	NA	24	41070426	41071232	24	Animal QTLdb	Milk	20108292	42577963	Association	14210	Milk pentadecylic acid content	milk fatty acid C15:0 amount	Milk pentadecylic acid content	MFA-C15:0	Significant	0.004	20655453			milk fatty acid C15:0 content
LOC105604743	NA	24	28296965	28323435	24	Animal QTLdb	Milk	20108292	42577963	Association	14208	milk capric acid content	milk fatty acid C10:0 amount	milk capric acid content	MFA-C10:0	Significant	0.03	20655453			milk fatty acid C10:0 content
MYL10	MYL10	24	35616280	35625222	24	Animal QTLdb	Milk	20108292	42577963	Association	14208	milk capric acid content	milk fatty acid C10:0 amount	milk capric acid content	MFA-C10:0	Significant	0.03	20655453			milk fatty acid C10:0 content
LOC101106134	GRID2IP	24	38780217	38806421	24	Animal QTLdb	Milk	20108292	42577963	Association	14208	milk capric acid content	milk fatty acid C10:0 amount	milk capric acid content	MFA-C10:0	Significant	0.03	20655453			milk fatty acid C10:0 content
LOC121817864	NA	24	41070426	41071232	24	Animal QTLdb	Milk	20108292	42577963	Association	14208	milk capric acid content	milk fatty acid C10:0 amount	milk capric acid content	MFA-C10:0	Significant	0.03	20655453			milk fatty acid C10:0 content
LOC105604743	NA	24	28296965	28323435	24	Animal QTLdb	Milk	20108292	42577963	Association	14215	Milk cis-10 heptadecenoic acid content	milk fatty acid cis-10-C17:1 content	Milk cis-10 heptadecenoic acid content	MFA-C17:1	0.01		20655453			Linkage
MYL10	MYL10	24	35616280	35625222	24	Animal QTLdb	Milk	20108292	42577963	Association	14215	Milk cis-10 heptadecenoic acid content	milk fatty acid cis-10-C17:1 content	Milk cis-10 heptadecenoic acid content	MFA-C17:1	0.01		20655453			Linkage
LOC101106134	GRID2IP	24	38780217	38806421	24	Animal QTLdb	Milk	20108292	42577963	Association	14215	Milk cis-10 heptadecenoic acid content	milk fatty acid cis-10-C17:1 content	Milk cis-10 heptadecenoic acid content	MFA-C17:1	0.01		20655453			Linkage
LOC121817864	NA	24	41070426	41071232	24	Animal QTLdb	Milk	20108292	42577963	Association	14215	Milk cis-10 heptadecenoic acid content	milk fatty acid cis-10-C17:1 content	Milk cis-10 heptadecenoic acid content	MFA-C17:1	0.01		20655453			Linkage
LOC105604743	NA	24	28296965	28323435	24	Animal QTLdb	Milk	20108292	42577963	Association	14206	Milk fat percentage	total milk fat amount	Milk fat percentage	MF	Mendelian	Significant	20655453		0.008	milk fat content
MYL10	MYL10	24	35616280	35625222	24	Animal QTLdb	Milk	20108292	42577963	Association	14206	Milk fat percentage	total milk fat amount	Milk fat percentage	MF	Mendelian	Significant	20655453		0.008	milk fat content
LOC101106134	GRID2IP	24	38780217	38806421	24	Animal QTLdb	Milk	20108292	42577963	Association	14206	Milk fat percentage	total milk fat amount	Milk fat percentage	MF	Mendelian	Significant	20655453		0.008	milk fat content
LOC121817864	NA	24	41070426	41071232	24	Animal QTLdb	Milk	20108292	42577963	Association	14206	Milk fat percentage	total milk fat amount	Milk fat percentage	MF	Mendelian	Significant	20655453		0.008	milk fat content
LOC105604743	NA	24	28296965	28323435	24	Animal QTLdb	Milk	20108292	42577963	Association	14213	milk palmitic acid content	milk fatty acid C16:0 amount	milk palmitic acid content	MFA-C16:0	Significant	0.05	20655453			milk fatty acid C16:0 content
MYL10	MYL10	24	35616280	35625222	24	Animal QTLdb	Milk	20108292	42577963	Association	14213	milk palmitic acid content	milk fatty acid C16:0 amount	milk palmitic acid content	MFA-C16:0	Significant	0.05	20655453			milk fatty acid C16:0 content
LOC101106134	GRID2IP	24	38780217	38806421	24	Animal QTLdb	Milk	20108292	42577963	Association	14213	milk palmitic acid content	milk fatty acid C16:0 amount	milk palmitic acid content	MFA-C16:0	Significant	0.05	20655453			milk fatty acid C16:0 content
LOC121817864	NA	24	41070426	41071232	24	Animal QTLdb	Milk	20108292	42577963	Association	14213	milk palmitic acid content	milk fatty acid C16:0 amount	milk palmitic acid content	MFA-C16:0	Significant	0.05	20655453			milk fatty acid C16:0 content
LOC105604743	NA	24	28296965	28323435	24	Animal QTLdb	Milk	20108292	42577963	Association	14211	Milk pentadecylic acid content	milk fatty acid C15:0 amount	Milk pentadecylic acid content	MFA-C15:0	Significant	0.02	20655453			milk fatty acid C15:0 content
MYL10	MYL10	24	35616280	35625222	24	Animal QTLdb	Milk	20108292	42577963	Association	14211	Milk pentadecylic acid content	milk fatty acid C15:0 amount	Milk pentadecylic acid content	MFA-C15:0	Significant	0.02	20655453			milk fatty acid C15:0 content
LOC101106134	GRID2IP	24	38780217	38806421	24	Animal QTLdb	Milk	20108292	42577963	Association	14211	Milk pentadecylic acid content	milk fatty acid C15:0 amount	Milk pentadecylic acid content	MFA-C15:0	Significant	0.02	20655453			milk fatty acid C15:0 content
LOC121817864	NA	24	41070426	41071232	24	Animal QTLdb	Milk	20108292	42577963	Association	14211	Milk pentadecylic acid content	milk fatty acid C15:0 amount	Milk pentadecylic acid content	MFA-C15:0	Significant	0.02	20655453			milk fatty acid C15:0 content
LOC105604743	NA	24	28296965	28323435	24	Animal QTLdb	Milk	20108292	42577963	Association	14209	milk myristic acid content	milk fatty acid C14:0 amount	milk myristic acid content	MFA-C14:0	Significant	0.02	20655453			milk fatty acid C14:0 content
MYL10	MYL10	24	35616280	35625222	24	Animal QTLdb	Milk	20108292	42577963	Association	14209	milk myristic acid content	milk fatty acid C14:0 amount	milk myristic acid content	MFA-C14:0	Significant	0.02	20655453			milk fatty acid C14:0 content
LOC101106134	GRID2IP	24	38780217	38806421	24	Animal QTLdb	Milk	20108292	42577963	Association	14209	milk myristic acid content	milk fatty acid C14:0 amount	milk myristic acid content	MFA-C14:0	Significant	0.02	20655453			milk fatty acid C14:0 content
LOC121817864	NA	24	41070426	41071232	24	Animal QTLdb	Milk	20108292	42577963	Association	14209	milk myristic acid content	milk fatty acid C14:0 amount	milk myristic acid content	MFA-C14:0	Significant	0.02	20655453			milk fatty acid C14:0 content
LOC105604743	NA	24	28296965	28323435	24	Animal QTLdb	Milk	20108292	42577963	Association	14216	milk conjugated linoleic acid content	milk conjugated linoleic acid amount	milk conjugated linoleic acid content	MCLAC18:2	Significant	0.007	20655453			milk conjugated linoleic acid content
MYL10	MYL10	24	35616280	35625222	24	Animal QTLdb	Milk	20108292	42577963	Association	14216	milk conjugated linoleic acid content	milk conjugated linoleic acid amount	milk conjugated linoleic acid content	MCLAC18:2	Significant	0.007	20655453			milk conjugated linoleic acid content
LOC101106134	GRID2IP	24	38780217	38806421	24	Animal QTLdb	Milk	20108292	42577963	Association	14216	milk conjugated linoleic acid content	milk conjugated linoleic acid amount	milk conjugated linoleic acid content	MCLAC18:2	Significant	0.007	20655453			milk conjugated linoleic acid content
LOC121817864	NA	24	41070426	41071232	24	Animal QTLdb	Milk	20108292	42577963	Association	14216	milk conjugated linoleic acid content	milk conjugated linoleic acid amount	milk conjugated linoleic acid content	MCLAC18:2	Significant	0.007	20655453			milk conjugated linoleic acid content
LOC105604743	NA	24	28296965	28323435	24	Animal QTLdb	Milk	20108292	42577963	Association	14207	Milk fat percentage	total milk fat amount	Milk fat percentage	MF	Mendelian	Significant	20655453		0.005	milk fat content
MYL10	MYL10	24	35616280	35625222	24	Animal QTLdb	Milk	20108292	42577963	Association	14207	Milk fat percentage	total milk fat amount	Milk fat percentage	MF	Mendelian	Significant	20655453		0.005	milk fat content
LOC101106134	GRID2IP	24	38780217	38806421	24	Animal QTLdb	Milk	20108292	42577963	Association	14207	Milk fat percentage	total milk fat amount	Milk fat percentage	MF	Mendelian	Significant	20655453		0.005	milk fat content
LOC121817864	NA	24	41070426	41071232	24	Animal QTLdb	Milk	20108292	42577963	Association	14207	Milk fat percentage	total milk fat amount	Milk fat percentage	MF	Mendelian	Significant	20655453		0.005	milk fat content
LOC105604743	NA	24	28296965	28323435	24	Animal QTLdb	Production	24548938	30927796	QTL	13953	Average daily gain	awassi,Merino	Average daily gain	ADG	Mendelian	-	19389264	3.14	Significant	postnatal growth trait
LOC105604743	NA	24	28296965	28323435	24	Animal QTLdb	Production	24548938	30927796	QTL	13937	Body weight (83 weeks)	awassi,Merino	Body weight (83 weeks)	BW	Mendelian	Significant	19389264	<0.005	3.06	body mass
LOC105604743	NA	24	28296965	28323435	24	Animal QTLdb	Production	24548938	30927796	QTL	13960	Average daily gain	awassi,Merino	Average daily gain	ADG	Mendelian	-	19389264	2.47	Significant	postnatal growth trait
LOC105604743	NA	24	28296965	28323435	24	Animal QTLdb	Production	24548938	30927796	QTL	13926	Body weight (43 weeks)	awassi,Merino	Body weight (43 weeks)	BW	Mendelian	Significant	19389264	<0.001	3.26	body mass
LOC105604743	NA	24	28296965	28323435	24	Animal QTLdb	Production	24548938	30927796	QTL	13931	Body weight (56 weeks)	awassi,Merino	Body weight (56 weeks)	BW	Mendelian	Significant	19389264	<0.001	2.91	body mass
LOC105604743	NA	24	28296965	28323435	24	Animal QTLdb	Production	24548938	30927796	QTL	13947	Average daily gain	awassi,Merino	Average daily gain	ADG	Mendelian	-	19389264	3.30	Significant	postnatal growth trait
MYL10	MYL10	24	35616280	35625222	24	Animal QTLdb	Milk	29830695	38137317	QTL	14009	milk lactose yield	awassi,Merino	milk lactose yield	MLACT	Mendelian	Genome-wise	19849860	1.8	Suggestive	milk lactose amount
MYL10	MYL10	24	35616280	35625222	24	Animal QTLdb	Milk	30562096	38137317	QTL	14008	Milk Yield	awassi,Merino	Milk Yield	MY	Mendelian	Genome-wise	19849860	1.9	Suggestive	milk amount
LOC101108695	MLIP	20	6370174	6534090	20	Animal QTLdb	Reproduction	0	26781664	QTL	12929	Testes weight	testis mass	Testes weight	TESTWT	7040	NCBIgene	ISU0049			testis weight
PI16	PI16	20	10947188	10961239	20	Animal QTLdb	Reproduction	0	26781664	QTL	12929	Testes weight	testis mass	Testes weight	TESTWT	7040	NCBIgene	ISU0049			testis weight
PIM1	PIM1	20	11145905	11149960	20	Animal QTLdb	Reproduction	0	26781664	QTL	12929	Testes weight	testis mass	Testes weight	TESTWT	7040	NCBIgene	ISU0049			testis weight
GSTA1	GSTA1	20	24772942	24808045	20	Animal QTLdb	Reproduction	0	26781664	QTL	12929	Testes weight	testis mass	Testes weight	TESTWT	7040	NCBIgene	ISU0049			testis weight
LOC101108695	MLIP	20	6370174	6534090	20	Animal QTLdb	Reproduction	0	14420896	QTL	12927	Testes weight	testis mass	Testes weight	TESTWT	7040	NCBIgene	ISU0049			testis weight
PI16	PI16	20	10947188	10961239	20	Animal QTLdb	Reproduction	0	14420896	QTL	12927	Testes weight	testis mass	Testes weight	TESTWT	7040	NCBIgene	ISU0049			testis weight
PIM1	PIM1	20	11145905	11149960	20	Animal QTLdb	Reproduction	0	14420896	QTL	12927	Testes weight	testis mass	Testes weight	TESTWT	7040	NCBIgene	ISU0049			testis weight
LOC101108695	MLIP	20	6370174	6534090	20	Animal QTLdb	Milk	0	35794724	QTL	14151	Milk Yield	dorset,Friesian Milk	Milk Yield	MY	Mendelian	Chromosome-wise	20394603	1.14	Significant	milk amount
PI16	PI16	20	10947188	10961239	20	Animal QTLdb	Milk	0	35794724	QTL	14151	Milk Yield	dorset,Friesian Milk	Milk Yield	MY	Mendelian	Chromosome-wise	20394603	1.14	Significant	milk amount
PIM1	PIM1	20	11145905	11149960	20	Animal QTLdb	Milk	0	35794724	QTL	14151	Milk Yield	dorset,Friesian Milk	Milk Yield	MY	Mendelian	Chromosome-wise	20394603	1.14	Significant	milk amount
GSTA1	GSTA1	20	24772942	24808045	20	Animal QTLdb	Milk	0	35794724	QTL	14151	Milk Yield	dorset,Friesian Milk	Milk Yield	MY	Mendelian	Chromosome-wise	20394603	1.14	Significant	milk amount
LOC101108695	MLIP	20	6370174	6534090	20	Animal QTLdb	Exterior	4892804	9219072	QTL	13660	udder depth	Spanish Churra	udder depth	UDDDEP	Chromosome-wise	Significant	18765625		0.016	udder height, floor to tarsal joint
LOC101108695	MLIP	20	6370174	6534090	20	Animal QTLdb	Milk	6452925	6452929	Association	169562	Milk fat yield {180d}	Genome	Milk fat yield {180d}	MFY_180d			32510640			Genome-wise
PI16	PI16	20	10947188	10961239	20	Animal QTLdb	Health	9219072	11330704	QTL	12895	Strongyle FEC	response to parasitic infection trait	Strongyle FEC	SFEC	-	2.64	16391549			fecal parasite egg count
PIM1	PIM1	20	11145905	11149960	20	Animal QTLdb	Health	9219072	11330704	QTL	12895	Strongyle FEC	response to parasitic infection trait	Strongyle FEC	SFEC	-	2.64	16391549			fecal parasite egg count
PI16	PI16	20	10947188	10961239	20	Animal QTLdb	Milk	10918678	27760224	QTL	14006	Milk Yield	awassi,Merino	Milk Yield	MY	Mendelian	Genome-wise	19849860	2.0	Significant	milk amount
PIM1	PIM1	20	11145905	11149960	20	Animal QTLdb	Milk	10918678	27760224	QTL	14006	Milk Yield	awassi,Merino	Milk Yield	MY	Mendelian	Genome-wise	19849860	2.0	Significant	milk amount
GSTA1	GSTA1	20	24772942	24808045	20	Animal QTLdb	Milk	10918678	27760224	QTL	14006	Milk Yield	awassi,Merino	Milk Yield	MY	Mendelian	Genome-wise	19849860	2.0	Significant	milk amount
GSTA1	GSTA1	20	24772942	24808045	20	Animal QTLdb	Milk	11279200	26163625	QTL	14005	Milk protein yield	awassi,Merino	Milk protein yield	PY	Linkage	Mendelian	19849860	Suggestive	Genome-wise	milk protein amount
GSTA1	GSTA1	20	24772942	24808045	20	Animal QTLdb	Milk	11279200	25339574	QTL	14004	milk lactose yield	awassi,Merino	milk lactose yield	MLACT	Mendelian	Genome-wise	19849860	2.1	Significant	milk lactose amount
GSTA1	GSTA1	20	24772942	24808045	20	Animal QTLdb	Milk	12103252	25751600	QTL	14003	Milk fat yield	awassi,Merino	Milk fat yield	MFY	Linkage	Mendelian	19849860	Significant	Genome-wise	total milk fat amount
GSTA1	GSTA1	20	24772942	24808045	20	Animal QTLdb	Health	14420896	33992112	QTL	17191	Salmonella abortusovis susceptibility	Linkage	Salmonella abortusovis susceptibility	SAOS	0.02		22497440			Mendelian
GSTA1	GSTA1	20	24772942	24808045	20	Animal QTLdb	Meat_and_Carcass	15811482	29202314	QTL	13801	Metacarpal length	soay	Metacarpal length	MCARPL	Chromosome-wise	Suggestive	17542849		1.82	metacarpus morphology trait
GSTA1	GSTA1	20	24772942	24808045	20	Animal QTLdb	Health	15811482	28687282	QTL	12896	Immunoglobulin A level	blood immunoglobulin A amount	Immunoglobulin A level	IGA	Chromosome-wise	Significant	16391549	2.90	<0.05	blood immunoglobulin A level
GSTA1	GSTA1	20	24772942	24808045	20	Animal QTLdb	Health	23176440	33992112	QTL	17192	Salmonella abortusovis susceptibility	Linkage	Salmonella abortusovis susceptibility	SAOS	0.002		22497440			Mendelian
LOC105603900	LOC105603900	20	48926527	48958695	20	Animal QTLdb	Milk	37082304	58250119	QTL	13918	Milk fat percentage	total milk fat amount	Milk fat percentage	MF	Mendelian	Chromosome-wise	19397522	<0.05	Significant	milk fat content
LOC121817439	LOC121817439	20	50477924	50480416	20	Animal QTLdb	Milk	37082304	58250119	QTL	13918	Milk fat percentage	total milk fat amount	Milk fat percentage	MF	Mendelian	Chromosome-wise	19397522	<0.05	Significant	milk fat content
LOC105603900	LOC105603900	20	48926527	48958695	20	Animal QTLdb	Health	43056675	49958104	QTL	12933	Somatic Cell Score	milk somatic cell quantity	Somatic Cell Score	SCS	Suggestive	0.0047	17183110		3	milk somatic cell count
LOC121820157	LOC121820157	8	19640557	19643404	8	Animal QTLdb	Meat_and_Carcass	0	81234527	QTL	14288	internal fat amount	internal adipose amount	internal fat amount	INTFAT	Significant	<0.05	20846385		7.22	Linkage
MAP7	MAP7	8	61650329	61830585	8	Animal QTLdb	Meat_and_Carcass	0	81234527	QTL	14288	internal fat amount	internal adipose amount	internal fat amount	INTFAT	Significant	<0.05	20846385		7.22	Linkage
LOC121820196	NA	8	73319716	73329992	8	Animal QTLdb	Meat_and_Carcass	0	81234527	QTL	14288	internal fat amount	internal adipose amount	internal fat amount	INTFAT	Significant	<0.05	20846385		7.22	Linkage
LOC101103958	ULBP2	8	74515198	74526908	8	Animal QTLdb	Meat_and_Carcass	0	81234527	QTL	14288	internal fat amount	internal adipose amount	internal fat amount	INTFAT	Significant	<0.05	20846385		7.22	Linkage
LOC114116137	ULBP3	8	74595242	74606761	8	Animal QTLdb	Meat_and_Carcass	0	81234527	QTL	14288	internal fat amount	internal adipose amount	internal fat amount	INTFAT	Significant	<0.05	20846385		7.22	Linkage
LOC101105666	RPS6	8	79070358	79071223	8	Animal QTLdb	Meat_and_Carcass	0	81234527	QTL	14288	internal fat amount	internal adipose amount	internal fat amount	INTFAT	Significant	<0.05	20846385		7.22	Linkage
LOC121820157	LOC121820157	8	19640557	19643404	8	Animal QTLdb	Health	0	91792861	QTL	12900	Trichostrongylus adult and larva count	response to parasitic infection trait	Trichostrongylus adult and larva count	LATRICH_2			16846521			Linkage
MAP7	MAP7	8	61650329	61830585	8	Animal QTLdb	Health	0	91792861	QTL	12900	Trichostrongylus adult and larva count	response to parasitic infection trait	Trichostrongylus adult and larva count	LATRICH_2			16846521			Linkage
LOC121820196	NA	8	73319716	73329992	8	Animal QTLdb	Health	0	91792861	QTL	12900	Trichostrongylus adult and larva count	response to parasitic infection trait	Trichostrongylus adult and larva count	LATRICH_2			16846521			Linkage
LOC101103958	ULBP2	8	74515198	74526908	8	Animal QTLdb	Health	0	91792861	QTL	12900	Trichostrongylus adult and larva count	response to parasitic infection trait	Trichostrongylus adult and larva count	LATRICH_2			16846521			Linkage
LOC114116137	ULBP3	8	74595242	74606761	8	Animal QTLdb	Health	0	91792861	QTL	12900	Trichostrongylus adult and larva count	response to parasitic infection trait	Trichostrongylus adult and larva count	LATRICH_2			16846521			Linkage
LOC101105666	RPS6	8	79070358	79071223	8	Animal QTLdb	Health	0	91792861	QTL	12900	Trichostrongylus adult and larva count	response to parasitic infection trait	Trichostrongylus adult and larva count	LATRICH_2			16846521			Linkage
LOC114116213	LOC114116213	8	82261633	82264844	8	Animal QTLdb	Health	0	91792861	QTL	12900	Trichostrongylus adult and larva count	response to parasitic infection trait	Trichostrongylus adult and larva count	LATRICH_2			16846521			Linkage
SLC22A1	SLC22A1	8	84050645	84087143	8	Animal QTLdb	Health	0	91792861	QTL	12900	Trichostrongylus adult and larva count	response to parasitic infection trait	Trichostrongylus adult and larva count	LATRICH_2			16846521			Linkage
LOC121820157	LOC121820157	8	19640557	19643404	8	Animal QTLdb	Health	0	91792861	QTL	12899	Trichostrongylus adult and larva count	response to parasitic infection trait	Trichostrongylus adult and larva count	LATRICH_2	16		16846521			Linkage
MAP7	MAP7	8	61650329	61830585	8	Animal QTLdb	Health	0	91792861	QTL	12899	Trichostrongylus adult and larva count	response to parasitic infection trait	Trichostrongylus adult and larva count	LATRICH_2	16		16846521			Linkage
LOC121820196	NA	8	73319716	73329992	8	Animal QTLdb	Health	0	91792861	QTL	12899	Trichostrongylus adult and larva count	response to parasitic infection trait	Trichostrongylus adult and larva count	LATRICH_2	16		16846521			Linkage
LOC101103958	ULBP2	8	74515198	74526908	8	Animal QTLdb	Health	0	91792861	QTL	12899	Trichostrongylus adult and larva count	response to parasitic infection trait	Trichostrongylus adult and larva count	LATRICH_2	16		16846521			Linkage
LOC114116137	ULBP3	8	74595242	74606761	8	Animal QTLdb	Health	0	91792861	QTL	12899	Trichostrongylus adult and larva count	response to parasitic infection trait	Trichostrongylus adult and larva count	LATRICH_2	16		16846521			Linkage
LOC101105666	RPS6	8	79070358	79071223	8	Animal QTLdb	Health	0	91792861	QTL	12899	Trichostrongylus adult and larva count	response to parasitic infection trait	Trichostrongylus adult and larva count	LATRICH_2	16		16846521			Linkage
LOC114116213	LOC114116213	8	82261633	82264844	8	Animal QTLdb	Health	0	91792861	QTL	12899	Trichostrongylus adult and larva count	response to parasitic infection trait	Trichostrongylus adult and larva count	LATRICH_2	16		16846521			Linkage
SLC22A1	SLC22A1	8	84050645	84087143	8	Animal QTLdb	Health	0	91792861	QTL	12899	Trichostrongylus adult and larva count	response to parasitic infection trait	Trichostrongylus adult and larva count	LATRICH_2	16		16846521			Linkage
LOC121820196	NA	8	73319716	73329992	8	Animal QTLdb	Health	62631748	91792861	QTL	16025	Fecal egg count	masai,Dorper	Fecal egg count	FECGEN	Mendelian	Comparison-wise	22221026	1.08E-3	Significant	response to parasitic infection trait
LOC101103958	ULBP2	8	74515198	74526908	8	Animal QTLdb	Health	62631748	91792861	QTL	16025	Fecal egg count	masai,Dorper	Fecal egg count	FECGEN	Mendelian	Comparison-wise	22221026	1.08E-3	Significant	response to parasitic infection trait
LOC114116137	ULBP3	8	74595242	74606761	8	Animal QTLdb	Health	62631748	91792861	QTL	16025	Fecal egg count	masai,Dorper	Fecal egg count	FECGEN	Mendelian	Comparison-wise	22221026	1.08E-3	Significant	response to parasitic infection trait
LOC101105666	RPS6	8	79070358	79071223	8	Animal QTLdb	Health	62631748	91792861	QTL	16025	Fecal egg count	masai,Dorper	Fecal egg count	FECGEN	Mendelian	Comparison-wise	22221026	1.08E-3	Significant	response to parasitic infection trait
LOC114116213	LOC114116213	8	82261633	82264844	8	Animal QTLdb	Health	62631748	91792861	QTL	16025	Fecal egg count	masai,Dorper	Fecal egg count	FECGEN	Mendelian	Comparison-wise	22221026	1.08E-3	Significant	response to parasitic infection trait
SLC22A1	SLC22A1	8	84050645	84087143	8	Animal QTLdb	Health	62631748	91792861	QTL	16025	Fecal egg count	masai,Dorper	Fecal egg count	FECGEN	Mendelian	Comparison-wise	22221026	1.08E-3	Significant	response to parasitic infection trait
LOC114116213	LOC114116213	8	82261633	82264844	8	Animal QTLdb	Production	80803575	91792861	QTL	13793	Body weight (birth)	soay	Body weight (birth)	BIRTH_WT	Mendelian	Chromosome-wise	17542849	2.54	Significant	body mass
SLC22A1	SLC22A1	8	84050645	84087143	8	Animal QTLdb	Production	80803575	91792861	QTL	13793	Body weight (birth)	soay	Body weight (birth)	BIRTH_WT	Mendelian	Chromosome-wise	17542849	2.54	Significant	body mass
LOC114116213	LOC114116213	8	82261633	82264844	8	Animal QTLdb	Milk	81234527	91792861	QTL	16014	milk lactose yield	awassi,Merino	milk lactose yield	MLACT	Mendelian	Suggestive	21693024		1.9	milk lactose amount
SLC22A1	SLC22A1	8	84050645	84087143	8	Animal QTLdb	Milk	81234527	91792861	QTL	16014	milk lactose yield	awassi,Merino	milk lactose yield	MLACT	Mendelian	Suggestive	21693024		1.9	milk lactose amount
LOC101118415	STEAP1	26	18461553	18462806	26	Animal QTLdb	Meat_and_Carcass	0	32252632	QTL	14337	muscle weight in carcass	dressed carcass muscle weight	muscle weight in carcass	MUSWT	Significant	<0.05	20846385		7.67	Linkage
LOC114111007	RIDA	26	23034844	23035436	26	Animal QTLdb	Meat_and_Carcass	0	32252632	QTL	14337	muscle weight in carcass	dressed carcass muscle weight	muscle weight in carcass	MUSWT	Significant	<0.05	20846385		7.67	Linkage
LOC101118415	STEAP1	26	18461553	18462806	26	Animal QTLdb	Health	13053128	24712233	QTL	19816	Worm count	masai,Dorper	Worm count	WORMCT	Mendelian	Chromosome-wise	23051556	<0.01	Significant	parasite quantity
LOC114111007	RIDA	26	23034844	23035436	26	Animal QTLdb	Health	13053128	24712233	QTL	19816	Worm count	masai,Dorper	Worm count	WORMCT	Mendelian	Chromosome-wise	23051556	<0.01	Significant	parasite quantity
LOC101118415	STEAP1	26	18461553	18462806	26	Animal QTLdb	Production	13053128	24712233	QTL	19812	Average daily gain	masai,Dorper	Average daily gain	ADG	Mendelian	Chromosome-wise	23051556	<0.01	Significant	postnatal growth trait
LOC114111007	RIDA	26	23034844	23035436	26	Animal QTLdb	Production	13053128	24712233	QTL	19812	Average daily gain	masai,Dorper	Average daily gain	ADG	Mendelian	Chromosome-wise	23051556	<0.01	Significant	postnatal growth trait
LOC101118415	STEAP1	26	18461553	18462806	26	Animal QTLdb	Health	13053128	24712233	QTL	19799	Eggs per worm	masai,Dorper	Eggs per worm	EPW	Chromosome-wise	Significant	23051556	7.38	<0.01	response to parasitic infection trait
LOC114111007	RIDA	26	23034844	23035436	26	Animal QTLdb	Health	13053128	24712233	QTL	19799	Eggs per worm	masai,Dorper	Eggs per worm	EPW	Chromosome-wise	Significant	23051556	7.38	<0.01	response to parasitic infection trait
LOC101118415	STEAP1	26	18461553	18462806	26	Animal QTLdb	Health	13053128	24712233	QTL	19813	Change in hematocrit	masai,Dorper	Change in hematocrit	DHCT	Chromosome-wise	Significant	23051556	2.94	<0.01	percent change in hematocrit
LOC114111007	RIDA	26	23034844	23035436	26	Animal QTLdb	Health	13053128	24712233	QTL	19813	Change in hematocrit	masai,Dorper	Change in hematocrit	DHCT	Chromosome-wise	Significant	23051556	2.94	<0.01	percent change in hematocrit
LOC121818045	LOC121818045	26	42151767	42170272	26	Animal QTLdb	Exterior	25472609	45052301	QTL	13661	udder attachment	Spanish Churra	udder attachment	UDDATT	Chromosome-wise	Significant	18765625		0.026	udder morphology trait
LOC121818045	LOC121818045	26	42151767	42170272	26	Animal QTLdb	Exterior	25472609	45052301	QTL	14185	Stature	Spanish Churra	Stature	STA	Chromosome-wise	Significant	21787947		0.0242	body height
LOC121818045	LOC121818045	26	42151767	42170272	26	Animal QTLdb	Health	38779196	45052301	QTL	16034	Fecal egg count	masai,Dorper	Fecal egg count	FECGEN	Mendelian	Comparison-wise	22221026	5.37E-4	Significant	response to parasitic infection trait
VSTM5	VSTM5	21	553376	587767	21	Animal QTLdb	Meat_and_Carcass	0	66708662	QTL	17207	Meat gadoleic acid content	meat fatty acid C20:1 content	Meat gadoleic acid content	FA-C20:1	Significant	<0.05	17093215	2.39	33.1	Linkage
RAB38	RAB38	21	7038142	7103501	21	Animal QTLdb	Meat_and_Carcass	0	66708662	QTL	17207	Meat gadoleic acid content	meat fatty acid C20:1 content	Meat gadoleic acid content	FA-C20:1	Significant	<0.05	17093215	2.39	33.1	Linkage
LOC101116517	MRGPRX2	21	23417668	23443480	21	Animal QTLdb	Meat_and_Carcass	0	66708662	QTL	17207	Meat gadoleic acid content	meat fatty acid C20:1 content	Meat gadoleic acid content	FA-C20:1	Significant	<0.05	17093215	2.39	33.1	Linkage
SMIM38	SMIM38	21	42860774	42870227	21	Animal QTLdb	Meat_and_Carcass	0	66708662	QTL	17207	Meat gadoleic acid content	meat fatty acid C20:1 content	Meat gadoleic acid content	FA-C20:1	Significant	<0.05	17093215	2.39	33.1	Linkage
LOC105605978	TNFRSF26	21	44922308	44949086	21	Animal QTLdb	Meat_and_Carcass	0	66708662	QTL	17207	Meat gadoleic acid content	meat fatty acid C20:1 content	Meat gadoleic acid content	FA-C20:1	Significant	<0.05	17093215	2.39	33.1	Linkage
VSTM5	VSTM5	21	553376	587767	21	Animal QTLdb	Milk	0	10572693	QTL	16020	milk lactose yield	awassi,Merino	milk lactose yield	MLACT	Mendelian	Significant	21693024		2.0	milk lactose amount
RAB38	RAB38	21	7038142	7103501	21	Animal QTLdb	Milk	0	10572693	QTL	16020	milk lactose yield	awassi,Merino	milk lactose yield	MLACT	Mendelian	Significant	21693024		2.0	milk lactose amount
VSTM5	VSTM5	21	553376	587767	21	Animal QTLdb	Meat_and_Carcass	0	56639430	QTL	17205	Meat oleic acid content	meat fatty acid cis-9-C18:1 content	Meat oleic acid content	FA-C18:1	Significant	<0.05	17093215	2.80	27.2	Linkage
RAB38	RAB38	21	7038142	7103501	21	Animal QTLdb	Meat_and_Carcass	0	56639430	QTL	17205	Meat oleic acid content	meat fatty acid cis-9-C18:1 content	Meat oleic acid content	FA-C18:1	Significant	<0.05	17093215	2.80	27.2	Linkage
LOC101116517	MRGPRX2	21	23417668	23443480	21	Animal QTLdb	Meat_and_Carcass	0	56639430	QTL	17205	Meat oleic acid content	meat fatty acid cis-9-C18:1 content	Meat oleic acid content	FA-C18:1	Significant	<0.05	17093215	2.80	27.2	Linkage
SMIM38	SMIM38	21	42860774	42870227	21	Animal QTLdb	Meat_and_Carcass	0	56639430	QTL	17205	Meat oleic acid content	meat fatty acid cis-9-C18:1 content	Meat oleic acid content	FA-C18:1	Significant	<0.05	17093215	2.80	27.2	Linkage
LOC105605978	TNFRSF26	21	44922308	44949086	21	Animal QTLdb	Meat_and_Carcass	0	56639430	QTL	17205	Meat oleic acid content	meat fatty acid cis-9-C18:1 content	Meat oleic acid content	FA-C18:1	Significant	<0.05	17093215	2.80	27.2	Linkage
VSTM5	VSTM5	21	553376	587767	21	Animal QTLdb	Meat_and_Carcass	0	45311544	QTL	17212	Meat arachidonic acid content	meat fatty acid cis-5,8,11,14-C20:4 content	Meat arachidonic acid content	FA-C20:4	Significant	<0.05	17093215	3.61	20.3	Linkage
RAB38	RAB38	21	7038142	7103501	21	Animal QTLdb	Meat_and_Carcass	0	45311544	QTL	17212	Meat arachidonic acid content	meat fatty acid cis-5,8,11,14-C20:4 content	Meat arachidonic acid content	FA-C20:4	Significant	<0.05	17093215	3.61	20.3	Linkage
LOC101116517	MRGPRX2	21	23417668	23443480	21	Animal QTLdb	Meat_and_Carcass	0	45311544	QTL	17212	Meat arachidonic acid content	meat fatty acid cis-5,8,11,14-C20:4 content	Meat arachidonic acid content	FA-C20:4	Significant	<0.05	17093215	3.61	20.3	Linkage
SMIM38	SMIM38	21	42860774	42870227	21	Animal QTLdb	Meat_and_Carcass	0	45311544	QTL	17212	Meat arachidonic acid content	meat fatty acid cis-5,8,11,14-C20:4 content	Meat arachidonic acid content	FA-C20:4	Significant	<0.05	17093215	3.61	20.3	Linkage
LOC105605978	TNFRSF26	21	44922308	44949086	21	Animal QTLdb	Meat_and_Carcass	0	45311544	QTL	17212	Meat arachidonic acid content	meat fatty acid cis-5,8,11,14-C20:4 content	Meat arachidonic acid content	FA-C20:4	Significant	<0.05	17093215	3.61	20.3	Linkage
VSTM5	VSTM5	21	553376	587767	21	Animal QTLdb	Meat_and_Carcass	0	53492795	QTL	17203	Meat stearic acid content	meat fatty acid C18:0 content	Meat stearic acid content	FA-C18:0	Significant	<0.05	17093215	2.81	30.1	Linkage
RAB38	RAB38	21	7038142	7103501	21	Animal QTLdb	Meat_and_Carcass	0	53492795	QTL	17203	Meat stearic acid content	meat fatty acid C18:0 content	Meat stearic acid content	FA-C18:0	Significant	<0.05	17093215	2.81	30.1	Linkage
LOC101116517	MRGPRX2	21	23417668	23443480	21	Animal QTLdb	Meat_and_Carcass	0	53492795	QTL	17203	Meat stearic acid content	meat fatty acid C18:0 content	Meat stearic acid content	FA-C18:0	Significant	<0.05	17093215	2.81	30.1	Linkage
SMIM38	SMIM38	21	42860774	42870227	21	Animal QTLdb	Meat_and_Carcass	0	53492795	QTL	17203	Meat stearic acid content	meat fatty acid C18:0 content	Meat stearic acid content	FA-C18:0	Significant	<0.05	17093215	2.81	30.1	Linkage
LOC105605978	TNFRSF26	21	44922308	44949086	21	Animal QTLdb	Meat_and_Carcass	0	53492795	QTL	17203	Meat stearic acid content	meat fatty acid C18:0 content	Meat stearic acid content	FA-C18:0	Significant	<0.05	17093215	2.81	30.1	Linkage
VSTM5	VSTM5	21	553376	587767	21	Animal QTLdb	Meat_and_Carcass	0	53492795	QTL	17206	Meat cis-vaccenic acid content	meat fatty acid cis-11-C18:1 content	Meat cis-vaccenic acid content	FA-C18:1	Significant	<0.05	17093215	2.81	30.2	Linkage
RAB38	RAB38	21	7038142	7103501	21	Animal QTLdb	Meat_and_Carcass	0	53492795	QTL	17206	Meat cis-vaccenic acid content	meat fatty acid cis-11-C18:1 content	Meat cis-vaccenic acid content	FA-C18:1	Significant	<0.05	17093215	2.81	30.2	Linkage
LOC101116517	MRGPRX2	21	23417668	23443480	21	Animal QTLdb	Meat_and_Carcass	0	53492795	QTL	17206	Meat cis-vaccenic acid content	meat fatty acid cis-11-C18:1 content	Meat cis-vaccenic acid content	FA-C18:1	Significant	<0.05	17093215	2.81	30.2	Linkage
SMIM38	SMIM38	21	42860774	42870227	21	Animal QTLdb	Meat_and_Carcass	0	53492795	QTL	17206	Meat cis-vaccenic acid content	meat fatty acid cis-11-C18:1 content	Meat cis-vaccenic acid content	FA-C18:1	Significant	<0.05	17093215	2.81	30.2	Linkage
LOC105605978	TNFRSF26	21	44922308	44949086	21	Animal QTLdb	Meat_and_Carcass	0	53492795	QTL	17206	Meat cis-vaccenic acid content	meat fatty acid cis-11-C18:1 content	Meat cis-vaccenic acid content	FA-C18:1	Significant	<0.05	17093215	2.81	30.2	Linkage
VSTM5	VSTM5	21	553376	587767	21	Animal QTLdb	Meat_and_Carcass	0	55380776	QTL	17211	Meat linolenic acid content	meat fatty acid C18:3(n-3) content	Meat linolenic acid content	FA-C18:3	Significant	<0.05	17093215	3.03	29.1	Linkage
RAB38	RAB38	21	7038142	7103501	21	Animal QTLdb	Meat_and_Carcass	0	55380776	QTL	17211	Meat linolenic acid content	meat fatty acid C18:3(n-3) content	Meat linolenic acid content	FA-C18:3	Significant	<0.05	17093215	3.03	29.1	Linkage
LOC101116517	MRGPRX2	21	23417668	23443480	21	Animal QTLdb	Meat_and_Carcass	0	55380776	QTL	17211	Meat linolenic acid content	meat fatty acid C18:3(n-3) content	Meat linolenic acid content	FA-C18:3	Significant	<0.05	17093215	3.03	29.1	Linkage
SMIM38	SMIM38	21	42860774	42870227	21	Animal QTLdb	Meat_and_Carcass	0	55380776	QTL	17211	Meat linolenic acid content	meat fatty acid C18:3(n-3) content	Meat linolenic acid content	FA-C18:3	Significant	<0.05	17093215	3.03	29.1	Linkage
LOC105605978	TNFRSF26	21	44922308	44949086	21	Animal QTLdb	Meat_and_Carcass	0	55380776	QTL	17211	Meat linolenic acid content	meat fatty acid C18:3(n-3) content	Meat linolenic acid content	FA-C18:3	Significant	<0.05	17093215	3.03	29.1	Linkage
VSTM5	VSTM5	21	553376	587767	21	Animal QTLdb	Meat_and_Carcass	0	62932700	QTL	17202	Meat palmitic acid content	meat fatty acid C16:0 content	Meat palmitic acid content	FA-C16:0	Significant	<0.05	17093215	3.03	29.0	Linkage
RAB38	RAB38	21	7038142	7103501	21	Animal QTLdb	Meat_and_Carcass	0	62932700	QTL	17202	Meat palmitic acid content	meat fatty acid C16:0 content	Meat palmitic acid content	FA-C16:0	Significant	<0.05	17093215	3.03	29.0	Linkage
LOC101116517	MRGPRX2	21	23417668	23443480	21	Animal QTLdb	Meat_and_Carcass	0	62932700	QTL	17202	Meat palmitic acid content	meat fatty acid C16:0 content	Meat palmitic acid content	FA-C16:0	Significant	<0.05	17093215	3.03	29.0	Linkage
SMIM38	SMIM38	21	42860774	42870227	21	Animal QTLdb	Meat_and_Carcass	0	62932700	QTL	17202	Meat palmitic acid content	meat fatty acid C16:0 content	Meat palmitic acid content	FA-C16:0	Significant	<0.05	17093215	3.03	29.0	Linkage
LOC105605978	TNFRSF26	21	44922308	44949086	21	Animal QTLdb	Meat_and_Carcass	0	62932700	QTL	17202	Meat palmitic acid content	meat fatty acid C16:0 content	Meat palmitic acid content	FA-C16:0	Significant	<0.05	17093215	3.03	29.0	Linkage
VSTM5	VSTM5	21	553376	587767	21	Animal QTLdb	Meat_and_Carcass	0	67337989	QTL	17218	Meat docosapentaenoic acid content	meat fatty acid C22:5 content	Meat docosapentaenoic acid content	FA-C22:5	Significant	<0.05	17093215	2.71	27.9	Linkage
RAB38	RAB38	21	7038142	7103501	21	Animal QTLdb	Meat_and_Carcass	0	67337989	QTL	17218	Meat docosapentaenoic acid content	meat fatty acid C22:5 content	Meat docosapentaenoic acid content	FA-C22:5	Significant	<0.05	17093215	2.71	27.9	Linkage
LOC101116517	MRGPRX2	21	23417668	23443480	21	Animal QTLdb	Meat_and_Carcass	0	67337989	QTL	17218	Meat docosapentaenoic acid content	meat fatty acid C22:5 content	Meat docosapentaenoic acid content	FA-C22:5	Significant	<0.05	17093215	2.71	27.9	Linkage
SMIM38	SMIM38	21	42860774	42870227	21	Animal QTLdb	Meat_and_Carcass	0	67337989	QTL	17218	Meat docosapentaenoic acid content	meat fatty acid C22:5 content	Meat docosapentaenoic acid content	FA-C22:5	Significant	<0.05	17093215	2.71	27.9	Linkage
LOC105605978	TNFRSF26	21	44922308	44949086	21	Animal QTLdb	Meat_and_Carcass	0	67337989	QTL	17218	Meat docosapentaenoic acid content	meat fatty acid C22:5 content	Meat docosapentaenoic acid content	FA-C22:5	Significant	<0.05	17093215	2.71	27.9	Linkage
VSTM5	VSTM5	21	553376	587767	21	Animal QTLdb	Meat_and_Carcass	0	53492795	QTL	17209	Meat linoleic acid content	meat fatty acid cis-9,cis-12-C18:2 content	Meat linoleic acid content	FA-C18:2	Significant	<0.05	17093215	2.80	29.7	Linkage
RAB38	RAB38	21	7038142	7103501	21	Animal QTLdb	Meat_and_Carcass	0	53492795	QTL	17209	Meat linoleic acid content	meat fatty acid cis-9,cis-12-C18:2 content	Meat linoleic acid content	FA-C18:2	Significant	<0.05	17093215	2.80	29.7	Linkage
LOC101116517	MRGPRX2	21	23417668	23443480	21	Animal QTLdb	Meat_and_Carcass	0	53492795	QTL	17209	Meat linoleic acid content	meat fatty acid cis-9,cis-12-C18:2 content	Meat linoleic acid content	FA-C18:2	Significant	<0.05	17093215	2.80	29.7	Linkage
SMIM38	SMIM38	21	42860774	42870227	21	Animal QTLdb	Meat_and_Carcass	0	53492795	QTL	17209	Meat linoleic acid content	meat fatty acid cis-9,cis-12-C18:2 content	Meat linoleic acid content	FA-C18:2	Significant	<0.05	17093215	2.80	29.7	Linkage
LOC105605978	TNFRSF26	21	44922308	44949086	21	Animal QTLdb	Meat_and_Carcass	0	53492795	QTL	17209	Meat linoleic acid content	meat fatty acid cis-9,cis-12-C18:2 content	Meat linoleic acid content	FA-C18:2	Significant	<0.05	17093215	2.80	29.7	Linkage
RAB38	RAB38	21	7038142	7103501	21	Animal QTLdb	Meat_and_Carcass	3775962	62932700	QTL	17201	Meat myristic acid content	meat fatty acid C14:0 content	Meat myristic acid content	FA-C14:0	Significant	<0.05	17093215	3.03	26.1	Linkage
LOC101116517	MRGPRX2	21	23417668	23443480	21	Animal QTLdb	Meat_and_Carcass	3775962	62932700	QTL	17201	Meat myristic acid content	meat fatty acid C14:0 content	Meat myristic acid content	FA-C14:0	Significant	<0.05	17093215	3.03	26.1	Linkage
SMIM38	SMIM38	21	42860774	42870227	21	Animal QTLdb	Meat_and_Carcass	3775962	62932700	QTL	17201	Meat myristic acid content	meat fatty acid C14:0 content	Meat myristic acid content	FA-C14:0	Significant	<0.05	17093215	3.03	26.1	Linkage
LOC105605978	TNFRSF26	21	44922308	44949086	21	Animal QTLdb	Meat_and_Carcass	3775962	62932700	QTL	17201	Meat myristic acid content	meat fatty acid C14:0 content	Meat myristic acid content	FA-C14:0	Significant	<0.05	17093215	3.03	26.1	Linkage
LOC101116517	MRGPRX2	21	23417668	23443480	21	Animal QTLdb	Production	10572693	37256158	QTL	13925	Body weight (43 weeks)	awassi,Merino	Body weight (43 weeks)	BW	Mendelian	Significant	19389264	<0.05	2.31	body mass
LOC101116517	MRGPRX2	21	23417668	23443480	21	Animal QTLdb	Production	10572693	37256158	QTL	13930	Body weight (56 weeks)	awassi,Merino	Body weight (56 weeks)	BW	Mendelian	Significant	19389264	<0.005	3.44	body mass
LOC101116517	MRGPRX2	21	23417668	23443480	21	Animal QTLdb	Production	10572693	37256158	QTL	13946	Average daily gain	awassi,Merino	Average daily gain	ADG	Mendelian	-	19389264	2.62	Significant	postnatal growth trait
LOC101116517	MRGPRX2	21	23417668	23443480	21	Animal QTLdb	Production	10572693	37256158	QTL	13952	Average daily gain	awassi,Merino	Average daily gain	ADG	Mendelian	-	19389264	4.04	Significant	postnatal growth trait
LOC101116517	MRGPRX2	21	23417668	23443480	21	Animal QTLdb	Production	10572693	37256158	QTL	13936	Body weight (83 weeks)	awassi,Merino	Body weight (83 weeks)	BW	Mendelian	Significant	19389264	<0.005	3.79	body mass
LOC101116517	MRGPRX2	21	23417668	23443480	21	Animal QTLdb	Production	10572693	37256158	QTL	13959	Average daily gain	awassi,Merino	Average daily gain	ADG	Mendelian	-	19389264	3.08	Significant	postnatal growth trait
LOC101116517	MRGPRX2	21	23417668	23443480	21	Animal QTLdb	Health	16991829	36500966	QTL	17195	Salmonella abortusovis susceptibility	Linkage	Salmonella abortusovis susceptibility	SAOS	0.009		22497440			Mendelian

## Sheet: Enrichment
Supplementary Table 10: Quantitative trait loci (QTL) annotation and enrichment results for the QTLs mapped within the genomic coordinate of the 314 genes selected in the multiblock (s)PLS-DA discriminant analysis for the discrimination of male and female Assaf suckling lamb samples.
QTL	N_QTLs	N_QTLs_db	Total_annotated_QTLs	Total_QTLs_db	pvalue	adj.pval	QTL_type
Age at maximum daily gain	2	2	396	3320	0.0141953774725295	0.0477122409493352	Production
Agouti	1	2	396	3320	0.22435883939494	0.305027186143683	Exterior
Average daily gain	12	92	396	3320	0.416931941203769	0.536688988145277	Production
Backfat at third lumbar	1	7	396	3320	0.589321054526225	0.713078475976732	Meat and Carcass
Body weight	10	210	396	3320	0.999928004730307	0.999999999999993	Production
Body weight (20 weeks)	1	11	396	3320	0.753250912684609	0.843920004026274	Production
Body weight (43 weeks)	2	6	396	3320	0.153939296349391	0.232833185728453	Production
Body weight (56 weeks)	3	7	396	3320	0.0408122114396093	0.112233581458926	Production
Body weight (8 weeks)	2	7	396	3320	0.199190130313303	0.293926899608654	Production
Body weight (83 weeks)	2	5	396	3320	0.111142132035348	0.185032437442076	Production
Body weight (98 weeks)	1	2	396	3320	0.22435883939494	0.305027186143683	Production
Body weight (birth)	4	28	396	3320	0.433275414547553	0.551856054318463	Production
Body weight (slaughter)	9	9	396	3320	4.50775496187003e-09	1.81812783462091e-07	Production
bone density	12	14	396	3320	5.18625364843832e-10	6.27536691461037e-08	Production
Bone weight in carcass	4	4	396	3320	0.000199716462256504	0.00185889937946439	Meat and Carcass
Carcass bone percentage	3	4	396	3320	0.00614344099801242	0.0337889254890683	Meat and Carcass
Carcass fat percentage	8	10	396	3320	1.38988286501934e-06	2.40251180953342e-05	Meat and Carcass
Change in eosinophil number	1	2	396	3320	0.22435883939494	0.305027186143683	Health
Change in hematocrit	3	10	396	3320	0.106860678297644	0.185032437442076	Health
Dressing percentage	4	8	396	3320	0.00942027058226179	0.0477122409493352	Meat and Carcass
Eggs per worm	1	1	396	3320	0.119277108433735	0.185032437442076	Health
facial eczema susceptibility	5	21	396	3320	0.0956916455642976	0.185032437442076	Health
fat weight in carcass	9	16	396	3320	2.37415186166163e-05	0.000287272375261057	Meat and Carcass
Fecal egg count	16	146	396	3320	0.683170502395822	0.802559522231985	Health
Fecal oocyst count	2	2	396	3320	0.0141953774725295	0.0477122409493352	Health
Fiber curvature	2	2	396	3320	0.0141953774725295	0.0477122409493352	Wool
Fiber diameter coefficient of variance	1	16	396	3320	0.869594607723369	0.964962203527294	Wool
Fleece yield	2	40	396	3320	0.960923936178497	0.999999999999993	Wool
Foot angle	2	2	396	3320	0.0141953774725295	0.0477122409493352	Exterior
Greasy fleece weight	2	39	396	3320	0.95651280934058	0.999999999999993	Wool
Haemonchus contortus FEC	9	39	396	3320	0.036105831757935	0.106556235188052	Health
Hematocrit	3	12	396	3320	0.164244639300354	0.24535310315238	Health
Hind leg length	1	8	396	3320	0.638409150634771	0.757328502223601	Meat and Carcass
Horns	1	1	396	3320	0.119277108433735	0.185032437442076	Exterior
Hot carcass weight	8	12	396	3320	1.22789918431475e-05	0.000185719751627606	Meat and Carcass
Immunoglobulin A level	1	10	396	3320	0.719718778649984	0.821565775628756	Health
Immunoglobulin E level	1	1	396	3320	0.119277108433735	0.185032437442076	Health
Immunoglobulin G level	1	1	396	3320	0.119277108433735	0.185032437442076	Health
Inherited Ovine Arthrogryposis	1	1	396	3320	0.119277108433735	0.185032437442076	Health
internal fat amount	6	7	396	3320	1.75266451250189e-05	0.00023563600668081	Meat and Carcass
Jaw length	3	3	396	3320	0.00168564759619548	0.0107349136389291	Meat and Carcass
Lean meat yield percentage	11	13	396	3320	3.82502946051987e-09	1.81812783462091e-07	Meat and Carcass
Longissimus muscle area	5	15	396	3320	0.0255744119954362	0.0773625962861944	Meat and Carcass
Mean fiber diameter	5	44	396	3320	0.6165204575729	0.738603716498227	Wool
Meat arachidonic acid content	2	2	396	3320	0.0141953774725295	0.0477122409493352	Meat and Carcass
Meat cis-vaccenic acid content	1	1	396	3320	0.119277108433735	0.185032437442076	Meat and Carcass
Meat color a*	2	4	396	3320	0.0722862334523825	0.178502739749761	Meat and Carcass
Meat color b*	2	2	396	3320	0.0141953774725295	0.0477122409493352	Meat and Carcass
Meat color L*	2	3	396	3320	0.0392148372251974	0.110348728005788	Meat and Carcass
Meat conjugated linoleic acid content	1	1	396	3320	0.119277108433735	0.185032437442076	Meat and Carcass
Meat docosahexaenoic acid content	1	1	396	3320	0.119277108433735	0.185032437442076	Meat and Carcass
Meat docosapentaenoic acid content	3	3	396	3320	0.00168564759619548	0.0107349136389291	Meat and Carcass
Meat eicosapentaenoic acid content	2	2	396	3320	0.0141953774725295	0.0477122409493352	Meat and Carcass
Meat gadoleic acid content	2	2	396	3320	0.0141953774725295	0.0477122409493352	Meat and Carcass
Meat linoleic acid content	1	1	396	3320	0.119277108433735	0.185032437442076	Meat and Carcass
Meat linolenic acid content	2	2	396	3320	0.0141953774725295	0.0477122409493352	Meat and Carcass
Meat myristic acid content	1	1	396	3320	0.119277108433735	0.185032437442076	Meat and Carcass
Meat oleic acid content	1	1	396	3320	0.119277108433735	0.185032437442076	Meat and Carcass
Meat palmitic acid content	1	1	396	3320	0.119277108433735	0.185032437442076	Meat and Carcass
Meat palmitoleic acid content	1	1	396	3320	0.119277108433735	0.185032437442076	Meat and Carcass
Meat polyunsaturated fatty acid content	1	1	396	3320	0.119277108433735	0.185032437442076	Meat and Carcass
Meat stearic acid content	1	1	396	3320	0.119277108433735	0.185032437442076	Meat and Carcass
Metacarpal length	1	1	396	3320	0.119277108433735	0.185032437442076	Meat and Carcass
Microtia	1	6	396	3320	0.53358806535295	0.658817917425581	Health
milk butyric acid content	1	4	396	3320	0.398479042822288	0.518451227758031	Milk
milk capric acid content	3	6	396	3320	0.0255478034072621	0.0773625962861944	Milk
Milk cis-10 heptadecenoic acid content	2	4	396	3320	0.0722862334523825	0.178502739749761	Milk
milk conjugated linoleic acid content	5	9	396	3320	0.00197037157444926	0.011353093357541	Milk
Milk fat percentage	13	44	396	3320	0.00129798856975063	0.0104704411293217	Milk
Milk fat persistency	1	1	396	3320	0.119277108433735	0.185032437442076	Milk
Milk fat yield	3	296	396	3320	0.999999999999993	0.999999999999993	Milk
Milk fat yield {180d}	3	276	396	3320	0.999999999999898	0.999999999999993	Milk
milk lactose yield	7	10	396	3320	2.84224589313575e-05	0.000312647048244932	Milk
milk lauric acid content	2	4	396	3320	0.0722862334523825	0.178502739749761	Milk
milk linoleic acid content	2	6	396	3320	0.153939296349391	0.232833185728453	Milk
[truncated: 46 more rows]
