# Supplementary material for: Integrated analyses of the methylome and transcriptome to unravel sex differences in the perirenal fat from suckling lambs
Source: Front Genet. 2022 Nov 1;13:1035063. doi: 10.3389/fgene.2022.1035063 (PMC9663842; doi:10.3389/fgene.2022.1035063)
Supplement: Supplementary file 1 [file DataSheet1.ZIP › SupplementaryTable11.xlsx]

## Sheet: Hoja3
Supplementary Table 11: Enrichment results for GO terms associated with the genes allocated in the differentially co-expressed modules of genes identified between males and females Assaf suckling lambs using WGCNA and significantly correlated with the fat percentage in different fat deposits (Renal, Pelvic, Renal and Pelvic, Leg subcutaneous, and Leg intramuscular).
ONTOLOGY	ID	Description	GeneRatio	BgRatio	pvalue	p.adjust	qvalue	geneID	Count	Module	Sex
BP	GO:0007059	chromosome segregation	11/68	348/18800	4.46260174049032e-08	7.00182213082931e-05	5.46316402546341e-05	BRIP1/BUB1/CCNE1/CENPW/DLGAP5/MEIOB/PRC1/SKA1/TOP2A/UBE2C/UBE2I	11	cyan	F
BP	GO:0000280	nuclear division	11/68	446/18800	5.37596948412037e-07	0.000421744806029243	0.000329065921580631	BRIP1/BUB1/CCNE1/DLGAP5/KIF11/MEIOB/PRC1/TDRD9/TOP2A/UBE2C/UBE2I	11	cyan	F
BP	GO:0048285	organelle fission	11/68	493/18800	1.43453518112929e-06	0.000750261899730619	0.000585391023036268	BRIP1/BUB1/CCNE1/DLGAP5/KIF11/MEIOB/PRC1/TDRD9/TOP2A/UBE2C/UBE2I	11	cyan	F
BP	GO:0098813	nuclear chromosome segregation	8/68	287/18800	8.94521683713269e-06	0.0035087613043653	0.00273770715304877	BRIP1/BUB1/CCNE1/DLGAP5/MEIOB/PRC1/TOP2A/UBE2C	8	cyan	F
BP	GO:1901987	regulation of cell cycle phase transition	9/68	415/18800	1.77763451775991e-05	0.0055239920868092	0.00431008875714273	BRIP1/BUB1/CDK1/CDKN2C/DLGAP5/MDM2/ORC1/SETMAR/UBE2C	9	cyan	F
BP	GO:0045132	meiotic chromosome segregation	5/68	96/18800	2.52643318274134e-05	0.0055239920868092	0.00431008875714273	BRIP1/BUB1/CCNE1/MEIOB/TOP2A	5	cyan	F
BP	GO:0051304	chromosome separation	5/68	97/18800	2.65632390810665e-05	0.0055239920868092	0.00431008875714273	BUB1/DLGAP5/MEIOB/TOP2A/UBE2C	5	cyan	F
BP	GO:0044772	mitotic cell cycle phase transition	9/68	440/18800	2.81656702960316e-05	0.0055239920868092	0.00431008875714273	BUB1/CCNE1/CDK1/CDKN2C/DLGAP5/MDM2/NASP/ORC1/UBE2C	9	cyan	F
BP	GO:0000075	cell cycle checkpoint signaling	6/68	170/18800	3.44463740372136e-05	0.00600515120715424	0.00468551263219642	BRIP1/BUB1/CDK1/MDM2/ORC1/SETMAR	6	cyan	F
BP	GO:0051321	meiotic cell cycle	7/68	266/18800	4.87087344355172e-05	0.00764240043293265	0.00596297454194805	BRIP1/BUB1/CCNE1/MEIOB/RPA1/TDRD9/TOP2A	7	cyan	F
BP	GO:0140013	meiotic nuclear division	6/68	188/18800	6.04045096789141e-05	0.00861587960783784	0.00672253059871551	BRIP1/BUB1/CCNE1/MEIOB/TDRD9/TOP2A	6	cyan	F
BP	GO:0006260	DNA replication	7/68	280/18800	6.72976828561464e-05	0.00879917203344114	0.00686554431242967	CCNE1/CDK1/NASP/ORC1/PCLAF/RPA1/SETMAR	7	cyan	F
BP	GO:0031570	DNA integrity checkpoint signaling	5/68	123/18800	8.28364551492296e-05	0.00999772293301086	0.00780071233510559	BRIP1/CDK1/MDM2/ORC1/SETMAR	5	cyan	F
BP	GO:1903046	meiotic cell cycle process	6/68	207/18800	0.000102776572677133	0.0105535572921292	0.00823440148317482	BRIP1/BUB1/CCNE1/MEIOB/TDRD9/TOP2A	6	cyan	F
BP	GO:0007093	mitotic cell cycle checkpoint signaling	5/68	130/18800	0.000107620724457659	0.0105535572921292	0.00823440148317482	BUB1/CDK1/MDM2/ORC1/SETMAR	5	cyan	F
BP	GO:0007127	meiosis I	5/68	130/18800	0.000107620724457659	0.0105535572921292	0.00823440148317482	BRIP1/CCNE1/MEIOB/TDRD9/TOP2A	5	cyan	F
BP	GO:0061982	meiosis I cell cycle process	5/68	136/18800	0.000133084808646912	0.0116644428254409	0.00910116870013601	BRIP1/CCNE1/MEIOB/TDRD9/TOP2A	5	cyan	F
BP	GO:0070192	chromosome organization involved in meiotic cell cycle	4/68	72/18800	0.000133817699718251	0.0116644428254409	0.00910116870013601	BRIP1/BUB1/CCNE1/MEIOB	4	cyan	F
BP	GO:1901990	regulation of mitotic cell cycle phase transition	7/68	321/18800	0.000157414420580946	0.0129991171521844	0.0101425468773208	BUB1/CDK1/CDKN2C/DLGAP5/MDM2/ORC1/UBE2C	7	cyan	F
BP	GO:0034508	centromere complex assembly	3/68	31/18800	0.000189204251580463	0.014312537641227	0.0111673417709886	CENPW/DLGAP5/NASP	3	cyan	F
BP	GO:0014732	skeletal muscle atrophy	2/68	6/18800	0.000191563601316614	0.014312537641227	0.0111673417709886	IL15/MSTN	2	cyan	F
BP	GO:0044774	mitotic DNA integrity checkpoint signaling	4/68	85/18800	0.000254242806905033	0.0174918615412528	0.0136480057512174	CDK1/MDM2/ORC1/SETMAR	4	cyan	F
BP	GO:0034080	CENP-A containing chromatin assembly	2/68	7/18800	0.000267561935621458	0.0174918615412528	0.0136480057512174	CENPW/NASP	2	cyan	F
BP	GO:0061641	CENP-A containing chromatin organization	2/68	7/18800	0.000267561935621458	0.0174918615412528	0.0136480057512174	CENPW/NASP	2	cyan	F
BP	GO:1901988	negative regulation of cell cycle phase transition	6/68	255/18800	0.000318079996910646	0.0192898385013884	0.0150508752991277	BRIP1/BUB1/CDK1/MDM2/ORC1/SETMAR	6	cyan	F
BP	GO:0007346	regulation of mitotic cell cycle	8/68	478/18800	0.000319653155536074	0.0192898385013884	0.0150508752991277	BUB1/CDK1/CDKN2C/DLGAP5/MDM2/ORC1/SETMAR/UBE2C	8	cyan	F
BP	GO:0014891	striated muscle atrophy	2/68	8/18800	0.000355915273262137	0.0206826319906775	0.0161376008890396	IL15/MSTN	2	cyan	F
BP	GO:0032392	DNA geometric change	4/68	96/18800	0.000404869976707517	0.0226871783376462	0.0177016459740918	BRIP1/HMGB2/RPA1/TOP2A	4	cyan	F
BP	GO:0140694	non-membrane-bounded organelle assembly	7/68	379/18800	0.000431347904397479	0.0228681392126871	0.017842840498041	BICD1/CENPW/DLGAP5/KIF11/PRC1/RPL23A/RPL5	7	cyan	F
BP	GO:0033574	response to testosterone	3/68	41/18800	0.000437249315730154	0.0228681392126871	0.017842840498041	MSTN/NASP/NQO1	3	cyan	F
BP	GO:0006265	DNA topological change	2/68	9/18800	0.000456535877814795	0.0231066062029488	0.0180289041052159	HMGB2/TOP2A	2	cyan	F
BP	GO:1901992	positive regulation of mitotic cell cycle phase transition	4/68	100/18800	0.000472756077047585	0.0231798214027394	0.0180860301844191	CDK1/DLGAP5/MDM2/UBE2C	4	cyan	F
BP	GO:0045786	negative regulation of cell cycle	7/68	387/18800	0.000488614253323959	0.0232313867716755	0.0181262640068824	BRIP1/BUB1/CDK1/CDKN2C/MDM2/ORC1/SETMAR	7	cyan	F
BP	GO:0071103	DNA conformation change	4/68	103/18800	0.000528730661839258	0.0243993649536999	0.0190375777002804	BRIP1/HMGB2/RPA1/TOP2A	4	cyan	F
BP	GO:0140014	mitotic nuclear division	6/68	293/18800	0.000662764264505382	0.0294391141053209	0.0229698364392259	BUB1/DLGAP5/KIF11/PRC1/UBE2C/UBE2I	6	cyan	F
BP	GO:0014889	muscle atrophy	2/68	11/18800	0.000694230224280989	0.0294391141053209	0.0229698364392259	IL15/MSTN	2	cyan	F
BP	GO:0031055	chromatin remodeling at centromere	2/68	11/18800	0.000694230224280989	0.0294391141053209	0.0229698364392259	CENPW/NASP	2	cyan	F
BP	GO:0010948	negative regulation of cell cycle process	6/68	301/18800	0.000762722965591196	0.0314924298161207	0.0245719337668299	BRIP1/BUB1/CDK1/MDM2/ORC1/SETMAR	6	cyan	F
BP	GO:0065004	protein-DNA complex assembly	5/68	203/18800	0.000839052032632164	0.033721678625672	0.0263113027014569	CENPW/DLGAP5/HMGB2/NASP/ZNF827	5	cyan	F
BP	GO:0000819	sister chromatid segregation	5/68	205/18800	0.00087675823906781	0.033721678625672	0.0263113027014569	BUB1/DLGAP5/PRC1/TOP2A/UBE2C	5	cyan	F
BP	GO:0001578	microtubule bundle formation	4/68	118/18800	0.000881191092194106	0.033721678625672	0.0263113027014569	ARMC2/GAS8/KIF20A/PRC1	4	cyan	F
BP	GO:0007129	homologous chromosome pairing at meiosis	3/68	53/18800	0.000931569396204444	0.0348007710153517	0.0271532633530268	BRIP1/CCNE1/MEIOB	3	cyan	F
BP	GO:0033044	regulation of chromosome organization	5/68	212/18800	0.00101874719876076	0.0366755385743198	0.0286160486813149	BUB1/DLGAP5/SETMAR/TOP2A/UBE2C	5	cyan	F
BP	GO:1901989	positive regulation of cell cycle phase transition	4/68	123/18800	0.00102850458717022	0.0366755385743198	0.0286160486813149	CDK1/DLGAP5/MDM2/UBE2C	4	cyan	F
BP	GO:0007131	reciprocal meiotic recombination	3/68	57/18800	0.00115162582263701	0.0392804546895102	0.0306485316184632	BRIP1/MEIOB/TOP2A	3	cyan	F
BP	GO:0140527	reciprocal homologous recombination	3/68	57/18800	0.00115162582263701	0.0392804546895102	0.0306485316184632	BRIP1/MEIOB/TOP2A	3	cyan	F
BP	GO:0045931	positive regulation of mitotic cell cycle	4/68	128/18800	0.0011923385348309	0.0398038119393549	0.0310568805377007	CDK1/DLGAP5/MDM2/UBE2C	4	cyan	F
BP	GO:0035825	homologous recombination	3/68	59/18800	0.00127292148434922	0.041608621019665	0.0324650808398715	BRIP1/MEIOB/TOP2A	3	cyan	F
BP	GO:0030071	regulation of mitotic metaphase/anaphase transition	3/68	60/18800	0.00133646845376073	0.0427942653867466	0.0333901785547525	BUB1/DLGAP5/UBE2C	3	cyan	F
BP	GO:0007091	metaphase/anaphase transition of mitotic cell cycle	3/68	62/18800	0.00146947466124848	0.0457916374003244	0.0357288747754703	BUB1/DLGAP5/UBE2C	3	cyan	F
BP	GO:1902099	regulation of metaphase/anaphase transition of cell cycle	3/68	63/18800	0.00153897856418793	0.0457916374003244	0.0357288747754703	BUB1/DLGAP5/UBE2C	3	cyan	F
BP	GO:0045930	negative regulation of mitotic cell cycle	5/68	234/18800	0.00157736856554453	0.0457916374003244	0.0357288747754703	BUB1/CDK1/MDM2/ORC1/SETMAR	5	cyan	F
BP	GO:0071824	protein-DNA complex subunit organization	5/68	237/18800	0.00166810792693306	0.0457916374003244	0.0357288747754703	CENPW/DLGAP5/HMGB2/NASP/ZNF827	5	cyan	F
BP	GO:0010965	regulation of mitotic sister chromatid separation	3/68	65/18800	0.00168409732869067	0.0457916374003244	0.0357288747754703	BUB1/DLGAP5/UBE2C	3	cyan	F
BP	GO:0044784	metaphase/anaphase transition of cell cycle	3/68	65/18800	0.00168409732869067	0.0457916374003244	0.0357288747754703	BUB1/DLGAP5/UBE2C	3	cyan	F
BP	GO:0045143	homologous chromosome segregation	3/68	65/18800	0.00168409732869067	0.0457916374003244	0.0357288747754703	BRIP1/CCNE1/MEIOB	3	cyan	F
BP	GO:1905330	regulation of morphogenesis of an epithelium	3/68	65/18800	0.00168409732869067	0.0457916374003244	0.0357288747754703	CXCL10/LGR4/TACSTD2	3	cyan	F
BP	GO:0000712	resolution of meiotic recombination intermediates	2/68	17/18800	0.00169274376623251	0.0457916374003244	0.0357288747754703	MEIOB/TOP2A	2	cyan	F
BP	GO:0051382	kinetochore assembly	2/68	18/18800	0.00189989633715433	0.0501392743299762	0.0391211137135704	CENPW/DLGAP5	2	cyan	F
BP	GO:0051306	mitotic sister chromatid separation	3/68	68/18800	0.00191737186730311	0.0501392743299762	0.0391211137135704	BUB1/DLGAP5/UBE2C	3	cyan	F
BP	GO:0000729	DNA double-strand break processing	2/68	19/18800	0.00211846359902806	0.054000366473093	0.0421337266164886	BRIP1/SETMAR	2	cyan	F
BP	GO:0007584	response to nutrient	4/68	150/18800	0.00213385769364676	0.054000366473093	0.0421337266164886	BRIP1/CXCL10/IL15/NQO1	4	cyan	F
BP	GO:0014855	striated muscle cell proliferation	3/68	72/18800	0.00225837980176437	0.0545138139841276	0.0425343434729063	CDK1/DIPK2A/MSTN	3	cyan	F
BP	GO:0033045	regulation of sister chromatid segregation	3/68	72/18800	0.00225837980176437	0.0545138139841276	0.0425343434729063	BUB1/DLGAP5/UBE2C	3	cyan	F
BP	GO:1905818	regulation of chromosome separation	3/68	72/18800	0.00225837980176437	0.0545138139841276	0.0425343434729063	BUB1/DLGAP5/UBE2C	3	cyan	F
BP	GO:0086003	cardiac muscle cell contraction	3/68	75/18800	0.00253730482411126	0.0603186555913723	0.0470635647598309	ANK2/DSG2/SGCD	3	cyan	F
BP	GO:0090189	regulation of branching involved in ureteric bud morphogenesis	2/68	21/18800	0.00258951133554994	0.0606409445593709	0.0473150303730491	LGR4/TACSTD2	2	cyan	F
BP	GO:0006261	DNA-templated DNA replication	4/68	159/18800	0.00263540818756078	0.0608081683276891	0.0474455065345694	CCNE1/ORC1/RPA1/SETMAR	4	cyan	F
BP	GO:0006338	chromatin remodeling	5/68	266/18800	0.00275454310882763	0.061831554534598	0.0482440024982305	CENPW/HMGB2/NASP/SATB1/ZNF827	5	cyan	F
BP	GO:0043486	histone exchange	2/68	22/18800	0.00284182746439535	0.061831554534598	0.0482440024982305	CENPW/NASP	2	cyan	F
BP	GO:0046661	male sex differentiation	4/68	164/18800	0.00294638840037262	0.061831554534598	0.0482440024982305	BRIP1/HMGB2/LGR4/NASP	4	cyan	F
BP	GO:0007018	microtubule-based movement	6/68	395/18800	0.00302663464747712	0.061831554534598	0.0482440024982305	ARMC2/BICD1/DLGAP5/GAS8/KIF11/KIF20A	6	cyan	F
BP	GO:0006302	double-strand break repair	5/68	273/18800	0.00307943168403491	0.061831554534598	0.0482440024982305	BRIP1/HMGB2/MEIOB/RPA1/SETMAR	5	cyan	F
BP	GO:0003283	atrial septum development	2/68	23/18800	0.00310522958862637	0.061831554534598	0.0482440024982305	ANK2/MDM2	2	cyan	F
BP	GO:0051383	kinetochore organization	2/68	23/18800	0.00310522958862637	0.061831554534598	0.0482440024982305	CENPW/DLGAP5	2	cyan	F
BP	GO:0010560	positive regulation of glycoprotein biosynthetic process	2/68	24/18800	0.00337963661068236	0.061831554534598	0.0482440024982305	IL15/SLC2A10	2	cyan	F
BP	GO:0043501	skeletal muscle adaptation	2/68	24/18800	0.00337963661068236	0.061831554534598	0.0482440024982305	IL15/MSTN	2	cyan	F
BP	GO:1904666	regulation of ubiquitin protein ligase activity	2/68	24/18800	0.00337963661068236	0.061831554534598	0.0482440024982305	RPL5/UBE2C	2	cyan	F
BP	GO:0033273	response to vitamin	3/68	83/18800	0.0033822364747569	0.061831554534598	0.0482440024982305	BRIP1/CXCL10/IL15	3	cyan	F
BP	GO:0000070	mitotic sister chromatid segregation	4/68	171/18800	0.00342271222237823	0.061831554534598	0.0482440024982305	BUB1/DLGAP5/PRC1/UBE2C	4	cyan	F
BP	GO:0022412	cellular process involved in reproduction in multicellular organism	6/68	406/18800	0.00346395331780476	0.061831554534598	0.0482440024982305	ARMC2/BRIP1/HMGB2/MEIOB/TDRD9/TOP2A	6	cyan	F
BP	GO:0000741	karyogamy	1/68	1/18800	0.0036170212765958	0.061831554534598	0.0482440024982305	CDK1	1	cyan	F
BP	GO:0007344	pronuclear fusion	1/68	1/18800	0.0036170212765958	0.061831554534598	0.0482440024982305	CDK1	1	cyan	F
BP	GO:0032683	negative regulation of connective tissue growth factor production	1/68	1/18800	0.0036170212765958	0.061831554534598	0.0482440024982305	SLC2A10	1	cyan	F
BP	GO:0045062	extrathymic T cell selection	1/68	1/18800	0.0036170212765958	0.061831554534598	0.0482440024982305	IL15	1	cyan	F
BP	GO:1900276	regulation of proteinase activated receptor activity	1/68	1/18800	0.0036170212765958	0.061831554534598	0.0482440024982305	BICD1	1	cyan	F
BP	GO:1900737	negative regulation of phospholipase C-activating G protein-coupled receptor signaling pathway	1/68	1/18800	0.0036170212765958	0.061831554534598	0.0482440024982305	BICD1	1	cyan	F
BP	GO:1902729	negative regulation of proteoglycan biosynthetic process	1/68	1/18800	0.0036170212765958	0.061831554534598	0.0482440024982305	SLC2A10	1	cyan	F
BP	GO:1903182	regulation of SUMO transferase activity	1/68	1/18800	0.0036170212765958	0.061831554534598	0.0482440024982305	UBE2I	1	cyan	F
BP	GO:1903755	positive regulation of SUMO transferase activity	1/68	1/18800	0.0036170212765958	0.061831554534598	0.0482440024982305	UBE2I	1	cyan	F
BP	GO:1904791	negative regulation of shelterin complex assembly	1/68	1/18800	0.0036170212765958	0.061831554534598	0.0482440024982305	ZNF827	1	cyan	F
BP	GO:0045662	negative regulation of myoblast differentiation	2/68	25/18800	0.00366496785960332	0.061831554534598	0.0482440024982305	CXCL10/MSTN	2	cyan	F
BP	GO:0051307	meiotic chromosome separation	2/68	25/18800	0.00366496785960332	0.061831554534598	0.0482440024982305	MEIOB/TOP2A	2	cyan	F
BP	GO:2001251	negative regulation of chromosome organization	3/68	89/18800	0.00411650165906092	0.0687105436496444	0.0536113261980722	BUB1/SETMAR/TOP2A	3	cyan	F
BP	GO:0032508	DNA duplex unwinding	3/68	90/18800	0.00424753539109143	0.0690373340625285	0.053866304058717	BRIP1/RPA1/TOP2A	3	cyan	F
BP	GO:0000027	ribosomal large subunit assembly	2/68	27/18800	0.00426808247550367	0.0690373340625285	0.053866304058717	RPL23A/RPL5	2	cyan	F
BP	GO:1903020	positive regulation of glycoprotein metabolic process	2/68	27/18800	0.00426808247550367	0.0690373340625285	0.053866304058717	IL15/SLC2A10	2	cyan	F
BP	GO:1901991	negative regulation of mitotic cell cycle phase transition	4/68	183/18800	0.00435689778460894	0.0694335052804744	0.0541754162162904	BUB1/CDK1/MDM2/ORC1	4	cyan	F
BP	GO:0051983	regulation of chromosome segregation	3/68	91/18800	0.0043810815951351	0.0694335052804744	0.0541754162162904	BUB1/DLGAP5/UBE2C	3	cyan	F
BP	GO:0007141	male meiosis I	2/68	28/18800	0.00458570661604523	0.0712373631740096	0.0555828743560251	MEIOB/TDRD9	2	cyan	F
BP	GO:0098901	regulation of cardiac muscle cell action potential	2/68	28/18800	0.00458570661604523	0.0712373631740096	0.0555828743560251	ANK2/DSG2	2	cyan	F
BP	GO:0034502	protein localization to chromosome	3/68	93/18800	0.00465576783407481	0.0716166640359155	0.0558788234368319	CDK1/RPA1/ZNF827	3	cyan	F
BP	GO:0071295	cellular response to vitamin	2/68	31/18800	0.00560189980519719	0.0851878689994238	0.0664677412004494	BRIP1/IL15	2	cyan	F
BP	GO:0090183	regulation of kidney development	2/68	32/18800	0.00596147728202704	0.0851878689994238	0.0664677412004494	LGR4/TACSTD2	2	cyan	F
BP	GO:0070252	actin-mediated cell contraction	3/68	103/18800	0.00618452273873205	0.0851878689994238	0.0664677412004494	ANK2/DSG2/SGCD	3	cyan	F
BP	GO:0006336	DNA replication-independent chromatin assembly	2/68	33/18800	0.00633134874321957	0.0851878689994238	0.0664677412004494	CENPW/NASP	2	cyan	F
BP	GO:0007143	female meiotic nuclear division	2/68	33/18800	0.00633134874321957	0.0851878689994238	0.0664677412004494	MEIOB/TOP2A	2	cyan	F
BP	GO:0006310	DNA recombination	5/68	324/18800	0.00633510159209687	0.0851878689994238	0.0664677412004494	BRIP1/HMGB2/MEIOB/RPA1/TOP2A	5	cyan	F
BP	GO:0002027	regulation of heart rate	3/68	105/18800	0.00652203143040495	0.0851878689994238	0.0664677412004494	ANK2/DSG2/MDM2	3	cyan	F
BP	GO:0034724	DNA replication-independent chromatin organization	2/68	34/18800	0.00671143727038848	0.0851878689994238	0.0664677412004494	CENPW/NASP	2	cyan	F
BP	GO:0086004	regulation of cardiac muscle cell contraction	2/68	34/18800	0.00671143727038848	0.0851878689994238	0.0664677412004494	ANK2/DSG2	2	cyan	F
BP	GO:0033280	response to vitamin D	2/68	35/18800	0.00710166635260035	0.0851878689994238	0.0664677412004494	CXCL10/IL15	2	cyan	F
BP	GO:0086005	ventricular cardiac muscle cell action potential	2/68	35/18800	0.00710166635260035	0.0851878689994238	0.0664677412004494	ANK2/DSG2	2	cyan	F
BP	GO:0010705	meiotic DNA double-strand break processing involved in reciprocal meiotic recombination	1/68	2/18800	0.00722115141932655	0.0851878689994238	0.0664677412004494	BRIP1	1	cyan	F
BP	GO:0015757	galactose transmembrane transport	1/68	2/18800	0.00722115141932655	0.0851878689994238	0.0664677412004494	SLC2A10	1	cyan	F
BP	GO:0036309	protein localization to M-band	1/68	2/18800	0.00722115141932655	0.0851878689994238	0.0664677412004494	ANK2	1	cyan	F
BP	GO:0036371	protein localization to T-tubule	1/68	2/18800	0.00722115141932655	0.0851878689994238	0.0664677412004494	ANK2	1	cyan	F
BP	GO:0045870	positive regulation of single stranded viral RNA replication via double stranded DNA intermediate	1/68	2/18800	0.00722115141932655	0.0851878689994238	0.0664677412004494	TOP2A	1	cyan	F
BP	GO:0046032	ADP catabolic process	1/68	2/18800	0.00722115141932655	0.0851878689994238	0.0664677412004494	NUDT9	1	cyan	F
BP	GO:0046707	IDP metabolic process	1/68	2/18800	0.00722115141932655	0.0851878689994238	0.0664677412004494	NUDT9	1	cyan	F
BP	GO:0046709	IDP catabolic process	1/68	2/18800	0.00722115141932655	0.0851878689994238	0.0664677412004494	NUDT9	1	cyan	F
BP	GO:0048632	negative regulation of skeletal muscle tissue growth	1/68	2/18800	0.00722115141932655	0.0851878689994238	0.0664677412004494	MSTN	1	cyan	F
BP	GO:0060995	cell-cell signaling involved in kidney development	1/68	2/18800	0.00722115141932655	0.0851878689994238	0.0664677412004494	LGR4	1	cyan	F
BP	GO:0061289	Wnt signaling pathway involved in kidney development	1/68	2/18800	0.00722115141932655	0.0851878689994238	0.0664677412004494	LGR4	1	cyan	F
BP	GO:0061290	canonical Wnt signaling pathway involved in metanephric kidney development	1/68	2/18800	0.00722115141932655	0.0851878689994238	0.0664677412004494	LGR4	1	cyan	F
BP	GO:0061520	Langerhans cell differentiation	1/68	2/18800	0.00722115141932655	0.0851878689994238	0.0664677412004494	ITGB8	1	cyan	F
BP	GO:0071573	shelterin complex assembly	1/68	2/18800	0.00722115141932655	0.0851878689994238	0.0664677412004494	ZNF827	1	cyan	F
BP	GO:0072204	cell-cell signaling involved in metanephros development	1/68	2/18800	0.00722115141932655	0.0851878689994238	0.0664677412004494	LGR4	1	cyan	F
BP	GO:0090191	negative regulation of branching involved in ureteric bud morphogenesis	1/68	2/18800	0.00722115141932655	0.0851878689994238	0.0664677412004494	TACSTD2	1	cyan	F
BP	GO:1900275	negative regulation of phospholipase C activity	1/68	2/18800	0.00722115141932655	0.0851878689994238	0.0664677412004494	BICD1	1	cyan	F
BP	GO:1904790	regulation of shelterin complex assembly	1/68	2/18800	0.00722115141932655	0.0851878689994238	0.0664677412004494	ZNF827	1	cyan	F
BP	GO:1905215	negative regulation of RNA binding	1/68	2/18800	0.00722115141932655	0.0851878689994238	0.0664677412004494	GEMIN2	1	cyan	F
BP	GO:1905395	response to flavonoid	1/68	2/18800	0.00722115141932655	0.0851878689994238	0.0664677412004494	NQO1	1	cyan	F
BP	GO:0003230	cardiac atrium development	2/68	37/18800	0.00791224216446731	0.0919578367114756	0.0717500010703741	ANK2/MDM2	2	cyan	F
BP	GO:0045454	cell redox homeostasis	2/68	37/18800	0.00791224216446731	0.0919578367114756	0.0717500010703741	NQO1/SLC2A10	2	cyan	F
BP	GO:0006270	DNA replication initiation	2/68	38/18800	0.00833243789272329	0.0958946482035972	0.074821693912169	CCNE1/ORC1	2	cyan	F
BP	GO:0000077	DNA damage checkpoint signaling	3/68	115/18800	0.00837321020005915	0.0958946482035972	0.074821693912169	BRIP1/CDK1/MDM2	3	cyan	F
BP	GO:0086091	regulation of heart rate by cardiac conduction	2/68	39/18800	0.008762472169522	0.0996254987969567	0.0777326859889709	ANK2/DSG2	2	cyan	F
BP	GO:0000082	G1/S transition of mitotic cell cycle	4/68	225/18800	0.00894993518875933	0.101024807993981	0.0788244954526854	CCNE1/CDKN2C/MDM2/NASP	4	cyan	F
BP	GO:0045471	response to ethanol	3/68	119/18800	0.00919147956903489	0.102399733361524	0.0798972794602343	CDK1/MSTN/NQO1	3	cyan	F
BP	GO:1903115	regulation of actin filament-based movement	2/68	40/18800	0.00920227049329182	0.102399733361524	0.0798972794602343	ANK2/DSG2	2	cyan	F
BP	GO:0033002	muscle cell proliferation	4/68	233/18800	0.0100834308923905	0.106029447476384	0.0827293599107948	CDK1/DIPK2A/IL15/MSTN	4	cyan	F
BP	GO:0031670	cellular response to nutrient	2/68	42/18800	0.010110863255368	0.106029447476384	0.0827293599107948	BRIP1/IL15	2	cyan	F
BP	GO:0051602	response to electrical stimulus	2/68	42/18800	0.010110863255368	0.106029447476384	0.0827293599107948	MSTN/NQO1	2	cyan	F
BP	GO:0048738	cardiac muscle tissue development	4/68	234/18800	0.0102313624111183	0.106029447476384	0.0827293599107948	CDK1/DIPK2A/DSG2/SGCD	4	cyan	F
BP	GO:0007052	mitotic spindle organization	3/68	124/18800	0.0102780473857851	0.106029447476384	0.0827293599107948	DLGAP5/KIF11/PRC1	3	cyan	F
BP	GO:0014075	response to amine	2/68	43/18800	0.0105795106649773	0.106029447476384	0.0827293599107948	CDK1/NQO1	2	cyan	F
BP	GO:0006334	nucleosome assembly	3/68	126/18800	0.0107326940748141	0.106029447476384	0.0827293599107948	CENPW/HMGB2/NASP	3	cyan	F
BP	GO:0003165	Purkinje myocyte development	1/68	3/18800	0.0108124356891151	0.106029447476384	0.0827293599107948	DSG2	1	cyan	F
BP	GO:0007284	spermatogonial cell division	1/68	3/18800	0.0108124356891151	0.106029447476384	0.0827293599107948	BRIP1	1	cyan	F
BP	GO:0014038	regulation of Schwann cell differentiation	1/68	3/18800	0.0108124356891151	0.106029447476384	0.0827293599107948	CDK1	1	cyan	F
BP	GO:0032601	connective tissue growth factor production	1/68	3/18800	0.0108124356891151	0.106029447476384	0.0827293599107948	SLC2A10	1	cyan	F
BP	GO:0032643	regulation of connective tissue growth factor production	1/68	3/18800	0.0108124356891151	0.106029447476384	0.0827293599107948	SLC2A10	1	cyan	F
BP	GO:0033078	extrathymic T cell differentiation	1/68	3/18800	0.0108124356891151	0.106029447476384	0.0827293599107948	IL15	1	cyan	F
BP	GO:0098907	regulation of SA node cell action potential	1/68	3/18800	0.0108124356891151	0.106029447476384	0.0827293599107948	ANK2	1	cyan	F
BP	GO:1901740	negative regulation of myoblast fusion	1/68	3/18800	0.0108124356891151	0.106029447476384	0.0827293599107948	CXCL10	1	cyan	F
BP	GO:1904098	regulation of protein O-linked glycosylation	1/68	3/18800	0.0108124356891151	0.106029447476384	0.0827293599107948	IL15	1	cyan	F
BP	GO:1904100	positive regulation of protein O-linked glycosylation	1/68	3/18800	0.0108124356891151	0.106029447476384	0.0827293599107948	IL15	1	cyan	F
BP	GO:1904880	response to hydrogen sulfide	1/68	3/18800	0.0108124356891151	0.106029447476384	0.0827293599107948	NQO1	1	cyan	F
BP	GO:1905463	negative regulation of DNA duplex unwinding	1/68	3/18800	0.0108124356891151	0.106029447476384	0.0827293599107948	TOP2A	1	cyan	F
BP	GO:0007098	centrosome cycle	3/68	131/18800	0.0119198304354084	0.116162819584818	0.0906359123660016	CDK1/KIF11/PCLAF	3	cyan	F
BP	GO:0000723	telomere maintenance	3/68	132/18800	0.0121659672135939	0.116197642439747	0.090663082860304	CCNE1/RPA1/ZNF827	3	cyan	F
BP	GO:0060047	heart contraction	4/68	247/18800	0.012284066228427	0.116197642439747	0.090663082860304	ANK2/DSG2/MDM2/SGCD	4	cyan	F
BP	GO:0090068	positive regulation of cell cycle process	4/68	247/18800	0.012284066228427	0.116197642439747	0.090663082860304	CDK1/DLGAP5/MDM2/UBE2C	4	cyan	F
BP	GO:0030048	actin filament-based movement	3/68	133/18800	0.0124150205042786	0.116197642439747	0.090663082860304	ANK2/DSG2/SGCD	3	cyan	F
BP	GO:0014706	striated muscle tissue development	4/68	248/18800	0.0124521014159847	0.116197642439747	0.090663082860304	CDK1/DIPK2A/DSG2/SGCD	4	cyan	F
BP	GO:0120163	negative regulation of cold-induced thermogenesis	2/68	47/18800	0.0125480767176923	0.116197642439747	0.090663082860304	IL15/LGR4	2	cyan	F
BP	GO:0042692	muscle cell differentiation	5/68	387/18800	0.0130160776736242	0.116197642439747	0.090663082860304	ANK2/CDK1/CXCL10/MDM2/SGCD	5	cyan	F
BP	GO:0044818	mitotic G2/M transition checkpoint	2/68	48/18800	0.0130633525412053	0.116197642439747	0.090663082860304	CDK1/ORC1	2	cyan	F
BP	GO:0030261	chromosome condensation	2/68	49/18800	0.0135877395159074	0.116197642439747	0.090663082860304	CDK1/TOP2A	2	cyan	F
BP	GO:0044843	cell cycle G1/S phase transition	4/68	255/18800	0.0136697754789549	0.116197642439747	0.090663082860304	CCNE1/CDKN2C/MDM2/NASP	4	cyan	F
BP	GO:0006997	nucleus organization	3/68	138/18800	0.0137042163077015	0.116197642439747	0.090663082860304	CDK1/HMGB2/UBE2I	3	cyan	F
BP	GO:0060048	cardiac muscle contraction	3/68	138/18800	0.0137042163077015	0.116197642439747	0.090663082860304	ANK2/DSG2/SGCD	3	cyan	F
BP	GO:0003015	heart process	4/68	257/18800	0.0140311275707225	0.116197642439747	0.090663082860304	ANK2/DSG2/MDM2/SGCD	4	cyan	F
BP	GO:0008584	male gonad development	3/68	140/18800	0.0142404846555933	0.116197642439747	0.090663082860304	BRIP1/HMGB2/NASP	3	cyan	F
BP	GO:0000706	meiotic DNA double-strand break processing	1/68	4/18800	0.0143909191903725	0.116197642439747	0.090663082860304	BRIP1	1	cyan	F
BP	GO:0007079	mitotic chromosome movement towards spindle pole	1/68	4/18800	0.0143909191903725	0.116197642439747	0.090663082860304	DLGAP5	1	cyan	F
BP	GO:0007089	traversing start control point of mitotic cell cycle	1/68	4/18800	0.0143909191903725	0.116197642439747	0.090663082860304	MDM2	1	cyan	F
BP	GO:0014839	myoblast migration involved in skeletal muscle regeneration	1/68	4/18800	0.0143909191903725	0.116197642439747	0.090663082860304	MSTN	1	cyan	F
BP	GO:0014859	negative regulation of skeletal muscle cell proliferation	1/68	4/18800	0.0143909191903725	0.116197642439747	0.090663082860304	MSTN	1	cyan	F
BP	GO:0031536	positive regulation of exit from mitosis	1/68	4/18800	0.0143909191903725	0.116197642439747	0.090663082860304	UBE2C	1	cyan	F
BP	GO:0036335	intestinal stem cell homeostasis	1/68	4/18800	0.0143909191903725	0.116197642439747	0.090663082860304	LGR4	1	cyan	F
BP	GO:0072717	cellular response to actinomycin D	1/68	4/18800	0.0143909191903725	0.116197642439747	0.090663082860304	MDM2	1	cyan	F
BP	GO:0097676	histone H3-K36 dimethylation	1/68	4/18800	0.0143909191903725	0.116197642439747	0.090663082860304	SETMAR	1	cyan	F
BP	GO:0098910	regulation of atrial cardiac muscle cell action potential	1/68	4/18800	0.0143909191903725	0.116197642439747	0.090663082860304	ANK2	1	cyan	F
BP	GO:1902723	negative regulation of skeletal muscle satellite cell proliferation	1/68	4/18800	0.0143909191903725	0.116197642439747	0.090663082860304	MSTN	1	cyan	F
BP	GO:1902725	negative regulation of satellite cell differentiation	1/68	4/18800	0.0143909191903725	0.116197642439747	0.090663082860304	MSTN	1	cyan	F
BP	GO:1902730	positive regulation of proteoglycan biosynthetic process	1/68	4/18800	0.0143909191903725	0.116197642439747	0.090663082860304	SLC2A10	1	cyan	F
BP	GO:1904772	response to tetrachloromethane	1/68	4/18800	0.0143909191903725	0.116197642439747	0.090663082860304	NQO1	1	cyan	F
BP	GO:1904844	response to L-glutamine	1/68	4/18800	0.0143909191903725	0.116197642439747	0.090663082860304	NQO1	1	cyan	F
BP	GO:1905448	positive regulation of mitochondrial ATP synthesis coupled electron transport	1/68	4/18800	0.0143909191903725	0.116197642439747	0.090663082860304	CDK1	1	cyan	F
BP	GO:2000435	negative regulation of protein neddylation	1/68	4/18800	0.0143909191903725	0.116197642439747	0.090663082860304	RPL5	1	cyan	F
BP	GO:2001013	epithelial cell proliferation involved in renal tubule morphogenesis	1/68	4/18800	0.0143909191903725	0.116197642439747	0.090663082860304	LGR4	1	cyan	F
BP	GO:2001045	negative regulation of integrin-mediated signaling pathway	1/68	4/18800	0.0143909191903725	0.116197642439747	0.090663082860304	SLC2A10	1	cyan	F
BP	GO:0046546	development of primary male sexual characteristics	3/68	141/18800	0.0145130486700101	0.116197642439747	0.090663082860304	BRIP1/HMGB2/NASP	3	cyan	F
BP	GO:0007140	male meiotic nuclear division	2/68	51/18800	0.0146635648203123	0.116197642439747	0.090663082860304	MEIOB/TDRD9	2	cyan	F
BP	GO:0060688	regulation of morphogenesis of a branching structure	2/68	51/18800	0.0146635648203123	0.116197642439747	0.090663082860304	LGR4/TACSTD2	2	cyan	F
BP	GO:0072091	regulation of stem cell proliferation	2/68	51/18800	0.0146635648203123	0.116197642439747	0.090663082860304	CCNE1/HMGB2	2	cyan	F
BP	GO:0060537	muscle tissue development	5/68	405/18800	0.0155682632331841	0.122640325083135	0.0956899789149546	CDK1/DIPK2A/DSG2/MSTN/SGCD	5	cyan	F
BP	GO:0031023	microtubule organizing center organization	3/68	145/18800	0.0156329286275506	0.122640325083135	0.0956899789149546	CDK1/KIF11/PCLAF	3	cyan	F
BP	GO:0014888	striated muscle adaptation	2/68	54/18800	0.0163438831925157	0.125703689848319	0.0980801659076148	IL15/MSTN	2	cyan	F
BP	GO:0016925	protein sumoylation	2/68	54/18800	0.0163438831925157	0.125703689848319	0.0980801659076148	MDM2/UBE2I	2	cyan	F
BP	GO:0045661	regulation of myoblast differentiation	2/68	54/18800	0.0163438831925157	0.125703689848319	0.0980801659076148	CXCL10/MSTN	2	cyan	F
BP	GO:0086002	cardiac muscle cell action potential involved in contraction	2/68	54/18800	0.0163438831925157	0.125703689848319	0.0980801659076148	ANK2/DSG2	2	cyan	F
BP	GO:0051348	negative regulation of transferase activity	4/68	270/18800	0.0165284874994089	0.126234358599869	0.0984942196180254	CDKN2C/MSTN/PRKAR2A/RPL5	4	cyan	F
BP	GO:1902850	microtubule cytoskeleton organization involved in mitosis	3/68	151/18800	0.017401994945331	0.126234358599869	0.0984942196180254	DLGAP5/KIF11/PRC1	3	cyan	F
BP	GO:0010332	response to gamma radiation	2/68	56/18800	0.0175076760200912	0.126234358599869	0.0984942196180254	CXCL10/MDM2	2	cyan	F
BP	GO:0051438	regulation of ubiquitin-protein transferase activity	2/68	56/18800	0.0175076760200912	0.126234358599869	0.0984942196180254	RPL5/UBE2C	2	cyan	F
BP	GO:0006116	NADH oxidation	1/68	5/18800	0.0179566468715311	0.126234358599869	0.0984942196180254	NQO1	1	cyan	F
BP	GO:0030263	apoptotic chromosome condensation	1/68	5/18800	0.0179566468715311	0.126234358599869	0.0984942196180254	TOP2A	1	cyan	F
BP	GO:0034242	negative regulation of syncytium formation by plasma membrane fusion	1/68	5/18800	0.0179566468715311	0.126234358599869	0.0984942196180254	CXCL10	1	cyan	F
BP	GO:0051597	response to methylmercury	1/68	5/18800	0.0179566468715311	0.126234358599869	0.0984942196180254	ANK2	1	cyan	F
BP	GO:0051754	meiotic sister chromatid cohesion, centromeric	1/68	5/18800	0.0179566468715311	0.126234358599869	0.0984942196180254	BUB1	1	cyan	F
BP	GO:0070995	NADPH oxidation	1/68	5/18800	0.0179566468715311	0.126234358599869	0.0984942196180254	NQO1	1	cyan	F
BP	GO:0072385	minus-end-directed organelle transport along microtubule	1/68	5/18800	0.0179566468715311	0.126234358599869	0.0984942196180254	BICD1	1	cyan	F
BP	GO:0072716	response to actinomycin D	1/68	5/18800	0.0179566468715311	0.126234358599869	0.0984942196180254	MDM2	1	cyan	F
BP	GO:0086046	membrane depolarization during SA node cell action potential	1/68	5/18800	0.0179566468715311	0.126234358599869	0.0984942196180254	ANK2	1	cyan	F
BP	GO:0098708	glucose import across plasma membrane	1/68	5/18800	0.0179566468715311	0.126234358599869	0.0984942196180254	SLC2A10	1	cyan	F
BP	GO:1900736	regulation of phospholipase C-activating G protein-coupled receptor signaling pathway	1/68	5/18800	0.0179566468715311	0.126234358599869	0.0984942196180254	BICD1	1	cyan	F
BP	GO:1902462	positive regulation of mesenchymal stem cell proliferation	1/68	5/18800	0.0179566468715311	0.126234358599869	0.0984942196180254	CCNE1	1	cyan	F
BP	GO:2000371	regulation of DNA topoisomerase (ATP-hydrolyzing) activity	1/68	5/18800	0.0179566468715311	0.126234358599869	0.0984942196180254	SETMAR	1	cyan	F
BP	GO:2000373	positive regulation of DNA topoisomerase (ATP-hydrolyzing) activity	1/68	5/18800	0.0179566468715311	0.126234358599869	0.0984942196180254	SETMAR	1	cyan	F
BP	GO:2001015	negative regulation of skeletal muscle cell differentiation	1/68	5/18800	0.0179566468715311	0.126234358599869	0.0984942196180254	MSTN	1	cyan	F
BP	GO:0001658	branching involved in ureteric bud morphogenesis	2/68	57/18800	0.0181024414818168	0.126234358599869	0.0984942196180254	LGR4/TACSTD2	2	cyan	F
BP	GO:0098900	regulation of action potential	2/68	57/18800	0.0181024414818168	0.126234358599869	0.0984942196180254	ANK2/DSG2	2	cyan	F
BP	GO:0006289	nucleotide-excision repair	2/68	58/18800	0.0187056959998206	0.128162607090474	0.0999987333844698	BRIP1/RPA1	2	cyan	F
BP	GO:0010559	regulation of glycoprotein biosynthetic process	2/68	58/18800	0.0187056959998206	0.128162607090474	0.0999987333844698	IL15/SLC2A10	2	cyan	F
BP	GO:0060038	cardiac muscle cell proliferation	2/68	58/18800	0.0187056959998206	0.128162607090474	0.0999987333844698	CDK1/DIPK2A	2	cyan	F
BP	GO:0086065	cell communication involved in cardiac conduction	2/68	58/18800	0.0187056959998206	0.128162607090474	0.0999987333844698	ANK2/DSG2	2	cyan	F
BP	GO:0007548	sex differentiation	4/68	281/18800	0.0188470676128815	0.128569778628744	0.100316428529891	BRIP1/HMGB2/LGR4/NASP	4	cyan	F
BP	GO:0034728	nucleosome organization	3/68	159/18800	0.0199282412138334	0.134456821002489	0.104909786874573	CENPW/HMGB2/NASP	3	cyan	F
BP	GO:0048608	reproductive structure development	5/68	433/18800	0.0201727454974731	0.134456821002489	0.104909786874573	BRIP1/HMGB2/ITGB8/LGR4/NASP	5	cyan	F
BP	GO:0061458	reproductive system development	5/68	436/18800	0.0207137690202676	0.134456821002489	0.104909786874573	BRIP1/HMGB2/ITGB8/LGR4/NASP	5	cyan	F
BP	GO:0032200	telomere organization	3/68	162/18800	0.0209251105771043	0.134456821002489	0.104909786874573	CCNE1/RPA1/ZNF827	3	cyan	F
BP	GO:0010972	negative regulation of G2/M transition of mitotic cell cycle	2/68	62/18800	0.0212022645594229	0.134456821002489	0.104909786874573	CDK1/ORC1	2	cyan	F
BP	GO:0042255	ribosome assembly	2/68	62/18800	0.0212022645594229	0.134456821002489	0.104909786874573	RPL23A/RPL5	2	cyan	F
BP	GO:0009137	purine nucleoside diphosphate catabolic process	1/68	6/18800	0.0215096635255735	0.134456821002489	0.104909786874573	NUDT9	1	cyan	F
BP	GO:0009181	purine ribonucleoside diphosphate catabolic process	1/68	6/18800	0.0215096635255735	0.134456821002489	0.104909786874573	NUDT9	1	cyan	F
BP	GO:0030913	paranodal junction assembly	1/68	6/18800	0.0215096635255735	0.134456821002489	0.104909786874573	ANK2	1	cyan	F
BP	GO:0035609	C-terminal protein deglutamylation	1/68	6/18800	0.0215096635255735	0.134456821002489	0.104909786874573	FOLH1B	1	cyan	F
BP	GO:0035723	interleukin-15-mediated signaling pathway	1/68	6/18800	0.0215096635255735	0.134456821002489	0.104909786874573	IL15	1	cyan	F
BP	GO:0036369	transcription factor catabolic process	1/68	6/18800	0.0215096635255735	0.134456821002489	0.104909786874573	MDM2	1	cyan	F
BP	GO:0071350	cellular response to interleukin-15	1/68	6/18800	0.0215096635255735	0.134456821002489	0.104909786874573	IL15	1	cyan	F
BP	GO:0086073	bundle of His cell-Purkinje myocyte adhesion involved in cell communication	1/68	6/18800	0.0215096635255735	0.134456821002489	0.104909786874573	DSG2	1	cyan	F
BP	GO:0098704	carbohydrate import across plasma membrane	1/68	6/18800	0.0215096635255735	0.134456821002489	0.104909786874573	SLC2A10	1	cyan	F
BP	GO:0140271	hexose import across plasma membrane	1/68	6/18800	0.0215096635255735	0.134456821002489	0.104909786874573	SLC2A10	1	cyan	F
BP	GO:1900019	regulation of protein kinase C activity	1/68	6/18800	0.0215096635255735	0.134456821002489	0.104909786874573	DIPK2A	1	cyan	F
BP	GO:1900020	positive regulation of protein kinase C activity	1/68	6/18800	0.0215096635255735	0.134456821002489	0.104909786874573	DIPK2A	1	cyan	F
BP	GO:1901509	regulation of endothelial tube morphogenesis	1/68	6/18800	0.0215096635255735	0.134456821002489	0.104909786874573	CXCL10	1	cyan	F
BP	GO:1905462	regulation of DNA duplex unwinding	1/68	6/18800	0.0215096635255735	0.134456821002489	0.104909786874573	TOP2A	1	cyan	F
BP	GO:1990918	double-strand break repair involved in meiotic recombination	1/68	6/18800	0.0215096635255735	0.134456821002489	0.104909786874573	BRIP1	1	cyan	F
BP	GO:0060675	ureteric bud morphogenesis	2/68	63/18800	0.021846962460906	0.136023349607784	0.106132069097885	LGR4/TACSTD2	2	cyan	F
BP	GO:0050918	positive chemotaxis	2/68	64/18800	0.0224997511769287	0.13776238047238	0.107488946019508	CXCL10/HMGB2	2	cyan	F
BP	GO:0072171	mesonephric tubule morphogenesis	2/68	64/18800	0.0224997511769287	0.13776238047238	0.107488946019508	LGR4/TACSTD2	2	cyan	F
BP	GO:1902750	negative regulation of cell cycle G2/M phase transition	2/68	64/18800	0.0224997511769287	0.13776238047238	0.107488946019508	CDK1/ORC1	2	cyan	F
BP	GO:1903018	regulation of glycoprotein metabolic process	2/68	64/18800	0.0224997511769287	0.13776238047238	0.107488946019508	IL15/SLC2A10	2	cyan	F
BP	GO:0048511	rhythmic process	4/68	297/18800	0.0225652847555141	0.13776238047238	0.107488946019508	CDK1/LGR4/MSTN/TOP2A	4	cyan	F
BP	GO:0014823	response to activity	2/68	65/18800	0.0231605655848093	0.140351579721673	0.109509165889307	CDK1/MSTN	2	cyan	F
BP	GO:0003012	muscle system process	5/68	449/18800	0.0231682977360825	0.140351579721673	0.109509165889307	ANK2/DSG2/IL15/MSTN/SGCD	5	cyan	F
BP	GO:0006303	double-strand break repair via nonhomologous end joining	2/68	66/18800	0.0238293409148625	0.143682404199506	0.112108038028933	HMGB2/SETMAR	2	cyan	F
BP	GO:0003164	His-Purkinje system development	1/68	7/18800	0.0250500137905658	0.143682404199506	0.112108038028933	DSG2	1	cyan	F
BP	GO:0014816	skeletal muscle satellite cell differentiation	1/68	7/18800	0.0250500137905658	0.143682404199506	0.112108038028933	MSTN	1	cyan	F
BP	GO:0032075	positive regulation of nuclease activity	1/68	7/18800	0.0250500137905658	0.143682404199506	0.112108038028933	HMGB2	1	cyan	F
BP	GO:0048631	regulation of skeletal muscle tissue growth	1/68	7/18800	0.0250500137905658	0.143682404199506	0.112108038028933	MSTN	1	cyan	F
BP	GO:0051026	chiasma assembly	1/68	7/18800	0.0250500137905658	0.143682404199506	0.112108038028933	BRIP1	1	cyan	F
BP	GO:0051305	chromosome movement towards spindle pole	1/68	7/18800	0.0250500137905658	0.143682404199506	0.112108038028933	DLGAP5	1	cyan	F
BP	GO:0086042	cardiac muscle cell-cardiac muscle cell adhesion	1/68	7/18800	0.0250500137905658	0.143682404199506	0.112108038028933	DSG2	1	cyan	F
BP	GO:0090166	Golgi disassembly	1/68	7/18800	0.0250500137905658	0.143682404199506	0.112108038028933	CDK1	1	cyan	F
BP	GO:1900028	negative regulation of ruffle assembly	1/68	7/18800	0.0250500137905658	0.143682404199506	0.112108038028933	TACSTD2	1	cyan	F
BP	GO:1902460	regulation of mesenchymal stem cell proliferation	1/68	7/18800	0.0250500137905658	0.143682404199506	0.112108038028933	CCNE1	1	cyan	F
BP	GO:1903566	positive regulation of protein localization to cilium	1/68	7/18800	0.0250500137905658	0.143682404199506	0.112108038028933	GAS8	1	cyan	F
BP	GO:1904781	positive regulation of protein localization to centrosome	1/68	7/18800	0.0250500137905658	0.143682404199506	0.112108038028933	BICD1	1	cyan	F
BP	GO:1905446	regulation of mitochondrial ATP synthesis coupled electron transport	1/68	7/18800	0.0250500137905658	0.143682404199506	0.112108038028933	CDK1	1	cyan	F
BP	GO:0042770	signal transduction in response to DNA damage	3/68	174/18800	0.0251833404428707	0.143682404199506	0.112108038028933	BRIP1/CDK1/MDM2	3	cyan	F
BP	GO:0048771	tissue remodeling	3/68	174/18800	0.0251833404428707	0.143682404199506	0.112108038028933	IL15/LGR4/MDM2	3	cyan	F
BP	GO:0090307	mitotic spindle assembly	2/68	69/18800	0.0258827900017594	0.147138034466523	0.11480428974846	KIF11/PRC1	2	cyan	F
BP	GO:0007286	spermatid development	3/68	177/18800	0.0263155884820252	0.149058333315154	0.116302600815487	ARMC2/BRIP1/HMGB2	3	cyan	F
BP	GO:0006941	striated muscle contraction	3/68	178/18800	0.02669901526577	0.150686168892062	0.117572717736049	ANK2/DSG2/SGCD	3	cyan	F
BP	GO:1904427	positive regulation of calcium ion transmembrane transport	2/68	71/18800	0.0272903889624252	0.150903974779892	0.11774266054075	ANK2/CXCL10	2	cyan	F
BP	GO:0042273	ribosomal large subunit biogenesis	2/68	72/18800	0.0280055892241583	0.150903974779892	0.11774266054075	RPL23A/RPL5	2	cyan	F
BP	GO:0072078	nephron tubule morphogenesis	2/68	72/18800	0.0280055892241583	0.150903974779892	0.11774266054075	LGR4/TACSTD2	2	cyan	F
BP	GO:0009191	ribonucleoside diphosphate catabolic process	1/68	8/18800	0.0285777421501807	0.150903974779892	0.11774266054075	NUDT9	1	cyan	F
BP	GO:0009629	response to gravity	1/68	8/18800	0.0285777421501807	0.150903974779892	0.11774266054075	MSTN	1	cyan	F
BP	GO:0010519	negative regulation of phospholipase activity	1/68	8/18800	0.0285777421501807	0.150903974779892	0.11774266054075	BICD1	1	cyan	F
BP	GO:0010911	regulation of isomerase activity	1/68	8/18800	0.0285777421501807	0.150903974779892	0.11774266054075	SETMAR	1	cyan	F
BP	GO:0010912	positive regulation of isomerase activity	1/68	8/18800	0.0285777421501807	0.150903974779892	0.11774266054075	SETMAR	1	cyan	F
BP	GO:0032825	positive regulation of natural killer cell differentiation	1/68	8/18800	0.0285777421501807	0.150903974779892	0.11774266054075	IL15	1	cyan	F
BP	GO:0035608	protein deglutamylation	1/68	8/18800	0.0285777421501807	0.150903974779892	0.11774266054075	FOLH1B	1	cyan	F
BP	GO:0040016	embryonic cleavage	1/68	8/18800	0.0285777421501807	0.150903974779892	0.11774266054075	TOP2A	1	cyan	F
BP	GO:0051256	mitotic spindle midzone assembly	1/68	8/18800	0.0285777421501807	0.150903974779892	0.11774266054075	PRC1	1	cyan	F
BP	GO:0060022	hard palate development	1/68	8/18800	0.0285777421501807	0.150903974779892	0.11774266054075	ITGB8	1	cyan	F
BP	GO:0070672	response to interleukin-15	1/68	8/18800	0.0285777421501807	0.150903974779892	0.11774266054075	IL15	1	cyan	F
BP	GO:0070837	dehydroascorbic acid transport	1/68	8/18800	0.0285777421501807	0.150903974779892	0.11774266054075	SLC2A10	1	cyan	F
BP	GO:0072282	metanephric nephron tubule morphogenesis	1/68	8/18800	0.0285777421501807	0.150903974779892	0.11774266054075	LGR4	1	cyan	F
BP	GO:0097168	mesenchymal stem cell proliferation	1/68	8/18800	0.0285777421501807	0.150903974779892	0.11774266054075	CCNE1	1	cyan	F
BP	GO:1901388	regulation of transforming growth factor beta activation	1/68	8/18800	0.0285777421501807	0.150903974779892	0.11774266054075	ITGB8	1	cyan	F
BP	GO:0048515	spermatid differentiation	3/68	183/18800	0.0286611755796099	0.150903974779892	0.11774266054075	ARMC2/BRIP1/HMGB2	3	cyan	F
BP	GO:0055001	muscle cell development	3/68	183/18800	0.0286611755796099	0.150903974779892	0.11774266054075	ANK2/CDK1/SGCD	3	cyan	F
BP	GO:0072088	nephron epithelium morphogenesis	2/68	74/18800	0.0294584795876258	0.154583125327709	0.120613313713814	LGR4/TACSTD2	2	cyan	F
BP	GO:0007051	spindle organization	3/68	188/18800	0.0306982324651813	0.154934612350158	0.12088756107694	DLGAP5/KIF11/PRC1	3	cyan	F
BP	GO:0061333	renal tubule morphogenesis	2/68	76/18800	0.0309409447341348	0.154934612350158	0.12088756107694	LGR4/TACSTD2	2	cyan	F
BP	GO:0072089	stem cell proliferation	2/68	76/18800	0.0309409447341348	0.154934612350158	0.12088756107694	CCNE1/HMGB2	2	cyan	F
BP	GO:0045787	positive regulation of cell cycle	4/68	329/18800	0.0312704072535293	0.154934612350158	0.12088756107694	CDK1/DLGAP5/MDM2/UBE2C	4	cyan	F
BP	GO:1901654	response to ketone	3/68	190/18800	0.0315339711559196	0.154934612350158	0.12088756107694	MSTN/NASP/NQO1	3	cyan	F
BP	GO:0055117	regulation of cardiac muscle contraction	2/68	77/18800	0.0316931147380782	0.154934612350158	0.12088756107694	ANK2/DSG2	2	cyan	F
BP	GO:0072028	nephron morphogenesis	2/68	77/18800	0.0316931147380782	0.154934612350158	0.12088756107694	LGR4/TACSTD2	2	cyan	F
BP	GO:0086001	cardiac muscle cell action potential	2/68	77/18800	0.0316931147380782	0.154934612350158	0.12088756107694	ANK2/DSG2	2	cyan	F
BP	GO:0000022	mitotic spindle elongation	1/68	9/18800	0.0320928929342265	0.154934612350158	0.12088756107694	PRC1	1	cyan	F
BP	GO:0001866	NK T cell proliferation	1/68	9/18800	0.0320928929342265	0.154934612350158	0.12088756107694	IL15	1	cyan	F
BP	GO:0006012	galactose metabolic process	1/68	9/18800	0.0320928929342265	0.154934612350158	0.12088756107694	GALK2	1	cyan	F
BP	GO:0007084	mitotic nuclear membrane reassembly	1/68	9/18800	0.0320928929342265	0.154934612350158	0.12088756107694	UBE2I	1	cyan	F
BP	GO:0008298	intracellular mRNA localization	1/68	9/18800	0.0320928929342265	0.154934612350158	0.12088756107694	BICD1	1	cyan	F
BP	GO:0010248	establishment or maintenance of transmembrane electrochemical gradient	1/68	9/18800	0.0320928929342265	0.154934612350158	0.12088756107694	ATP4A	1	cyan	F
BP	GO:0010994	free ubiquitin chain polymerization	1/68	9/18800	0.0320928929342265	0.154934612350158	0.12088756107694	UBE2C	1	cyan	F
BP	GO:0033292	T-tubule organization	1/68	9/18800	0.0320928929342265	0.154934612350158	0.12088756107694	ANK2	1	cyan	F
BP	GO:0044597	daunorubicin metabolic process	1/68	9/18800	0.0320928929342265	0.154934612350158	0.12088756107694	CBR4	1	cyan	F
BP	GO:0046602	regulation of mitotic centrosome separation	1/68	9/18800	0.0320928929342265	0.154934612350158	0.12088756107694	KIF11	1	cyan	F
BP	GO:0048630	skeletal muscle tissue growth	1/68	9/18800	0.0320928929342265	0.154934612350158	0.12088756107694	MSTN	1	cyan	F
BP	GO:0060050	positive regulation of protein glycosylation	1/68	9/18800	0.0320928929342265	0.154934612350158	0.12088756107694	IL15	1	cyan	F
BP	GO:0060392	negative regulation of SMAD protein signal transduction	1/68	9/18800	0.0320928929342265	0.154934612350158	0.12088756107694	SLC2A10	1	cyan	F
BP	GO:0086015	SA node cell action potential	1/68	9/18800	0.0320928929342265	0.154934612350158	0.12088756107694	ANK2	1	cyan	F
BP	GO:0086018	SA node cell to atrial cardiac muscle cell signaling	1/68	9/18800	0.0320928929342265	0.154934612350158	0.12088756107694	ANK2	1	cyan	F
BP	GO:0101024	mitotic nuclear membrane organization	1/68	9/18800	0.0320928929342265	0.154934612350158	0.12088756107694	UBE2I	1	cyan	F
BP	GO:1905331	negative regulation of morphogenesis of an epithelium	1/68	9/18800	0.0320928929342265	0.154934612350158	0.12088756107694	TACSTD2	1	cyan	F
BP	GO:2000818	negative regulation of myoblast proliferation	1/68	9/18800	0.0320928929342265	0.154934612350158	0.12088756107694	MSTN	1	cyan	F
BP	GO:0051279	regulation of release of sequestered calcium ion into cytosol	2/68	80/18800	0.0339926475485662	0.162352778170864	0.12667557680904	ANK2/CXCL10	2	cyan	F
BP	GO:0009566	fertilization	3/68	196/18800	0.034112644428856	0.162352778170864	0.12667557680904	CDK1/MEIOB/TDRD9	3	cyan	F
BP	GO:0044773	mitotic DNA damage checkpoint signaling	2/68	81/18800	0.034773299427409	0.162352778170864	0.12667557680904	CDK1/MDM2	2	cyan	F
BP	GO:0045445	myoblast differentiation	2/68	81/18800	0.034773299427409	0.162352778170864	0.12667557680904	CXCL10/MSTN	2	cyan	F
BP	GO:0055013	cardiac muscle cell development	2/68	81/18800	0.034773299427409	0.162352778170864	0.12667557680904	CDK1/SGCD	2	cyan	F
BP	GO:0002934	desmosome organization	1/68	10/18800	0.0355955103191696	0.162352778170864	0.12667557680904	DSG2	1	cyan	F
BP	GO:0030638	polyketide metabolic process	1/68	10/18800	0.0355955103191696	0.162352778170864	0.12667557680904	CBR4	1	cyan	F
BP	GO:0030647	aminoglycoside antibiotic metabolic process	1/68	10/18800	0.0355955103191696	0.162352778170864	0.12667557680904	CBR4	1	cyan	F
BP	GO:0032819	positive regulation of natural killer cell proliferation	1/68	10/18800	0.0355955103191696	0.162352778170864	0.12667557680904	IL15	1	cyan	F
BP	GO:0033314	mitotic DNA replication checkpoint signaling	1/68	10/18800	0.0355955103191696	0.162352778170864	0.12667557680904	ORC1	1	cyan	F
BP	GO:0044598	doxorubicin metabolic process	1/68	10/18800	0.0355955103191696	0.162352778170864	0.12667557680904	CBR4	1	cyan	F
BP	GO:0045144	meiotic sister chromatid segregation	1/68	10/18800	0.0355955103191696	0.162352778170864	0.12667557680904	BUB1	1	cyan	F
BP	GO:0051177	meiotic sister chromatid cohesion	1/68	10/18800	0.0355955103191696	0.162352778170864	0.12667557680904	BUB1	1	cyan	F
BP	GO:0051231	spindle elongation	1/68	10/18800	0.0355955103191696	0.162352778170864	0.12667557680904	PRC1	1	cyan	F
BP	GO:0055015	ventricular cardiac muscle cell development	1/68	10/18800	0.0355955103191696	0.162352778170864	0.12667557680904	CDK1	1	cyan	F
BP	GO:0072173	metanephric tubule morphogenesis	1/68	10/18800	0.0355955103191696	0.162352778170864	0.12667557680904	LGR4	1	cyan	F
BP	GO:1904526	regulation of microtubule binding	1/68	10/18800	0.0355955103191696	0.162352778170864	0.12667557680904	GAS8	1	cyan	F
BP	GO:1904779	regulation of protein localization to centrosome	1/68	10/18800	0.0355955103191696	0.162352778170864	0.12667557680904	BICD1	1	cyan	F
BP	GO:2000434	regulation of protein neddylation	1/68	10/18800	0.0355955103191696	0.162352778170864	0.12667557680904	RPL5	1	cyan	F
BP	GO:0007179	transforming growth factor beta receptor signaling pathway	3/68	200/18800	0.0358910770738125	0.16275462407171	0.126989116631713	ITGB8/MSTN/SLC2A10	3	cyan	F
BP	GO:0022618	ribonucleoprotein complex assembly	3/68	200/18800	0.0358910770738125	0.16275462407171	0.126989116631713	GEMIN2/RPL23A/RPL5	3	cyan	F
BP	GO:0060395	SMAD protein signal transduction	2/68	83/18800	0.0363554580638253	0.164385342081101	0.128261482567052	MSTN/SLC2A10	2	cyan	F
BP	GO:0007623	circadian rhythm	3/68	205/18800	0.0381804787751316	0.171299906529791	0.133656563881887	CDK1/LGR4/TOP2A	3	cyan	F
BP	GO:0031497	chromatin assembly	3/68	205/18800	0.0381804787751316	0.171299906529791	0.133656563881887	CENPW/HMGB2/NASP	3	cyan	F
BP	GO:0007135	meiosis II	1/68	11/18800	0.0390856383286585	0.171299906529791	0.133656563881887	BUB1	1	cyan	F
BP	GO:0036363	transforming growth factor beta activation	1/68	11/18800	0.0390856383286585	0.171299906529791	0.133656563881887	ITGB8	1	cyan	F
BP	GO:0042118	endothelial cell activation	1/68	11/18800	0.0390856383286585	0.171299906529791	0.133656563881887	CXCL10	1	cyan	F
BP	GO:0045654	positive regulation of megakaryocyte differentiation	1/68	11/18800	0.0390856383286585	0.171299906529791	0.133656563881887	HMGB2	1	cyan	F
BP	GO:0061983	meiosis II cell cycle process	1/68	11/18800	0.0390856383286585	0.171299906529791	0.133656563881887	BUB1	1	cyan	F
BP	GO:0086070	SA node cell to atrial cardiac muscle cell communication	1/68	11/18800	0.0390856383286585	0.171299906529791	0.133656563881887	ANK2	1	cyan	F
BP	GO:1903564	regulation of protein localization to cilium	1/68	11/18800	0.0390856383286585	0.171299906529791	0.133656563881887	GAS8	1	cyan	F
BP	GO:1904668	positive regulation of ubiquitin protein ligase activity	1/68	11/18800	0.0390856383286585	0.171299906529791	0.133656563881887	UBE2C	1	cyan	F
BP	GO:2000480	negative regulation of cAMP-dependent protein kinase activity	1/68	11/18800	0.0390856383286585	0.171299906529791	0.133656563881887	PRKAR2A	1	cyan	F
BP	GO:0071826	ribonucleoprotein complex subunit organization	3/68	208/18800	0.0395893337916415	0.171643198584821	0.133924417130688	GEMIN2/RPL23A/RPL5	3	cyan	F
BP	GO:0035082	axoneme assembly	2/68	87/18800	0.0396015537843882	0.171643198584821	0.133924417130688	ARMC2/GAS8	2	cyan	F
BP	GO:0055006	cardiac cell development	2/68	87/18800	0.0396015537843882	0.171643198584821	0.133924417130688	CDK1/SGCD	2	cyan	F
BP	GO:0055017	cardiac muscle tissue growth	2/68	87/18800	0.0396015537843882	0.171643198584821	0.133924417130688	CDK1/DIPK2A	2	cyan	F
BP	GO:0010639	negative regulation of organelle organization	4/68	356/18800	0.0399663566493024	0.172747144856076	0.134785769996052	BUB1/SETMAR/TACSTD2/TOP2A	4	cyan	F
BP	GO:0008016	regulation of heart contraction	3/68	211/18800	0.0410244654994972	0.176833479034921	0.1379741277499	ANK2/DSG2/MDM2	3	cyan	F
BP	GO:0070301	cellular response to hydrogen peroxide	2/68	90/18800	0.0421058608101357	0.178561097295755	0.139322099999975	CDK1/NQO1	2	cyan	F
BP	GO:0010992	ubiquitin recycling	1/68	12/18800	0.0425633208340422	0.178561097295755	0.139322099999975	UBE2C	1	cyan	F
BP	GO:0014842	regulation of skeletal muscle satellite cell proliferation	1/68	12/18800	0.0425633208340422	0.178561097295755	0.139322099999975	MSTN	1	cyan	F
BP	GO:0032817	regulation of natural killer cell proliferation	1/68	12/18800	0.0425633208340422	0.178561097295755	0.139322099999975	IL15	1	cyan	F
BP	GO:0032823	regulation of natural killer cell differentiation	1/68	12/18800	0.0425633208340422	0.178561097295755	0.139322099999975	IL15	1	cyan	F
BP	GO:0051255	spindle midzone assembly	1/68	12/18800	0.0425633208340422	0.178561097295755	0.139322099999975	PRC1	1	cyan	F
BP	GO:0070601	centromeric sister chromatid cohesion	1/68	12/18800	0.0425633208340422	0.178561097295755	0.139322099999975	BUB1	1	cyan	F
BP	GO:0098911	regulation of ventricular cardiac muscle cell action potential	1/68	12/18800	0.0425633208340422	0.178561097295755	0.139322099999975	DSG2	1	cyan	F
BP	GO:1904667	negative regulation of ubiquitin protein ligase activity	1/68	12/18800	0.0425633208340422	0.178561097295755	0.139322099999975	RPL5	1	cyan	F
BP	GO:1905214	regulation of RNA binding	1/68	12/18800	0.0425633208340422	0.178561097295755	0.139322099999975	GEMIN2	1	cyan	F
BP	GO:0032465	regulation of cytokinesis	2/68	91/18800	0.0429536086576638	0.179239925489028	0.139851754952024	KIF20A/PRC1	2	cyan	F
BP	GO:0072080	nephron tubule development	2/68	91/18800	0.0429536086576638	0.179239925489028	0.139851754952024	LGR4/TACSTD2	2	cyan	F
BP	GO:0060993	kidney morphogenesis	2/68	93/18800	0.0446682352551501	0.18517660471698	0.144483842397671	LGR4/TACSTD2	2	cyan	F
BP	GO:0001657	ureteric bud development	2/68	94/18800	0.0455350026419179	0.18517660471698	0.144483842397671	LGR4/TACSTD2	2	cyan	F
BP	GO:0002690	positive regulation of leukocyte chemotaxis	2/68	94/18800	0.0455350026419179	0.18517660471698	0.144483842397671	CXCL10/MSTN	2	cyan	F
BP	GO:0061326	renal tubule development	2/68	94/18800	0.0455350026419179	0.18517660471698	0.144483842397671	LGR4/TACSTD2	2	cyan	F
BP	GO:0071900	regulation of protein serine/threonine kinase activity	4/68	372/18800	0.0457108504811031	0.18517660471698	0.144483842397671	CCNE1/CDKN2C/DIPK2A/PRKAR2A	4	cyan	F
BP	GO:0007144	female meiosis I	1/68	13/18800	0.04602860155489	0.18517660471698	0.144483842397671	MEIOB	1	cyan	F
BP	GO:0009134	nucleoside diphosphate catabolic process	1/68	13/18800	0.04602860155489	0.18517660471698	0.144483842397671	NUDT9	1	cyan	F
BP	GO:0010771	negative regulation of cell morphogenesis involved in differentiation	1/68	13/18800	0.04602860155489	0.18517660471698	0.144483842397671	TACSTD2	1	cyan	F
BP	GO:0014857	regulation of skeletal muscle cell proliferation	1/68	13/18800	0.04602860155489	0.18517660471698	0.144483842397671	MSTN	1	cyan	F
BP	GO:0051132	NK T cell activation	1/68	13/18800	0.04602860155489	0.18517660471698	0.144483842397671	IL15	1	cyan	F
BP	GO:0051451	myoblast migration	1/68	13/18800	0.04602860155489	0.18517660471698	0.144483842397671	MSTN	1	cyan	F
BP	GO:0072393	microtubule anchoring at microtubule organizing center	1/68	13/18800	0.04602860155489	0.18517660471698	0.144483842397671	BICD1	1	cyan	F
BP	GO:0072520	seminiferous tubule development	1/68	13/18800	0.04602860155489	0.18517660471698	0.144483842397671	BRIP1	1	cyan	F
BP	GO:1900025	negative regulation of substrate adhesion-dependent cell spreading	1/68	13/18800	0.04602860155489	0.18517660471698	0.144483842397671	TACSTD2	1	cyan	F
BP	GO:0072163	mesonephric epithelium development	2/68	95/18800	0.0464079990264942	0.185750383858595	0.144931532942569	LGR4/TACSTD2	2	cyan	F
BP	GO:0072164	mesonephric tubule development	2/68	95/18800	0.0464079990264942	0.185750383858595	0.144931532942569	LGR4/TACSTD2	2	cyan	F
BP	GO:0006942	regulation of striated muscle contraction	2/68	96/18800	0.0472871694969857	0.188308550611093	0.146927539740834	ANK2/DSG2	2	cyan	F
BP	GO:0060419	heart growth	2/68	96/18800	0.0472871694969857	0.188308550611093	0.146927539740834	CDK1/DIPK2A	2	cyan	F
BP	GO:0010389	regulation of G2/M transition of mitotic cell cycle	2/68	97/18800	0.0481724594467775	0.191348326258212	0.149299321350039	CDK1/ORC1	2	cyan	F
BP	GO:0008406	gonad development	3/68	226/18800	0.0485899256631409	0.191695089504614	0.149569882992094	BRIP1/HMGB2/NASP	3	cyan	F
BP	GO:0000079	regulation of cyclin-dependent protein serine/threonine kinase activity	2/68	98/18800	0.0490638145730964	0.191695089504614	0.149569882992094	CCNE1/CDKN2C	2	cyan	F
BP	GO:0061337	cardiac conduction	2/68	98/18800	0.0490638145730964	0.191695089504614	0.149569882992094	ANK2/DSG2	2	cyan	F
BP	GO:0001787	natural killer cell proliferation	1/68	14/18800	0.0494815240595083	0.191695089504614	0.149569882992094	IL15	1	cyan	F
BP	GO:0007100	mitotic centrosome separation	1/68	14/18800	0.0494815240595083	0.191695089504614	0.149569882992094	KIF11	1	cyan	F
BP	GO:0014841	skeletal muscle satellite cell proliferation	1/68	14/18800	0.0494815240595083	0.191695089504614	0.149569882992094	MSTN	1	cyan	F
BP	GO:0030007	cellular potassium ion homeostasis	1/68	14/18800	0.0494815240595083	0.191695089504614	0.149569882992094	ATP4A	1	cyan	F
BP	GO:0034392	negative regulation of smooth muscle cell apoptotic process	1/68	14/18800	0.0494815240595083	0.191695089504614	0.149569882992094	DIPK2A	1	cyan	F
BP	GO:0055012	ventricular cardiac muscle cell differentiation	1/68	14/18800	0.0494815240595083	0.191695089504614	0.149569882992094	CDK1	1	cyan	F
BP	GO:0071236	cellular response to antibiotic	1/68	14/18800	0.0494815240595083	0.191695089504614	0.149569882992094	MDM2	1	cyan	F
BP	GO:0001823	mesonephros development	2/68	99/18800	0.0499611808755812	0.193076583235928	0.15064779195826	LGR4/TACSTD2	2	cyan	F
BP	GO:0045137	development of primary sexual characteristics	3/68	231/18800	0.0512541565701454	0.196764987535551	0.153525665361005	BRIP1/HMGB2/NASP	3	cyan	F
BP	GO:1904029	regulation of cyclin-dependent protein kinase activity	2/68	101/18800	0.0517737325111242	0.196764987535551	0.153525665361005	CCNE1/CDKN2C	2	cyan	F
BP	GO:0010452	histone H3-K36 methylation	1/68	15/18800	0.0529221317654572	0.196764987535551	0.153525665361005	SETMAR	1	cyan	F
BP	GO:0014856	skeletal muscle cell proliferation	1/68	15/18800	0.0529221317654572	0.196764987535551	0.153525665361005	MSTN	1	cyan	F
BP	GO:0015074	DNA integration	1/68	15/18800	0.0529221317654572	0.196764987535551	0.153525665361005	SETMAR	1	cyan	F
BP	GO:0036376	sodium ion export across plasma membrane	1/68	15/18800	0.0529221317654572	0.196764987535551	0.153525665361005	ATP4A	1	cyan	F
BP	GO:0043518	negative regulation of DNA damage response, signal transduction by p53 class mediator	1/68	15/18800	0.0529221317654572	0.196764987535551	0.153525665361005	MDM2	1	cyan	F
BP	GO:0045842	positive regulation of mitotic metaphase/anaphase transition	1/68	15/18800	0.0529221317654572	0.196764987535551	0.153525665361005	DLGAP5	1	cyan	F
BP	GO:0048308	organelle inheritance	1/68	15/18800	0.0529221317654572	0.196764987535551	0.153525665361005	CDK1	1	cyan	F
BP	GO:0048313	Golgi inheritance	1/68	15/18800	0.0529221317654572	0.196764987535551	0.153525665361005	CDK1	1	cyan	F
BP	GO:0051290	protein heterotetramerization	1/68	15/18800	0.0529221317654572	0.196764987535551	0.153525665361005	CBR4	1	cyan	F
BP	GO:0051299	centrosome separation	1/68	15/18800	0.0529221317654572	0.196764987535551	0.153525665361005	KIF11	1	cyan	F
BP	GO:0060049	regulation of protein glycosylation	1/68	15/18800	0.0529221317654572	0.196764987535551	0.153525665361005	IL15	1	cyan	F
BP	GO:0072498	embryonic skeletal joint development	1/68	15/18800	0.0529221317654572	0.196764987535551	0.153525665361005	SLC2A10	1	cyan	F
BP	GO:0086069	bundle of His cell to Purkinje myocyte communication	1/68	15/18800	0.0529221317654572	0.196764987535551	0.153525665361005	DSG2	1	cyan	F
BP	GO:1901970	positive regulation of mitotic sister chromatid separation	1/68	15/18800	0.0529221317654572	0.196764987535551	0.153525665361005	DLGAP5	1	cyan	F
BP	GO:0097305	response to alcohol	3/68	235/18800	0.0534360013458888	0.197914355324658	0.154422458315774	CDK1/MSTN/NQO1	3	cyan	F
BP	GO:0010522	regulation of calcium ion transport into cytosol	2/68	103/18800	0.0536096883447927	0.197914355324658	0.154422458315774	ANK2/CXCL10	2	cyan	F
BP	GO:1901796	regulation of signal transduction by p53 class mediator	2/68	103/18800	0.0536096883447927	0.197914355324658	0.154422458315774	MDM2/RPL5	2	cyan	F
BP	GO:0033673	negative regulation of kinase activity	3/68	236/18800	0.0539884205354121	0.198844675633947	0.155148339715059	CDKN2C/MSTN/PRKAR2A	3	cyan	F
BP	GO:0006266	DNA ligation	1/68	16/18800	0.0563504679400618	0.204392451426182	0.159476985682231	TOP2A	1	cyan	F
BP	GO:0018410	C-terminal protein amino acid modification	1/68	16/18800	0.0563504679400618	0.204392451426182	0.159476985682231	FOLH1B	1	cyan	F
BP	GO:0072224	metanephric glomerulus development	1/68	16/18800	0.0563504679400618	0.204392451426182	0.159476985682231	LGR4	1	cyan	F
BP	GO:1902101	positive regulation of metaphase/anaphase transition of cell cycle	1/68	16/18800	0.0563504679400618	0.204392451426182	0.159476985682231	DLGAP5	1	cyan	F
BP	GO:2001034	positive regulation of double-strand break repair via nonhomologous end joining	1/68	16/18800	0.0563504679400618	0.204392451426182	0.159476985682231	SETMAR	1	cyan	F
BP	GO:2001044	regulation of integrin-mediated signaling pathway	1/68	16/18800	0.0563504679400618	0.204392451426182	0.159476985682231	SLC2A10	1	cyan	F
BP	GO:0003279	cardiac septum development	2/68	106/18800	0.0564065847466774	0.204392451426182	0.159476985682231	ANK2/MDM2	2	cyan	F
BP	GO:0007229	integrin-mediated signaling pathway	2/68	107/18800	0.057350132267793	0.207332621032643	0.161771049787638	ITGB8/SLC2A10	2	cyan	F
BP	GO:1902749	regulation of cell cycle G2/M phase transition	2/68	108/18800	0.0582992183374008	0.210279249589384	0.164070153481905	CDK1/ORC1	2	cyan	F
BP	GO:0009408	response to heat	2/68	109/18800	0.0592537919019381	0.211678910326756	0.16516223723459	CXCL10/MSTN	2	cyan	F
BP	GO:1903320	regulation of protein modification by small protein conjugation or removal	3/68	246/18800	0.0596639396436024	0.211678910326756	0.16516223723459	RPL5/UBE2C/UBE2I	3	cyan	F
BP	GO:0000076	DNA replication checkpoint signaling	1/68	17/18800	0.0597665757009261	0.211678910326756	0.16516223723459	ORC1	1	cyan	F
BP	GO:0010819	regulation of T cell chemotaxis	1/68	17/18800	0.0597665757009261	0.211678910326756	0.16516223723459	CXCL10	1	cyan	F
BP	GO:0060192	negative regulation of lipase activity	1/68	17/18800	0.0597665757009261	0.211678910326756	0.16516223723459	BICD1	1	cyan	F
BP	GO:0061952	midbody abscission	1/68	17/18800	0.0597665757009261	0.211678910326756	0.16516223723459	KIF20A	1	cyan	F
BP	GO:0070200	establishment of protein localization to telomere	1/68	17/18800	0.0597665757009261	0.211678910326756	0.16516223723459	ZNF827	1	cyan	F
BP	GO:0140374	antiviral innate immune response	1/68	17/18800	0.0597665757009261	0.211678910326756	0.16516223723459	CXCL10	1	cyan	F
BP	GO:0009636	response to toxic substance	3/68	247/18800	0.0602464790708382	0.212898030770597	0.166113454621586	BRIP1/CDK1/NQO1	3	cyan	F
BP	GO:0007088	regulation of mitotic nuclear division	2/68	111/18800	0.061179198735593	0.215224580305259	0.167928742340087	BUB1/DLGAP5	2	cyan	F
BP	GO:0072009	nephron epithelium development	2/68	111/18800	0.061179198735593	0.215224580305259	0.167928742340087	LGR4/TACSTD2	2	cyan	F
BP	GO:0090257	regulation of muscle system process	3/68	250/18800	0.0620102565211518	0.215565263922599	0.168194560358245	ANK2/DSG2/MSTN	3	cyan	F
BP	GO:0003159	morphogenesis of an endothelium	1/68	18/18800	0.0631704980164423	0.215565263922599	0.168194560358245	CXCL10	1	cyan	F
BP	GO:0006977	DNA damage response, signal transduction by p53 class mediator resulting in cell cycle arrest	1/68	18/18800	0.0631704980164423	0.215565263922599	0.168194560358245	MDM2	1	cyan	F
BP	GO:0007096	regulation of exit from mitosis	1/68	18/18800	0.0631704980164423	0.215565263922599	0.168194560358245	UBE2C	1	cyan	F
BP	GO:0010759	positive regulation of macrophage chemotaxis	1/68	18/18800	0.0631704980164423	0.215565263922599	0.168194560358245	MSTN	1	cyan	F
BP	GO:0031145	anaphase-promoting complex-dependent catabolic process	1/68	18/18800	0.0631704980164423	0.215565263922599	0.168194560358245	UBE2C	1	cyan	F
BP	GO:0033151	V(D)J recombination	1/68	18/18800	0.0631704980164423	0.215565263922599	0.168194560358245	HMGB2	1	cyan	F
BP	GO:0045116	protein neddylation	1/68	18/18800	0.0631704980164423	0.215565263922599	0.168194560358245	RPL5	1	cyan	F
BP	GO:0048535	lymph node development	1/68	18/18800	0.0631704980164423	0.215565263922599	0.168194560358245	IL15	1	cyan	F
BP	GO:0061154	endothelial tube morphogenesis	1/68	18/18800	0.0631704980164423	0.215565263922599	0.168194560358245	CXCL10	1	cyan	F
BP	GO:0072234	metanephric nephron tubule development	1/68	18/18800	0.0631704980164423	0.215565263922599	0.168194560358245	LGR4	1	cyan	F
BP	GO:0090190	positive regulation of branching involved in ureteric bud morphogenesis	1/68	18/18800	0.0631704980164423	0.215565263922599	0.168194560358245	LGR4	1	cyan	F
BP	GO:1905820	positive regulation of chromosome separation	1/68	18/18800	0.0631704980164423	0.215565263922599	0.168194560358245	DLGAP5	1	cyan	F
BP	GO:0071560	cellular response to transforming growth factor beta stimulus	3/68	252/18800	0.0631995037631584	0.215565263922599	0.168194560358245	ITGB8/MSTN/SLC2A10	3	cyan	F
BP	GO:0071675	regulation of mononuclear cell migration	2/68	116/18800	0.0660852281582383	0.223154302823039	0.174115899623089	CXCL10/MSTN	2	cyan	F
BP	GO:0034501	protein localization to kinetochore	1/68	19/18800	0.0665622777062985	0.223154302823039	0.174115899623089	CDK1	1	cyan	F
BP	GO:0045091	regulation of single stranded viral RNA replication via double stranded DNA intermediate	1/68	19/18800	0.0665622777062985	0.223154302823039	0.174115899623089	TOP2A	1	cyan	F
BP	GO:0060977	coronary vasculature morphogenesis	1/68	19/18800	0.0665622777062985	0.223154302823039	0.174115899623089	SGCD	1	cyan	F
BP	GO:0086014	atrial cardiac muscle cell action potential	1/68	19/18800	0.0665622777062985	0.223154302823039	0.174115899623089	ANK2	1	cyan	F
BP	GO:0086026	atrial cardiac muscle cell to AV node cell signaling	1/68	19/18800	0.0665622777062985	0.223154302823039	0.174115899623089	ANK2	1	cyan	F
BP	GO:0086066	atrial cardiac muscle cell to AV node cell communication	1/68	19/18800	0.0665622777062985	0.223154302823039	0.174115899623089	ANK2	1	cyan	F
BP	GO:1903083	protein localization to condensed chromosome	1/68	19/18800	0.0665622777062985	0.223154302823039	0.174115899623089	CDK1	1	cyan	F
BP	GO:0071559	response to transforming growth factor beta	3/68	258/18800	0.0668309114503759	0.223577185641023	0.174445853477246	ITGB8/MSTN/SLC2A10	3	cyan	F
BP	GO:0042752	regulation of circadian rhythm	2/68	117/18800	0.0670818979198145	0.223939357098274	0.17472843735889	CDK1/TOP2A	2	cyan	F
BP	GO:1903522	regulation of blood circulation	3/68	260/18800	0.0680624065127861	0.226320300126645	0.176586165541101	ANK2/DSG2/MDM2	3	cyan	F
BP	GO:0043500	muscle adaptation	2/68	118/18800	0.0680836084511005	0.226320300126645	0.176586165541101	IL15/MSTN	2	cyan	F
BP	GO:0051928	positive regulation of calcium ion transport	2/68	119/18800	0.0690903115089136	0.228147466167314	0.178011809837031	ANK2/CXCL10	2	cyan	F
BP	GO:0039692	single stranded viral RNA replication via double stranded DNA intermediate	1/68	20/18800	0.0699419574419874	0.228147466167314	0.178011809837031	TOP2A	1	cyan	F
BP	GO:0043011	myeloid dendritic cell differentiation	1/68	20/18800	0.0699419574419874	0.228147466167314	0.178011809837031	ITGB8	1	cyan	F
BP	GO:0043046	DNA methylation involved in gamete generation	1/68	20/18800	0.0699419574419874	0.228147466167314	0.178011809837031	TDRD9	1	cyan	F
BP	GO:0072170	metanephric tubule development	1/68	20/18800	0.0699419574419874	0.228147466167314	0.178011809837031	LGR4	1	cyan	F
BP	GO:0090026	positive regulation of monocyte chemotaxis	1/68	20/18800	0.0699419574419874	0.228147466167314	0.178011809837031	CXCL10	1	cyan	F
BP	GO:2000479	regulation of cAMP-dependent protein kinase activity	1/68	20/18800	0.0699419574419874	0.228147466167314	0.178011809837031	PRKAR2A	1	cyan	F
BP	GO:2000738	positive regulation of stem cell differentiation	1/68	20/18800	0.0699419574419874	0.228147466167314	0.178011809837031	TACSTD2	1	cyan	F
BP	GO:2001014	regulation of skeletal muscle cell differentiation	1/68	20/18800	0.0699419574419874	0.228147466167314	0.178011809837031	MSTN	1	cyan	F
BP	GO:0090100	positive regulation of transmembrane receptor protein serine/threonine kinase signaling pathway	2/68	120/18800	0.0701019591238299	0.228194966525496	0.178048871939319	MSTN/SLC2A10	2	cyan	F
BP	GO:0051209	release of sequestered calcium ion into cytosol	2/68	121/18800	0.0711185035988835	0.230072025044636	0.179513444786764	ANK2/CXCL10	2	cyan	F
BP	GO:0051225	spindle assembly	2/68	121/18800	0.0711185035988835	0.230072025044636	0.179513444786764	KIF11/PRC1	2	cyan	F
BP	GO:0055007	cardiac muscle cell differentiation	2/68	121/18800	0.0711185035988835	0.230072025044636	0.179513444786764	CDK1/SGCD	2	cyan	F
BP	GO:0030317	flagellated sperm motility	2/68	122/18800	0.0721398975082714	0.231434065640901	0.180576175465679	ARMC2/GAS8	2	cyan	F
BP	GO:0051283	negative regulation of sequestering of calcium ion	2/68	122/18800	0.0721398975082714	0.231434065640901	0.180576175465679	ANK2/CXCL10	2	cyan	F
BP	GO:0071901	negative regulation of protein serine/threonine kinase activity	2/68	122/18800	0.0721398975082714	0.231434065640901	0.180576175465679	CDKN2C/PRKAR2A	2	cyan	F
BP	GO:0097722	sperm motility	2/68	122/18800	0.0721398975082714	0.231434065640901	0.180576175465679	ARMC2/GAS8	2	cyan	F
BP	GO:0007063	regulation of sister chromatid cohesion	1/68	21/18800	0.0733095797473091	0.231434065640901	0.180576175465679	BUB1	1	cyan	F
BP	GO:0007289	spermatid nucleus differentiation	1/68	21/18800	0.0733095797473091	0.231434065640901	0.180576175465679	HMGB2	1	cyan	F
BP	GO:0014850	response to muscle activity	1/68	21/18800	0.0733095797473091	0.231434065640901	0.180576175465679	MSTN	1	cyan	F
BP	GO:0032069	regulation of nuclease activity	1/68	21/18800	0.0733095797473091	0.231434065640901	0.180576175465679	HMGB2	1	cyan	F
BP	GO:0046716	muscle cell cellular homeostasis	1/68	21/18800	0.0733095797473091	0.231434065640901	0.180576175465679	MSTN	1	cyan	F
BP	GO:0072243	metanephric nephron epithelium development	1/68	21/18800	0.0733095797473091	0.231434065640901	0.180576175465679	LGR4	1	cyan	F
BP	GO:1901739	regulation of myoblast fusion	1/68	21/18800	0.0733095797473091	0.231434065640901	0.180576175465679	CXCL10	1	cyan	F
BP	GO:2000291	regulation of myoblast proliferation	1/68	21/18800	0.0733095797473091	0.231434065640901	0.180576175465679	MSTN	1	cyan	F
BP	GO:0002688	regulation of leukocyte chemotaxis	2/68	124/18800	0.0741970452749212	0.233296921916536	0.182029667028232	CXCL10/MSTN	2	cyan	F
BP	GO:0051282	regulation of sequestering of calcium ion	2/68	124/18800	0.0741970452749212	0.233296921916536	0.182029667028232	ANK2/CXCL10	2	cyan	F
BP	GO:0032103	positive regulation of response to external stimulus	4/68	442/18800	0.0759790194986115	0.236321568568246	0.184389644255389	CXCL10/HMGB2/IL15/MSTN	4	cyan	F
BP	GO:0006268	DNA unwinding involved in DNA replication	1/68	22/18800	0.0766651869988766	0.236321568568246	0.184389644255389	RPA1	1	cyan	F
BP	GO:0006883	cellular sodium ion homeostasis	1/68	22/18800	0.0766651869988766	0.236321568568246	0.184389644255389	ATP4A	1	cyan	F
BP	GO:0010881	regulation of cardiac muscle contraction by regulation of the release of sequestered calcium ion	1/68	22/18800	0.0766651869988766	0.236321568568246	0.184389644255389	ANK2	1	cyan	F
BP	GO:0016137	glycoside metabolic process	1/68	22/18800	0.0766651869988766	0.236321568568246	0.184389644255389	CBR4	1	cyan	F
BP	GO:0032288	myelin assembly	1/68	22/18800	0.0766651869988766	0.236321568568246	0.184389644255389	ANK2	1	cyan	F
BP	GO:0051444	negative regulation of ubiquitin-protein transferase activity	1/68	22/18800	0.0766651869988766	0.236321568568246	0.184389644255389	RPL5	1	cyan	F
BP	GO:0071305	cellular response to vitamin D	1/68	22/18800	0.0766651869988766	0.236321568568246	0.184389644255389	IL15	1	cyan	F
BP	GO:0086012	membrane depolarization during cardiac muscle cell action potential	1/68	22/18800	0.0766651869988766	0.236321568568246	0.184389644255389	ANK2	1	cyan	F
BP	GO:1902644	tertiary alcohol metabolic process	1/68	22/18800	0.0766651869988766	0.236321568568246	0.184389644255389	CBR4	1	cyan	F
BP	GO:0031667	response to nutrient levels	4/68	446/18800	0.0779556385214075	0.239219010785633	0.186650370362411	BRIP1/CXCL10/IL15/NQO1	4	cyan	F
BP	GO:1903829	positive regulation of protein localization	4/68	446/18800	0.0779556385214075	0.239219010785633	0.186650370362411	BICD1/CDK1/GAS8/VSNL1	4	cyan	F
BP	GO:0042542	response to hydrogen peroxide	2/68	128/18800	0.0783674770833751	0.239219010785633	0.186650370362411	CDK1/NQO1	2	cyan	F
BP	GO:0051208	sequestering of calcium ion	2/68	128/18800	0.0783674770833751	0.239219010785633	0.186650370362411	ANK2/CXCL10	2	cyan	F
BP	GO:0071621	granulocyte chemotaxis	2/68	128/18800	0.0783674770833751	0.239219010785633	0.186650370362411	CXCL10/MSTN	2	cyan	F
BP	GO:2000027	regulation of animal organ morphogenesis	2/68	129/18800	0.0794215116188936	0.240947871052513	0.187999311686339	LGR4/TACSTD2	2	cyan	F
BP	GO:0019430	removal of superoxide radicals	1/68	23/18800	0.0800088214266153	0.240947871052513	0.187999311686339	NQO1	1	cyan	F
BP	GO:0031468	nuclear membrane reassembly	1/68	23/18800	0.0800088214266153	0.240947871052513	0.187999311686339	UBE2I	1	cyan	F
BP	GO:0034105	positive regulation of tissue remodeling	1/68	23/18800	0.0800088214266153	0.240947871052513	0.187999311686339	IL15	1	cyan	F
BP	GO:0034587	piRNA metabolic process	1/68	23/18800	0.0800088214266153	0.240947871052513	0.187999311686339	TDRD9	1	cyan	F
BP	GO:1902254	negative regulation of intrinsic apoptotic signaling pathway by p53 class mediator	1/68	23/18800	0.0800088214266153	0.240947871052513	0.187999311686339	MDM2	1	cyan	F
BP	GO:1902410	mitotic cytokinetic process	1/68	23/18800	0.0800088214266153	0.240947871052513	0.187999311686339	KIF20A	1	cyan	F
BP	GO:0051146	striated muscle cell differentiation	3/68	281/18800	0.0816098221699738	0.245298488476415	0.191393876151804	CDK1/CXCL10/SGCD	3	cyan	F
BP	GO:0001779	natural killer cell differentiation	1/68	24/18800	0.0833405251142646	0.246719403592983	0.192502543610506	IL15	1	cyan	F
BP	GO:0003181	atrioventricular valve morphogenesis	1/68	24/18800	0.0833405251142646	0.246719403592983	0.192502543610506	MDM2	1	cyan	F
BP	GO:0019835	cytolysis	1/68	24/18800	0.0833405251142646	0.246719403592983	0.192502543610506	GZMM	1	cyan	F
BP	GO:0019985	translesion synthesis	1/68	24/18800	0.0833405251142646	0.246719403592983	0.192502543610506	PCLAF	1	cyan	F
BP	GO:0030539	male genitalia development	1/68	24/18800	0.0833405251142646	0.246719403592983	0.192502543610506	LGR4	1	cyan	F
BP	GO:0032740	positive regulation of interleukin-17 production	1/68	24/18800	0.0833405251142646	0.246719403592983	0.192502543610506	IL15	1	cyan	F
BP	GO:0072202	cell differentiation involved in metanephros development	1/68	24/18800	0.0833405251142646	0.246719403592983	0.192502543610506	LGR4	1	cyan	F
BP	GO:0072207	metanephric epithelium development	1/68	24/18800	0.0833405251142646	0.246719403592983	0.192502543610506	LGR4	1	cyan	F
BP	GO:1902600	proton transmembrane transport	2/68	133/18800	0.0836819969871812	0.247263753809581	0.19292727226899	ATP4A/SLC2A10	2	cyan	F
BP	GO:0032816	positive regulation of natural killer cell activation	1/68	25/18800	0.0866603399998751	0.251331004546773	0.196100740188452	IL15	1	cyan	F
BP	GO:0033233	regulation of protein sumoylation	1/68	25/18800	0.0866603399998751	0.251331004546773	0.196100740188452	UBE2I	1	cyan	F
BP	GO:0046835	carbohydrate phosphorylation	1/68	25/18800	0.0866603399998751	0.251331004546773	0.196100740188452	GALK2	1	cyan	F
BP	GO:0051450	myoblast proliferation	1/68	25/18800	0.0866603399998751	0.251331004546773	0.196100740188452	MSTN	1	cyan	F
BP	GO:0060307	regulation of ventricular cardiac muscle cell membrane repolarization	1/68	25/18800	0.0866603399998751	0.251331004546773	0.196100740188452	ANK2	1	cyan	F
BP	GO:0071450	cellular response to oxygen radical	1/68	25/18800	0.0866603399998751	0.251331004546773	0.196100740188452	NQO1	1	cyan	F
BP	GO:0071451	cellular response to superoxide	1/68	25/18800	0.0866603399998751	0.251331004546773	0.196100740188452	NQO1	1	cyan	F
BP	GO:0071459	protein localization to chromosome, centromeric region	1/68	25/18800	0.0866603399998751	0.251331004546773	0.196100740188452	CDK1	1	cyan	F
BP	GO:0072273	metanephric nephron morphogenesis	1/68	25/18800	0.0866603399998751	0.251331004546773	0.196100740188452	LGR4	1	cyan	F
BP	GO:1905523	positive regulation of macrophage migration	1/68	25/18800	0.0866603399998751	0.251331004546773	0.196100740188452	MSTN	1	cyan	F
BP	GO:0060294	cilium movement involved in cell motility	2/68	138/18800	0.089104054920809	0.256189246929085	0.199891378470045	ARMC2/GAS8	2	cyan	F
BP	GO:0000737	DNA catabolic process, endonucleolytic	1/68	26/18800	0.0899683078763071	0.256189246929085	0.199891378470045	SETMAR	1	cyan	F
BP	GO:0001573	ganglioside metabolic process	1/68	26/18800	0.0899683078763071	0.256189246929085	0.199891378470045	ITGB8	1	cyan	F
BP	GO:0010882	regulation of cardiac muscle contraction by calcium ion signaling	1/68	26/18800	0.0899683078763071	0.256189246929085	0.199891378470045	ANK2	1	cyan	F
BP	GO:0018027	peptidyl-lysine dimethylation	1/68	26/18800	0.0899683078763071	0.256189246929085	0.199891378470045	SETMAR	1	cyan	F
BP	GO:0062009	secondary palate development	1/68	26/18800	0.0899683078763071	0.256189246929085	0.199891378470045	ITGB8	1	cyan	F
BP	GO:0070199	establishment of protein localization to chromosome	1/68	26/18800	0.0899683078763071	0.256189246929085	0.199891378470045	ZNF827	1	cyan	F
BP	GO:0071549	cellular response to dexamethasone stimulus	1/68	26/18800	0.0899683078763071	0.256189246929085	0.199891378470045	MSTN	1	cyan	F
BP	GO:1901623	regulation of lymphocyte chemotaxis	1/68	26/18800	0.0899683078763071	0.256189246929085	0.199891378470045	CXCL10	1	cyan	F
BP	GO:1904385	cellular response to angiotensin	1/68	26/18800	0.0899683078763071	0.256189246929085	0.199891378470045	BRIP1	1	cyan	F
BP	GO:0051783	regulation of nuclear division	2/68	139/18800	0.0902008896603979	0.256386224415153	0.200045069937153	BUB1/DLGAP5	2	cyan	F
BP	GO:0000086	G2/M transition of mitotic cell cycle	2/68	140/18800	0.0913017650952502	0.257626679656009	0.201012933776082	CDK1/ORC1	2	cyan	F
BP	GO:0050921	positive regulation of chemotaxis	2/68	140/18800	0.0913017650952502	0.257626679656009	0.201012933776082	CXCL10/MSTN	2	cyan	F
BP	GO:0072073	kidney epithelium development	2/68	140/18800	0.0913017650952502	0.257626679656009	0.201012933776082	LGR4/TACSTD2	2	cyan	F
BP	GO:0002687	positive regulation of leukocyte migration	2/68	141/18800	0.0924066387128796	0.257626679656009	0.201012933776082	CXCL10/MSTN	2	cyan	F
BP	GO:0003171	atrioventricular valve development	1/68	27/18800	0.0932644703917228	0.257626679656009	0.201012933776082	MDM2	1	cyan	F
BP	GO:0010528	regulation of transposition	1/68	27/18800	0.0932644703917228	0.257626679656009	0.201012933776082	TDRD9	1	cyan	F
BP	GO:0010529	negative regulation of transposition	1/68	27/18800	0.0932644703917228	0.257626679656009	0.201012933776082	TDRD9	1	cyan	F
BP	GO:0010561	negative regulation of glycoprotein biosynthetic process	1/68	27/18800	0.0932644703917228	0.257626679656009	0.201012933776082	SLC2A10	1	cyan	F
BP	GO:0010758	regulation of macrophage chemotaxis	1/68	27/18800	0.0932644703917228	0.257626679656009	0.201012933776082	MSTN	1	cyan	F
BP	GO:0010996	response to auditory stimulus	1/68	27/18800	0.0932644703917228	0.257626679656009	0.201012933776082	CXCL10	1	cyan	F
BP	GO:0030262	apoptotic nuclear changes	1/68	27/18800	0.0932644703917228	0.257626679656009	0.201012933776082	TOP2A	1	cyan	F
BP	GO:0034063	stress granule assembly	1/68	27/18800	0.0932644703917228	0.257626679656009	0.201012933776082	BICD1	1	cyan	F
BP	GO:0034453	microtubule anchoring	1/68	27/18800	0.0932644703917228	0.257626679656009	0.201012933776082	BICD1	1	cyan	F
BP	GO:0035774	positive regulation of insulin secretion involved in cellular response to glucose stimulus	1/68	27/18800	0.0932644703917228	0.257626679656009	0.201012933776082	VSNL1	1	cyan	F
BP	GO:0051291	protein heterooligomerization	1/68	27/18800	0.0932644703917228	0.257626679656009	0.201012933776082	CBR4	1	cyan	F
BP	GO:1901018	positive regulation of potassium ion transmembrane transporter activity	1/68	27/18800	0.0932644703917228	0.257626679656009	0.201012933776082	ANK2	1	cyan	F
BP	GO:0010212	response to ionizing radiation	2/68	142/18800	0.0935154682472039	0.257866027556877	0.201199684712789	CXCL10/MDM2	2	cyan	F
BP	GO:0007281	germ cell development	3/68	299/18800	0.094079011268605	0.258964857334107	0.202057045439312	ARMC2/BRIP1/HMGB2	3	cyan	F
BP	GO:0001508	action potential	2/68	143/18800	0.0946282116773628	0.259565846366752	0.202525966471794	ANK2/DSG2	2	cyan	F
BP	GO:0071456	cellular response to hypoxia	2/68	143/18800	0.0946282116773628	0.259565846366752	0.202525966471794	BRIP1/MDM2	2	cyan	F
BP	GO:0031647	regulation of protein stability	3/68	300/18800	0.0947938609389924	0.259566435974309	0.202526426512443	ANK2/MDM2/RPL5	3	cyan	F
BP	GO:0009991	response to extracellular stimulus	4/68	479/18800	0.0952363738430994	0.260323816306312	0.203117371684439	BRIP1/CXCL10/IL15/NQO1	4	cyan	F
BP	GO:0000303	response to superoxide	1/68	28/18800	0.096548869050081	0.260731799551768	0.203435700163501	NQO1	1	cyan	F
BP	GO:0007288	sperm axoneme assembly	1/68	28/18800	0.096548869050081	0.260731799551768	0.203435700163501	ARMC2	1	cyan	F
BP	GO:0010592	positive regulation of lamellipodium assembly	1/68	28/18800	0.096548869050081	0.260731799551768	0.203435700163501	MSTN	1	cyan	F
BP	GO:0010818	T cell chemotaxis	1/68	28/18800	0.096548869050081	0.260731799551768	0.203435700163501	CXCL10	1	cyan	F
BP	GO:0010971	positive regulation of G2/M transition of mitotic cell cycle	1/68	28/18800	0.096548869050081	0.260731799551768	0.203435700163501	CDK1	1	cyan	F
BP	GO:0090025	regulation of monocyte chemotaxis	1/68	28/18800	0.096548869050081	0.260731799551768	0.203435700163501	CXCL10	1	cyan	F
BP	GO:1903779	regulation of cardiac conduction	1/68	28/18800	0.096548869050081	0.260731799551768	0.203435700163501	ANK2	1	cyan	F
BP	GO:0072006	nephron development	2/68	145/18800	0.0968652733607916	0.261136793647907	0.203751696362092	LGR4/TACSTD2	2	cyan	F
BP	GO:0002181	cytoplasmic translation	2/68	146/18800	0.0979895087878787	0.262812887672105	0.205059466883136	RPL23A/RPL5	2	cyan	F
BP	GO:0106106	cold-induced thermogenesis	2/68	146/18800	0.0979895087878787	0.262812887672105	0.205059466883136	IL15/LGR4	2	cyan	F
BP	GO:0120161	regulation of cold-induced thermogenesis	2/68	146/18800	0.0979895087878787	0.262812887672105	0.205059466883136	IL15/LGR4	2	cyan	F
BP	GO:0034614	cellular response to reactive oxygen species	2/68	147/18800	0.0991174924561052	0.262888690257264	0.20511861176693	CDK1/NQO1	2	cyan	F
BP	GO:0000305	response to oxygen radical	1/68	29/18800	0.0998215452116299	0.262888690257264	0.20511861176693	NQO1	1	cyan	F
BP	GO:0001773	myeloid dendritic cell activation	1/68	29/18800	0.0998215452116299	0.262888690257264	0.20511861176693	ITGB8	1	cyan	F
BP	GO:0006921	cellular component disassembly involved in execution phase of apoptosis	1/68	29/18800	0.0998215452116299	0.262888690257264	0.20511861176693	TOP2A	1	cyan	F
BP	GO:0007271	synaptic transmission, cholinergic	1/68	29/18800	0.0998215452116299	0.262888690257264	0.20511861176693	NQO1	1	cyan	F
BP	GO:0019674	NAD metabolic process	1/68	29/18800	0.0998215452116299	0.262888690257264	0.20511861176693	NQO1	1	cyan	F
BP	GO:0030212	hyaluronan metabolic process	1/68	29/18800	0.0998215452116299	0.262888690257264	0.20511861176693	IL15	1	cyan	F
BP	GO:0031571	mitotic G1 DNA damage checkpoint signaling	1/68	29/18800	0.0998215452116299	0.262888690257264	0.20511861176693	MDM2	1	cyan	F
BP	GO:0099625	ventricular cardiac muscle cell membrane repolarization	1/68	29/18800	0.0998215452116299	0.262888690257264	0.20511861176693	ANK2	1	cyan	F
BP	GO:2001032	regulation of double-strand break repair via nonhomologous end joining	1/68	29/18800	0.0998215452116299	0.262888690257264	0.20511861176693	SETMAR	1	cyan	F
BP	GO:0030198	extracellular matrix organization	3/68	307/18800	0.0998608409135303	0.262888690257264	0.20511861176693	COL6A6/OLFML2B/SLC2A10	3	cyan	F
BP	GO:1904064	positive regulation of cation transmembrane transport	2/68	148/18800	0.100249183553161	0.26346895979047	0.205571366432737	ANK2/CXCL10	2	cyan	F
BP	GO:0043062	extracellular structure organization	3/68	308/18800	0.100593591307972	0.263932014652523	0.205932664480148	COL6A6/OLFML2B/SLC2A10	3	cyan	F
BP	GO:0045229	external encapsulating structure organization	3/68	310/18800	0.102065673175501	0.264707864822482	0.206538020722918	COL6A6/OLFML2B/SLC2A10	3	cyan	F
BP	GO:0006734	NADH metabolic process	1/68	30/18800	0.103082540093395	0.264707864822482	0.206538020722918	NQO1	1	cyan	F
BP	GO:0007190	activation of adenylate cyclase activity	1/68	30/18800	0.103082540093395	0.264707864822482	0.206538020722918	LGR4	1	cyan	F
BP	GO:0010458	exit from mitosis	1/68	30/18800	0.103082540093395	0.264707864822482	0.206538020722918	UBE2C	1	cyan	F
BP	GO:0044819	mitotic G1/S transition checkpoint signaling	1/68	30/18800	0.103082540093395	0.264707864822482	0.206538020722918	MDM2	1	cyan	F
BP	GO:0060045	positive regulation of cardiac muscle cell proliferation	1/68	30/18800	0.103082540093395	0.264707864822482	0.206538020722918	CDK1	1	cyan	F
BP	GO:0060142	regulation of syncytium formation by plasma membrane fusion	1/68	30/18800	0.103082540093395	0.264707864822482	0.206538020722918	CXCL10	1	cyan	F
BP	GO:0070198	protein localization to chromosome, telomeric region	1/68	30/18800	0.103082540093395	0.264707864822482	0.206538020722918	ZNF827	1	cyan	F
BP	GO:0070979	protein K11-linked ubiquitination	1/68	30/18800	0.103082540093395	0.264707864822482	0.206538020722918	UBE2C	1	cyan	F
BP	GO:0071480	cellular response to gamma radiation	1/68	30/18800	0.103082540093395	0.264707864822482	0.206538020722918	MDM2	1	cyan	F
BP	GO:0099623	regulation of cardiac muscle cell membrane repolarization	1/68	30/18800	0.103082540093395	0.264707864822482	0.206538020722918	ANK2	1	cyan	F
BP	GO:1903019	negative regulation of glycoprotein metabolic process	1/68	30/18800	0.103082540093395	0.264707864822482	0.206538020722918	SLC2A10	1	cyan	F
BP	GO:1990776	response to angiotensin	1/68	30/18800	0.103082540093395	0.264707864822482	0.206538020722918	BRIP1	1	cyan	F
BP	GO:0001539	cilium or flagellum-dependent cell motility	2/68	151/18800	0.103666096860846	0.264905710056461	0.206692389249381	ARMC2/GAS8	2	cyan	F
BP	GO:0036294	cellular response to decreased oxygen levels	2/68	151/18800	0.103666096860846	0.264905710056461	0.206692389249381	BRIP1/MDM2	2	cyan	F
BP	GO:0060285	cilium-dependent cell motility	2/68	151/18800	0.103666096860846	0.264905710056461	0.206692389249381	ARMC2/GAS8	2	cyan	F
BP	GO:0070507	regulation of microtubule cytoskeleton organization	2/68	152/18800	0.104812214297632	0.265660418620398	0.207281249777279	BICD1/SKA1	2	cyan	F
BP	GO:0060326	cell chemotaxis	3/68	315/18800	0.105783839278355	0.265660418620398	0.207281249777279	CXCL10/HMGB2/MSTN	3	cyan	F
BP	GO:0035051	cardiocyte differentiation	2/68	153/18800	0.105961838652346	0.265660418620398	0.207281249777279	CDK1/SGCD	2	cyan	F
BP	GO:0048754	branching morphogenesis of an epithelial tube	2/68	153/18800	0.105961838652346	0.265660418620398	0.207281249777279	LGR4/TACSTD2	2	cyan	F
BP	GO:0010880	regulation of release of sequestered calcium ion into cytosol by sarcoplasmic reticulum	1/68	31/18800	0.106331894769669	0.265660418620398	0.207281249777279	ANK2	1	cyan	F
BP	GO:0018200	peptidyl-glutamic acid modification	1/68	31/18800	0.106331894769669	0.265660418620398	0.207281249777279	FOLH1B	1	cyan	F
BP	GO:0034390	smooth muscle cell apoptotic process	1/68	31/18800	0.106331894769669	0.265660418620398	0.207281249777279	DIPK2A	1	cyan	F
BP	GO:0034391	regulation of smooth muscle cell apoptotic process	1/68	31/18800	0.106331894769669	0.265660418620398	0.207281249777279	DIPK2A	1	cyan	F
BP	GO:0060390	regulation of SMAD protein signal transduction	1/68	31/18800	0.106331894769669	0.265660418620398	0.207281249777279	SLC2A10	1	cyan	F
BP	GO:1900027	regulation of ruffle assembly	1/68	31/18800	0.106331894769669	0.265660418620398	0.207281249777279	TACSTD2	1	cyan	F
BP	GO:1902042	negative regulation of extrinsic apoptotic signaling pathway via death domain receptors	1/68	31/18800	0.106331894769669	0.265660418620398	0.207281249777279	HMGB2	1	cyan	F
BP	GO:1902751	positive regulation of cell cycle G2/M phase transition	1/68	31/18800	0.106331894769669	0.265660418620398	0.207281249777279	CDK1	1	cyan	F
BP	GO:2000406	positive regulation of T cell migration	1/68	31/18800	0.106331894769669	0.265660418620398	0.207281249777279	CXCL10	1	cyan	F
BP	GO:2000648	positive regulation of stem cell proliferation	1/68	31/18800	0.106331894769669	0.265660418620398	0.207281249777279	CCNE1	1	cyan	F
BP	GO:0097530	granulocyte migration	2/68	154/18800	0.107114930524979	0.266121952199141	0.207641360845057	CXCL10/MSTN	2	cyan	F
BP	GO:0097553	calcium ion transmembrane import into cytosol	2/68	154/18800	0.107114930524979	0.266121952199141	0.207641360845057	ANK2/CXCL10	2	cyan	F
BP	GO:0007189	adenylate cyclase-activating G protein-coupled receptor signaling pathway	2/68	155/18800	0.108271450746948	0.266121952199141	0.207641360845057	CXCL10/LGR4	2	cyan	F
BP	GO:0044839	cell cycle G2/M phase transition	2/68	155/18800	0.108271450746948	0.266121952199141	0.207641360845057	CDK1/ORC1	2	cyan	F
BP	GO:1903169	regulation of calcium ion transmembrane transport	2/68	156/18800	0.10943136037998	0.266121952199141	0.207641360845057	ANK2/CXCL10	2	cyan	F
BP	GO:0003338	metanephros morphogenesis	1/68	32/18800	0.109569650172495	0.266121952199141	0.207641360845057	LGR4	1	cyan	F
BP	GO:0006308	DNA catabolic process	1/68	32/18800	0.109569650172495	0.266121952199141	0.207641360845057	SETMAR	1	cyan	F
BP	GO:0006335	DNA replication-dependent chromatin assembly	1/68	32/18800	0.109569650172495	0.266121952199141	0.207641360845057	NASP	1	cyan	F
BP	GO:0032196	transposition	1/68	32/18800	0.109569650172495	0.266121952199141	0.207641360845057	TDRD9	1	cyan	F
BP	GO:0034723	DNA replication-dependent chromatin organization	1/68	32/18800	0.109569650172495	0.266121952199141	0.207641360845057	NASP	1	cyan	F
BP	GO:0045070	positive regulation of viral genome replication	1/68	32/18800	0.109569650172495	0.266121952199141	0.207641360845057	TOP2A	1	cyan	F
BP	GO:0051443	positive regulation of ubiquitin-protein transferase activity	1/68	32/18800	0.109569650172495	0.266121952199141	0.207641360845057	UBE2C	1	cyan	F
BP	GO:0051642	centrosome localization	1/68	32/18800	0.109569650172495	0.266121952199141	0.207641360845057	DLGAP5	1	cyan	F
BP	GO:0055075	potassium ion homeostasis	1/68	32/18800	0.109569650172495	0.266121952199141	0.207641360845057	ATP4A	1	cyan	F
BP	GO:0060674	placenta blood vessel development	1/68	32/18800	0.109569650172495	0.266121952199141	0.207641360845057	ITGB8	1	cyan	F
BP	GO:0071539	protein localization to centrosome	1/68	32/18800	0.109569650172495	0.266121952199141	0.207641360845057	BICD1	1	cyan	F
BP	GO:0120316	sperm flagellum assembly	1/68	32/18800	0.109569650172495	0.266121952199141	0.207641360845057	ARMC2	1	cyan	F
BP	GO:1902253	regulation of intrinsic apoptotic signaling pathway by p53 class mediator	1/68	32/18800	0.109569650172495	0.266121952199141	0.207641360845057	MDM2	1	cyan	F
BP	GO:0007292	female gamete generation	2/68	158/18800	0.11176119327102	0.270104880239103	0.210749036072642	MEIOB/TOP2A	2	cyan	F
BP	GO:0006298	mismatch repair	1/68	33/18800	0.11279584709216	0.270104880239103	0.210749036072642	RPA1	1	cyan	F
BP	GO:0030511	positive regulation of transforming growth factor beta receptor signaling pathway	1/68	33/18800	0.11279584709216	0.270104880239103	0.210749036072642	SLC2A10	1	cyan	F
BP	GO:0045648	positive regulation of erythrocyte differentiation	1/68	33/18800	0.11279584709216	0.270104880239103	0.210749036072642	HMGB2	1	cyan	F
BP	GO:0045736	negative regulation of cyclin-dependent protein serine/threonine kinase activity	1/68	33/18800	0.11279584709216	0.270104880239103	0.210749036072642	CDKN2C	1	cyan	F
BP	GO:0051497	negative regulation of stress fiber assembly	1/68	33/18800	0.11279584709216	0.270104880239103	0.210749036072642	TACSTD2	1	cyan	F
BP	GO:0061842	microtubule organizing center localization	1/68	33/18800	0.11279584709216	0.270104880239103	0.210749036072642	DLGAP5	1	cyan	F
BP	GO:1903846	positive regulation of cellular response to transforming growth factor beta stimulus	1/68	33/18800	0.11279584709216	0.270104880239103	0.210749036072642	SLC2A10	1	cyan	F
BP	GO:1904030	negative regulation of cyclin-dependent protein kinase activity	1/68	33/18800	0.11279584709216	0.270104880239103	0.210749036072642	CDKN2C	1	cyan	F
BP	GO:1990845	adaptive thermogenesis	2/68	159/18800	0.112931039794042	0.270104880239103	0.210749036072642	IL15/LGR4	2	cyan	F
BP	GO:2000045	regulation of G1/S transition of mitotic cell cycle	2/68	160/18800	0.114104122255954	0.272495232602118	0.212614105877873	CDKN2C/MDM2	2	cyan	F
BP	GO:0060562	epithelial tube morphogenesis	3/68	328/18800	0.115697641650776	0.273715061011672	0.213565875654339	CXCL10/LGR4/TACSTD2	3	cyan	F
BP	GO:0006301	postreplication repair	1/68	34/18800	0.116010526177668	0.273715061011672	0.213565875654339	PCLAF	1	cyan	F
BP	GO:0046676	negative regulation of insulin secretion	1/68	34/18800	0.116010526177668	0.273715061011672	0.213565875654339	VSNL1	1	cyan	F
BP	GO:0070232	regulation of T cell apoptotic process	1/68	34/18800	0.116010526177668	0.273715061011672	0.213565875654339	GIMAP8	1	cyan	F
BP	GO:0086019	cell-cell signaling involved in cardiac conduction	1/68	34/18800	0.116010526177668	0.273715061011672	0.213565875654339	ANK2	1	cyan	F
BP	GO:1901797	negative regulation of signal transduction by p53 class mediator	1/68	34/18800	0.116010526177668	0.273715061011672	0.213565875654339	MDM2	1	cyan	F
BP	GO:1905508	protein localization to microtubule organizing center	1/68	34/18800	0.116010526177668	0.273715061011672	0.213565875654339	BICD1	1	cyan	F
BP	GO:1990000	amyloid fibril formation	1/68	34/18800	0.116010526177668	0.273715061011672	0.213565875654339	MDM2	1	cyan	F
BP	GO:0000724	double-strand break repair via homologous recombination	2/68	162/18800	0.116459844006895	0.274362605475703	0.214071121511014	MEIOB/RPA1	2	cyan	F
BP	GO:0007568	aging	2/68	163/18800	0.117642408359332	0.276318770532622	0.215597417147657	IL15/NQO1	2	cyan	F
BP	GO:0034767	positive regulation of ion transmembrane transport	2/68	163/18800	0.117642408359332	0.276318770532622	0.215597417147657	ANK2/CXCL10	2	cyan	F
BP	GO:0000725	recombinational repair	2/68	164/18800	0.118828058775312	0.278270483908156	0.217120239364788	MEIOB/RPA1	2	cyan	F
BP	GO:0035637	multicellular organismal signaling	2/68	164/18800	0.118828058775312	0.278270483908156	0.217120239364788	ANK2/DSG2	2	cyan	F
BP	GO:0007095	mitotic G2 DNA damage checkpoint signaling	1/68	35/18800	0.119213727937229	0.278342766567728	0.21717663783051	CDK1	1	cyan	F
BP	GO:0014808	release of sequestered calcium ion into cytosol by sarcoplasmic reticulum	1/68	35/18800	0.119213727937229	0.278342766567728	0.21717663783051	ANK2	1	cyan	F
BP	GO:0007517	muscle organ development	3/68	334/18800	0.12038909540426	0.2803711213242	0.218759259400922	CXCL10/MSTN/SGCD	3	cyan	F
BP	GO:0071453	cellular response to oxygen levels	2/68	166/18800	0.121208470357425	0.2803711213242	0.218759259400922	BRIP1/MDM2	2	cyan	F
BP	GO:2000058	regulation of ubiquitin-dependent protein catabolic process	2/68	166/18800	0.121208470357425	0.2803711213242	0.218759259400922	MDM2/RPL5	2	cyan	F
BP	GO:0003205	cardiac chamber development	2/68	167/18800	0.122403158350757	0.2803711213242	0.218759259400922	ANK2/MDM2	2	cyan	F
BP	GO:0032232	negative regulation of actin filament bundle assembly	1/68	36/18800	0.122405492738736	0.2803711213242	0.218759259400922	TACSTD2	1	cyan	F
BP	GO:0039694	viral RNA genome replication	1/68	36/18800	0.122405492738736	0.2803711213242	0.218759259400922	TOP2A	1	cyan	F
BP	GO:0043516	regulation of DNA damage response, signal transduction by p53 class mediator	1/68	36/18800	0.122405492738736	0.2803711213242	0.218759259400922	MDM2	1	cyan	F
BP	GO:0045652	regulation of megakaryocyte differentiation	1/68	36/18800	0.122405492738736	0.2803711213242	0.218759259400922	HMGB2	1	cyan	F
BP	GO:0045880	positive regulation of smoothened signaling pathway	1/68	36/18800	0.122405492738736	0.2803711213242	0.218759259400922	GAS8	1	cyan	F
BP	GO:0086010	membrane depolarization during action potential	1/68	36/18800	0.122405492738736	0.2803711213242	0.218759259400922	ANK2	1	cyan	F
BP	GO:1902745	positive regulation of lamellipodium organization	1/68	36/18800	0.122405492738736	0.2803711213242	0.218759259400922	MSTN	1	cyan	F
BP	GO:1903514	release of sequestered calcium ion into cytosol by endoplasmic reticulum	1/68	36/18800	0.122405492738736	0.2803711213242	0.218759259400922	ANK2	1	cyan	F
BP	GO:1905332	positive regulation of morphogenesis of an epithelium	1/68	36/18800	0.122405492738736	0.2803711213242	0.218759259400922	LGR4	1	cyan	F
BP	GO:0000731	DNA synthesis involved in DNA repair	1/68	37/18800	0.125585860810243	0.282703322254335	0.220578956614533	PCLAF	1	cyan	F
BP	GO:0003161	cardiac conduction system development	1/68	37/18800	0.125585860810243	0.282703322254335	0.220578956614533	DSG2	1	cyan	F
BP	GO:0003203	endocardial cushion morphogenesis	1/68	37/18800	0.125585860810243	0.282703322254335	0.220578956614533	MDM2	1	cyan	F
BP	GO:0006739	NADP metabolic process	1/68	37/18800	0.125585860810243	0.282703322254335	0.220578956614533	NQO1	1	cyan	F
BP	GO:0014037	Schwann cell differentiation	1/68	37/18800	0.125585860810243	0.282703322254335	0.220578956614533	CDK1	1	cyan	F
BP	GO:0014741	negative regulation of muscle hypertrophy	1/68	37/18800	0.125585860810243	0.282703322254335	0.220578956614533	MSTN	1	cyan	F
BP	GO:0045762	positive regulation of adenylate cyclase activity	1/68	37/18800	0.125585860810243	0.282703322254335	0.220578956614533	LGR4	1	cyan	F
BP	GO:0046627	negative regulation of insulin receptor signaling pathway	1/68	37/18800	0.125585860810243	0.282703322254335	0.220578956614533	MSTN	1	cyan	F
BP	GO:0055023	positive regulation of cardiac muscle tissue growth	1/68	37/18800	0.125585860810243	0.282703322254335	0.220578956614533	CDK1	1	cyan	F
BP	GO:0120033	negative regulation of plasma membrane bounded cell projection assembly	1/68	37/18800	0.125585860810243	0.282703322254335	0.220578956614533	TACSTD2	1	cyan	F
BP	GO:1901021	positive regulation of calcium ion transmembrane transporter activity	1/68	37/18800	0.125585860810243	0.282703322254335	0.220578956614533	ANK2	1	cyan	F
BP	GO:2000403	positive regulation of lymphocyte migration	1/68	37/18800	0.125585860810243	0.282703322254335	0.220578956614533	CXCL10	1	cyan	F
BP	GO:0006937	regulation of muscle contraction	2/68	170/18800	0.126004716665873	0.282834621528977	0.220681402729328	ANK2/DSG2	2	cyan	F
BP	GO:0072331	signal transduction by p53 class mediator	2/68	170/18800	0.126004716665873	0.282834621528977	0.220681402729328	MDM2/RPL5	2	cyan	F
BP	GO:0060402	calcium ion transport into cytosol	2/68	171/18800	0.127210948119682	0.285134253713973	0.222475688215324	ANK2/CXCL10	2	cyan	F
BP	GO:0007094	mitotic spindle assembly checkpoint signaling	1/68	38/18800	0.128754872240446	0.285737474604329	0.222946350652332	BUB1	1	cyan	F
BP	GO:0032814	regulation of natural killer cell activation	1/68	38/18800	0.128754872240446	0.285737474604329	0.222946350652332	IL15	1	cyan	F
BP	GO:0043403	skeletal muscle tissue regeneration	1/68	38/18800	0.128754872240446	0.285737474604329	0.222946350652332	MSTN	1	cyan	F
BP	GO:0048246	macrophage chemotaxis	1/68	38/18800	0.128754872240446	0.285737474604329	0.222946350652332	MSTN	1	cyan	F
BP	GO:0071173	spindle assembly checkpoint signaling	1/68	38/18800	0.128754872240446	0.285737474604329	0.222946350652332	BUB1	1	cyan	F
BP	GO:0071174	mitotic spindle checkpoint signaling	1/68	38/18800	0.128754872240446	0.285737474604329	0.222946350652332	BUB1	1	cyan	F
BP	GO:1901661	quinone metabolic process	1/68	38/18800	0.128754872240446	0.285737474604329	0.222946350652332	CBR4	1	cyan	F
BP	GO:0000910	cytokinesis	2/68	174/18800	0.130846282901077	0.28858999716426	0.225172028245973	KIF20A/PRC1	2	cyan	F
BP	GO:0031577	spindle checkpoint signaling	1/68	39/18800	0.131912566979155	0.28858999716426	0.225172028245973	BUB1	1	cyan	F
BP	GO:0032506	cytokinetic process	1/68	39/18800	0.131912566979155	0.28858999716426	0.225172028245973	KIF20A	1	cyan	F
BP	GO:0032728	positive regulation of interferon-beta production	1/68	39/18800	0.131912566979155	0.28858999716426	0.225172028245973	HMGB2	1	cyan	F
BP	GO:0042307	positive regulation of protein import into nucleus	1/68	39/18800	0.131912566979155	0.28858999716426	0.225172028245973	CDK1	1	cyan	F
BP	GO:0043687	post-translational protein modification	1/68	39/18800	0.131912566979155	0.28858999716426	0.225172028245973	FOLH1B	1	cyan	F
BP	GO:0060306	regulation of membrane repolarization	1/68	39/18800	0.131912566979155	0.28858999716426	0.225172028245973	ANK2	1	cyan	F
BP	GO:0071634	regulation of transforming growth factor beta production	1/68	39/18800	0.131912566979155	0.28858999716426	0.225172028245973	ITGB8	1	cyan	F
BP	GO:0090278	negative regulation of peptide hormone secretion	1/68	39/18800	0.131912566979155	0.28858999716426	0.225172028245973	VSNL1	1	cyan	F
BP	GO:1900077	negative regulation of cellular response to insulin stimulus	1/68	39/18800	0.131912566979155	0.28858999716426	0.225172028245973	MSTN	1	cyan	F
BP	GO:0035265	organ growth	2/68	175/18800	0.13206349137281	0.28858999716426	0.225172028245973	CDK1/DIPK2A	2	cyan	F
BP	GO:0006936	muscle contraction	3/68	349/18800	0.132420918364345	0.288968596541943	0.225467429994485	ANK2/DSG2/SGCD	3	cyan	F
BP	GO:0001659	temperature homeostasis	2/68	177/18800	0.134505845962016	0.29148218323309	0.227428653248857	IL15/LGR4	2	cyan	F
BP	GO:0002792	negative regulation of peptide secretion	1/68	40/18800	0.135058984837767	0.29148218323309	0.227428653248857	VSNL1	1	cyan	F
BP	GO:0045740	positive regulation of DNA replication	1/68	40/18800	0.135058984837767	0.29148218323309	0.227428653248857	CDK1	1	cyan	F
BP	GO:0045841	negative regulation of mitotic metaphase/anaphase transition	1/68	40/18800	0.135058984837767	0.29148218323309	0.227428653248857	BUB1	1	cyan	F
BP	GO:0046633	alpha-beta T cell proliferation	1/68	40/18800	0.135058984837767	0.29148218323309	0.227428653248857	IL15	1	cyan	F
BP	GO:0051281	positive regulation of release of sequestered calcium ion into cytosol	1/68	40/18800	0.135058984837767	0.29148218323309	0.227428653248857	CXCL10	1	cyan	F
BP	GO:0072210	metanephric nephron development	1/68	40/18800	0.135058984837767	0.29148218323309	0.227428653248857	LGR4	1	cyan	F
BP	GO:0099622	cardiac muscle cell membrane repolarization	1/68	40/18800	0.135058984837767	0.29148218323309	0.227428653248857	ANK2	1	cyan	F
BP	GO:0060271	cilium assembly	3/68	355/18800	0.137349495397973	0.293405474497163	0.228929299144745	ARMC2/CLUAP1/GAS8	3	cyan	F
BP	GO:0009266	response to temperature stimulus	2/68	180/18800	0.138188709786624	0.293405474497163	0.228929299144745	CXCL10/MSTN	2	cyan	F
BP	GO:0003351	epithelial cilium movement involved in extracellular fluid movement	1/68	41/18800	0.138194165489741	0.293405474497163	0.228929299144745	GAS8	1	cyan	F
BP	GO:0009154	purine ribonucleotide catabolic process	1/68	41/18800	0.138194165489741	0.293405474497163	0.228929299144745	NUDT9	1	cyan	F
BP	GO:0010591	regulation of lamellipodium assembly	1/68	41/18800	0.138194165489741	0.293405474497163	0.228929299144745	MSTN	1	cyan	F
BP	GO:0031297	replication fork processing	1/68	41/18800	0.138194165489741	0.293405474497163	0.228929299144745	SETMAR	1	cyan	F
BP	GO:0034122	negative regulation of toll-like receptor signaling pathway	1/68	41/18800	0.138194165489741	0.293405474497163	0.228929299144745	LGR4	1	cyan	F
BP	GO:0042119	neutrophil activation	1/68	41/18800	0.138194165489741	0.293405474497163	0.228929299144745	IL15	1	cyan	F
BP	GO:0046688	response to copper ion	1/68	41/18800	0.138194165489741	0.293405474497163	0.228929299144745	CDK1	1	cyan	F
BP	GO:0060421	positive regulation of heart growth	1/68	41/18800	0.138194165489741	0.293405474497163	0.228929299144745	CDK1	1	cyan	F
BP	GO:0071548	response to dexamethasone	1/68	41/18800	0.138194165489741	0.293405474497163	0.228929299144745	MSTN	1	cyan	F
BP	GO:1905521	regulation of macrophage migration	1/68	41/18800	0.138194165489741	0.293405474497163	0.228929299144745	MSTN	1	cyan	F
BP	GO:0050691	regulation of defense response to virus by host	1/68	42/18800	0.141318148471067	0.297621711343764	0.2322190133124	IL15	1	cyan	F
BP	GO:0070296	sarcoplasmic reticulum calcium ion transport	1/68	42/18800	0.141318148471067	0.297621711343764	0.2322190133124	ANK2	1	cyan	F
BP	GO:0071763	nuclear membrane organization	1/68	42/18800	0.141318148471067	0.297621711343764	0.2322190133124	UBE2I	1	cyan	F
BP	GO:1900274	regulation of phospholipase C activity	1/68	42/18800	0.141318148471067	0.297621711343764	0.2322190133124	BICD1	1	cyan	F
BP	GO:1902100	negative regulation of metaphase/anaphase transition of cell cycle	1/68	42/18800	0.141318148471067	0.297621711343764	0.2322190133124	BUB1	1	cyan	F
BP	GO:1904591	positive regulation of protein import	1/68	42/18800	0.141318148471067	0.297621711343764	0.2322190133124	CDK1	1	cyan	F
BP	GO:1901653	cellular response to peptide	3/68	361/18800	0.14234115480634	0.299374359103414	0.23358651480143	BRIP1/MDM2/MSTN	3	cyan	F
BP	GO:0061138	morphogenesis of a branching epithelium	2/68	185/18800	0.14437612920708	0.301346006543317	0.235124890550386	LGR4/TACSTD2	2	cyan	F
BP	GO:0006284	base-excision repair	1/68	43/18800	0.144430973180736	0.301346006543317	0.235124890550386	RPA1	1	cyan	F
BP	GO:0033046	negative regulation of sister chromatid segregation	1/68	43/18800	0.144430973180736	0.301346006543317	0.235124890550386	BUB1	1	cyan	F
BP	GO:0033048	negative regulation of mitotic sister chromatid segregation	1/68	43/18800	0.144430973180736	0.301346006543317	0.235124890550386	BUB1	1	cyan	F
BP	GO:0071604	transforming growth factor beta production	1/68	43/18800	0.144430973180736	0.301346006543317	0.235124890550386	ITGB8	1	cyan	F
BP	GO:2000816	negative regulation of mitotic sister chromatid separation	1/68	43/18800	0.144430973180736	0.301346006543317	0.235124890550386	BUB1	1	cyan	F
BP	GO:0051302	regulation of cell division	2/68	186/18800	0.145620712818068	0.303424831887847	0.236746891741683	KIF20A/PRC1	2	cyan	F
BP	GO:0051098	regulation of binding	3/68	366/18800	0.146547556099379	0.304438794426961	0.2375380348989	GAS8/GEMIN2/HMGB2	3	cyan	F
BP	GO:0003341	cilium movement	2/68	187/18800	0.146867587111433	0.304438794426961	0.2375380348989	ARMC2/GAS8	2	cyan	F
BP	GO:0006858	extracellular transport	1/68	44/18800	0.147532678881205	0.304438794426961	0.2375380348989	GAS8	1	cyan	F
BP	GO:0045840	positive regulation of mitotic nuclear division	1/68	44/18800	0.147532678881205	0.304438794426961	0.2375380348989	DLGAP5	1	cyan	F
BP	GO:0097178	ruffle assembly	1/68	44/18800	0.147532678881205	0.304438794426961	0.2375380348989	TACSTD2	1	cyan	F
BP	GO:1901381	positive regulation of potassium ion transmembrane transport	1/68	44/18800	0.147532678881205	0.304438794426961	0.2375380348989	ANK2	1	cyan	F
BP	GO:2000404	regulation of T cell migration	1/68	44/18800	0.147532678881205	0.304438794426961	0.2375380348989	CXCL10	1	cyan	F
BP	GO:0031099	regeneration	2/68	188/18800	0.148116719957092	0.304438794426961	0.2375380348989	CDK1/MSTN	2	cyan	F
BP	GO:0098739	import across plasma membrane	2/68	188/18800	0.148116719957092	0.304438794426961	0.2375380348989	ATP4A/SLC2A10	2	cyan	F
BP	GO:1902806	regulation of cell cycle G1/S phase transition	2/68	188/18800	0.148116719957092	0.304438794426961	0.2375380348989	CDKN2C/MDM2	2	cyan	F
BP	GO:0007178	transmembrane receptor protein serine/threonine kinase signaling pathway	3/68	368/18800	0.148241707420139	0.304438794426961	0.2375380348989	ITGB8/MSTN/SLC2A10	3	cyan	F
BP	GO:0060401	cytosolic calcium ion transport	2/68	190/18800	0.150621633764259	0.305333288207395	0.238235962688404	ANK2/CXCL10	2	cyan	F
BP	GO:0006195	purine nucleotide catabolic process	1/68	45/18800	0.150623304698868	0.305333288207395	0.238235962688404	NUDT9	1	cyan	F
BP	GO:0007520	myoblast fusion	1/68	45/18800	0.150623304698868	0.305333288207395	0.238235962688404	CXCL10	1	cyan	F
BP	GO:0016572	histone phosphorylation	1/68	45/18800	0.150623304698868	0.305333288207395	0.238235962688404	CDK1	1	cyan	F
BP	GO:0032620	interleukin-17 production	1/68	45/18800	0.150623304698868	0.305333288207395	0.238235962688404	IL15	1	cyan	F
BP	GO:0032660	regulation of interleukin-17 production	1/68	45/18800	0.150623304698868	0.305333288207395	0.238235962688404	IL15	1	cyan	F
BP	GO:0032781	positive regulation of ATP-dependent activity	1/68	45/18800	0.150623304698868	0.305333288207395	0.238235962688404	SETMAR	1	cyan	F
BP	GO:0051180	vitamin transport	1/68	45/18800	0.150623304698868	0.305333288207395	0.238235962688404	SLC2A10	1	cyan	F
BP	GO:0051985	negative regulation of chromosome segregation	1/68	45/18800	0.150623304698868	0.305333288207395	0.238235962688404	BUB1	1	cyan	F
BP	GO:1905819	negative regulation of chromosome separation	1/68	45/18800	0.150623304698868	0.305333288207395	0.238235962688404	BUB1	1	cyan	F
BP	GO:0050821	protein stabilization	2/68	191/18800	0.151877351442022	0.307478147629074	0.239909486895853	ANK2/RPL5	2	cyan	F
BP	GO:0001974	blood vessel remodeling	1/68	46/18800	0.153702889624513	0.309179274129309	0.241236788978824	MDM2	1	cyan	F
BP	GO:0009261	ribonucleotide catabolic process	1/68	46/18800	0.153702889624513	0.309179274129309	0.241236788978824	NUDT9	1	cyan	F
BP	GO:0033047	regulation of mitotic sister chromatid segregation	1/68	46/18800	0.153702889624513	0.309179274129309	0.241236788978824	BUB1	1	cyan	F
BP	GO:0046677	response to antibiotic	1/68	46/18800	0.153702889624513	0.309179274129309	0.241236788978824	MDM2	1	cyan	F
BP	GO:0048806	genitalia development	1/68	46/18800	0.153702889624513	0.309179274129309	0.241236788978824	LGR4	1	cyan	F
BP	GO:0071897	DNA biosynthetic process	2/68	194/18800	0.155657171926327	0.312709478556219	0.243991227104682	PCLAF/RPA1	2	cyan	F
BP	GO:0003197	endocardial cushion development	1/68	47/18800	0.156771472513792	0.312845504419127	0.244097361134779	MDM2	1	cyan	F
BP	GO:0031648	protein destabilization	1/68	47/18800	0.156771472513792	0.312845504419127	0.244097361134779	MDM2	1	cyan	F
BP	GO:0036230	granulocyte activation	1/68	47/18800	0.156771472513792	0.312845504419127	0.244097361134779	IL15	1	cyan	F
BP	GO:0045646	regulation of erythrocyte differentiation	1/68	47/18800	0.156771472513792	0.312845504419127	0.244097361134779	HMGB2	1	cyan	F
BP	GO:0097028	dendritic cell differentiation	1/68	47/18800	0.156771472513792	0.312845504419127	0.244097361134779	ITGB8	1	cyan	F
BP	GO:0120032	regulation of plasma membrane bounded cell projection assembly	2/68	195/18800	0.156921231343437	0.312845504419127	0.244097361134779	MSTN/TACSTD2	2	cyan	F
BP	GO:0060491	regulation of cell projection assembly	2/68	197/18800	0.159455345245434	0.317432715804513	0.247676527778772	MSTN/TACSTD2	2	cyan	F
BP	GO:0045839	negative regulation of mitotic nuclear division	1/68	48/18800	0.159829092087677	0.317432715804513	0.247676527778772	BUB1	1	cyan	F
BP	GO:0060976	coronary vasculature development	1/68	48/18800	0.159829092087677	0.317432715804513	0.247676527778772	SGCD	1	cyan	F
BP	GO:0042326	negative regulation of phosphorylation	3/68	382/18800	0.160278658939508	0.317456036891621	0.247694724031368	CDKN2C/MSTN/PRKAR2A	3	cyan	F
BP	GO:0099111	microtubule-based transport	2/68	198/18800	0.160725339118063	0.317456036891621	0.247694724031368	BICD1/GAS8	2	cyan	F
BP	GO:0001763	morphogenesis of a branching structure	2/68	199/18800	0.161997250841915	0.317456036891621	0.247694724031368	LGR4/TACSTD2	2	cyan	F
BP	GO:0071674	mononuclear cell migration	2/68	199/18800	0.161997250841915	0.317456036891621	0.247694724031368	CXCL10/MSTN	2	cyan	F
BP	GO:0044782	cilium organization	3/68	384/18800	0.162022712124906	0.317456036891621	0.247694724031368	ARMC2/CLUAP1/GAS8	3	cyan	F
BP	GO:0009066	aspartate family amino acid metabolic process	1/68	49/18800	0.162875786932922	0.317456036891621	0.247694724031368	ASPG	1	cyan	F
BP	GO:0010656	negative regulation of muscle cell apoptotic process	1/68	49/18800	0.162875786932922	0.317456036891621	0.247694724031368	DIPK2A	1	cyan	F
BP	GO:0010862	positive regulation of pathway-restricted SMAD protein phosphorylation	1/68	49/18800	0.162875786932922	0.317456036891621	0.247694724031368	MSTN	1	cyan	F
BP	GO:0022602	ovulation cycle process	1/68	49/18800	0.162875786932922	0.317456036891621	0.247694724031368	MSTN	1	cyan	F
BP	GO:0030225	macrophage differentiation	1/68	49/18800	0.162875786932922	0.317456036891621	0.247694724031368	IL15	1	cyan	F
BP	GO:0045005	DNA-templated DNA replication maintenance of fidelity	1/68	49/18800	0.162875786932922	0.317456036891621	0.247694724031368	SETMAR	1	cyan	F
BP	GO:0045058	T cell selection	1/68	49/18800	0.162875786932922	0.317456036891621	0.247694724031368	IL15	1	cyan	F
BP	GO:0060043	regulation of cardiac muscle cell proliferation	1/68	49/18800	0.162875786932922	0.317456036891621	0.247694724031368	CDK1	1	cyan	F
BP	GO:0070839	metal ion export	1/68	49/18800	0.162875786932922	0.317456036891621	0.247694724031368	ATP4A	1	cyan	F
BP	GO:2000059	negative regulation of ubiquitin-dependent protein catabolic process	1/68	49/18800	0.162875786932922	0.317456036891621	0.247694724031368	RPL5	1	cyan	F
BP	GO:0019722	calcium-mediated signaling	2/68	202/18800	0.165824195643341	0.319405267906081	0.249215609388999	ANK2/SGCD	2	cyan	F
BP	GO:0000387	spliceosomal snRNP assembly	1/68	50/18800	0.165911595502522	0.319405267906081	0.249215609388999	GEMIN2	1	cyan	F
BP	GO:0001913	T cell mediated cytotoxicity	1/68	50/18800	0.165911595502522	0.319405267906081	0.249215609388999	GZMM	1	cyan	F
BP	GO:0031281	positive regulation of cyclase activity	1/68	50/18800	0.165911595502522	0.319405267906081	0.249215609388999	LGR4	1	cyan	F
BP	GO:0061178	regulation of insulin secretion involved in cellular response to glucose stimulus	1/68	50/18800	0.165911595502522	0.319405267906081	0.249215609388999	VSNL1	1	cyan	F
BP	GO:0070231	T cell apoptotic process	1/68	50/18800	0.165911595502522	0.319405267906081	0.249215609388999	GIMAP8	1	cyan	F
BP	GO:0072523	purine-containing compound catabolic process	1/68	50/18800	0.165911595502522	0.319405267906081	0.249215609388999	NUDT9	1	cyan	F
BP	GO:1902041	regulation of extrinsic apoptotic signaling pathway via death domain receptors	1/68	50/18800	0.165911595502522	0.319405267906081	0.249215609388999	HMGB2	1	cyan	F
BP	GO:1903053	regulation of extracellular matrix organization	1/68	50/18800	0.165911595502522	0.319405267906081	0.249215609388999	SLC2A10	1	cyan	F
BP	GO:1990573	potassium ion import across plasma membrane	1/68	50/18800	0.165911595502522	0.319405267906081	0.249215609388999	ATP4A	1	cyan	F
BP	GO:0000302	response to reactive oxygen species	2/68	203/18800	0.167103482214859	0.32130559264107	0.2506983356758	CDK1/NQO1	2	cyan	F
BP	GO:0030099	myeloid cell differentiation	3/68	391/18800	0.168172790489991	0.322297141645914	0.251471990697526	HMGB2/IL15/ITGB8	3	cyan	F
BP	GO:0009409	response to cold	1/68	51/18800	0.168936556116166	0.322297141645914	0.251471990697526	CXCL10	1	cyan	F
BP	GO:0043268	positive regulation of potassium ion transport	1/68	51/18800	0.168936556116166	0.322297141645914	0.251471990697526	ANK2	1	cyan	F
BP	GO:0051349	positive regulation of lyase activity	1/68	51/18800	0.168936556116166	0.322297141645914	0.251471990697526	LGR4	1	cyan	F
BP	GO:0071622	regulation of granulocyte chemotaxis	1/68	51/18800	0.168936556116166	0.322297141645914	0.251471990697526	MSTN	1	cyan	F
BP	GO:0009615	response to virus	3/68	392/18800	0.169057073023956	0.322297141645914	0.251471990697526	CXCL10/IL15/ITGB8	3	cyan	F
BP	GO:0018205	peptidyl-lysine modification	3/68	392/18800	0.169057073023956	0.322297141645914	0.251471990697526	MDM2/SETMAR/UBE2I	3	cyan	F
BP	GO:0045216	cell-cell junction organization	2/68	205/18800	0.169667337901675	0.32306802568899	0.252073472125253	ANK2/DSG2	2	cyan	F
BP	GO:0032970	regulation of actin filament-based process	3/68	393/18800	0.169942751860922	0.323200215357317	0.252176612968743	ANK2/DSG2/TACSTD2	3	cyan	F
BP	GO:0043525	positive regulation of neuron apoptotic process	1/68	52/18800	0.171950706960696	0.325834129494363	0.254231721580587	NQO1	1	cyan	F
BP	GO:0046622	positive regulation of organ growth	1/68	52/18800	0.171950706960696	0.325834129494363	0.254231721580587	CDK1	1	cyan	F
BP	GO:0086009	membrane repolarization	1/68	52/18800	0.171950706960696	0.325834129494363	0.254231721580587	ANK2	1	cyan	F
BP	GO:0002931	response to ischemia	1/68	53/18800	0.174954086090559	0.328746061168967	0.256503753070685	NQO1	1	cyan	F
BP	GO:0048260	positive regulation of receptor-mediated endocytosis	1/68	53/18800	0.174954086090559	0.328746061168967	0.256503753070685	BICD1	1	cyan	F
BP	GO:0071385	cellular response to glucocorticoid stimulus	1/68	53/18800	0.174954086090559	0.328746061168967	0.256503753070685	MSTN	1	cyan	F
BP	GO:0072132	mesenchyme morphogenesis	1/68	53/18800	0.174954086090559	0.328746061168967	0.256503753070685	MDM2	1	cyan	F
BP	GO:0072698	protein localization to microtubule cytoskeleton	1/68	53/18800	0.174954086090559	0.328746061168967	0.256503753070685	BICD1	1	cyan	F
BP	GO:1900087	positive regulation of G1/S transition of mitotic cell cycle	1/68	53/18800	0.174954086090559	0.328746061168967	0.256503753070685	MDM2	1	cyan	F
BP	GO:1902743	regulation of lamellipodium organization	1/68	53/18800	0.174954086090559	0.328746061168967	0.256503753070685	MSTN	1	cyan	F
BP	GO:0002573	myeloid leukocyte differentiation	2/68	210/18800	0.176106454680847	0.330515583007476	0.257884420541206	IL15/ITGB8	2	cyan	F
BP	GO:0010524	positive regulation of calcium ion transport into cytosol	1/68	54/18800	0.177946731428258	0.333172340824507	0.259957352909263	CXCL10	1	cyan	F
BP	GO:0045744	negative regulation of G protein-coupled receptor signaling pathway	1/68	54/18800	0.177946731428258	0.333172340824507	0.259957352909263	BICD1	1	cyan	F
BP	GO:0006469	negative regulation of protein kinase activity	2/68	213/18800	0.179989011270885	0.335395200337314	0.261691736602124	CDKN2C/PRKAR2A	2	cyan	F
BP	GO:0031396	regulation of protein ubiquitination	2/68	213/18800	0.179989011270885	0.335395200337314	0.261691736602124	RPL5/UBE2C	2	cyan	F
BP	GO:0031669	cellular response to nutrient levels	2/68	213/18800	0.179989011270885	0.335395200337314	0.261691736602124	BRIP1/IL15	2	cyan	F
BP	GO:0034764	positive regulation of transmembrane transport	2/68	213/18800	0.179989011270885	0.335395200337314	0.261691736602124	ANK2/CXCL10	2	cyan	F
BP	GO:0003179	heart valve morphogenesis	1/68	55/18800	0.180928680764803	0.335949230911215	0.262124018348759	MDM2	1	cyan	F
BP	GO:0051784	negative regulation of nuclear division	1/68	55/18800	0.180928680764803	0.335949230911215	0.262124018348759	BUB1	1	cyan	F
BP	GO:1905517	macrophage migration	1/68	55/18800	0.180928680764803	0.335949230911215	0.262124018348759	MSTN	1	cyan	F
BP	GO:0003229	ventricular cardiac muscle tissue development	1/68	56/18800	0.183899971760162	0.339726937670535	0.265071569897576	DSG2	1	cyan	F
BP	GO:0030166	proteoglycan biosynthetic process	1/68	56/18800	0.183899971760162	0.339726937670535	0.265071569897576	SLC2A10	1	cyan	F
BP	GO:0031529	ruffle organization	1/68	56/18800	0.183899971760162	0.339726937670535	0.265071569897576	TACSTD2	1	cyan	F
BP	GO:0055078	sodium ion homeostasis	1/68	56/18800	0.183899971760162	0.339726937670535	0.265071569897576	ATP4A	1	cyan	F
BP	GO:0071222	cellular response to lipopolysaccharide	2/68	217/18800	0.185186478033869	0.339726937670535	0.265071569897576	CXCL10/HMGB2	2	cyan	F
BP	GO:0002685	regulation of leukocyte migration	2/68	218/18800	0.186489365609267	0.339726937670535	0.265071569897576	CXCL10/MSTN	2	cyan	F
BP	GO:0010001	glial cell differentiation	2/68	218/18800	0.186489365609267	0.339726937670535	0.265071569897576	CDK1/CDKN2C	2	cyan	F
BP	GO:0006998	nuclear envelope organization	1/68	57/18800	0.186860641943704	0.339726937670535	0.265071569897576	UBE2I	1	cyan	F
BP	GO:0030219	megakaryocyte differentiation	1/68	57/18800	0.186860641943704	0.339726937670535	0.265071569897576	HMGB2	1	cyan	F
BP	GO:0032608	interferon-beta production	1/68	57/18800	0.186860641943704	0.339726937670535	0.265071569897576	HMGB2	1	cyan	F
BP	GO:0032648	regulation of interferon-beta production	1/68	57/18800	0.186860641943704	0.339726937670535	0.265071569897576	HMGB2	1	cyan	F
BP	GO:0042306	regulation of protein import into nucleus	1/68	57/18800	0.186860641943704	0.339726937670535	0.265071569897576	CDK1	1	cyan	F
BP	GO:0043388	positive regulation of DNA binding	1/68	57/18800	0.186860641943704	0.339726937670535	0.265071569897576	HMGB2	1	cyan	F
BP	GO:0044380	protein localization to cytoskeleton	1/68	57/18800	0.186860641943704	0.339726937670535	0.265071569897576	BICD1	1	cyan	F
BP	GO:0044458	motile cilium assembly	1/68	57/18800	0.186860641943704	0.339726937670535	0.265071569897576	ARMC2	1	cyan	F
BP	GO:0051289	protein homotetramerization	1/68	57/18800	0.186860641943704	0.339726937670535	0.265071569897576	CBR4	1	cyan	F
BP	GO:0051898	negative regulation of protein kinase B signaling	1/68	57/18800	0.186860641943704	0.339726937670535	0.265071569897576	MSTN	1	cyan	F
BP	GO:0070228	regulation of lymphocyte apoptotic process	1/68	57/18800	0.186860641943704	0.339726937670535	0.265071569897576	GIMAP8	1	cyan	F
BP	GO:0051651	maintenance of location in cell	2/68	219/18800	0.18779360832159	0.340633724227254	0.265779089112271	ANK2/CXCL10	2	cyan	F
BP	GO:0071805	potassium ion transmembrane transport	2/68	219/18800	0.18779360832159	0.340633724227254	0.265779089112271	ANK2/ATP4A	2	cyan	F
BP	GO:0032481	positive regulation of type I interferon production	1/68	58/18800	0.189810728714649	0.342313831440557	0.267089990919706	HMGB2	1	cyan	F
BP	GO:0045761	regulation of adenylate cyclase activity	1/68	58/18800	0.189810728714649	0.342313831440557	0.267089990919706	LGR4	1	cyan	F
BP	GO:0061005	cell differentiation involved in kidney development	1/68	58/18800	0.189810728714649	0.342313831440557	0.267089990919706	LGR4	1	cyan	F
BP	GO:0071709	membrane assembly	1/68	58/18800	0.189810728714649	0.342313831440557	0.267089990919706	UBE2I	1	cyan	F
BP	GO:1900024	regulation of substrate adhesion-dependent cell spreading	1/68	58/18800	0.189810728714649	0.342313831440557	0.267089990919706	TACSTD2	1	cyan	F
BP	GO:0016032	viral process	3/68	418/18800	0.192510757872663	0.344447804781778	0.268755021274837	BICD1/CDK1/TOP2A	3	cyan	F
BP	GO:0000768	syncytium formation by plasma membrane fusion	1/68	59/18800	0.192750269342512	0.344447804781778	0.268755021274837	CXCL10	1	cyan	F
BP	GO:0019748	secondary metabolic process	1/68	59/18800	0.192750269342512	0.344447804781778	0.268755021274837	CBR4	1	cyan	F
BP	GO:0035773	insulin secretion involved in cellular response to glucose stimulus	1/68	59/18800	0.192750269342512	0.344447804781778	0.268755021274837	VSNL1	1	cyan	F
BP	GO:0046686	response to cadmium ion	1/68	59/18800	0.192750269342512	0.344447804781778	0.268755021274837	CDK1	1	cyan	F
BP	GO:0051785	positive regulation of nuclear division	1/68	59/18800	0.192750269342512	0.344447804781778	0.268755021274837	DLGAP5	1	cyan	F
BP	GO:0071384	cellular response to corticosteroid stimulus	1/68	59/18800	0.192750269342512	0.344447804781778	0.268755021274837	MSTN	1	cyan	F
BP	GO:0140253	cell-cell fusion	1/68	59/18800	0.192750269342512	0.344447804781778	0.268755021274837	CXCL10	1	cyan	F
BP	GO:1903050	regulation of proteolysis involved in cellular protein catabolic process	2/68	223/18800	0.193023606776322	0.344543844177531	0.268829955907865	MDM2/RPL5	2	cyan	F
BP	GO:0050920	regulation of chemotaxis	2/68	225/18800	0.195646060583181	0.347701951549349	0.271294065715268	CXCL10/MSTN	2	cyan	F
BP	GO:0006687	glycosphingolipid metabolic process	1/68	60/18800	0.195679300967543	0.347701951549349	0.271294065715268	ITGB8	1	cyan	F
BP	GO:0046824	positive regulation of nucleocytoplasmic transport	1/68	60/18800	0.195679300967543	0.347701951549349	0.271294065715268	CDK1	1	cyan	F
BP	GO:0046888	negative regulation of hormone secretion	1/68	60/18800	0.195679300967543	0.347701951549349	0.271294065715268	VSNL1	1	cyan	F
BP	GO:0009743	response to carbohydrate	2/68	226/18800	0.196959061787824	0.349580054236534	0.272759453273684	NQO1/VSNL1	2	cyan	F
BP	GO:0034113	heterotypic cell-cell adhesion	1/68	61/18800	0.198597860601172	0.351296553870619	0.274098750227453	DSG2	1	cyan	F
BP	GO:0048524	positive regulation of viral process	1/68	61/18800	0.198597860601172	0.351296553870619	0.274098750227453	TOP2A	1	cyan	F
BP	GO:1904589	regulation of protein import	1/68	61/18800	0.198597860601172	0.351296553870619	0.274098750227453	CDK1	1	cyan	F
BP	GO:0071219	cellular response to molecule of bacterial origin	2/68	229/18800	0.200904861169656	0.354442702537438	0.276553529268418	CXCL10/HMGB2	2	cyan	F
BP	GO:0097529	myeloid leukocyte migration	2/68	229/18800	0.200904861169656	0.354442702537438	0.276553529268418	CXCL10/MSTN	2	cyan	F
BP	GO:0044091	membrane biogenesis	1/68	62/18800	0.201505985126446	0.354442702537438	0.276553529268418	UBE2I	1	cyan	F
BP	GO:0060393	regulation of pathway-restricted SMAD protein phosphorylation	1/68	62/18800	0.201505985126446	0.354442702537438	0.276553529268418	MSTN	1	cyan	F
BP	GO:2000736	regulation of stem cell differentiation	1/68	62/18800	0.201505985126446	0.354442702537438	0.276553529268418	TACSTD2	1	cyan	F
BP	GO:2001234	negative regulation of apoptotic signaling pathway	2/68	230/18800	0.202222310093	0.355304372380646	0.277225846216961	HMGB2/MDM2	2	cyan	F
BP	GO:0006949	syncytium formation	1/68	63/18800	0.204403711298471	0.357934623914399	0.27927809708661	CXCL10	1	cyan	F
BP	GO:0007062	sister chromatid cohesion	1/68	63/18800	0.204403711298471	0.357934623914399	0.27927809708661	BUB1	1	cyan	F
BP	GO:2000401	regulation of lymphocyte migration	1/68	63/18800	0.204403711298471	0.357934623914399	0.27927809708661	CXCL10	1	cyan	F
BP	GO:0002274	myeloid leukocyte activation	2/68	232/18800	0.20486033428139	0.358334297087515	0.279589941640858	IL15/ITGB8	2	cyan	F
BP	GO:0045995	regulation of embryonic development	1/68	64/18800	0.207291075744845	0.361377442048513	0.281964352153514	CDK1	1	cyan	F
BP	GO:0048247	lymphocyte chemotaxis	1/68	64/18800	0.207291075744845	0.361377442048513	0.281964352153514	CXCL10	1	cyan	F
BP	GO:2000781	positive regulation of double-strand break repair	1/68	64/18800	0.207291075744845	0.361377442048513	0.281964352153514	SETMAR	1	cyan	F
BP	GO:0030595	leukocyte chemotaxis	2/68	236/18800	0.210148211427001	0.364368809261662	0.284298363135294	CXCL10/MSTN	2	cyan	F
BP	GO:0003170	heart valve development	1/68	65/18800	0.210168114966096	0.364368809261662	0.284298363135294	MDM2	1	cyan	F
BP	GO:0031100	animal organ regeneration	1/68	65/18800	0.210168114966096	0.364368809261662	0.284298363135294	CDK1	1	cyan	F
BP	GO:0035914	skeletal muscle cell differentiation	1/68	65/18800	0.210168114966096	0.364368809261662	0.284298363135294	MSTN	1	cyan	F
BP	GO:1903051	negative regulation of proteolysis involved in cellular protein catabolic process	1/68	65/18800	0.210168114966096	0.364368809261662	0.284298363135294	RPL5	1	cyan	F
BP	GO:0009314	response to radiation	3/68	438/18800	0.211090369605789	0.364903606672887	0.284715638227881	CXCL10/MDM2/PCLAF	3	cyan	F
BP	GO:0098657	import into cell	2/68	238/18800	0.212797683369577	0.364903606672887	0.284715638227881	ATP4A/SLC2A10	2	cyan	F
BP	GO:0045936	negative regulation of phosphate metabolic process	3/68	440/18800	0.212970824609252	0.364903606672887	0.284715638227881	CDKN2C/MSTN/PRKAR2A	3	cyan	F
BP	GO:0010517	regulation of phospholipase activity	1/68	66/18800	0.213034865336115	0.364903606672887	0.284715638227881	BICD1	1	cyan	F
BP	GO:0010812	negative regulation of cell-substrate adhesion	1/68	66/18800	0.213034865336115	0.364903606672887	0.284715638227881	TACSTD2	1	cyan	F
BP	GO:0032835	glomerulus development	1/68	66/18800	0.213034865336115	0.364903606672887	0.284715638227881	LGR4	1	cyan	F
BP	GO:0034605	cellular response to heat	1/68	66/18800	0.213034865336115	0.364903606672887	0.284715638227881	CXCL10	1	cyan	F
BP	GO:0060389	pathway-restricted SMAD protein phosphorylation	1/68	66/18800	0.213034865336115	0.364903606672887	0.284715638227881	MSTN	1	cyan	F
BP	GO:0071677	positive regulation of mononuclear cell migration	1/68	66/18800	0.213034865336115	0.364903606672887	0.284715638227881	CXCL10	1	cyan	F
BP	GO:1900076	regulation of cellular response to insulin stimulus	1/68	66/18800	0.213034865336115	0.364903606672887	0.284715638227881	MSTN	1	cyan	F
BP	GO:1902808	positive regulation of cell cycle G1/S phase transition	1/68	66/18800	0.213034865336115	0.364903606672887	0.284715638227881	MDM2	1	cyan	F
BP	GO:0010563	negative regulation of phosphorus metabolic process	3/68	441/18800	0.213912481413309	0.366007288263339	0.28557678457634	CDKN2C/MSTN/PRKAR2A	3	cyan	F
BP	GO:0050673	epithelial cell proliferation	3/68	443/18800	0.215798608710413	0.366594749683943	0.286035150704388	HMGB2/LGR4/TACSTD2	3	cyan	F
BP	GO:0032024	positive regulation of insulin secretion	1/68	67/18800	0.21589136310259	0.366594749683943	0.286035150704388	VSNL1	1	cyan	F
BP	GO:0042531	positive regulation of tyrosine phosphorylation of STAT protein	1/68	67/18800	0.21589136310259	0.366594749683943	0.286035150704388	IL15	1	cyan	F
BP	GO:0055021	regulation of cardiac muscle tissue growth	1/68	67/18800	0.21589136310259	0.366594749683943	0.286035150704388	CDK1	1	cyan	F
BP	GO:0070936	protein K48-linked ubiquitination	1/68	67/18800	0.21589136310259	0.366594749683943	0.286035150704388	UBE2C	1	cyan	F
BP	GO:0072678	T cell migration	1/68	67/18800	0.21589136310259	0.366594749683943	0.286035150704388	CXCL10	1	cyan	F
BP	GO:1901016	regulation of potassium ion transmembrane transporter activity	1/68	67/18800	0.21589136310259	0.366594749683943	0.286035150704388	ANK2	1	cyan	F
BP	GO:0043627	response to estrogen	1/68	68/18800	0.218737644387436	0.370225851180029	0.288868313657626	MSTN	1	cyan	F
BP	GO:0046626	regulation of insulin receptor signaling pathway	1/68	68/18800	0.218737644387436	0.370225851180029	0.288868313657626	MSTN	1	cyan	F
BP	GO:0050709	negative regulation of protein secretion	1/68	68/18800	0.218737644387436	0.370225851180029	0.288868313657626	VSNL1	1	cyan	F
BP	GO:0006813	potassium ion transport	2/68	243/18800	0.219436006251681	0.371007644190612	0.289478306795264	ANK2/ATP4A	2	cyan	F
BP	GO:0022613	ribonucleoprotein complex biogenesis	3/68	448/18800	0.220529922743792	0.37165434673512	0.289982895745158	GEMIN2/RPL23A/RPL5	3	cyan	F
BP	GO:0000209	protein polyubiquitination	2/68	244/18800	0.220765998188102	0.37165434673512	0.289982895745158	MDM2/UBE2C	2	cyan	F
BP	GO:0007188	adenylate cyclase-modulating G protein-coupled receptor signaling pathway	2/68	244/18800	0.220765998188102	0.37165434673512	0.289982895745158	CXCL10/LGR4	2	cyan	F
BP	GO:0090305	nucleic acid phosphodiester bond hydrolysis	2/68	244/18800	0.220765998188102	0.37165434673512	0.289982895745158	MEIOB/SETMAR	2	cyan	F
BP	GO:0007004	telomere maintenance via telomerase	1/68	69/18800	0.221573745187225	0.371817332832894	0.290110065468891	RPA1	1	cyan	F
BP	GO:0032922	circadian regulation of gene expression	1/68	69/18800	0.221573745187225	0.371817332832894	0.290110065468891	LGR4	1	cyan	F
BP	GO:0034394	protein localization to cell surface	1/68	69/18800	0.221573745187225	0.371817332832894	0.290110065468891	ANK2	1	cyan	F
BP	GO:0031668	cellular response to extracellular stimulus	2/68	245/18800	0.222096713358526	0.371899405826603	0.290174102832068	BRIP1/IL15	2	cyan	F
BP	GO:0045926	negative regulation of growth	2/68	245/18800	0.222096713358526	0.371899405826603	0.290174102832068	CDKN2C/MSTN	2	cyan	F
BP	GO:2001020	regulation of response to DNA damage stimulus	2/68	246/18800	0.223428129536517	0.373729994928353	0.291602417967646	MDM2/SETMAR	2	cyan	F
BP	GO:0002548	monocyte chemotaxis	1/68	70/18800	0.224399701373615	0.373761286045862	0.291626832827706	CXCL10	1	cyan	F
BP	GO:0002562	somatic diversification of immune receptors via germline recombination within a single locus	1/68	70/18800	0.224399701373615	0.373761286045862	0.291626832827706	HMGB2	1	cyan	F
BP	GO:0016444	somatic cell DNA recombination	1/68	70/18800	0.224399701373615	0.373761286045862	0.291626832827706	HMGB2	1	cyan	F
BP	GO:0042698	ovulation cycle	1/68	70/18800	0.224399701373615	0.373761286045862	0.291626832827706	MSTN	1	cyan	F
BP	GO:0000281	mitotic cytokinesis	1/68	71/18800	0.227215548693775	0.375612594938004	0.293071314556974	KIF20A	1	cyan	F
BP	GO:0014743	regulation of muscle hypertrophy	1/68	71/18800	0.227215548693775	0.375612594938004	0.293071314556974	MSTN	1	cyan	F
BP	GO:0030032	lamellipodium assembly	1/68	71/18800	0.227215548693775	0.375612594938004	0.293071314556974	MSTN	1	cyan	F
BP	GO:0050766	positive regulation of phagocytosis	1/68	71/18800	0.227215548693775	0.375612594938004	0.293071314556974	IL15	1	cyan	F
BP	GO:0051568	histone H3-K4 methylation	1/68	71/18800	0.227215548693775	0.375612594938004	0.293071314556974	SETMAR	1	cyan	F
BP	GO:0060411	cardiac septum morphogenesis	1/68	71/18800	0.227215548693775	0.375612594938004	0.293071314556974	MDM2	1	cyan	F
BP	GO:2001259	positive regulation of cation channel activity	1/68	71/18800	0.227215548693775	0.375612594938004	0.293071314556974	ANK2	1	cyan	F
BP	GO:0032886	regulation of microtubule-based process	2/68	249/18800	0.227426364047867	0.375612594938004	0.293071314556974	BICD1/SKA1	2	cyan	F
BP	GO:0006801	superoxide metabolic process	1/68	72/18800	0.230021322770812	0.378030354823542	0.294957769051544	NQO1	1	cyan	F
BP	GO:0009166	nucleotide catabolic process	1/68	72/18800	0.230021322770812	0.378030354823542	0.294957769051544	NUDT9	1	cyan	F
BP	GO:0030330	DNA damage response, signal transduction by p53 class mediator	1/68	72/18800	0.230021322770812	0.378030354823542	0.294957769051544	MDM2	1	cyan	F
BP	GO:0042246	tissue regeneration	1/68	72/18800	0.230021322770812	0.378030354823542	0.294957769051544	MSTN	1	cyan	F
BP	GO:0051924	regulation of calcium ion transport	2/68	251/18800	0.23009495784352	0.378030354823542	0.294957769051544	ANK2/CXCL10	2	cyan	F
BP	GO:0003281	ventricular septum development	1/68	73/18800	0.232817059104194	0.381304765902381	0.297512624698581	MDM2	1	cyan	F
BP	GO:0043462	regulation of ATP-dependent activity	1/68	73/18800	0.232817059104194	0.381304765902381	0.297512624698581	SETMAR	1	cyan	F
BP	GO:0048662	negative regulation of smooth muscle cell proliferation	1/68	73/18800	0.232817059104194	0.381304765902381	0.297512624698581	IL15	1	cyan	F
BP	GO:0006305	DNA alkylation	1/68	74/18800	0.235602793070174	0.383863740734272	0.299509261999905	TDRD9	1	cyan	F
BP	GO:0006306	DNA methylation	1/68	74/18800	0.235602793070174	0.383863740734272	0.299509261999905	TDRD9	1	cyan	F
BP	GO:0050688	regulation of defense response to virus	1/68	74/18800	0.235602793070174	0.383863740734272	0.299509261999905	IL15	1	cyan	F
BP	GO:0060420	regulation of heart growth	1/68	74/18800	0.235602793070174	0.383863740734272	0.299509261999905	CDK1	1	cyan	F
BP	GO:0140115	export across plasma membrane	1/68	74/18800	0.235602793070174	0.383863740734272	0.299509261999905	ATP4A	1	cyan	F
BP	GO:0071216	cellular response to biotic stimulus	2/68	256/18800	0.236776060869497	0.384790082837396	0.300232039408199	CXCL10/HMGB2	2	cyan	F
BP	GO:0002437	inflammatory response to antigenic stimulus	1/68	75/18800	0.238378559922211	0.384790082837396	0.300232039408199	HMGB2	1	cyan	F
BP	GO:0006278	RNA-templated DNA biosynthetic process	1/68	75/18800	0.238378559922211	0.384790082837396	0.300232039408199	RPA1	1	cyan	F
BP	GO:0006809	nitric oxide biosynthetic process	1/68	75/18800	0.238378559922211	0.384790082837396	0.300232039408199	NQO1	1	cyan	F
BP	GO:0045685	regulation of glial cell differentiation	1/68	75/18800	0.238378559922211	0.384790082837396	0.300232039408199	CDK1	1	cyan	F
BP	GO:0051865	protein autoubiquitination	1/68	75/18800	0.238378559922211	0.384790082837396	0.300232039408199	MDM2	1	cyan	F
BP	GO:0061512	protein localization to cilium	1/68	75/18800	0.238378559922211	0.384790082837396	0.300232039408199	GAS8	1	cyan	F
BP	GO:0070227	lymphocyte apoptotic process	1/68	75/18800	0.238378559922211	0.384790082837396	0.300232039408199	GIMAP8	1	cyan	F
BP	GO:0071479	cellular response to ionizing radiation	1/68	75/18800	0.238378559922211	0.384790082837396	0.300232039408199	MDM2	1	cyan	F
BP	GO:1903362	regulation of cellular protein catabolic process	2/68	258/18800	0.239451909894925	0.386070367300859	0.301230979954312	MDM2/RPL5	2	cyan	F
BP	GO:0055074	calcium ion homeostasis	3/68	468/18800	0.239663822658405	0.386070367300859	0.301230979954312	ANK2/CXCL10/SGCD	3	cyan	F
BP	GO:0034121	regulation of toll-like receptor signaling pathway	1/68	76/18800	0.241144394791385	0.388056979925829	0.302781032272476	LGR4	1	cyan	F
BP	GO:0051149	positive regulation of muscle cell differentiation	1/68	77/18800	0.243900332686823	0.390888275776942	0.30499014774988	MDM2	1	cyan	F
BP	GO:0051339	regulation of lyase activity	1/68	77/18800	0.243900332686823	0.390888275776942	0.30499014774988	LGR4	1	cyan	F
BP	GO:0070972	protein localization to endoplasmic reticulum	1/68	77/18800	0.243900332686823	0.390888275776942	0.30499014774988	ANK2	1	cyan	F
BP	GO:1903363	negative regulation of cellular protein catabolic process	1/68	77/18800	0.243900332686823	0.390888275776942	0.30499014774988	RPL5	1	cyan	F
BP	GO:0051054	positive regulation of DNA metabolic process	2/68	263/18800	0.24614862075604	0.394081685265172	0.30748180199483	CDK1/SETMAR	2	cyan	F
BP	GO:0007422	peripheral nervous system development	1/68	78/18800	0.246646408496111	0.394081685265172	0.30748180199483	CDK1	1	cyan	F
BP	GO:0031279	regulation of cyclase activity	1/68	78/18800	0.246646408496111	0.394081685265172	0.30748180199483	LGR4	1	cyan	F
BP	GO:0000245	spliceosomal complex assembly	1/68	79/18800	0.24938265698571	0.396837108327159	0.309631717811872	GEMIN2	1	cyan	F
BP	GO:0046323	glucose import	1/68	79/18800	0.24938265698571	0.396837108327159	0.309631717811872	SLC2A10	1	cyan	F
BP	GO:0061844	antimicrobial humoral immune response mediated by antimicrobial peptide	1/68	79/18800	0.24938265698571	0.396837108327159	0.309631717811872	CXCL10	1	cyan	F
BP	GO:0072332	intrinsic apoptotic signaling pathway by p53 class mediator	1/68	79/18800	0.24938265698571	0.396837108327159	0.309631717811872	MDM2	1	cyan	F
BP	GO:0090092	regulation of transmembrane receptor protein serine/threonine kinase signaling pathway	2/68	267/18800	0.251511966876406	0.399554745439746	0.311752151183405	MSTN/SLC2A10	2	cyan	F
BP	GO:0001570	vasculogenesis	1/68	80/18800	0.25210911280137	0.399554745439746	0.311752151183405	ITGB8	1	cyan	F
BP	GO:0002200	somatic diversification of immune receptors	1/68	80/18800	0.25210911280137	0.399554745439746	0.311752151183405	HMGB2	1	cyan	F
BP	GO:0006029	proteoglycan metabolic process	1/68	80/18800	0.25210911280137	0.399554745439746	0.311752151183405	SLC2A10	1	cyan	F
BP	GO:0010660	regulation of muscle cell apoptotic process	1/68	81/18800	0.254825810468545	0.401830850879544	0.313528079952306	DIPK2A	1	cyan	F
BP	GO:0010833	telomere maintenance via telomere lengthening	1/68	81/18800	0.254825810468545	0.401830850879544	0.313528079952306	RPA1	1	cyan	F
BP	GO:0030512	negative regulation of transforming growth factor beta receptor signaling pathway	1/68	81/18800	0.254825810468545	0.401830850879544	0.313528079952306	SLC2A10	1	cyan	F
BP	GO:0046209	nitric oxide metabolic process	1/68	81/18800	0.254825810468545	0.401830850879544	0.313528079952306	NQO1	1	cyan	F
BP	GO:0051303	establishment of chromosome localization	1/68	81/18800	0.254825810468545	0.401830850879544	0.313528079952306	DLGAP5	1	cyan	F
BP	GO:0008589	regulation of smoothened signaling pathway	1/68	82/18800	0.2575327843928	0.404473412124428	0.315589935460541	GAS8	1	cyan	F
BP	GO:1901292	nucleoside phosphate catabolic process	1/68	82/18800	0.2575327843928	0.404473412124428	0.315589935460541	NUDT9	1	cyan	F
BP	GO:2001021	negative regulation of response to DNA damage stimulus	1/68	82/18800	0.2575327843928	0.404473412124428	0.315589935460541	MDM2	1	cyan	F
BP	GO:2001057	reactive nitrogen species metabolic process	1/68	82/18800	0.2575327843928	0.404473412124428	0.315589935460541	NQO1	1	cyan	F
BP	GO:0043270	positive regulation of ion transport	2/68	273/18800	0.259564048616833	0.406674280918023	0.317307160918896	ANK2/CXCL10	2	cyan	F
BP	GO:0042509	regulation of tyrosine phosphorylation of STAT protein	1/68	83/18800	0.260230068860226	0.406674280918023	0.317307160918896	IL15	1	cyan	F
BP	GO:0045921	positive regulation of exocytosis	1/68	83/18800	0.260230068860226	0.406674280918023	0.317307160918896	VSNL1	1	cyan	F
BP	GO:0048678	response to axon injury	1/68	83/18800	0.260230068860226	0.406674280918023	0.317307160918896	CDK1	1	cyan	F
BP	GO:0050000	chromosome localization	1/68	83/18800	0.260230068860226	0.406674280918023	0.317307160918896	DLGAP5	1	cyan	F
BP	GO:1901652	response to peptide	3/68	491/18800	0.262012365524122	0.408838323311576	0.318995652619075	BRIP1/MDM2/MSTN	3	cyan	F
BP	GO:0031397	negative regulation of protein ubiquitination	1/68	84/18800	0.262917698037846	0.408838323311576	0.318995652619075	RPL5	1	cyan	F
BP	GO:0051899	membrane depolarization	1/68	84/18800	0.262917698037846	0.408838323311576	0.318995652619075	ANK2	1	cyan	F
BP	GO:0097194	execution phase of apoptosis	1/68	84/18800	0.262917698037846	0.408838323311576	0.318995652619075	TOP2A	1	cyan	F
BP	GO:1900182	positive regulation of protein localization to nucleus	1/68	84/18800	0.262917698037846	0.408838323311576	0.318995652619075	CDK1	1	cyan	F
BP	GO:0008543	fibroblast growth factor receptor signaling pathway	1/68	85/18800	0.26559570597402	0.41015714830043	0.320024664367784	SHCBP1	1	cyan	F
BP	GO:0008625	extrinsic apoptotic signaling pathway via death domain receptors	1/68	85/18800	0.26559570597402	0.41015714830043	0.320024664367784	HMGB2	1	cyan	F
BP	GO:0010657	muscle cell apoptotic process	1/68	85/18800	0.26559570597402	0.41015714830043	0.320024664367784	DIPK2A	1	cyan	F
BP	GO:0072384	organelle transport along microtubule	1/68	85/18800	0.26559570597402	0.41015714830043	0.320024664367784	BICD1	1	cyan	F
BP	GO:0098586	cellular response to virus	1/68	85/18800	0.26559570597402	0.41015714830043	0.320024664367784	CXCL10	1	cyan	F
BP	GO:2000106	regulation of leukocyte apoptotic process	1/68	85/18800	0.26559570597402	0.41015714830043	0.320024664367784	GIMAP8	1	cyan	F
BP	GO:2000177	regulation of neural precursor cell proliferation	1/68	85/18800	0.26559570597402	0.41015714830043	0.320024664367784	SHCBP1	1	cyan	F
BP	GO:0033627	cell adhesion mediated by integrin	1/68	86/18800	0.268264126598854	0.413058306804319	0.322288290103266	ITGB8	1	cyan	F
BP	GO:0034103	regulation of tissue remodeling	1/68	86/18800	0.268264126598854	0.413058306804319	0.322288290103266	IL15	1	cyan	F
BP	GO:2000134	negative regulation of G1/S transition of mitotic cell cycle	1/68	86/18800	0.268264126598854	0.413058306804319	0.322288290103266	MDM2	1	cyan	F
BP	GO:0007260	tyrosine phosphorylation of STAT protein	1/68	87/18800	0.270922993724603	0.414710416735515	0.323577347062093	IL15	1	cyan	F
BP	GO:0010232	vascular transport	1/68	87/18800	0.270922993724603	0.414710416735515	0.323577347062093	SLC2A10	1	cyan	F
BP	GO:0045069	regulation of viral genome replication	1/68	87/18800	0.270922993724603	0.414710416735515	0.323577347062093	TOP2A	1	cyan	F
BP	GO:0050829	defense response to Gram-negative bacterium	1/68	87/18800	0.270922993724603	0.414710416735515	0.323577347062093	HMGB2	1	cyan	F
BP	GO:0150104	transport across blood-brain barrier	1/68	87/18800	0.270922993724603	0.414710416735515	0.323577347062093	SLC2A10	1	cyan	F
BP	GO:1901216	positive regulation of neuron death	1/68	87/18800	0.270922993724603	0.414710416735515	0.323577347062093	NQO1	1	cyan	F
BP	GO:0048872	homeostasis of number of cells	2/68	282/18800	0.271650131057884	0.415418182875068	0.324129580814937	HMGB2/LGR4	2	cyan	F
BP	GO:0031110	regulation of microtubule polymerization or depolymerization	1/68	88/18800	0.273572341046076	0.416733012719702	0.325155475356757	SKA1	1	cyan	F
BP	GO:0046849	bone remodeling	1/68	88/18800	0.273572341046076	0.416733012719702	0.325155475356757	LGR4	1	cyan	F
BP	GO:0051262	protein tetramerization	1/68	88/18800	0.273572341046076	0.416733012719702	0.325155475356757	CBR4	1	cyan	F
BP	GO:1903510	mucopolysaccharide metabolic process	1/68	88/18800	0.273572341046076	0.416733012719702	0.325155475356757	IL15	1	cyan	F
BP	GO:0034599	cellular response to oxidative stress	2/68	284/18800	0.274336109343949	0.4174911305147	0.325746995933445	CDK1/NQO1	2	cyan	F
BP	GO:0001656	metanephros development	1/68	89/18800	0.276212202141035	0.418317514632514	0.326391781233513	LGR4	1	cyan	F
BP	GO:0001942	hair follicle development	1/68	89/18800	0.276212202141035	0.418317514632514	0.326391781233513	LGR4	1	cyan	F
BP	GO:0006493	protein O-linked glycosylation	1/68	89/18800	0.276212202141035	0.418317514632514	0.326391781233513	IL15	1	cyan	F
BP	GO:0070098	chemokine-mediated signaling pathway	1/68	89/18800	0.276212202141035	0.418317514632514	0.326391781233513	CXCL10	1	cyan	F
BP	GO:0097581	lamellipodium organization	1/68	89/18800	0.276212202141035	0.418317514632514	0.326391781233513	MSTN	1	cyan	F
BP	GO:0001666	response to hypoxia	2/68	286/18800	0.27702185401331	0.419139140739521	0.327032854100877	BRIP1/MDM2	2	cyan	F
BP	GO:0046031	ADP metabolic process	1/68	90/18800	0.278842610470595	0.420676976758042	0.328232748964881	NUDT9	1	cyan	F
BP	GO:0060191	regulation of lipase activity	1/68	90/18800	0.278842610470595	0.420676976758042	0.328232748964881	BICD1	1	cyan	F
BP	GO:1901657	glycosyl compound metabolic process	1/68	90/18800	0.278842610470595	0.420676976758042	0.328232748964881	CBR4	1	cyan	F
BP	GO:0031349	positive regulation of defense response	2/68	289/18800	0.281049738693357	0.423004202515935	0.330048564305815	HMGB2/IL15	2	cyan	F
BP	GO:0060021	roof of mouth development	1/68	91/18800	0.281463599379628	0.423004202515935	0.330048564305815	ITGB8	1	cyan	F
BP	GO:0090277	positive regulation of peptide hormone secretion	1/68	91/18800	0.281463599379628	0.423004202515935	0.330048564305815	VSNL1	1	cyan	F
BP	GO:1901019	regulation of calcium ion transmembrane transporter activity	1/68	91/18800	0.281463599379628	0.423004202515935	0.330048564305815	ANK2	1	cyan	F
BP	GO:0051607	defense response to virus	2/68	290/18800	0.282392105316328	0.42328014443536	0.3302638676853	CXCL10/IL15	2	cyan	F
BP	GO:0042063	gliogenesis	2/68	291/18800	0.283734313848194	0.42328014443536	0.3302638676853	CDK1/CDKN2C	2	cyan	F
BP	GO:0140546	defense response to symbiont	2/68	291/18800	0.283734313848194	0.42328014443536	0.3302638676853	CXCL10/IL15	2	cyan	F
BP	GO:0022404	molting cycle process	1/68	92/18800	0.284075202097154	0.42328014443536	0.3302638676853	LGR4	1	cyan	F
BP	GO:0022405	hair cycle process	1/68	92/18800	0.284075202097154	0.42328014443536	0.3302638676853	LGR4	1	cyan	F
BP	GO:0032436	positive regulation of proteasomal ubiquitin-dependent protein catabolic process	1/68	92/18800	0.284075202097154	0.42328014443536	0.3302638676853	MDM2	1	cyan	F
BP	GO:0042773	ATP synthesis coupled electron transport	1/68	92/18800	0.284075202097154	0.42328014443536	0.3302638676853	CDK1	1	cyan	F
BP	GO:0042775	mitochondrial ATP synthesis coupled electron transport	1/68	92/18800	0.284075202097154	0.42328014443536	0.3302638676853	CDK1	1	cyan	F
BP	GO:0051492	regulation of stress fiber assembly	1/68	92/18800	0.284075202097154	0.42328014443536	0.3302638676853	TACSTD2	1	cyan	F
BP	GO:0051222	positive regulation of protein transport	2/68	293/18800	0.286418191959833	0.425138867462142	0.331714134284976	CDK1/VSNL1	2	cyan	F
BP	GO:0002793	positive regulation of peptide secretion	1/68	93/18800	0.286677451736741	0.425138867462142	0.331714134284976	VSNL1	1	cyan	F
BP	GO:0030101	natural killer cell activation	1/68	93/18800	0.286677451736741	0.425138867462142	0.331714134284976	IL15	1	cyan	F
BP	GO:0034109	homotypic cell-cell adhesion	1/68	93/18800	0.286677451736741	0.425138867462142	0.331714134284976	DSG2	1	cyan	F
BP	GO:0098773	skin epidermis development	1/68	93/18800	0.286677451736741	0.425138867462142	0.331714134284976	LGR4	1	cyan	F
BP	GO:0034504	protein localization to nucleus	2/68	294/18800	0.287759829489009	0.425938841951184	0.332338313501209	CDK1/MDM2	2	cyan	F
BP	GO:0071375	cellular response to peptide hormone stimulus	2/68	294/18800	0.287759829489009	0.425938841951184	0.332338313501209	BRIP1/MSTN	2	cyan	F
BP	GO:0045739	positive regulation of DNA repair	1/68	94/18800	0.2892703812969	0.426966348311229	0.333140024209828	SETMAR	1	cyan	F
BP	GO:0048709	oligodendrocyte differentiation	1/68	94/18800	0.2892703812969	0.426966348311229	0.333140024209828	CDKN2C	1	cyan	F
BP	GO:1901655	cellular response to ketone	1/68	94/18800	0.2892703812969	0.426966348311229	0.333140024209828	MSTN	1	cyan	F
BP	GO:0043588	skin development	2/68	296/18800	0.290442422227639	0.42829338390523	0.334175442274183	LGR4/SLC2A10	2	cyan	F
BP	GO:1901379	regulation of potassium ion transmembrane transport	1/68	95/18800	0.291854023661479	0.429970857394235	0.335484289121127	ANK2	1	cyan	F
BP	GO:0010769	regulation of cell morphogenesis involved in differentiation	1/68	96/18800	0.294428411600053	0.432193263167834	0.337218318784469	TACSTD2	1	cyan	F
BP	GO:1903321	negative regulation of protein modification by small protein conjugation or removal	1/68	96/18800	0.294428411600053	0.432193263167834	0.337218318784469	RPL5	1	cyan	F
BP	GO:0036293	response to decreased oxygen levels	2/68	299/18800	0.294464371144942	0.432193263167834	0.337218318784469	BRIP1/MDM2	2	cyan	F
BP	GO:0051056	regulation of small GTPase mediated signal transduction	2/68	299/18800	0.294464371144942	0.432193263167834	0.337218318784469	ARHGAP11A/ARHGAP20	2	cyan	F
BP	GO:0043279	response to alkaloid	1/68	97/18800	0.296993577768316	0.433472486993942	0.33821643176945	NQO1	1	cyan	F
BP	GO:0045807	positive regulation of endocytosis	1/68	97/18800	0.296993577768316	0.433472486993942	0.33821643176945	BICD1	1	cyan	F
BP	GO:1902807	negative regulation of cell cycle G1/S phase transition	1/68	97/18800	0.296993577768316	0.433472486993942	0.33821643176945	MDM2	1	cyan	F
BP	GO:1990868	response to chemokine	1/68	97/18800	0.296993577768316	0.433472486993942	0.33821643176945	CXCL10	1	cyan	F
BP	GO:1990869	cellular response to chemokine	1/68	97/18800	0.296993577768316	0.433472486993942	0.33821643176945	CXCL10	1	cyan	F
BP	GO:2001237	negative regulation of extrinsic apoptotic signaling pathway	1/68	97/18800	0.296993577768316	0.433472486993942	0.33821643176945	HMGB2	1	cyan	F
BP	GO:0032479	regulation of type I interferon production	1/68	98/18800	0.299549554708473	0.435575760911091	0.339857508932675	HMGB2	1	cyan	F
BP	GO:0032606	type I interferon production	1/68	98/18800	0.299549554708473	0.435575760911091	0.339857508932675	HMGB2	1	cyan	F
BP	GO:0044728	DNA methylation or demethylation	1/68	98/18800	0.299549554708473	0.435575760911091	0.339857508932675	TDRD9	1	cyan	F
BP	GO:0001822	kidney development	2/68	303/18800	0.299822703495206	0.435575760911091	0.339857508932675	LGR4/TACSTD2	2	cyan	F
BP	GO:0019932	second-messenger-mediated signaling	2/68	303/18800	0.299822703495206	0.435575760911091	0.339857508932675	ANK2/SGCD	2	cyan	F
BP	GO:0042254	ribosome biogenesis	2/68	304/18800	0.301161424304142	0.437115887819795	0.341059191261227	RPL23A/RPL5	2	cyan	F
BP	GO:0045639	positive regulation of myeloid cell differentiation	1/68	99/18800	0.302096374849624	0.437663169103472	0.341486206881579	HMGB2	1	cyan	F
BP	GO:0050764	regulation of phagocytosis	1/68	99/18800	0.302096374849624	0.437663169103472	0.341486206881579	IL15	1	cyan	F
BP	GO:0061640	cytoskeleton-dependent cytokinesis	1/68	100/18800	0.304634070508157	0.440526135140368	0.343720032986648	KIF20A	1	cyan	F
BP	GO:0098869	cellular oxidant detoxification	1/68	100/18800	0.304634070508157	0.440526135140368	0.343720032986648	NQO1	1	cyan	F
BP	GO:0014896	muscle hypertrophy	1/68	101/18800	0.307162673888128	0.442957936884625	0.345617443626057	MSTN	1	cyan	F
BP	GO:0046620	regulation of organ growth	1/68	101/18800	0.307162673888128	0.442957936884625	0.345617443626057	CDK1	1	cyan	F
BP	GO:0110020	regulation of actomyosin structure organization	1/68	101/18800	0.307162673888128	0.442957936884625	0.345617443626057	TACSTD2	1	cyan	F
BP	GO:0071496	cellular response to external stimulus	2/68	309/18800	0.307849118993794	0.443133273120425	0.345754249531417	BRIP1/IL15	2	cyan	F
BP	GO:1904951	positive regulation of establishment of protein localization	2/68	309/18800	0.307849118993794	0.443133273120425	0.345754249531417	CDK1/VSNL1	2	cyan	F
BP	GO:2001243	negative regulation of intrinsic apoptotic signaling pathway	1/68	102/18800	0.309682217081647	0.445363335106419	0.347494252946071	MDM2	1	cyan	F
BP	GO:0072001	renal system development	2/68	312/18800	0.311856491188966	0.446925544358279	0.34871316499861	LGR4/TACSTD2	2	cyan	F
BP	GO:0006664	glycolipid metabolic process	1/68	103/18800	0.312192732069263	0.446925544358279	0.34871316499861	ITGB8	1	cyan	F
BP	GO:0009135	purine nucleoside diphosphate metabolic process	1/68	103/18800	0.312192732069263	0.446925544358279	0.34871316499861	NUDT9	1	cyan	F
BP	GO:0009179	purine ribonucleoside diphosphate metabolic process	1/68	103/18800	0.312192732069263	0.446925544358279	0.34871316499861	NUDT9	1	cyan	F
BP	GO:0042102	positive regulation of T cell proliferation	1/68	103/18800	0.312192732069263	0.446925544358279	0.34871316499861	IL15	1	cyan	F
BP	GO:0070588	calcium ion transmembrane transport	2/68	314/18800	0.314525652822256	0.448053792541036	0.349593479403727	ANK2/CXCL10	2	cyan	F
BP	GO:0007200	phospholipase C-activating G protein-coupled receptor signaling pathway	1/68	104/18800	0.314694250720345	0.448053792541036	0.349593479403727	BICD1	1	cyan	F
BP	GO:0014812	muscle cell migration	1/68	104/18800	0.314694250720345	0.448053792541036	0.349593479403727	MSTN	1	cyan	F
BP	GO:0046822	regulation of nucleocytoplasmic transport	1/68	104/18800	0.314694250720345	0.448053792541036	0.349593479403727	CDK1	1	cyan	F
BP	GO:0050830	defense response to Gram-positive bacterium	1/68	104/18800	0.314694250720345	0.448053792541036	0.349593479403727	HMGB2	1	cyan	F
BP	GO:1903509	liposaccharide metabolic process	1/68	104/18800	0.314694250720345	0.448053792541036	0.349593479403727	ITGB8	1	cyan	F
BP	GO:0006672	ceramide metabolic process	1/68	105/18800	0.317186804793464	0.450384999984329	0.35141240145032	ITGB8	1	cyan	F
BP	GO:0034308	primary alcohol metabolic process	1/68	105/18800	0.317186804793464	0.450384999984329	0.35141240145032	CBR4	1	cyan	F
BP	GO:0009101	glycoprotein biosynthetic process	2/68	316/18800	0.317192750148301	0.450384999984329	0.35141240145032	IL15/SLC2A10	2	cyan	F
BP	GO:0019058	viral life cycle	2/68	317/18800	0.31852549080552	0.451045771847829	0.3519279679709	CDK1/TOP2A	2	cyan	F
BP	GO:0030593	neutrophil chemotaxis	1/68	106/18800	0.319670425936766	0.451045771847829	0.3519279679709	CXCL10	1	cyan	F
BP	GO:0032231	regulation of actin filament bundle assembly	1/68	106/18800	0.319670425936766	0.451045771847829	0.3519279679709	TACSTD2	1	cyan	F
BP	GO:0032414	positive regulation of ion transmembrane transporter activity	1/68	106/18800	0.319670425936766	0.451045771847829	0.3519279679709	ANK2	1	cyan	F
BP	GO:0060840	artery development	1/68	106/18800	0.319670425936766	0.451045771847829	0.3519279679709	SLC2A10	1	cyan	F
BP	GO:0062207	regulation of pattern recognition receptor signaling pathway	1/68	106/18800	0.319670425936766	0.451045771847829	0.3519279679709	LGR4	1	cyan	F
BP	GO:0120034	positive regulation of plasma membrane bounded cell projection assembly	1/68	106/18800	0.319670425936766	0.451045771847829	0.3519279679709	MSTN	1	cyan	F
BP	GO:0030004	cellular monovalent inorganic cation homeostasis	1/68	107/18800	0.32214514568836	0.452908363427453	0.353381253004681	ATP4A	1	cyan	F
BP	GO:0030038	contractile actin filament bundle assembly	1/68	107/18800	0.32214514568836	0.452908363427453	0.353381253004681	TACSTD2	1	cyan	F
BP	GO:0043149	stress fiber assembly	1/68	107/18800	0.32214514568836	0.452908363427453	0.353381253004681	TACSTD2	1	cyan	F
BP	GO:0045621	positive regulation of lymphocyte differentiation	1/68	107/18800	0.32214514568836	0.452908363427453	0.353381253004681	IL15	1	cyan	F
BP	GO:0006805	xenobiotic metabolic process	1/68	108/18800	0.324610995476687	0.455558722632309	0.355449192862618	NQO1	1	cyan	F
BP	GO:2000060	positive regulation of ubiquitin-dependent protein catabolic process	1/68	108/18800	0.324610995476687	0.455558722632309	0.355449192862618	MDM2	1	cyan	F
BP	GO:0034446	substrate adhesion-dependent cell spreading	1/68	109/18800	0.327068006620898	0.4577785034685	0.357181174421432	TACSTD2	1	cyan	F
BP	GO:0071887	leukocyte apoptotic process	1/68	109/18800	0.327068006620898	0.4577785034685	0.357181174421432	GIMAP8	1	cyan	F
BP	GO:0090263	positive regulation of canonical Wnt signaling pathway	1/68	109/18800	0.327068006620898	0.4577785034685	0.357181174421432	LGR4	1	cyan	F
BP	GO:0070482	response to oxygen levels	2/68	324/18800	0.327838355701692	0.458447754096216	0.357703356488477	BRIP1/MDM2	2	cyan	F
BP	GO:0007204	positive regulation of cytosolic calcium ion concentration	2/68	325/18800	0.329166277844187	0.45915713499973	0.358256850159127	ANK2/CXCL10	2	cyan	F
BP	GO:0043266	regulation of potassium ion transport	1/68	110/18800	0.329516210331228	0.45915713499973	0.358256850159127	ANK2	1	cyan	F
BP	GO:0048259	regulation of receptor-mediated endocytosis	1/68	110/18800	0.329516210331228	0.45915713499973	0.358256850159127	BICD1	1	cyan	F
BP	GO:2000779	regulation of double-strand break repair	1/68	110/18800	0.329516210331228	0.45915713499973	0.358256850159127	SETMAR	1	cyan	F
BP	GO:0001938	positive regulation of endothelial cell proliferation	1/68	111/18800	0.33195563770937	0.461327188278123	0.359950031845599	HMGB2	1	cyan	F
BP	GO:0014066	regulation of phosphatidylinositol 3-kinase signaling	1/68	111/18800	0.33195563770937	0.461327188278123	0.359950031845599	DIPK2A	1	cyan	F
BP	GO:0048640	negative regulation of developmental growth	1/68	111/18800	0.33195563770937	0.461327188278123	0.359950031845599	MSTN	1	cyan	F
BP	GO:0002456	T cell mediated immunity	1/68	112/18800	0.334386319748845	0.462773702852431	0.36107867325308	GZMM	1	cyan	F
BP	GO:0009185	ribonucleoside diphosphate metabolic process	1/68	112/18800	0.334386319748845	0.462773702852431	0.36107867325308	NUDT9	1	cyan	F
BP	GO:0010633	negative regulation of epithelial cell migration	1/68	112/18800	0.334386319748845	0.462773702852431	0.36107867325308	TACSTD2	1	cyan	F
BP	GO:0010927	cellular component assembly involved in morphogenesis	1/68	112/18800	0.334386319748845	0.462773702852431	0.36107867325308	ANK2	1	cyan	F
BP	GO:0048638	regulation of developmental growth	2/68	329/18800	0.334471242214568	0.462773702852431	0.36107867325308	CDK1/MSTN	2	cyan	F
BP	GO:0048545	response to steroid hormone	2/68	330/18800	0.3357957405314	0.463576268861341	0.361704874499842	HMGB2/MSTN	2	cyan	F
BP	GO:0001824	blastocyst development	1/68	113/18800	0.336808287335376	0.463576268861341	0.361704874499842	NASP	1	cyan	F
BP	GO:0022904	respiratory electron transport chain	1/68	113/18800	0.336808287335376	0.463576268861341	0.361704874499842	CDK1	1	cyan	F
BP	GO:0044344	cellular response to fibroblast growth factor stimulus	1/68	113/18800	0.336808287335376	0.463576268861341	0.361704874499842	SHCBP1	1	cyan	F
BP	GO:1904659	glucose transmembrane transport	1/68	113/18800	0.336808287335376	0.463576268861341	0.361704874499842	SLC2A10	1	cyan	F
BP	GO:0043414	macromolecule methylation	2/68	331/18800	0.337119517381	0.463576268861341	0.361704874499842	SETMAR/TDRD9	2	cyan	F
BP	GO:0051235	maintenance of location	2/68	331/18800	0.337119517381	0.463576268861341	0.361704874499842	ANK2/CXCL10	2	cyan	F
BP	GO:0062197	cellular response to chemical stress	2/68	332/18800	0.338442560750187	0.464837244792083	0.362688749584511	CDK1/NQO1	2	cyan	F
BP	GO:0042303	molting cycle	1/68	114/18800	0.33922157124725	0.464837244792083	0.362688749584511	LGR4	1	cyan	F
BP	GO:0042633	hair cycle	1/68	114/18800	0.33922157124725	0.464837244792083	0.362688749584511	LGR4	1	cyan	F
BP	GO:0043200	response to amino acid	1/68	114/18800	0.33922157124725	0.464837244792083	0.362688749584511	NQO1	1	cyan	F
BP	GO:0032496	response to lipopolysaccharide	2/68	333/18800	0.339764858719415	0.465175447932603	0.362952632213355	CXCL10/HMGB2	2	cyan	F
BP	GO:0018107	peptidyl-threonine phosphorylation	1/68	115/18800	0.341626202155694	0.466908981866101	0.364305220160529	CDK1	1	cyan	F
BP	GO:1990748	cellular detoxification	1/68	115/18800	0.341626202155694	0.466908981866101	0.364305220160529	NQO1	1	cyan	F
BP	GO:1901800	positive regulation of proteasomal protein catabolic process	1/68	116/18800	0.344022210625238	0.469774454718014	0.36654100220526	MDM2	1	cyan	F
BP	GO:0008645	hexose transmembrane transport	1/68	117/18800	0.346409627114077	0.472212602034742	0.368443363970618	SLC2A10	1	cyan	F
BP	GO:0032411	positive regulation of transporter activity	1/68	117/18800	0.346409627114077	0.472212602034742	0.368443363970618	ANK2	1	cyan	F
BP	GO:0008286	insulin receptor signaling pathway	1/68	118/18800	0.348788481974445	0.474219348542378	0.370009125728614	MSTN	1	cyan	F
BP	GO:0098659	inorganic cation import across plasma membrane	1/68	118/18800	0.348788481974445	0.474219348542378	0.370009125728614	ATP4A	1	cyan	F
BP	GO:0099587	inorganic ion import across plasma membrane	1/68	118/18800	0.348788481974445	0.474219348542378	0.370009125728614	ATP4A	1	cyan	F
BP	GO:0001933	negative regulation of protein phosphorylation	2/68	341/18800	0.350315008234045	0.475382369073084	0.370916571220017	CDKN2C/PRKAR2A	2	cyan	F
BP	GO:0006304	DNA modification	1/68	119/18800	0.351158805452966	0.475382369073084	0.370916571220017	TDRD9	1	cyan	F
BP	GO:0015749	monosaccharide transmembrane transport	1/68	119/18800	0.351158805452966	0.475382369073084	0.370916571220017	SLC2A10	1	cyan	F
BP	GO:0071774	response to fibroblast growth factor	1/68	119/18800	0.351158805452966	0.475382369073084	0.370916571220017	SHCBP1	1	cyan	F
BP	GO:0072676	lymphocyte migration	1/68	119/18800	0.351158805452966	0.475382369073084	0.370916571220017	CXCL10	1	cyan	F
BP	GO:0030203	glycosaminoglycan metabolic process	1/68	120/18800	0.353520627691026	0.478167124868293	0.37308937386993	IL15	1	cyan	F
BP	GO:0045765	regulation of angiogenesis	2/68	345/18800	0.355570080078259	0.479284354180022	0.373961090813032	CXCL10/ITGB8	2	cyan	F
BP	GO:0030282	bone mineralization	1/68	121/18800	0.355873978725127	0.479284354180022	0.373961090813032	LGR4	1	cyan	F
BP	GO:0031398	positive regulation of protein ubiquitination	1/68	121/18800	0.355873978725127	0.479284354180022	0.373961090813032	UBE2C	1	cyan	F
BP	GO:0051101	regulation of DNA binding	1/68	121/18800	0.355873978725127	0.479284354180022	0.373961090813032	HMGB2	1	cyan	F
BP	GO:1903008	organelle disassembly	1/68	121/18800	0.355873978725127	0.479284354180022	0.373961090813032	CDK1	1	cyan	F
BP	GO:0030336	negative regulation of cell migration	2/68	346/18800	0.356881644870124	0.480229245970176	0.374698341594254	SRGAP1/TACSTD2	2	cyan	F
BP	GO:0014902	myotube differentiation	1/68	122/18800	0.35821888848725	0.480791647593238	0.3751371548428	CXCL10	1	cyan	F
BP	GO:0019730	antimicrobial humoral response	1/68	122/18800	0.35821888848725	0.480791647593238	0.3751371548428	CXCL10	1	cyan	F
BP	GO:0046887	positive regulation of hormone secretion	1/68	122/18800	0.35821888848725	0.480791647593238	0.3751371548428	VSNL1	1	cyan	F
BP	GO:0002224	toll-like receptor signaling pathway	1/68	123/18800	0.360555386805211	0.481866611496913	0.3759758942477	LGR4	1	cyan	F
BP	GO:0002244	hematopoietic progenitor cell differentiation	1/68	123/18800	0.360555386805211	0.481866611496913	0.3759758942477	TOP2A	1	cyan	F
BP	GO:0031109	microtubule polymerization or depolymerization	1/68	123/18800	0.360555386805211	0.481866611496913	0.3759758942477	SKA1	1	cyan	F
BP	GO:0032355	response to estradiol	1/68	123/18800	0.360555386805211	0.481866611496913	0.3759758942477	NQO1	1	cyan	F
BP	GO:0097237	cellular response to toxic substance	1/68	123/18800	0.360555386805211	0.481866611496913	0.3759758942477	NQO1	1	cyan	F
BP	GO:0018210	peptidyl-threonine modification	1/68	124/18800	0.362883503403018	0.482823836841448	0.376722768271178	CDK1	1	cyan	F
BP	GO:0030218	erythrocyte differentiation	1/68	124/18800	0.362883503403018	0.482823836841448	0.376722768271178	HMGB2	1	cyan	F
BP	GO:0042177	negative regulation of protein catabolic process	1/68	124/18800	0.362883503403018	0.482823836841448	0.376722768271178	RPL5	1	cyan	F
BP	GO:0051224	negative regulation of protein transport	1/68	124/18800	0.362883503403018	0.482823836841448	0.376722768271178	VSNL1	1	cyan	F
BP	GO:0002831	regulation of response to biotic stimulus	2/68	351/18800	0.363425717851976	0.482823836841448	0.376722768271178	HMGB2/IL15	2	cyan	F
BP	GO:0010038	response to metal ion	2/68	351/18800	0.363425717851976	0.482823836841448	0.376722768271178	CDK1/NQO1	2	cyan	F
BP	GO:1901342	regulation of vasculature development	2/68	351/18800	0.363425717851976	0.482823836841448	0.376722768271178	CXCL10/ITGB8	2	cyan	F
BP	GO:0001655	urogenital system development	2/68	352/18800	0.364731709431183	0.483739689008898	0.377437360918687	LGR4/TACSTD2	2	cyan	F
BP	GO:1904062	regulation of cation transmembrane transport	2/68	352/18800	0.364731709431183	0.483739689008898	0.377437360918687	ANK2/CXCL10	2	cyan	F
BP	GO:0002237	response to molecule of bacterial origin	2/68	354/18800	0.367340787871626	0.486197790643636	0.37935529201875	CXCL10/HMGB2	2	cyan	F
BP	GO:0003206	cardiac chamber morphogenesis	1/68	126/18800	0.367514709817305	0.486197790643636	0.37935529201875	MDM2	1	cyan	F
BP	GO:0003231	cardiac ventricle development	1/68	126/18800	0.367514709817305	0.486197790643636	0.37935529201875	MDM2	1	cyan	F
BP	GO:0034968	histone lysine methylation	1/68	127/18800	0.369817858565962	0.488179275809382	0.380901343642489	SETMAR	1	cyan	F
BP	GO:0048706	embryonic skeletal system development	1/68	127/18800	0.369817858565962	0.488179275809382	0.380901343642489	SLC2A10	1	cyan	F
BP	GO:0051480	regulation of cytosolic calcium ion concentration	2/68	356/18800	0.369945926664981	0.488179275809382	0.380901343642489	ANK2/CXCL10	2	cyan	F
BP	GO:0007368	determination of left/right symmetry	1/68	128/18800	0.372112743459526	0.489392199906116	0.381847726336461	GAS8	1	cyan	F
BP	GO:0050714	positive regulation of protein secretion	1/68	128/18800	0.372112743459526	0.489392199906116	0.381847726336461	VSNL1	1	cyan	F
BP	GO:1904950	negative regulation of establishment of protein localization	1/68	128/18800	0.372112743459526	0.489392199906116	0.381847726336461	VSNL1	1	cyan	F
BP	GO:1990266	neutrophil migration	1/68	128/18800	0.372112743459526	0.489392199906116	0.381847726336461	CXCL10	1	cyan	F
BP	GO:0001101	response to acid chemical	1/68	129/18800	0.374399393708281	0.491575438266354	0.383551195668558	NQO1	1	cyan	F
BP	GO:2001022	positive regulation of response to DNA damage stimulus	1/68	129/18800	0.374399393708281	0.491575438266354	0.383551195668558	SETMAR	1	cyan	F
BP	GO:2000146	negative regulation of cell motility	2/68	361/18800	0.376441023310902	0.492917037933501	0.384597977334985	SRGAP1/TACSTD2	2	cyan	F
BP	GO:0009132	nucleoside diphosphate metabolic process	1/68	130/18800	0.376677838420821	0.492917037933501	0.384597977334985	NUDT9	1	cyan	F
BP	GO:0017015	regulation of transforming growth factor beta receptor signaling pathway	1/68	130/18800	0.376677838420821	0.492917037933501	0.384597977334985	SLC2A10	1	cyan	F
BP	GO:0048565	digestive tract development	1/68	130/18800	0.376677838420821	0.492917037933501	0.384597977334985	LGR4	1	cyan	F
BP	GO:0001909	leukocyte mediated cytotoxicity	1/68	131/18800	0.378948106604398	0.493937568647108	0.385394245303134	GZMM	1	cyan	F
BP	GO:0006022	aminoglycan metabolic process	1/68	131/18800	0.378948106604398	0.493937568647108	0.385394245303134	IL15	1	cyan	F
BP	GO:0006275	regulation of DNA replication	1/68	131/18800	0.378948106604398	0.493937568647108	0.385394245303134	CDK1	1	cyan	F
BP	GO:0034219	carbohydrate transmembrane transport	1/68	131/18800	0.378948106604398	0.493937568647108	0.385394245303134	SLC2A10	1	cyan	F
BP	GO:0001818	negative regulation of cytokine production	2/68	363/18800	0.379031760771904	0.493937568647108	0.385394245303134	LGR4/SLC2A10	2	cyan	F
BP	GO:0071333	cellular response to glucose stimulus	1/68	132/18800	0.381210227165269	0.495952608973721	0.386966478304275	VSNL1	1	cyan	F
BP	GO:1900180	regulation of protein localization to nucleus	1/68	132/18800	0.381210227165269	0.495952608973721	0.386966478304275	CDK1	1	cyan	F
BP	GO:0003158	endothelium development	1/68	133/18800	0.383464228909043	0.497647125854663	0.388288623239055	CXCL10	1	cyan	F
BP	GO:0034101	erythrocyte homeostasis	1/68	133/18800	0.383464228909043	0.497647125854663	0.388288623239055	HMGB2	1	cyan	F
BP	GO:1903844	regulation of cellular response to transforming growth factor beta stimulus	1/68	133/18800	0.383464228909043	0.497647125854663	0.388288623239055	SLC2A10	1	cyan	F
BP	GO:0019079	viral genome replication	1/68	134/18800	0.385710140541023	0.498911138094695	0.389274867400712	TOP2A	1	cyan	F
BP	GO:0043467	regulation of generation of precursor metabolites and energy	1/68	134/18800	0.385710140541023	0.498911138094695	0.389274867400712	CDK1	1	cyan	F
BP	GO:0071331	cellular response to hexose stimulus	1/68	134/18800	0.385710140541023	0.498911138094695	0.389274867400712	VSNL1	1	cyan	F
BP	GO:1903052	positive regulation of proteolysis involved in cellular protein catabolic process	1/68	134/18800	0.385710140541023	0.498911138094695	0.389274867400712	MDM2	1	cyan	F
BP	GO:0051271	negative regulation of cellular component movement	2/68	369/18800	0.386777975828976	0.499880266948652	0.390031029124338	SRGAP1/TACSTD2	2	cyan	F
BP	GO:0090101	negative regulation of transmembrane receptor protein serine/threonine kinase signaling pathway	1/68	135/18800	0.387947990666556	0.500718900088091	0.390685371710073	SLC2A10	1	cyan	F
BP	GO:2001233	regulation of apoptotic signaling pathway	2/68	370/18800	0.388065125880891	0.500718900088091	0.390685371710073	HMGB2/MDM2	2	cyan	F
BP	GO:1903706	regulation of hemopoiesis	2/68	371/18800	0.389351142216745	0.501965441362426	0.391657984169939	HMGB2/IL15	2	cyan	F
BP	GO:0071326	cellular response to monosaccharide stimulus	1/68	136/18800	0.390177807791372	0.50261821052928	0.392167306595252	VSNL1	1	cyan	F
BP	GO:0032434	regulation of proteasomal ubiquitin-dependent protein catabolic process	1/68	137/18800	0.392399620321922	0.505065631078832	0.394076903790333	MDM2	1	cyan	F
BP	GO:0008277	regulation of G protein-coupled receptor signaling pathway	1/68	138/18800	0.394613456565726	0.506668177865486	0.395327289160082	BICD1	1	cyan	F
BP	GO:0009855	determination of bilateral symmetry	1/68	138/18800	0.394613456565726	0.506668177865486	0.395327289160082	GAS8	1	cyan	F
BP	GO:0042552	myelination	1/68	138/18800	0.394613456565726	0.506668177865486	0.395327289160082	ANK2	1	cyan	F
BP	GO:0032259	methylation	2/68	376/18800	0.395763918465488	0.50742424766426	0.395917211789967	SETMAR/TDRD9	2	cyan	F
BP	GO:0006119	oxidative phosphorylation	1/68	139/18800	0.396819344731706	0.50742424766426	0.395917211789967	CDK1	1	cyan	F
BP	GO:0009799	specification of symmetry	1/68	139/18800	0.396819344731706	0.50742424766426	0.395917211789967	GAS8	1	cyan	F
BP	GO:0051384	response to glucocorticoid	1/68	139/18800	0.396819344731706	0.50742424766426	0.395917211789967	MSTN	1	cyan	F
BP	GO:1903900	regulation of viral life cycle	1/68	139/18800	0.396819344731706	0.50742424766426	0.395917211789967	TOP2A	1	cyan	F
BP	GO:0007224	smoothened signaling pathway	1/68	140/18800	0.39901731293053	0.508164094146105	0.39649447619464	GAS8	1	cyan	F
BP	GO:0007272	ensheathment of neurons	1/68	140/18800	0.39901731293053	0.508164094146105	0.39649447619464	ANK2	1	cyan	F
BP	GO:0008366	axon ensheathment	1/68	140/18800	0.39901731293053	0.508164094146105	0.39649447619464	ANK2	1	cyan	F
BP	GO:0045089	positive regulation of innate immune response	1/68	140/18800	0.39901731293053	0.508164094146105	0.39649447619464	HMGB2	1	cyan	F
BP	GO:1903322	positive regulation of protein modification by small protein conjugation or removal	1/68	140/18800	0.39901731293053	0.508164094146105	0.39649447619464	UBE2C	1	cyan	F
BP	GO:0045727	positive regulation of translation	1/68	141/18800	0.401207389174942	0.509712059607679	0.397702274545457	RPL5	1	cyan	F
BP	GO:0048284	organelle fusion	1/68	141/18800	0.401207389174942	0.509712059607679	0.397702274545457	CDK1	1	cyan	F
BP	GO:0050671	positive regulation of lymphocyte proliferation	1/68	141/18800	0.401207389174942	0.509712059607679	0.397702274545457	IL15	1	cyan	F
BP	GO:0055123	digestive system development	1/68	142/18800	0.403389601380103	0.51169450676092	0.399249076758881	LGR4	1	cyan	F
BP	GO:0050678	regulation of epithelial cell proliferation	2/68	382/18800	0.403420079581427	0.51169450676092	0.399249076758881	HMGB2/TACSTD2	2	cyan	F
BP	GO:0018022	peptidyl-lysine methylation	1/68	143/18800	0.405563977363925	0.512755745756647	0.400077107319432	SETMAR	1	cyan	F
BP	GO:0032946	positive regulation of mononuclear cell proliferation	1/68	143/18800	0.405563977363925	0.512755745756647	0.400077107319432	IL15	1	cyan	F
BP	GO:0061351	neural precursor cell proliferation	1/68	143/18800	0.405563977363925	0.512755745756647	0.400077107319432	SHCBP1	1	cyan	F
BP	GO:1903531	negative regulation of secretion by cell	1/68	143/18800	0.405563977363925	0.512755745756647	0.400077107319432	VSNL1	1	cyan	F
BP	GO:0050900	leukocyte migration	2/68	384/18800	0.405962357809693	0.512846166991472	0.400147658388569	CXCL10/MSTN	2	cyan	F
BP	GO:0014065	phosphatidylinositol 3-kinase signaling	1/68	144/18800	0.407730544847403	0.514251788477151	0.401244393008572	DIPK2A	1	cyan	F
BP	GO:0030177	positive regulation of Wnt signaling pathway	1/68	144/18800	0.407730544847403	0.514251788477151	0.401244393008572	LGR4	1	cyan	F
BP	GO:0009100	glycoprotein metabolic process	2/68	386/18800	0.408499644333537	0.514807985509494	0.401678365132026	IL15/SLC2A10	2	cyan	F
BP	GO:0031333	negative regulation of protein-containing complex assembly	1/68	145/18800	0.409889331454949	0.515730842865128	0.40239842356992	ZNF827	1	cyan	F
BP	GO:0050729	positive regulation of inflammatory response	1/68	145/18800	0.409889331454949	0.515730842865128	0.40239842356992	IL15	1	cyan	F
BP	GO:0009411	response to UV	1/68	146/18800	0.412040364714722	0.517607151511128	0.403862411329672	PCLAF	1	cyan	F
BP	GO:0046718	viral entry into host cell	1/68	146/18800	0.412040364714722	0.517607151511128	0.403862411329672	CDK1	1	cyan	F
BP	GO:0001890	placenta development	1/68	147/18800	0.414183672058959	0.519052860591459	0.404990424251361	ITGB8	1	cyan	F
BP	GO:0050796	regulation of insulin secretion	1/68	147/18800	0.414183672058959	0.519052860591459	0.404990424251361	VSNL1	1	cyan	F
BP	GO:0071322	cellular response to carbohydrate stimulus	1/68	147/18800	0.414183672058959	0.519052860591459	0.404990424251361	VSNL1	1	cyan	F
BP	GO:0007043	cell-cell junction assembly	1/68	149/18800	0.418447218252138	0.523559557765235	0.408506769770198	ANK2	1	cyan	F
BP	GO:0016525	negative regulation of angiogenesis	1/68	149/18800	0.418447218252138	0.523559557765235	0.408506769770198	CXCL10	1	cyan	F
BP	GO:0042176	regulation of protein catabolic process	2/68	395/18800	0.419854059869003	0.52490121110316	0.40955359331319	MDM2/RPL5	2	cyan	F
BP	GO:0098754	detoxification	1/68	150/18800	0.4205675114889	0.525374542616309	0.409922909706328	NQO1	1	cyan	F
BP	GO:0040013	negative regulation of locomotion	2/68	396/18800	0.421109115651005	0.525632619297078	0.410124273752978	SRGAP1/TACSTD2	2	cyan	F
BP	GO:0045580	regulation of T cell differentiation	1/68	151/18800	0.422680187586421	0.526755531630734	0.411000424867695	IL15	1	cyan	F
BP	GO:2000181	negative regulation of blood vessel morphogenesis	1/68	151/18800	0.422680187586421	0.526755531630734	0.411000424867695	CXCL10	1	cyan	F
BP	GO:0006282	regulation of DNA repair	1/68	152/18800	0.424785273502241	0.528539329203026	0.412392230963818	SETMAR	1	cyan	F
BP	GO:1901343	negative regulation of vasculature development	1/68	152/18800	0.424785273502241	0.528539329203026	0.412392230963818	CXCL10	1	cyan	F
BP	GO:0044409	entry into host	1/68	153/18800	0.426882796099938	0.529888534082913	0.41344494658913	CDK1	1	cyan	F
BP	GO:0051147	regulation of muscle cell differentiation	1/68	153/18800	0.426882796099938	0.529888534082913	0.41344494658913	MDM2	1	cyan	F
BP	GO:2001236	regulation of extrinsic apoptotic signaling pathway	1/68	153/18800	0.426882796099938	0.529888534082913	0.41344494658913	HMGB2	1	cyan	F
BP	GO:0001678	cellular glucose homeostasis	1/68	154/18800	0.428972782149447	0.532061893432792	0.415140707834247	VSNL1	1	cyan	F
BP	GO:0010959	regulation of metal ion transport	2/68	403/18800	0.429856752287479	0.532177323171169	0.415230771760806	ANK2/CXCL10	2	cyan	F
BP	GO:0007338	single fertilization	1/68	155/18800	0.431055258327385	0.532177323171169	0.415230771760806	CDK1	1	cyan	F
BP	GO:0007519	skeletal muscle tissue development	1/68	155/18800	0.431055258327385	0.532177323171169	0.415230771760806	MSTN	1	cyan	F
BP	GO:0031503	protein-containing complex localization	1/68	155/18800	0.431055258327385	0.532177323171169	0.415230771760806	SGCD	1	cyan	F
BP	GO:0043434	response to peptide hormone	2/68	404/18800	0.431100941842292	0.532177323171169	0.415230771760806	BRIP1/MSTN	2	cyan	F
BP	GO:0051656	establishment of organelle localization	2/68	404/18800	0.431100941842292	0.532177323171169	0.415230771760806	BICD1/DLGAP5	2	cyan	F
BP	GO:0034655	nucleobase-containing compound catabolic process	2/68	405/18800	0.432343743815378	0.532209920724794	0.415256205966211	NUDT9/SETMAR	2	cyan	F
BP	GO:0007009	plasma membrane organization	1/68	156/18800	0.433130251217368	0.532209920724794	0.415256205966211	ANK2	1	cyan	F
BP	GO:0008643	carbohydrate transport	1/68	156/18800	0.433130251217368	0.532209920724794	0.415256205966211	SLC2A10	1	cyan	F
BP	GO:0016579	protein deubiquitination	1/68	156/18800	0.433130251217368	0.532209920724794	0.415256205966211	CDK1	1	cyan	F
BP	GO:0090316	positive regulation of intracellular protein transport	1/68	156/18800	0.433130251217368	0.532209920724794	0.415256205966211	CDK1	1	cyan	F
BP	GO:0010970	transport along microtubule	1/68	157/18800	0.435197787310332	0.532209920724794	0.415256205966211	BICD1	1	cyan	F
BP	GO:0031960	response to corticosteroid	1/68	157/18800	0.435197787310332	0.532209920724794	0.415256205966211	MSTN	1	cyan	F
BP	GO:0046434	organophosphate catabolic process	1/68	157/18800	0.435197787310332	0.532209920724794	0.415256205966211	NUDT9	1	cyan	F
BP	GO:0055067	monovalent inorganic cation homeostasis	1/68	157/18800	0.435197787310332	0.532209920724794	0.415256205966211	ATP4A	1	cyan	F
BP	GO:1902107	positive regulation of leukocyte differentiation	1/68	157/18800	0.435197787310332	0.532209920724794	0.415256205966211	IL15	1	cyan	F
BP	GO:1903364	positive regulation of cellular protein catabolic process	1/68	157/18800	0.435197787310332	0.532209920724794	0.415256205966211	MDM2	1	cyan	F
BP	GO:1903708	positive regulation of hemopoiesis	1/68	157/18800	0.435197787310332	0.532209920724794	0.415256205966211	IL15	1	cyan	F
BP	GO:0016571	histone methylation	1/68	158/18800	0.43725789300485	0.533067314782136	0.41592518673753	SETMAR	1	cyan	F
BP	GO:0046631	alpha-beta T cell activation	1/68	158/18800	0.43725789300485	0.533067314782136	0.41592518673753	IL15	1	cyan	F
BP	GO:0051017	actin filament bundle assembly	1/68	158/18800	0.43725789300485	0.533067314782136	0.41592518673753	TACSTD2	1	cyan	F
BP	GO:0070665	positive regulation of leukocyte proliferation	1/68	158/18800	0.43725789300485	0.533067314782136	0.41592518673753	IL15	1	cyan	F
BP	GO:0006606	protein import into nucleus	1/68	159/18800	0.43931059460745	0.534738807555538	0.417229367137695	CDK1	1	cyan	F
BP	GO:0050792	regulation of viral process	1/68	159/18800	0.43931059460745	0.534738807555538	0.417229367137695	TOP2A	1	cyan	F
BP	GO:0009410	response to xenobiotic stimulus	2/68	411/18800	0.439771067884813	0.534884345357575	0.417342922847848	CDK1/NQO1	2	cyan	F
BP	GO:0002262	myeloid cell homeostasis	1/68	160/18800	0.441355918332931	0.535980987511122	0.418198576683395	HMGB2	1	cyan	F
BP	GO:0007030	Golgi organization	1/68	160/18800	0.441355918332931	0.535980987511122	0.418198576683395	CDK1	1	cyan	F
BP	GO:0006665	sphingolipid metabolic process	1/68	161/18800	0.443393890304678	0.537710487680244	0.419548017290345	ITGB8	1	cyan	F
BP	GO:0043161	proteasome-mediated ubiquitin-dependent protein catabolic process	2/68	414/18800	0.443465500993139	0.537710487680244	0.419548017290345	MDM2/UBE2C	2	cyan	F
BP	GO:0006633	fatty acid biosynthetic process	1/68	162/18800	0.445424536554975	0.539252390320027	0.420751085131121	CBR4	1	cyan	F
BP	GO:0061572	actin filament bundle organization	1/68	162/18800	0.445424536554975	0.539252390320027	0.420751085131121	TACSTD2	1	cyan	F
BP	GO:0051170	import into nucleus	1/68	163/18800	0.447447883025318	0.541284293343658	0.422336475233085	CDK1	1	cyan	F
BP	GO:0051100	negative regulation of binding	1/68	165/18800	0.451472779940064	0.5453123877798	0.425479391491669	GEMIN2	1	cyan	F
BP	GO:0051494	negative regulation of cytoskeleton organization	1/68	165/18800	0.451472779940064	0.5453123877798	0.425479391491669	TACSTD2	1	cyan	F
BP	GO:0022900	electron transport chain	1/68	167/18800	0.455468786776958	0.548290087577142	0.427802738487281	CDK1	1	cyan	F
BP	GO:0034250	positive regulation of cellular amide metabolic process	1/68	167/18800	0.455468786776958	0.548290087577142	0.427802738487281	RPL5	1	cyan	F
BP	GO:0051048	negative regulation of secretion	1/68	167/18800	0.455468786776958	0.548290087577142	0.427802738487281	VSNL1	1	cyan	F
BP	GO:0060538	skeletal muscle organ development	1/68	167/18800	0.455468786776958	0.548290087577142	0.427802738487281	MSTN	1	cyan	F
BP	GO:0006816	calcium ion transport	2/68	424/18800	0.4556853245383	0.548290087577142	0.427802738487281	ANK2/CXCL10	2	cyan	F
BP	GO:0042391	regulation of membrane potential	2/68	425/18800	0.456899132110613	0.549157227140748	0.428479323179155	ANK2/DSG2	2	cyan	F
BP	GO:0007156	homophilic cell adhesion via plasma membrane adhesion molecules	1/68	168/18800	0.457456020314186	0.549157227140748	0.428479323179155	DSG2	1	cyan	F
BP	GO:0071466	cellular response to xenobiotic stimulus	1/68	168/18800	0.457456020314186	0.549157227140748	0.428479323179155	NQO1	1	cyan	F
BP	GO:0048639	positive regulation of developmental growth	1/68	169/18800	0.459436107831288	0.550271185639153	0.429348488073755	CDK1	1	cyan	F
BP	GO:1901136	carbohydrate derivative catabolic process	1/68	169/18800	0.459436107831288	0.550271185639153	0.429348488073755	NUDT9	1	cyan	F
BP	GO:1902904	negative regulation of supramolecular fiber organization	1/68	169/18800	0.459436107831288	0.550271185639153	0.429348488073755	TACSTD2	1	cyan	F
BP	GO:0031214	biomineral tissue development	1/68	170/18800	0.461409074642918	0.55179179734355	0.430534943685585	LGR4	1	cyan	F
BP	GO:0048660	regulation of smooth muscle cell proliferation	1/68	170/18800	0.461409074642918	0.55179179734355	0.430534943685585	IL15	1	cyan	F
BP	GO:0051099	positive regulation of binding	1/68	171/18800	0.463374945975407	0.553299307637301	0.431711176936152	HMGB2	1	cyan	F
BP	GO:2001242	regulation of intrinsic apoptotic signaling pathway	1/68	171/18800	0.463374945975407	0.553299307637301	0.431711176936152	MDM2	1	cyan	F
BP	GO:0072594	establishment of protein localization to organelle	2/68	431/18800	0.46415014816899	0.553803484773495	0.432104560592784	CDK1/ZNF827	2	cyan	F
BP	GO:0110148	biomineralization	1/68	172/18800	0.465333746967069	0.554793806224416	0.43287725781691	LGR4	1	cyan	F
BP	GO:0006979	response to oxidative stress	2/68	433/18800	0.466554909990142	0.555012076977196	0.433047563331977	CDK1/NQO1	2	cyan	F
BP	GO:1903131	mononuclear cell differentiation	2/68	433/18800	0.466554909990142	0.555012076977196	0.433047563331977	IL15/ITGB8	2	cyan	F
BP	GO:0007259	receptor signaling pathway via JAK-STAT	1/68	173/18800	0.467285502668499	0.555012076977196	0.433047563331977	IL15	1	cyan	F
BP	GO:0010469	regulation of signaling receptor activity	1/68	173/18800	0.467285502668499	0.555012076977196	0.433047563331977	BICD1	1	cyan	F
BP	GO:0048659	smooth muscle cell proliferation	1/68	173/18800	0.467285502668499	0.555012076977196	0.433047563331977	IL15	1	cyan	F
BP	GO:0042129	regulation of T cell proliferation	1/68	174/18800	0.469230238042877	0.556479397951076	0.434192438909867	IL15	1	cyan	F
BP	GO:0070646	protein modification by small protein removal	1/68	174/18800	0.469230238042877	0.556479397951076	0.434192438909867	CDK1	1	cyan	F
BP	GO:0002221	pattern recognition receptor signaling pathway	1/68	176/18800	0.473098747227922	0.560643454985355	0.43744143983628	LGR4	1	cyan	F
BP	GO:0035725	sodium ion transmembrane transport	1/68	177/18800	0.475022570530569	0.561227720754866	0.437897312561075	ATP4A	1	cyan	F
BP	GO:0048015	phosphatidylinositol-mediated signaling	1/68	177/18800	0.475022570530569	0.561227720754866	0.437897312561075	DIPK2A	1	cyan	F
BP	GO:0052126	movement in host environment	1/68	177/18800	0.475022570530569	0.561227720754866	0.437897312561075	CDK1	1	cyan	F
BP	GO:0090276	regulation of peptide hormone secretion	1/68	177/18800	0.475022570530569	0.561227720754866	0.437897312561075	VSNL1	1	cyan	F
BP	GO:0001936	regulation of endothelial cell proliferation	1/68	178/18800	0.476939472490722	0.563068496868278	0.43933357610131	HMGB2	1	cyan	F
BP	GO:0046700	heterocycle catabolic process	2/68	443/18800	0.478485213051935	0.56446864607405	0.440426040980926	NUDT9/SETMAR	2	cyan	F
BP	GO:0030073	insulin secretion	1/68	179/18800	0.478849477638967	0.564473952228054	0.440430181101759	VSNL1	1	cyan	F
BP	GO:0002791	regulation of peptide secretion	1/68	180/18800	0.480752610420265	0.56544291285562	0.441186211566929	VSNL1	1	cyan	F
BP	GO:0002833	positive regulation of response to biotic stimulus	1/68	180/18800	0.480752610420265	0.56544291285562	0.441186211566929	HMGB2	1	cyan	F
BP	GO:2001257	regulation of cation channel activity	1/68	180/18800	0.480752610420265	0.56544291285562	0.441186211566929	ANK2	1	cyan	F
BP	GO:0010721	negative regulation of cell development	1/68	181/18800	0.482648895194241	0.566399488825553	0.441932578916586	TACSTD2	1	cyan	F
BP	GO:0045619	regulation of lymphocyte differentiation	1/68	181/18800	0.482648895194241	0.566399488825553	0.441932578916586	IL15	1	cyan	F
BP	GO:0048017	inositol lipid-mediated signaling	1/68	181/18800	0.482648895194241	0.566399488825553	0.441932578916586	DIPK2A	1	cyan	F
BP	GO:0044270	cellular nitrogen compound catabolic process	2/68	449/18800	0.485567335969685	0.568699386605328	0.443727071632617	NUDT9/SETMAR	2	cyan	F
BP	GO:0045766	positive regulation of angiogenesis	1/68	183/18800	0.486421017733812	0.568699386605328	0.443727071632617	ITGB8	1	cyan	F
BP	GO:0048469	cell maturation	1/68	183/18800	0.486421017733812	0.568699386605328	0.443727071632617	IL15	1	cyan	F
BP	GO:0090087	regulation of peptide transport	1/68	183/18800	0.486421017733812	0.568699386605328	0.443727071632617	VSNL1	1	cyan	F
BP	GO:1904018	positive regulation of vasculature development	1/68	183/18800	0.486421017733812	0.568699386605328	0.443727071632617	ITGB8	1	cyan	F
BP	GO:0097696	receptor signaling pathway via STAT	1/68	184/18800	0.488296903794622	0.570467492221714	0.445106634097382	IL15	1	cyan	F
BP	GO:0016055	Wnt signaling pathway	2/68	452/18800	0.489086656083326	0.570965002525847	0.445494815965624	CCNE1/LGR4	2	cyan	F
BP	GO:0001906	cell killing	1/68	185/18800	0.49016603843912	0.571799638892921	0.446146040074112	GZMM	1	cyan	F
BP	GO:0198738	cell-cell signaling by wnt	2/68	454/18800	0.491424746842706	0.572842071171029	0.446959396713902	CCNE1/LGR4	2	cyan	F
BP	GO:0030308	negative regulation of cell growth	1/68	186/18800	0.492028445604639	0.573119993432575	0.447176245253151	CDKN2C	1	cyan	F
BP	GO:0006874	cellular calcium ion homeostasis	2/68	456/18800	0.49375630513446	0.573154016278392	0.447202791541223	ANK2/CXCL10	2	cyan	F
BP	GO:0009060	aerobic respiration	1/68	187/18800	0.493884149144925	0.573154016278392	0.447202791541223	CDK1	1	cyan	F
BP	GO:0051260	protein homooligomerization	1/68	187/18800	0.493884149144925	0.573154016278392	0.447202791541223	CBR4	1	cyan	F
BP	GO:0051896	regulation of protein kinase B signaling	1/68	187/18800	0.493884149144925	0.573154016278392	0.447202791541223	MSTN	1	cyan	F
BP	GO:0071478	cellular response to radiation	1/68	187/18800	0.493884149144925	0.573154016278392	0.447202791541223	MDM2	1	cyan	F
BP	GO:0031345	negative regulation of cell projection organization	1/68	188/18800	0.495733172830421	0.574450035576758	0.448214009174982	TACSTD2	1	cyan	F
BP	GO:0043123	positive regulation of I-kappaB kinase/NF-kappaB signaling	1/68	188/18800	0.495733172830421	0.574450035576758	0.448214009174982	UBE2I	1	cyan	F
BP	GO:0009749	response to glucose	1/68	189/18800	0.497575540348556	0.576159426425745	0.449547759506989	VSNL1	1	cyan	F
BP	GO:0022411	cellular component disassembly	2/68	460/18800	0.498399710646945	0.576582995549685	0.449878248850614	CDK1/TOP2A	2	cyan	F
BP	GO:0009755	hormone-mediated signaling pathway	1/68	190/18800	0.499411275304029	0.576582995549685	0.449878248850614	LGR4	1	cyan	F
BP	GO:0050731	positive regulation of peptidyl-tyrosine phosphorylation	1/68	190/18800	0.499411275304029	0.576582995549685	0.449878248850614	IL15	1	cyan	F
BP	GO:0061136	regulation of proteasomal protein catabolic process	1/68	190/18800	0.499411275304029	0.576582995549685	0.449878248850614	MDM2	1	cyan	F
BP	GO:0051701	biological process involved in interaction with host	1/68	191/18800	0.501240401219092	0.577844371427447	0.450862435993506	CDK1	1	cyan	F
BP	GO:0071248	cellular response to metal ion	1/68	191/18800	0.501240401219092	0.577844371427447	0.450862435993506	NQO1	1	cyan	F
BP	GO:0009746	response to hexose	1/68	193/18800	0.504878919606478	0.581611618841824	0.453801826649922	VSNL1	1	cyan	F
BP	GO:0019439	aromatic compound catabolic process	2/68	466/18800	0.505315134134519	0.58168704729058	0.453860679614199	NUDT9/SETMAR	2	cyan	F
BP	GO:0001935	endothelial cell proliferation	1/68	194/18800	0.506688358713629	0.582840201482174	0.454760426905349	HMGB2	1	cyan	F
BP	GO:0051216	cartilage development	1/68	195/18800	0.508491282050589	0.584485583543864	0.456044234451386	ITGB8	1	cyan	F
BP	GO:0006403	RNA localization	1/68	196/18800	0.510287712731619	0.585692334510542	0.456985800567415	BICD1	1	cyan	F
BP	GO:0043393	regulation of protein binding	1/68	196/18800	0.510287712731619	0.585692334510542	0.456985800567415	GAS8	1	cyan	F
BP	GO:0030705	cytoskeleton-dependent intracellular transport	1/68	197/18800	0.512077673790222	0.586994329253159	0.458001680534986	BICD1	1	cyan	F
BP	GO:0051052	regulation of DNA metabolic process	2/68	472/18800	0.512170322974872	0.586994329253159	0.458001680534986	CDK1/SETMAR	2	cyan	F
BP	GO:0032388	positive regulation of intracellular transport	1/68	198/18800	0.513861188179421	0.588390152286052	0.459090769922967	CDK1	1	cyan	F
BP	GO:0001819	positive regulation of cytokine production	2/68	475/18800	0.515575127836607	0.588390152286052	0.459090769922967	HMGB2/IL15	2	cyan	F
BP	GO:0006479	protein methylation	1/68	199/18800	0.515638278772034	0.588390152286052	0.459090769922967	SETMAR	1	cyan	F
BP	GO:0008213	protein alkylation	1/68	199/18800	0.515638278772034	0.588390152286052	0.459090769922967	SETMAR	1	cyan	F
BP	GO:0031032	actomyosin structure organization	1/68	199/18800	0.515638278772034	0.588390152286052	0.459090769922967	TACSTD2	1	cyan	F
BP	GO:1903828	negative regulation of protein localization	1/68	199/18800	0.515638278772034	0.588390152286052	0.459090769922967	VSNL1	1	cyan	F
BP	GO:0034765	regulation of ion transmembrane transport	2/68	476/18800	0.516706667780815	0.589180786154141	0.459707661129963	ANK2/CXCL10	2	cyan	F
BP	GO:0034284	response to monosaccharide	1/68	200/18800	0.517408968360954	0.589553138241349	0.459998188436945	VSNL1	1	cyan	F
BP	GO:0009612	response to mechanical stimulus	1/68	201/18800	0.51917327965942	0.59113416239886	0.46123178079895	CXCL10	1	cyan	F
BP	GO:0071383	cellular response to steroid hormone stimulus	1/68	203/18800	0.522682857841323	0.594267684023939	0.463676707604469	MSTN	1	cyan	F
BP	GO:1901605	alpha-amino acid metabolic process	1/68	203/18800	0.522682857841323	0.594267684023939	0.463676707604469	ASPG	1	cyan	F
BP	GO:0017157	regulation of exocytosis	1/68	204/18800	0.524428169755437	0.595389144968366	0.464551726274334	VSNL1	1	cyan	F
BP	GO:0042098	T cell proliferation	1/68	204/18800	0.524428169755437	0.595389144968366	0.464551726274334	IL15	1	cyan	F
BP	GO:0032869	cellular response to insulin stimulus	1/68	205/18800	0.526167193440995	0.59693154483653	0.465755182077008	MSTN	1	cyan	F
BP	GO:0019221	cytokine-mediated signaling pathway	2/68	486/18800	0.527928034088498	0.59849644904975	0.466976196870188	CXCL10/IL15	2	cyan	F
BP	GO:0006643	membrane lipid metabolic process	1/68	207/18800	0.529626465324693	0.599555500789641	0.467802520826777	ITGB8	1	cyan	F
BP	GO:0043523	regulation of neuron apoptotic process	1/68	207/18800	0.529626465324693	0.599555500789641	0.467802520826777	NQO1	1	cyan	F
BP	GO:0030100	regulation of endocytosis	1/68	208/18800	0.531346757927173	0.600203789192034	0.468308347140542	BICD1	1	cyan	F
BP	GO:0045637	regulation of myeloid cell differentiation	1/68	208/18800	0.531346757927173	0.600203789192034	0.468308347140542	HMGB2	1	cyan	F
BP	GO:0071902	positive regulation of protein serine/threonine kinase activity	1/68	208/18800	0.531346757927173	0.600203789192034	0.468308347140542	DIPK2A	1	cyan	F
BP	GO:0017038	protein import	1/68	210/18800	0.534768766882704	0.603301784394495	0.470725554493843	CDK1	1	cyan	F
BP	GO:0042180	cellular ketone metabolic process	1/68	211/18800	0.536470527175979	0.603301784394495	0.470725554493843	CBR4	1	cyan	F
BP	GO:0048863	stem cell differentiation	1/68	211/18800	0.536470527175979	0.603301784394495	0.470725554493843	TACSTD2	1	cyan	F
BP	GO:0050679	positive regulation of epithelial cell proliferation	1/68	211/18800	0.536470527175979	0.603301784394495	0.470725554493843	HMGB2	1	cyan	F
BP	GO:0016570	histone modification	2/68	494/18800	0.536780937549213	0.603301784394495	0.470725554493843	CDK1/SETMAR	2	cyan	F
BP	GO:0072503	cellular divalent inorganic cation homeostasis	2/68	494/18800	0.536780937549213	0.603301784394495	0.470725554493843	ANK2/CXCL10	2	cyan	F
BP	GO:1901361	organic cyclic compound catabolic process	2/68	494/18800	0.536780937549213	0.603301784394495	0.470725554493843	NUDT9/SETMAR	2	cyan	F
BP	GO:0051223	regulation of protein transport	2/68	495/18800	0.537879725887671	0.604104001372767	0.471351483409834	CDK1/VSNL1	2	cyan	F
BP	GO:0010498	proteasomal protein catabolic process	2/68	496/18800	0.538976768713521	0.60490311166775	0.471974988339602	MDM2/UBE2C	2	cyan	F
BP	GO:0072330	monocarboxylic acid biosynthetic process	1/68	215/18800	0.543216449512095	0.608937246130247	0.475122617322114	CBR4	1	cyan	F
BP	GO:0060284	regulation of cell development	2/68	500/18800	0.543347447152546	0.608937246130247	0.475122617322114	HMGB2/TACSTD2	2	cyan	F
BP	GO:0043491	protein kinase B signaling	1/68	216/18800	0.544887758709468	0.610227618426235	0.476129428888471	MSTN	1	cyan	F
BP	GO:0007601	visual perception	1/68	217/18800	0.546553042416299	0.611220045296631	0.47690376886383	TACSTD2	1	cyan	F
BP	GO:0010810	regulation of cell-substrate adhesion	1/68	217/18800	0.546553042416299	0.611220045296631	0.47690376886383	TACSTD2	1	cyan	F
BP	GO:0030072	peptide hormone secretion	1/68	220/18800	0.551512954222833	0.61632751080885	0.48088886321874	VSNL1	1	cyan	F
BP	GO:0050953	sensory perception of light stimulus	1/68	221/18800	0.553154349223524	0.616843762566958	0.481291668085855	TACSTD2	1	cyan	F
BP	GO:0071241	cellular response to inorganic substance	1/68	221/18800	0.553154349223524	0.616843762566958	0.481291668085855	NQO1	1	cyan	F
BP	GO:0097191	extrinsic apoptotic signaling pathway	1/68	221/18800	0.553154349223524	0.616843762566958	0.481291668085855	HMGB2	1	cyan	F
BP	GO:0050870	positive regulation of T cell activation	1/68	223/18800	0.556419402548842	0.620044064345976	0.483788700033122	IL15	1	cyan	F
BP	GO:0033157	regulation of intracellular protein transport	1/68	224/18800	0.55804310285711	0.62141208543847	0.48485609698765	CDK1	1	cyan	F
BP	GO:0002790	peptide secretion	1/68	225/18800	0.559660946795833	0.621889536489137	0.48522862764541	VSNL1	1	cyan	F
BP	GO:0006486	protein glycosylation	1/68	225/18800	0.559660946795833	0.621889536489137	0.48522862764541	IL15	1	cyan	F
BP	GO:0043413	macromolecule glycosylation	1/68	225/18800	0.559660946795833	0.621889536489137	0.48522862764541	IL15	1	cyan	F
BP	GO:0006364	rRNA processing	1/68	226/18800	0.561272955173646	0.623239396084537	0.486281854111782	RPL5	1	cyan	F
BP	GO:0050670	regulation of lymphocyte proliferation	1/68	230/18800	0.567663046705057	0.629864081238181	0.491450757425115	IL15	1	cyan	F
BP	GO:0045088	regulation of innate immune response	1/68	231/18800	0.569246186867904	0.629864081238181	0.491450757425115	HMGB2	1	cyan	F
BP	GO:0045333	cellular respiration	1/68	231/18800	0.569246186867904	0.629864081238181	0.491450757425115	CDK1	1	cyan	F
BP	GO:0046883	regulation of hormone secretion	1/68	231/18800	0.569246186867904	0.629864081238181	0.491450757425115	VSNL1	1	cyan	F
BP	GO:0072593	reactive oxygen species metabolic process	1/68	231/18800	0.569246186867904	0.629864081238181	0.491450757425115	NQO1	1	cyan	F
BP	GO:0032944	regulation of mononuclear cell proliferation	1/68	233/18800	0.572395350809016	0.632456553112215	0.493473530756772	IL15	1	cyan	F
BP	GO:0045732	positive regulation of protein catabolic process	1/68	233/18800	0.572395350809016	0.632456553112215	0.493473530756772	MDM2	1	cyan	F
BP	GO:0001649	osteoblast differentiation	1/68	241/18800	0.584766742707929	0.645217313156639	0.503430099762619	LGR4	1	cyan	F
BP	GO:0051402	neuron apoptotic process	1/68	241/18800	0.584766742707929	0.645217313156639	0.503430099762619	NQO1	1	cyan	F
BP	GO:0019318	hexose metabolic process	1/68	242/18800	0.586288153424878	0.646441400367979	0.5043851924645	GALK2	1	cyan	F
BP	GO:0042593	glucose homeostasis	1/68	244/18800	0.589314516134084	0.648411273362117	0.505922183704097	VSNL1	1	cyan	F
BP	GO:0051259	protein complex oligomerization	1/68	244/18800	0.589314516134084	0.648411273362117	0.505922183704097	CBR4	1	cyan	F
BP	GO:0070085	glycosylation	1/68	244/18800	0.589314516134084	0.648411273362117	0.505922183704097	IL15	1	cyan	F
BP	GO:0033500	carbohydrate homeostasis	1/68	245/18800	0.590819507129066	0.649156727370802	0.506503823375427	VSNL1	1	cyan	F
BP	GO:1903039	positive regulation of leukocyte cell-cell adhesion	1/68	245/18800	0.590819507129066	0.649156727370802	0.506503823375427	IL15	1	cyan	F
BP	GO:0006898	receptor-mediated endocytosis	1/68	246/18800	0.592319063772301	0.649894133607511	0.507079183781514	BICD1	1	cyan	F
BP	GO:0071695	anatomical structure maturation	1/68	246/18800	0.592319063772301	0.649894133607511	0.507079183781514	IL15	1	cyan	F
BP	GO:0006814	sodium ion transport	1/68	249/18800	0.596785320563044	0.653880005561045	0.510189155994428	ATP4A	1	cyan	F
BP	GO:0015833	peptide transport	1/68	249/18800	0.596785320563044	0.653880005561045	0.510189155994428	VSNL1	1	cyan	F
BP	GO:0050708	regulation of protein secretion	1/68	252/18800	0.601203360052811	0.658261041118535	0.513607454175208	VSNL1	1	cyan	F
BP	GO:0003007	heart morphogenesis	1/68	254/18800	0.604122185810584	0.66007500664123	0.51502279878149	MDM2	1	cyan	F
BP	GO:0043122	regulation of I-kappaB kinase/NF-kappaB signaling	1/68	254/18800	0.604122185810584	0.66007500664123	0.51502279878149	UBE2I	1	cyan	F
BP	GO:0070663	regulation of leukocyte proliferation	1/68	254/18800	0.604122185810584	0.66007500664123	0.51502279878149	IL15	1	cyan	F
BP	GO:0045927	positive regulation of growth	1/68	256/18800	0.607019960336789	0.662779622664177	0.517133072462137	CDK1	1	cyan	F
BP	GO:0032868	response to insulin	1/68	259/18800	0.611327477978608	0.667018646000303	0.52044056576321	MSTN	1	cyan	F
BP	GO:0061448	connective tissue development	1/68	260/18800	0.612752952952852	0.66810936982837	0.521291601831803	ITGB8	1	cyan	F
BP	GO:0005996	monosaccharide metabolic process	1/68	261/18800	0.614173276534255	0.668264820306689	0.521412891896736	GALK2	1	cyan	F
BP	GO:0050730	regulation of peptidyl-tyrosine phosphorylation	1/68	261/18800	0.614173276534255	0.668264820306689	0.521412891896736	IL15	1	cyan	F
BP	GO:0060828	regulation of canonical Wnt signaling pathway	1/68	261/18800	0.614173276534255	0.668264820306689	0.521412891896736	LGR4	1	cyan	F
BP	GO:0003018	vascular process in circulatory system	1/68	263/18800	0.616998542811357	0.669945130568179	0.522723952132295	SLC2A10	1	cyan	F
BP	GO:0030217	T cell differentiation	1/68	263/18800	0.616998542811357	0.669945130568179	0.522723952132295	IL15	1	cyan	F
BP	GO:0032412	regulation of ion transmembrane transporter activity	1/68	263/18800	0.616998542811357	0.669945130568179	0.522723952132295	ANK2	1	cyan	F
BP	GO:0016072	rRNA metabolic process	1/68	264/18800	0.61840352199293	0.671006311208097	0.52355193716079	RPL5	1	cyan	F
BP	GO:0031330	negative regulation of cellular catabolic process	1/68	265/18800	0.619803422753854	0.672060518521629	0.524374481259035	RPL5	1	cyan	F
BP	GO:0110053	regulation of actin filament organization	1/68	270/18800	0.626727380952523	0.679098936957533	0.529866199511329	TACSTD2	1	cyan	F
BP	GO:0043547	positive regulation of GTPase activity	1/68	272/18800	0.629462043344119	0.681591405111748	0.53181094505046	ARHGAP11A	1	cyan	F
BP	GO:0022898	regulation of transmembrane transporter activity	1/68	273/18800	0.630821962442381	0.682122439057268	0.532225283703065	ANK2	1	cyan	F
BP	GO:0046034	ATP metabolic process	1/68	273/18800	0.630821962442381	0.682122439057268	0.532225283703065	CDK1	1	cyan	F
BP	GO:1903532	positive regulation of secretion by cell	1/68	274/18800	0.63217696360576	0.683116842904571	0.533001166212483	VSNL1	1	cyan	F
BP	GO:2000113	negative regulation of cellular macromolecule biosynthetic process	1/68	275/18800	0.633527064354697	0.684104586354109	0.533771851953861	SLC2A10	1	cyan	F
BP	GO:0051258	protein polymerization	1/68	277/18800	0.636212634383849	0.686532065576519	0.535665889950349	UBE2C	1	cyan	F
BP	GO:0098742	cell-cell adhesion via plasma-membrane adhesion molecules	1/68	279/18800	0.638878811467684	0.688935295665152	0.537541007586845	DSG2	1	cyan	F
BP	GO:0046879	hormone secretion	1/68	281/18800	0.6415257335706	0.69131447525568	0.539397359848617	VSNL1	1	cyan	F
BP	GO:0072659	protein localization to plasma membrane	1/68	283/18800	0.64415353769026	0.693194033358037	0.540863882993121	ANK2	1	cyan	F
BP	GO:1902105	regulation of leukocyte differentiation	1/68	283/18800	0.64415353769026	0.693194033358037	0.540863882993121	IL15	1	cyan	F
BP	GO:0006520	cellular amino acid metabolic process	1/68	285/18800	0.646762359864268	0.695524429490772	0.542682172015543	ASPG	1	cyan	F
BP	GO:0044403	biological process involved in symbiotic interaction	1/68	286/18800	0.648059694972517	0.696442233843753	0.543398287853668	CDK1	1	cyan	F
BP	GO:0042886	amide transport	1/68	287/18800	0.649352335176788	0.696876753688358	0.543737321485063	VSNL1	1	cyan	F
BP	GO:0044262	cellular carbohydrate metabolic process	1/68	287/18800	0.649352335176788	0.696876753688358	0.543737321485063	GALK2	1	cyan	F
BP	GO:0007249	I-kappaB kinase/NF-kappaB signaling	1/68	288/18800	0.650640297214706	0.697781699473598	0.544443404439834	UBE2I	1	cyan	F
BP	GO:0009914	hormone transport	1/68	290/18800	0.653202253448341	0.699572925365493	0.545841006474166	VSNL1	1	cyan	F
BP	GO:0010632	regulation of epithelial cell migration	1/68	290/18800	0.653202253448341	0.699572925365493	0.545841006474166	TACSTD2	1	cyan	F
BP	GO:0022409	positive regulation of cell-cell adhesion	1/68	291/18800	0.654476280826273	0.700459266450492	0.546532573132013	IL15	1	cyan	F
BP	GO:0097193	intrinsic apoptotic signaling pathway	1/68	295/18800	0.65952643649222	0.705383080338305	0.550374373508737	MDM2	1	cyan	F
BP	GO:0021700	developmental maturation	1/68	296/18800	0.660777568743964	0.705759023389571	0.550667702661481	IL15	1	cyan	F
BP	GO:0046651	lymphocyte proliferation	1/68	296/18800	0.660777568743964	0.705759023389571	0.550667702661481	IL15	1	cyan	F
BP	GO:0032943	mononuclear cell proliferation	1/68	300/18800	0.665736957575956	0.710089249786999	0.554046357050941	IL15	1	cyan	F
BP	GO:0051047	positive regulation of secretion	1/68	300/18800	0.665736957575956	0.710089249786999	0.554046357050941	VSNL1	1	cyan	F
BP	GO:0060485	mesenchyme development	1/68	301/18800	0.666965600110272	0.710916458269712	0.554691785560817	MDM2	1	cyan	F
BP	GO:0007162	negative regulation of cell adhesion	1/68	305/18800	0.67183582955075	0.714651129874663	0.557605758977715	TACSTD2	1	cyan	F
BP	GO:0022604	regulation of cell morphogenesis	1/68	305/18800	0.67183582955075	0.714651129874663	0.557605758977715	TACSTD2	1	cyan	F
BP	GO:0032409	regulation of transporter activity	1/68	305/18800	0.67183582955075	0.714651129874663	0.557605758977715	ANK2	1	cyan	F
BP	GO:0006913	nucleocytoplasmic transport	1/68	308/18800	0.675442385344184	0.717514626002048	0.559839998685305	CDK1	1	cyan	F
BP	GO:0051169	nuclear transport	1/68	308/18800	0.675442385344184	0.717514626002048	0.559839998685305	CDK1	1	cyan	F
BP	GO:0006909	phagocytosis	1/68	310/18800	0.677825030152667	0.719071989391166	0.561055129758764	IL15	1	cyan	F
BP	GO:0009416	response to light stimulus	1/68	310/18800	0.677825030152667	0.719071989391166	0.561055129758764	PCLAF	1	cyan	F
BP	GO:0060070	canonical Wnt signaling pathway	1/68	313/18800	0.681366718053985	0.721853059167254	0.563225056396307	LGR4	1	cyan	F
BP	GO:1901214	regulation of neuron death	1/68	313/18800	0.681366718053985	0.721853059167254	0.563225056396307	NQO1	1	cyan	F
BP	GO:0090287	regulation of cellular response to growth factor stimulus	1/68	314/18800	0.682538734236834	0.722606797582721	0.563813159966928	SLC2A10	1	cyan	F
BP	GO:0018105	peptidyl-serine phosphorylation	1/68	315/18800	0.683706502605973	0.72335502534644	0.564396963857576	CDK1	1	cyan	F
BP	GO:0046394	carboxylic acid biosynthetic process	1/68	316/18800	0.684870038328061	0.724097769633913	0.564976489271907	CBR4	1	cyan	F
BP	GO:0006959	humoral immune response	1/68	317/18800	0.686029356516423	0.724835057491089	0.565551757312493	CXCL10	1	cyan	F
BP	GO:0016053	organic acid biosynthetic process	1/68	318/18800	0.687184472231236	0.725566915834999	0.566122788981318	CBR4	1	cyan	F
BP	GO:0060249	anatomical structure homeostasis	1/68	319/18800	0.688335400479709	0.72629337145438	0.566689605180265	MSTN	1	cyan	F
BP	GO:0000377	RNA splicing, via transesterification reactions with bulged adenosine as nucleophile	1/68	321/18800	0.690624754342746	0.727241771519308	0.567429593289024	GEMIN2	1	cyan	F
BP	GO:0000398	mRNA splicing, via spliceosome	1/68	321/18800	0.690624754342746	0.727241771519308	0.567429593289024	GEMIN2	1	cyan	F
BP	GO:0015980	energy derivation by oxidation of organic compounds	1/68	321/18800	0.690624754342746	0.727241771519308	0.567429593289024	CDK1	1	cyan	F
BP	GO:0071214	cellular response to abiotic stimulus	1/68	323/18800	0.692897537110857	0.72865699445505	0.56853381942989	MDM2	1	cyan	F
BP	GO:0104004	cellular response to environmental stimulus	1/68	323/18800	0.692897537110857	0.72865699445505	0.56853381942989	MDM2	1	cyan	F
BP	GO:0009895	negative regulation of catabolic process	1/68	324/18800	0.694027751294786	0.729356692418968	0.569079757997558	RPL5	1	cyan	F
BP	GO:0000375	RNA splicing, via transesterification reactions	1/68	325/18800	0.695153866953584	0.730051149431174	0.569621607318409	GEMIN2	1	cyan	F
BP	GO:0016042	lipid catabolic process	1/68	327/18800	0.697393861210476	0.731913691129925	0.571074853432694	ASPG	1	cyan	F
BP	GO:0070661	leukocyte proliferation	1/68	330/18800	0.700723478025595	0.734916535442619	0.573417819408786	IL15	1	cyan	F
BP	GO:0032386	regulation of intracellular transport	1/68	332/18800	0.702923141283261	0.736731067918127	0.574833606379378	CDK1	1	cyan	F
BP	GO:0070371	ERK1 and ERK2 cascade	1/68	335/18800	0.706192800441146	0.739663887778476	0.577121935853456	CDK1	1	cyan	F
BP	GO:0030111	regulation of Wnt signaling pathway	1/68	336/18800	0.707274787420296	0.740302962950263	0.577620573554162	LGR4	1	cyan	F
BP	GO:1990778	protein localization to cell periphery	1/68	337/18800	0.708352848211859	0.740937079229604	0.578115342084485	ANK2	1	cyan	F
BP	GO:0018209	peptidyl-serine modification	1/68	338/18800	0.709426996850845	0.741566261198518	0.578606260624518	CDK1	1	cyan	F
BP	GO:0031346	positive regulation of cell projection organization	1/68	341/18800	0.712626109462255	0.744414358020159	0.580828485040719	MSTN	1	cyan	F
BP	GO:0050863	regulation of T cell activation	1/68	342/18800	0.713684748855319	0.745024198904854	0.581304312721039	IL15	1	cyan	F
BP	GO:1903037	regulation of leukocyte cell-cell adhesion	1/68	344/18800	0.715790513236579	0.746725608555979	0.582631835732182	IL15	1	cyan	F
BP	GO:0009306	protein secretion	1/68	350/18800	0.722016674422934	0.752220559209551	0.586919264942945	VSNL1	1	cyan	F
BP	GO:0045861	negative regulation of proteolysis	1/68	350/18800	0.722016674422934	0.752220559209551	0.586919264942945	RPL5	1	cyan	F
BP	GO:0035592	establishment of protein localization to extracellular region	1/68	351/18800	0.723041220013137	0.752788104977181	0.58736209190464	VSNL1	1	cyan	F
BP	GO:0032956	regulation of actin cytoskeleton organization	1/68	352/18800	0.724062044829609	0.753351026749109	0.587801310998768	TACSTD2	1	cyan	F
BP	GO:0070997	neuron death	1/68	353/18800	0.72507916218388	0.753909347558985	0.588236940197309	NQO1	1	cyan	F
BP	GO:0008544	epidermis development	1/68	355/18800	0.727102327517567	0.755512286009975	0.589487631162726	LGR4	1	cyan	F
BP	GO:0006887	exocytosis	1/68	357/18800	0.729110821571252	0.757097868329116	0.590724780025334	VSNL1	1	cyan	F
BP	GO:0010631	epithelial cell migration	1/68	358/18800	0.730109599651454	0.757633572654187	0.591142762736453	TACSTD2	1	cyan	F
BP	GO:0071692	protein localization to extracellular region	1/68	359/18800	0.7311047491593	0.758164805968897	0.591557256946649	VSNL1	1	cyan	F
BP	GO:0006066	alcohol metabolic process	1/68	361/18800	0.733084214358525	0.758213007467716	0.591594866113149	CBR4	1	cyan	F
BP	GO:0015711	organic anion transport	1/68	361/18800	0.733084214358525	0.758213007467716	0.591594866113149	SLC2A10	1	cyan	F
BP	GO:0050767	regulation of neurogenesis	1/68	361/18800	0.733084214358525	0.758213007467716	0.591594866113149	HMGB2	1	cyan	F
BP	GO:0090132	epithelium migration	1/68	361/18800	0.733084214358525	0.758213007467716	0.591594866113149	TACSTD2	1	cyan	F
BP	GO:0031589	cell-substrate adhesion	1/68	364/18800	0.736026521045122	0.75975369178934	0.592796983362519	TACSTD2	1	cyan	F
BP	GO:0042742	defense response to bacterium	1/68	364/18800	0.736026521045122	0.75975369178934	0.592796983362519	HMGB2	1	cyan	F
BP	GO:0043087	regulation of GTPase activity	1/68	364/18800	0.736026521045122	0.75975369178934	0.592796983362519	ARHGAP11A	1	cyan	F
BP	GO:0002449	lymphocyte mediated immunity	1/68	365/18800	0.73700017024066	0.760258558256144	0.593190904868603	GZMM	1	cyan	F
BP	GO:0009150	purine ribonucleotide metabolic process	1/68	366/18800	0.737970280814223	0.760259599867049	0.593191717584367	NUDT9	1	cyan	F
BP	GO:0090130	tissue migration	1/68	366/18800	0.737970280814223	0.760259599867049	0.593191717584367	TACSTD2	1	cyan	F
BP	GO:0045862	positive regulation of proteolysis	1/68	369/18800	0.740859507274561	0.762735280127156	0.595123364387564	MDM2	1	cyan	F
BP	GO:0002460	adaptive immune response based on somatic recombination of immune receptors built from immunoglobulin superfamily domains	1/68	370/18800	0.741815589608961	0.763197969793534	0.595484377491449	GZMM	1	cyan	F
BP	GO:0051251	positive regulation of lymphocyte activation	1/68	371/18800	0.742768196223535	0.763197969793534	0.595484377491449	IL15	1	cyan	F
BP	GO:0051346	negative regulation of hydrolase activity	1/68	371/18800	0.742768196223535	0.763197969793534	0.595484377491449	BICD1	1	cyan	F
BP	GO:0018108	peptidyl-tyrosine phosphorylation	1/68	373/18800	0.744663032039846	0.76464417360636	0.596612776427625	IL15	1	cyan	F
BP	GO:0018212	peptidyl-tyrosine modification	1/68	376/18800	0.747479527632805	0.766532927356778	0.598086474466427	IL15	1	cyan	F
BP	GO:1902903	regulation of supramolecular fiber organization	1/68	376/18800	0.747479527632805	0.766532927356778	0.598086474466427	TACSTD2	1	cyan	F
BP	GO:0007159	leukocyte cell-cell adhesion	1/68	381/18800	0.752105814645934	0.770773365891228	0.601395071974438	IL15	1	cyan	F
BP	GO:0030098	lymphocyte differentiation	1/68	382/18800	0.753021000302271	0.771207538821321	0.601733834926165	IL15	1	cyan	F
BP	GO:0009259	ribonucleotide metabolic process	1/68	384/18800	0.754841395907651	0.772567612641294	0.602795031030039	NUDT9	1	cyan	F
BP	GO:0001701	in utero embryonic development	1/68	387/18800	0.757547228377484	0.774831552362629	0.604561467510474	NASP	1	cyan	F
BP	GO:0006163	purine nucleotide metabolic process	1/68	394/18800	0.763746931854261	0.779647974026893	0.608319475222755	NUDT9	1	cyan	F
BP	GO:0019693	ribose phosphate metabolic process	1/68	394/18800	0.763746931854261	0.779647974026893	0.608319475222755	NUDT9	1	cyan	F
BP	GO:0050727	regulation of inflammatory response	1/68	394/18800	0.763746931854261	0.779647974026893	0.608319475222755	IL15	1	cyan	F
BP	GO:0006631	fatty acid metabolic process	1/68	395/18800	0.764619756402447	0.780031468007438	0.608618695979772	CBR4	1	cyan	F
BP	GO:0045860	positive regulation of protein kinase activity	1/68	396/18800	0.765489403594223	0.780411224327053	0.608915000430957	DIPK2A	1	cyan	F
BP	GO:0043254	regulation of protein-containing complex assembly	1/68	401/18800	0.769790376610954	0.784286429157524	0.611938624742679	ZNF827	1	cyan	F
BP	GO:0001558	regulation of cell growth	1/68	415/18800	0.781423919238119	0.795622407063341	0.620783509050126	CDKN2C	1	cyan	F
BP	GO:0072521	purine-containing compound metabolic process	1/68	416/18800	0.782232359460681	0.79592903501544	0.621022755172894	NUDT9	1	cyan	F
BP	GO:0001503	ossification	1/68	420/18800	0.785436762556352	0.798154326716915	0.622759036578291	LGR4	1	cyan	F
BP	GO:0034329	cell junction assembly	1/68	420/18800	0.785436762556352	0.798154326716915	0.622759036578291	ANK2	1	cyan	F
BP	GO:0002696	positive regulation of leukocyte activation	1/68	421/18800	0.786230576492488	0.798443867001109	0.622984950066948	IL15	1	cyan	F
BP	GO:0034470	ncRNA processing	1/68	424/18800	0.788594696908673	0.800326700808349	0.624454029076589	RPL5	1	cyan	F
BP	GO:0050867	positive regulation of cell activation	1/68	436/18800	0.797796280449739	0.809141799628727	0.631332000247029	IL15	1	cyan	F
BP	GO:0008380	RNA splicing	1/68	438/18800	0.799291027649571	0.810134122985902	0.632106259456311	GEMIN2	1	cyan	F
BP	GO:0051960	regulation of nervous system development	1/68	440/18800	0.800774886564309	0.811114136229439	0.63287091371295	HMGB2	1	cyan	F
BP	GO:0045785	positive regulation of cell adhesion	1/68	446/18800	0.805161912229739	0.815031638895781	0.635927540864643	IL15	1	cyan	F
BP	GO:0031331	positive regulation of cellular catabolic process	1/68	449/18800	0.807319591340334	0.816688870930357	0.637220594339006	MDM2	1	cyan	F
BP	GO:0007015	actin filament organization	1/68	450/18800	0.80803357247427	0.816884455677918	0.637373199123423	TACSTD2	1	cyan	F
BP	GO:0023061	signal release	1/68	451/18800	0.808744946701613	0.81707715478096	0.637523552386875	VSNL1	1	cyan	F
BP	GO:0022407	regulation of cell-cell adhesion	1/68	456/18800	0.812263041268997	0.820103418115223	0.639884791028818	IL15	1	cyan	F
BP	GO:0002443	leukocyte mediated immunity	1/68	457/18800	0.812958969812047	0.820278214556336	0.640021175759967	GZMM	1	cyan	F
BP	GO:0006417	regulation of translation	1/68	463/18800	0.817081478868152	0.823378831306442	0.642440428572937	RPL5	1	cyan	F
BP	GO:0007389	pattern specification process	1/68	463/18800	0.817081478868152	0.823378831306442	0.642440428572937	GAS8	1	cyan	F
BP	GO:0051051	negative regulation of transport	1/68	464/18800	0.817759804626835	0.82353346178402	0.642561078833193	VSNL1	1	cyan	F
BP	GO:0033674	positive regulation of kinase activity	1/68	476/18800	0.825708911282456	0.831005312252837	0.648390981953004	DIPK2A	1	cyan	F
BP	GO:0001667	ameboidal-type cell migration	1/68	480/18800	0.828281918046374	0.833060467573565	0.649994514634233	TACSTD2	1	cyan	F
BP	GO:0002764	immune response-regulating signaling pathway	1/68	482/18800	0.829554349937871	0.833805749553184	0.650576020080073	LGR4	1	cyan	F
BP	GO:0016049	cell growth	1/68	484/18800	0.830817490747171	0.834540744546934	0.65114949911649	CDKN2C	1	cyan	F
BP	GO:0009117	nucleotide metabolic process	1/68	487/18800	0.832694927257549	0.835356995439319	0.65178637797855	NUDT9	1	cyan	F
BP	GO:0010638	positive regulation of organelle organization	1/68	487/18800	0.832694927257549	0.835356995439319	0.65178637797855	DLGAP5	1	cyan	F
BP	GO:0006091	generation of precursor metabolites and energy	1/68	494/18800	0.836996151337233	0.838599592240178	0.654316410570143	CDK1	1	cyan	F
BP	GO:0044089	positive regulation of cellular component biogenesis	1/68	494/18800	0.836996151337233	0.838599592240178	0.654316410570143	MSTN	1	cyan	F
BP	GO:0006753	nucleoside phosphate metabolic process	1/68	495/18800	0.837601650174175	0.838670701418814	0.654371893428654	NUDT9	1	cyan	F
BP	GO:0010817	regulation of hormone levels	1/68	496/18800	0.838204932762984	0.83873950223541	0.654425575190219	VSNL1	1	cyan	F
BP	GO:0006397	mRNA processing	1/68	500/18800	0.840596060037378	0.840596060037378	0.655874152375614	GEMIN2	1	cyan	F
CC	GO:0000793	condensed chromosome	7/68	255/19594	2.87042815888308e-05	0.00298009625489346	0.00213151284088196	BUB1/CENPW/HMGB2/SETMAR/SKA1/TOP2A/UBE2I	7	cyan	F
CC	GO:0098687	chromosomal region	8/68	366/19594	3.82063622422239e-05	0.00298009625489346	0.00213151284088196	BUB1/CDK1/CENPW/ORC1/RPA1/SKA1/TOP2A/ZNF827	8	cyan	F
CC	GO:0005876	spindle microtubule	4/68	83/19594	0.00019833124806662	0.0103132248994642	0.00737653062984622	CDK1/KIF11/PRC1/SKA1	4	cyan	F
CC	GO:0005819	spindle	7/68	402/19594	0.000479688413539734	0.0187078481280496	0.0133807820618978	CDK1/DLGAP5/KIF11/KIF20A/PRC1/SHCBP1/SKA1	7	cyan	F
CC	GO:0005874	microtubule	7/68	435/19594	0.000764715197063862	0.0238591141483925	0.0170652233450041	BICD1/CDK1/GAS8/KIF11/KIF20A/PRC1/SKA1	7	cyan	F
CC	GO:0072686	mitotic spindle	4/68	160/19594	0.00232390711651259	0.0591636532770368	0.0423167830456539	CDK1/KIF11/PRC1/SKA1	4	cyan	F
CC	GO:0000781	chromosome, telomeric region	4/68	166/19594	0.00265477931371319	0.0591636532770368	0.0423167830456539	CDK1/ORC1/RPA1/ZNF827	4	cyan	F
CC	GO:0009330	DNA topoisomerase type II (double strand cut, ATP-hydrolyzing) complex	1/68	1/19594	0.00347045013779712	0.0601544690551501	0.0430254636966661	TOP2A	1	cyan	F
CC	GO:1990356	sumoylated E2 ligase complex	1/68	1/19594	0.00347045013779712	0.0601544690551501	0.0430254636966661	UBE2I	1	cyan	F
CC	GO:0030496	midbody	4/68	203/19594	0.00543236340652012	0.0746247194980962	0.0533753054439825	CDK1/KIF20A/PRC1/SHCBP1	4	cyan	F
CC	GO:0016605	PML body	3/68	105/19594	0.00582222175995119	0.0746247194980962	0.0533753054439825	RPA1/SATB1/UBE2I	3	cyan	F
CC	GO:0034686	integrin alphav-beta8 complex	1/68	2/19594	0.00692903276376766	0.0746247194980962	0.0533753054439825	ITGB8	1	cyan	F
CC	GO:0070443	Mad-Max complex	1/68	2/19594	0.00692903276376766	0.0746247194980962	0.0533753054439825	MXD1	1	cyan	F
CC	GO:0097125	cyclin B1-CDK1 complex	1/68	2/19594	0.00692903276376766	0.0746247194980962	0.0533753054439825	CDK1	1	cyan	F
CC	GO:1902911	protein kinase complex	3/68	115/19594	0.00748241807550518	0.0746247194980962	0.0533753054439825	CCNE1/CDK1/PRKAR2A	3	cyan	F
CC	GO:0000775	chromosome, centromeric region	4/68	227/19594	0.00801009084720672	0.0746247194980962	0.0533753054439825	BUB1/CENPW/SKA1/TOP2A	4	cyan	F
CC	GO:0000228	nuclear chromosome	4/68	228/19594	0.00813218097094638	0.0746247194980962	0.0533753054439825	ORC1/RPA1/TOP2A/UBE2I	4	cyan	F
CC	GO:0097134	cyclin E1-CDK2 complex	1/68	3/19594	0.0103757878562576	0.0899234947542324	0.0643177492844038	CCNE1	1	cyan	F
CC	GO:0000307	cyclin-dependent protein kinase holoenzyme complex	2/68	49/19594	0.0125641727468947	0.0927647856052901	0.0663499816070226	CCNE1/CDK1	2	cyan	F
CC	GO:0005871	kinesin complex	2/68	49/19594	0.0125641727468947	0.0927647856052901	0.0663499816070226	KIF11/KIF20A	2	cyan	F
CC	GO:0014704	intercalated disc	2/68	49/19594	0.0125641727468947	0.0927647856052901	0.0663499816070226	ANK2/DSG2	2	cyan	F
CC	GO:0005662	DNA replication factor A complex	1/68	4/19594	0.0138107552609725	0.0927647856052901	0.0663499816070226	RPA1	1	cyan	F
CC	GO:0070532	BRCA1-B complex	1/68	4/19594	0.0138107552609725	0.0927647856052901	0.0663499816070226	BRIP1	1	cyan	F
CC	GO:0000776	kinetochore	3/68	146/19594	0.0142715054777369	0.0927647856052901	0.0663499816070226	BUB1/CENPW/SKA1	3	cyan	F
CC	GO:0000779	condensed chromosome, centromeric region	3/68	156/19594	0.0170121097142731	0.100019188474685	0.0715386908118533	BUB1/CENPW/SKA1	3	cyan	F
CC	GO:0071547	piP-body	1/68	5/19594	0.0172339746914093	0.100019188474685	0.0715386908118533	TDRD9	1	cyan	F
CC	GO:0022625	cytosolic large ribosomal subunit	2/68	58/19594	0.0173110133898494	0.100019188474685	0.0715386908118533	RPL23A/RPL5	2	cyan	F
CC	GO:0016012	sarcoglycan complex	1/68	6/19594	0.0206454857292867	0.112890340151255	0.0807447777060258	SGCD	1	cyan	F
CC	GO:0000922	spindle pole	3/68	169/19594	0.0209860247717077	0.112890340151255	0.0807447777060258	DLGAP5/KIF11/PRC1	3	cyan	F
CC	GO:0016011	dystroglycan complex	1/68	7/19594	0.0240453278249787	0.125035704689889	0.0894317455946576	SGCD	1	cyan	F
CC	GO:0044291	cell-cell contact zone	2/68	71/19594	0.0252858769935781	0.127245058419296	0.0910119851042199	ANK2/DSG2	2	cyan	F
CC	GO:0045171	intercellular bridge	2/68	75/19594	0.0279883648143257	0.133510703460933	0.0954934856063354	KIF20A/PRC1	2	cyan	F
CC	GO:0017053	transcription repressor complex	2/68	76/19594	0.0286814266792523	0.133510703460933	0.0954934856063354	MDM2/MXD1	2	cyan	F
CC	GO:0000808	origin recognition complex	1/68	9/19594	0.0308101623371384	0.133510703460933	0.0954934856063354	ORC1	1	cyan	F
CC	GO:0005664	nuclear origin of replication recognition complex	1/68	9/19594	0.0308101623371384	0.133510703460933	0.0954934856063354	ORC1	1	cyan	F
CC	GO:0031588	nucleotide-activated protein kinase complex	1/68	9/19594	0.0308101623371384	0.133510703460933	0.0954934856063354	PRKAR2A	1	cyan	F
CC	GO:0005952	cAMP-dependent protein kinase complex	1/68	10/19594	0.0341752330014777	0.136700932005911	0.0977752954968054	PRKAR2A	1	cyan	F
CC	GO:0032797	SMN complex	1/68	10/19594	0.0341752330014777	0.136700932005911	0.0977752954968054	GEMIN2	1	cyan	F
CC	GO:0070938	contractile ring	1/68	10/19594	0.0341752330014777	0.136700932005911	0.0977752954968054	PRC1	1	cyan	F
CC	GO:0106068	SUMO ligase complex	1/68	11/19594	0.0375287912202219	0.146362285758865	0.10468557550904	UBE2I	1	cyan	F
CC	GO:0000940	outer kinetochore	1/68	12/19594	0.0408708757934247	0.15129064194571	0.108210580608942	SKA1	1	cyan	F
CC	GO:0097504	Gemini of coiled bodies	1/68	12/19594	0.0408708757934247	0.15129064194571	0.108210580608942	GEMIN2	1	cyan	F
CC	GO:0030126	COPI vesicle coat	1/68	13/19594	0.0442015253923446	0.15129064194571	0.108210580608942	DIPK2A	1	cyan	F
CC	GO:0043601	nuclear replisome	1/68	13/19594	0.0442015253923446	0.15129064194571	0.108210580608942	RPA1	1	cyan	F
CC	GO:0090734	site of DNA damage	2/68	97/19594	0.0447399231567445	0.15129064194571	0.108210580608942	RPA1/SETMAR	2	cyan	F
CC	GO:1902554	serine/threonine protein kinase complex	2/68	99/19594	0.0464095723330817	0.15129064194571	0.108210580608942	CCNE1/CDK1	2	cyan	F
CC	GO:0031616	spindle pole centrosome	1/68	14/19594	0.0475207785598704	0.15129064194571	0.108210580608942	DLGAP5	1	cyan	F
CC	GO:0090571	RNA polymerase II transcription repressor complex	1/68	14/19594	0.0475207785598704	0.15129064194571	0.108210580608942	MXD1	1	cyan	F
CC	GO:1990023	mitotic spindle midzone	1/68	14/19594	0.0475207785598704	0.15129064194571	0.108210580608942	PRC1	1	cyan	F
CC	GO:0022626	cytosolic ribosome	2/68	102/19594	0.0489565481845801	0.15274443033589	0.109250402264537	RPL23A/RPL5	2	cyan	F
CC	GO:0030894	replisome	1/68	15/19594	0.0508286737109392	0.155475943115814	0.111204115858814	RPA1	1	cyan	F
CC	GO:0043034	costamere	1/68	16/19594	0.0541252491329554	0.161012596711434	0.115164205475115	ANK2	1	cyan	F
CC	GO:0016363	nuclear matrix	2/68	109/19594	0.055091163539653	0.161012596711434	0.115164205475115	CENPW/SATB1	2	cyan	F
CC	GO:0016010	dystrophin-associated glycoprotein complex	1/68	17/19594	0.0574105429862071	0.161012596711434	0.115164205475115	SGCD	1	cyan	F
CC	GO:0030992	intraciliary transport particle B	1/68	17/19594	0.0574105429862071	0.161012596711434	0.115164205475115	CLUAP1	1	cyan	F
CC	GO:0015934	large ribosomal subunit	2/68	112/19594	0.0577993936912839	0.161012596711434	0.115164205475115	RPL23A/RPL5	2	cyan	F
CC	GO:0030663	COPI-coated vesicle membrane	1/68	18/19594	0.0606845933042809	0.161662105828253	0.115628766651787	DIPK2A	1	cyan	F
CC	GO:0034719	SMN-Sm protein complex	1/68	18/19594	0.0606845933042809	0.161662105828253	0.115628766651787	GEMIN2	1	cyan	F
CC	GO:0061695	transferase complex, transferring phosphorus-containing groups	3/68	259/19594	0.0611414374606855	0.161662105828253	0.115628766651787	CCNE1/CDK1/PRKAR2A	3	cyan	F
CC	GO:0005680	anaphase-promoting complex	1/68	21/19594	0.0704396614914919	0.179200937821344	0.12817341031756	UBE2C	1	cyan	F
CC	GO:0090665	glycoprotein complex	1/68	21/19594	0.0704396614914919	0.179200937821344	0.12817341031756	SGCD	1	cyan	F
CC	GO:0034399	nuclear periphery	2/68	127/19594	0.0720019263342721	0.179200937821344	0.12817341031756	CENPW/SATB1	2	cyan	F
CC	GO:0030137	COPI-coated vesicle	1/68	22/19594	0.0736691154851861	0.179200937821344	0.12817341031756	DIPK2A	1	cyan	F
CC	GO:0005930	axoneme	2/68	131/19594	0.0759633842950686	0.179200937821344	0.12817341031756	GAS8/PRKAR2A	2	cyan	F
CC	GO:0042383	sarcolemma	2/68	131/19594	0.0759633842950686	0.179200937821344	0.12817341031756	ANK2/SGCD	2	cyan	F
CC	GO:0031430	M band	1/68	23/19594	0.0768875142255809	0.179200937821344	0.12817341031756	ANK2	1	cyan	F
CC	GO:0097014	ciliary plasm	2/68	132/19594	0.0769645053463463	0.179200937821344	0.12817341031756	GAS8/PRKAR2A	2	cyan	F
CC	GO:0030990	intraciliary transport particle	1/68	24/19594	0.0800948949947118	0.180464472393369	0.129077152993907	CLUAP1	1	cyan	F
CC	GO:0030057	desmosome	1/68	25/19594	0.0832912949507856	0.180464472393369	0.129077152993907	DSG2	1	cyan	F
CC	GO:0043186	P granule	1/68	25/19594	0.0832912949507856	0.180464472393369	0.129077152993907	TDRD9	1	cyan	F
CC	GO:0045495	pole plasm	1/68	25/19594	0.0832912949507856	0.180464472393369	0.129077152993907	TDRD9	1	cyan	F
CC	GO:0060293	germ plasm	1/68	25/19594	0.0832912949507856	0.180464472393369	0.129077152993907	TDRD9	1	cyan	F
CC	GO:0043596	nuclear replication fork	1/68	28/19594	0.0928149796737896	0.198344340124811	0.141865722356477	RPA1	1	cyan	F
CC	GO:0008305	integrin complex	1/68	31/19594	0.102241162971929	0.215535424643525	0.154161639758527	ITGB8	1	cyan	F
CC	GO:0005875	microtubule associated complex	2/68	160/19594	0.106567517691126	0.221660436797542	0.158542552635219	KIF11/KIF20A	2	cyan	F
CC	GO:0031672	A band	1/68	34/19594	0.111570828295614	0.229013805448891	0.163802047082203	ANK2	1	cyan	F
CC	GO:0016235	aggresome	1/68	35/19594	0.114659436868001	0.232297040927379	0.166150380150487	KLHL14	1	cyan	F
CC	GO:0051233	spindle midzone	1/68	36/19594	0.117737465309791	0.235474930619582	0.168423364680673	PRC1	1	cyan	F
CC	GO:0044391	ribosomal subunit	2/68	178/19594	0.126963409864707	0.250712556188536	0.179322071227968	RPL23A/RPL5	2	cyan	F
CC	GO:0000795	synaptonemal complex	1/68	41/19594	0.13297015103639	0.25609066125527	0.183168759062474	UBE2I	1	cyan	F
CC	GO:0099086	synaptonemal structure	1/68	41/19594	0.13297015103639	0.25609066125527	0.183168759062474	UBE2I	1	cyan	F
CC	GO:0097546	ciliary base	1/68	42/19594	0.135985444327933	0.258704016038506	0.185037960189485	PRKAR2A	1	cyan	F
CC	GO:0098636	protein complex involved in cell adhesion	1/68	43/19594	0.138990404934812	0.261234977949767	0.186848229842613	ITGB8	1	cyan	F
CC	GO:0000152	nuclear ubiquitin ligase complex	1/68	45/19594	0.144969467502354	0.266061610945497	0.190300477464391	UBE2C	1	cyan	F
CC	GO:0001533	cornified envelope	1/68	45/19594	0.144969467502354	0.266061610945497	0.190300477464391	DSG2	1	cyan	F
CC	GO:0097542	ciliary tip	1/68	47/19594	0.150907616397116	0.273739397185466	0.195792011482182	CLUAP1	1	cyan	F
CC	GO:0030315	T-tubule	1/68	51/19594	0.162662274595554	0.290222745032275	0.207581720468429	ANK2	1	cyan	F
CC	GO:0030120	vesicle coat	1/68	52/19594	0.165575796845337	0.290222745032275	0.207581720468429	DIPK2A	1	cyan	F
CC	GO:0030660	Golgi-associated vesicle membrane	1/68	52/19594	0.165575796845337	0.290222745032275	0.207581720468429	DIPK2A	1	cyan	F
CC	GO:0032154	cleavage furrow	1/68	55/19594	0.174256564142541	0.30183356383592	0.215886354700456	KIF20A	1	cyan	F
CC	GO:0032838	plasma membrane bounded cell projection cytoplasm	2/68	220/19594	0.177515642427756	0.30183356383592	0.215886354700456	GAS8/PRKAR2A	2	cyan	F
CC	GO:0005925	focal adhesion	3/68	419/19594	0.178004409441697	0.30183356383592	0.215886354700456	ITGB8/PRKAR2A/RPL5	3	cyan	F
CC	GO:0030055	cell-substrate junction	3/68	428/19594	0.185810245662387	0.309930468649301	0.221677663136477	ITGB8/PRKAR2A/RPL5	3	cyan	F
CC	GO:0005657	replication fork	1/68	60/19594	0.188527188998408	0.309930468649301	0.221677663136477	RPA1	1	cyan	F
CC	GO:0005840	ribosome	2/68	229/19594	0.188739708472331	0.309930468649301	0.221677663136477	RPL23A/RPL5	2	cyan	F
CC	GO:0016328	lateral plasma membrane	1/68	64/19594	0.199768487377725	0.324623791988804	0.232187057697795	TACSTD2	1	cyan	F
CC	GO:0009925	basal plasma membrane	2/68	251/19594	0.216554821027286	0.340807238586	0.243762262416437	ANK2/TACSTD2	2	cyan	F
CC	GO:0016529	sarcoplasmic reticulum	1/68	71/19594	0.219072723718789	0.340807238586	0.243762262416437	SGCD	1	cyan	F
CC	GO:0032153	cell division site	1/68	73/19594	0.224503439210312	0.340807238586	0.243762262416437	KIF20A	1	cyan	F
CC	GO:0035861	site of double-strand break	1/68	73/19594	0.224503439210312	0.340807238586	0.243762262416437	SETMAR	1	cyan	F
CC	GO:0005759	mitochondrial matrix	3/68	473/19594	0.226084411174171	0.340807238586	0.243762262416437	CBR4/CDK1/NUDT9	3	cyan	F
CC	GO:0099568	cytoplasmic region	2/68	259/19594	0.226768920627345	0.340807238586	0.243762262416437	GAS8/PRKAR2A	2	cyan	F
CC	GO:0000794	condensed nuclear chromosome	1/68	74/19594	0.227204825724	0.340807238586	0.243762262416437	UBE2I	1	cyan	F
CC	GO:0016234	inclusion body	1/68	74/19594	0.227204825724	0.340807238586	0.243762262416437	KLHL14	1	cyan	F
CC	GO:0005881	cytoplasmic microtubule	1/68	75/19594	0.229896940060617	0.340825367740582	0.243775229288135	BICD1	1	cyan	F
CC	GO:0005635	nuclear envelope	3/68	479/19594	0.231586467823729	0.340825367740582	0.243775229288135	BRIP1/NUDT9/UBE2I	3	cyan	F
CC	GO:0016528	sarcoplasm	1/68	78/19594	0.237917963008382	0.346070378481365	0.247526721450909	SGCD	1	cyan	F
CC	GO:0045178	basal part of cell	2/68	269/19594	0.239587185102483	0.346070378481365	0.247526721450909	ANK2/TACSTD2	2	cyan	F
CC	GO:0005798	Golgi-associated vesicle	1/68	84/19594	0.253713859937851	0.356570830182925	0.255037165987787	DIPK2A	1	cyan	F
CC	GO:0030117	membrane coat	1/68	84/19594	0.253713859937851	0.356570830182925	0.255037165987787	DIPK2A	1	cyan	F
CC	GO:0048475	coated membrane	1/68	84/19594	0.253713859937851	0.356570830182925	0.255037165987787	DIPK2A	1	cyan	F
CC	GO:0005581	collagen trimer	1/68	86/19594	0.258907126592253	0.360620640610638	0.257933791529876	COL6A6	1	cyan	F
CC	GO:0031965	nuclear membrane	2/68	300/19594	0.279496061512878	0.385852969876186	0.275981206524128	BRIP1/NUDT9	2	cyan	F
CC	GO:0034451	centriolar satellite	1/68	107/19594	0.311331752572387	0.422528352210102	0.30221326136485	DLGAP5	1	cyan	F
CC	GO:0045121	membrane raft	2/68	326/19594	0.312907469311913	0.422528352210102	0.30221326136485	ANK2/PRKAR2A	2	cyan	F
CC	GO:0098857	membrane microdomain	2/68	327/19594	0.314187749079306	0.422528352210102	0.30221326136485	ANK2/PRKAR2A	2	cyan	F
CC	GO:0120114	Sm-like protein family complex	1/68	111/19594	0.320894735203555	0.427859646938073	0.306026468120349	GEMIN2	1	cyan	F
CC	GO:0044853	plasma membrane raft	1/68	113/19594	0.325627040421678	0.430489985642219	0.307907816991061	PRKAR2A	1	cyan	F
CC	GO:1990204	oxidoreductase complex	1/68	120/19594	0.341935648224814	0.448251774143454	0.320611930224063	CBR4	1	cyan	F
CC	GO:0016324	apical plasma membrane	2/68	358/19594	0.353585786300687	0.459661522190893	0.328772748665551	ANK2/ATP4A	2	cyan	F
CC	GO:0030018	Z disc	1/68	127/19594	0.357855520433902	0.461367447832138	0.329992911404903	ANK2	1	cyan	F
CC	GO:0036126	sperm flagellum	1/68	136/19594	0.377767394566805	0.483046832396899	0.345499083900616	GAS8	1	cyan	F
CC	GO:0031674	I band	1/68	139/19594	0.384268517226227	0.487364948677167	0.348587615113223	ANK2	1	cyan	F
CC	GO:0005814	centriole	1/68	147/19594	0.401279445092106	0.504835430922326	0.361083371644849	TOP2A	1	cyan	F
CC	GO:0097729	9+2 motile cilium	1/68	149/19594	0.405459304264806	0.506013211722478	0.361925778964795	GAS8	1	cyan	F
CC	GO:0036064	ciliary basal body	1/68	161/19594	0.429941385014286	0.532308381446259	0.380733390238215	GAS8	1	cyan	F
CC	GO:0045177	apical part of cell	2/68	424/19594	0.434588779999353	0.533825588030701	0.381818571735859	ANK2/ATP4A	2	cyan	F
CC	GO:0031461	cullin-RING ubiquitin ligase complex	1/68	175/19594	0.457250442782675	0.555252375162365	0.397144074002771	UBE2C	1	cyan	F
CC	GO:0030662	coated vesicle membrane	1/68	176/19594	0.459151002538109	0.555252375162365	0.397144074002771	DIPK2A	1	cyan	F
CC	GO:0005681	spliceosomal complex	1/68	194/19594	0.492261023478566	0.584816449217558	0.418289767996364	GEMIN2	1	cyan	F
CC	GO:0030666	endocytic vesicle membrane	1/68	194/19594	0.492261023478566	0.584816449217558	0.418289767996364	MDM2	1	cyan	F
CC	GO:0055037	recycling endosome	1/68	196/19594	0.495814284020682	0.584816449217558	0.418289767996364	ANK2	1	cyan	F
CC	GO:0043025	neuronal cell body	2/68	482/19594	0.5012364404789	0.584816449217558	0.418289767996364	KLHL14/NQO1	2	cyan	F
CC	GO:0005667	transcription regulator complex	2/68	483/19594	0.502342334584313	0.584816449217558	0.418289767996364	MDM2/MXD1	2	cyan	F
CC	GO:0005911	cell-cell junction	2/68	497/19594	0.517662687705336	0.594544210171086	0.425247545736404	ANK2/DSG2	2	cyan	F
CC	GO:0030017	sarcomere	1/68	209/19594	0.518320593482485	0.594544210171086	0.425247545736404	ANK2	1	cyan	F
CC	GO:0032993	protein-DNA complex	1/68	220/19594	0.536588977977433	0.611006427477953	0.437022141111086	RPA1	1	cyan	F
CC	GO:0016323	basolateral plasma membrane	1/68	226/19594	0.546264025991308	0.612238268324578	0.437903214861034	ANK2	1	cyan	F
CC	GO:0031514	motile cilium	1/68	227/19594	0.547857068444457	0.612238268324578	0.437903214861034	GAS8	1	cyan	F
CC	GO:0030016	myofibril	1/68	228/19594	0.549444599778467	0.612238268324578	0.437903214861034	ANK2	1	cyan	F
CC	GO:0043292	contractile fiber	1/68	238/19594	0.565020902582609	0.625129509240333	0.447123670576757	ANK2	1	cyan	F
CC	GO:0036464	cytoplasmic ribonucleoprotein granule	1/68	243/19594	0.572608858547653	0.629063253052352	0.449937279511129	TDRD9	1	cyan	F
CC	GO:0005802	trans-Golgi network	1/68	260/19594	0.597445256937327	0.648766181174826	0.464029792203317	BICD1	1	cyan	F
CC	GO:0035770	ribonucleoprotein granule	1/68	261/19594	0.598861090315224	0.648766181174826	0.464029792203317	TDRD9	1	cyan	F
CC	GO:0045211	postsynaptic membrane	1/68	271/19594	0.612752302220175	0.659236959629982	0.471519012960716	ANK2	1	cyan	F
CC	GO:0030135	coated vesicle	1/68	290/19594	0.637852346514018	0.68154086339854	0.487471872606243	DIPK2A	1	cyan	F
CC	GO:0000151	ubiquitin ligase complex	1/68	302/19594	0.652871766283297	0.692843507076152	0.495556084683347	UBE2C	1	cyan	F
CC	GO:0098802	plasma membrane signaling receptor complex	1/68	313/19594	0.666099470845197	0.70210484764764	0.502180255402495	ITGB8	1	cyan	F
CC	GO:0030139	endocytic vesicle	1/68	342/19594	0.698638391984426	0.731460329862889	0.523176754152944	MDM2	1	cyan	F
CC	GO:0097060	synaptic membrane	1/68	373/19594	0.72996914066295	0.759167906289469	0.542994588844019	ANK2	1	cyan	F
CC	GO:0098791	Golgi apparatus subcompartment	1/68	385/19594	0.741215618695138	0.764462486351781	0.546781535447293	BICD1	1	cyan	F
CC	GO:0005769	early endosome	1/68	389/19594	0.744860884137633	0.764462486351781	0.546781535447293	ANK2	1	cyan	F
CC	GO:0016607	nuclear speck	1/68	411/19594	0.764023655730282	0.779004511724994	0.557182714189267	IL15	1	cyan	F
CC	GO:0062023	collagen-containing extracellular matrix	1/68	429/19594	0.778641553123549	0.788753781086192	0.564155875810637	COL6A6	1	cyan	F
CC	GO:0009897	external side of plasma membrane	1/68	455/19594	0.798193900425899	0.803343538493163	0.574591194873652	CXCL10	1	cyan	F
CC	GO:0015629	actin cytoskeleton	1/68	499/19594	0.827478400851958	0.827478400851958	0.591853647033114	KLHL14	1	cyan	F
MF	GO:0008753	NADPH dehydrogenase (quinone) activity	2/66	2/18410	1.26582394265564e-05	0.0032784840114781	0.00227848309678015	CBR4/NQO1	2	cyan	F
MF	GO:0008017	microtubule binding	6/66	272/18410	0.00042565217269506	0.0441483767837293	0.0306822695794258	DLGAP5/GAS8/KIF11/KIF20A/PRC1/SKA1	6	cyan	F
MF	GO:0008097	5S rRNA binding	2/66	10/18410	0.000559152873994885	0.0441483767837293	0.0306822695794258	MDM2/RPL5	2	cyan	F
MF	GO:0008603	cAMP-dependent protein kinase regulator activity	2/66	11/18410	0.000681828212876129	0.0441483767837293	0.0306822695794258	CXCL10/PRKAR2A	2	cyan	F
MF	GO:0003697	single-stranded DNA binding	4/66	120/18410	0.000905944344198249	0.0469279170294693	0.032613996391137	HMGB2/MEIOB/RPA1/SETMAR	4	cyan	F
MF	GO:0008301	DNA binding, bending	2/66	17/18410	0.00166273063383647	0.0634156282576103	0.0440726373991114	HMGB2/TOP2A	2	cyan	F
MF	GO:0019843	rRNA binding	3/66	66/18410	0.00171393589885433	0.0634156282576103	0.0440726373991114	MDM2/RPL23A/RPL5	3	cyan	F
MF	GO:0015631	tubulin binding	6/66	376/18410	0.00225838927302622	0.0714243930973897	0.0496385743533982	DLGAP5/GAS8/KIF11/KIF20A/PRC1/SKA1	6	cyan	F
MF	GO:0008093	cytoskeletal anchor activity	2/66	22/18410	0.00279175666876991	0.0714243930973897	0.0496385743533982	ANK2/BICD1	2	cyan	F
MF	GO:0019789	SUMO transferase activity	2/66	23/18410	0.00305058680782779	0.0714243930973897	0.0496385743533982	MDM2/UBE2I	2	cyan	F
MF	GO:0033858	N-acetylgalactosamine kinase activity	1/66	1/18410	0.00358500814774543	0.0714243930973897	0.0496385743533982	GALK2	1	cyan	F
MF	GO:0061656	SUMO conjugating enzyme activity	1/66	1/18410	0.00358500814774543	0.0714243930973897	0.0496385743533982	UBE2I	1	cyan	F
MF	GO:0120325	NuRD complex binding	1/66	1/18410	0.00358500814774543	0.0714243930973897	0.0496385743533982	ZNF827	1	cyan	F
MF	GO:0030291	protein serine/threonine kinase inhibitor activity	2/66	33/18410	0.00622133700968087	0.0895395895880854	0.0622282862002138	CDKN2C/PRKAR2A	2	cyan	F
MF	GO:0019887	protein kinase regulator activity	4/66	207/18410	0.0064980469282649	0.0895395895880854	0.0622282862002138	CCNE1/CDKN2C/CXCL10/PRKAR2A	4	cyan	F
MF	GO:0004067	asparaginase activity	1/66	2/18410	0.00715735805606454	0.0895395895880854	0.0622282862002138	ASPG	1	cyan	F
MF	GO:0004316	3-oxoacyl-[acyl-carrier-protein] reductase (NADPH) activity	1/66	2/18410	0.00715735805606454	0.0895395895880854	0.0622282862002138	CBR4	1	cyan	F
MF	GO:0004335	galactokinase activity	1/66	2/18410	0.00715735805606454	0.0895395895880854	0.0622282862002138	GALK2	1	cyan	F
MF	GO:0019144	ADP-sugar diphosphatase activity	1/66	2/18410	0.00715735805606454	0.0895395895880854	0.0622282862002138	NUDT9	1	cyan	F
MF	GO:0044378	non-sequence-specific DNA binding, bending	1/66	2/18410	0.00715735805606454	0.0895395895880854	0.0622282862002138	HMGB2	1	cyan	F
MF	GO:0042056	chemoattractant activity	2/66	36/18410	0.00737210395501414	0.0895395895880854	0.0622282862002138	CXCL10/HMGB2	2	cyan	F
MF	GO:0140097	catalytic activity, acting on DNA	4/66	222/18410	0.00827711035205477	0.0895395895880854	0.0622282862002138	BRIP1/MEIOB/SETMAR/TOP2A	4	cyan	F
MF	GO:0061650	ubiquitin-like protein conjugating enzyme activity	2/66	39/18410	0.00861137552796237	0.0895395895880854	0.0622282862002138	UBE2C/UBE2I	2	cyan	F
MF	GO:0019207	kinase regulator activity	4/66	235/18410	0.0100559797587458	0.0895395895880854	0.0622282862002138	CCNE1/CDKN2C/CXCL10/PRKAR2A	4	cyan	F
MF	GO:0003918	DNA topoisomerase type II (double strand cut, ATP-hydrolyzing) activity	1/66	3/18410	0.0107170937344813	0.0895395895880854	0.0622282862002138	TOP2A	1	cyan	F
MF	GO:0008553	P-type proton-exporting transporter activity	1/66	3/18410	0.0107170937344813	0.0895395895880854	0.0622282862002138	ATP4A	1	cyan	F
MF	GO:0008900	P-type potassium:proton transporter activity	1/66	3/18410	0.0107170937344813	0.0895395895880854	0.0622282862002138	ATP4A	1	cyan	F
MF	GO:0031871	proteinase activated receptor binding	1/66	3/18410	0.0107170937344813	0.0895395895880854	0.0622282862002138	BICD1	1	cyan	F
MF	GO:0061663	NEDD8 ligase activity	1/66	3/18410	0.0107170937344813	0.0895395895880854	0.0622282862002138	MDM2	1	cyan	F
MF	GO:0071535	RING-like zinc finger domain binding	1/66	3/18410	0.0107170937344813	0.0895395895880854	0.0622282862002138	UBE2I	1	cyan	F
MF	GO:1904841	TORC2 complex binding	1/66	3/18410	0.0107170937344813	0.0895395895880854	0.0622282862002138	RPL23A	1	cyan	F
MF	GO:0003955	NAD(P)H dehydrogenase (quinone) activity	2/66	45/18410	0.0113475823730324	0.0918444948317312	0.0638301508483074	CBR4/NQO1	2	cyan	F
MF	GO:0016538	cyclin-dependent protein serine/threonine kinase regulator activity	2/66	50/18410	0.0138810687650389	0.0998498132932533	0.0693936926362378	CCNE1/CDKN2C	2	cyan	F
MF	GO:0004784	superoxide dismutase activity	1/66	4/18410	0.0142642590418933	0.0998498132932533	0.0693936926362378	NQO1	1	cyan	F
MF	GO:0016721	oxidoreductase activity, acting on superoxide radicals as acceptor	1/66	4/18410	0.0142642590418933	0.0998498132932533	0.0693936926362378	NQO1	1	cyan	F
MF	GO:0043398	HLH domain binding	1/66	4/18410	0.0142642590418933	0.0998498132932533	0.0693936926362378	UBE2I	1	cyan	F
MF	GO:0044547	DNA topoisomerase binding	1/66	4/18410	0.0142642590418933	0.0998498132932533	0.0693936926362378	SETMAR	1	cyan	F
MF	GO:0005096	GTPase activator activity	4/66	274/18410	0.0168246103137189	0.100215532629405	0.0696478605146447	ARHGAP11A/ARHGAP20/SRGAP1/TBC1D19	4	cyan	F
MF	GO:0004536	deoxyribonuclease activity	2/66	57/18410	0.017797409588741	0.100215532629405	0.0696478605146447	MEIOB/SETMAR	2	cyan	F
MF	GO:0016655	oxidoreductase activity, acting on NAD(P)H, quinone or similar compound as acceptor	2/66	57/18410	0.017797409588741	0.100215532629405	0.0696478605146447	CBR4/NQO1	2	cyan	F
MF	GO:0008310	single-stranded DNA 3'-5' exodeoxyribonuclease activity	1/66	5/18410	0.0177988976870759	0.100215532629405	0.0696478605146447	MEIOB	1	cyan	F
MF	GO:0044388	small protein activating enzyme binding	1/66	5/18410	0.0177988976870759	0.100215532629405	0.0696478605146447	UBE2I	1	cyan	F
MF	GO:0047631	ADP-ribose diphosphatase activity	1/66	5/18410	0.0177988976870759	0.100215532629405	0.0696478605146447	NUDT9	1	cyan	F
MF	GO:0048248	CXCR3 chemokine receptor binding	1/66	5/18410	0.0177988976870759	0.100215532629405	0.0696478605146447	CXCL10	1	cyan	F
MF	GO:0086083	cell adhesive protein binding involved in bundle of His cell-Purkinje myocyte communication	1/66	5/18410	0.0177988976870759	0.100215532629405	0.0696478605146447	DSG2	1	cyan	F
MF	GO:0097100	supercoiled DNA binding	1/66	5/18410	0.0177988976870759	0.100215532629405	0.0696478605146447	HMGB2	1	cyan	F
MF	GO:0019788	NEDD8 transferase activity	1/66	6/18410	0.0213210532291924	0.112696995640017	0.0783222363521354	MDM2	1	cyan	F
MF	GO:0140031	phosphorylation-dependent protein binding	1/66	6/18410	0.0213210532291924	0.112696995640017	0.0783222363521354	ANK2	1	cyan	F
MF	GO:1990430	extracellular matrix protein binding	1/66	6/18410	0.0213210532291924	0.112696995640017	0.0783222363521354	ITGB8	1	cyan	F
MF	GO:0003777	microtubule motor activity	2/66	67/18410	0.0240983844457003	0.114842306987113	0.0798131863230899	KIF11/KIF20A	2	cyan	F
MF	GO:0003684	damaged DNA binding	2/66	68/18410	0.0247720462258576	0.114842306987113	0.0798131863230899	HMGB2/RPA1	2	cyan	F
MF	GO:0003916	DNA topoisomerase activity	1/66	7/18410	0.0248307690782946	0.114842306987113	0.0798131863230899	TOP2A	1	cyan	F
MF	GO:0004128	cytochrome-b5 reductase activity, acting on NAD(P)H	1/66	7/18410	0.0248307690782946	0.114842306987113	0.0798131863230899	NQO1	1	cyan	F
MF	GO:0005351	carbohydrate:proton symporter activity	1/66	7/18410	0.0248307690782946	0.114842306987113	0.0798131863230899	SLC2A10	1	cyan	F
MF	GO:0005391	P-type sodium:potassium-exchanging transporter activity	1/66	7/18410	0.0248307690782946	0.114842306987113	0.0798131863230899	ATP4A	1	cyan	F
MF	GO:0008554	P-type sodium transporter activity	1/66	7/18410	0.0248307690782946	0.114842306987113	0.0798131863230899	ATP4A	1	cyan	F
MF	GO:0004860	protein kinase inhibitor activity	2/66	70/18410	0.0261423149025412	0.118239363864082	0.0821740752723348	CDKN2C/PRKAR2A	2	cyan	F
MF	GO:0044389	ubiquitin-like protein ligase binding	4/66	317/18410	0.0269944076745991	0.118239363864082	0.0821740752723348	MDM2/PRKAR2A/RPL5/UBE2C	4	cyan	F
MF	GO:0003847	1-alkyl-2-acetylglycerophosphocholine esterase activity	1/66	8/18410	0.0283280884958259	0.118239363864082	0.0821740752723348	ASPG	1	cyan	F
MF	GO:0008556	P-type potassium transmembrane transporter activity	1/66	8/18410	0.0283280884958259	0.118239363864082	0.0821740752723348	ATP4A	1	cyan	F
MF	GO:0033300	dehydroascorbic acid transmembrane transporter activity	1/66	8/18410	0.0283280884958259	0.118239363864082	0.0821740752723348	SLC2A10	1	cyan	F
MF	GO:1990948	ubiquitin ligase inhibitor activity	1/66	8/18410	0.0283280884958259	0.118239363864082	0.0821740752723348	RPL5	1	cyan	F
MF	GO:0019210	kinase inhibitor activity	2/66	74/18410	0.0289729125024886	0.118239363864082	0.0821740752723348	CDKN2C/PRKAR2A	2	cyan	F
MF	GO:0016887	ATP hydrolysis activity	4/66	325/18410	0.0292174489857191	0.118239363864082	0.0821740752723348	BRIP1/KIF20A/ORC1/TDRD9	4	cyan	F
MF	GO:0003724	RNA helicase activity	2/66	77/18410	0.0311727541318923	0.121170310884368	0.0842110268694452	BRIP1/TDRD9	2	cyan	F
MF	GO:0004862	cAMP-dependent protein kinase inhibitor activity	1/66	9/18410	0.0318130545951237	0.121170310884368	0.0842110268694452	PRKAR2A	1	cyan	F
MF	GO:0008297	single-stranded DNA exodeoxyribonuclease activity	1/66	9/18410	0.0318130545951237	0.121170310884368	0.0842110268694452	MEIOB	1	cyan	F
MF	GO:0055105	ubiquitin-protein transferase inhibitor activity	1/66	9/18410	0.0318130545951237	0.121170310884368	0.0842110268694452	RPL5	1	cyan	F
MF	GO:0008186	ATP-dependent activity, acting on RNA	2/66	79/18410	0.0326750354011553	0.122649770563757	0.0852392227856225	BRIP1/TDRD9	2	cyan	F
MF	GO:0000014	single-stranded DNA endodeoxyribonuclease activity	1/66	10/18410	0.035285710341916	0.123499986196706	0.0858301062370929	SETMAR	1	cyan	F
MF	GO:0016653	oxidoreductase activity, acting on NAD(P)H, heme protein as acceptor	1/66	10/18410	0.035285710341916	0.123499986196706	0.0858301062370929	NQO1	1	cyan	F
MF	GO:0043139	5'-3' DNA helicase activity	1/66	10/18410	0.035285710341916	0.123499986196706	0.0858301062370929	BRIP1	1	cyan	F
MF	GO:0050786	RAGE receptor binding	1/66	10/18410	0.035285710341916	0.123499986196706	0.0858301062370929	HMGB2	1	cyan	F
MF	GO:0098505	G-rich strand telomeric DNA binding	1/66	10/18410	0.035285710341916	0.123499986196706	0.0858301062370929	RPA1	1	cyan	F
MF	GO:0046975	histone methyltransferase activity (H3-K36 specific)	1/66	11/18410	0.0387460985548197	0.130098974209666	0.0904162755125092	SETMAR	1	cyan	F
MF	GO:0055056	D-glucose transmembrane transporter activity	1/66	11/18410	0.0387460985548197	0.130098974209666	0.0904162755125092	SLC2A10	1	cyan	F
MF	GO:0102545	phosphatidyl phospholipase B activity	1/66	11/18410	0.0387460985548197	0.130098974209666	0.0904162755125092	ASPG	1	cyan	F
MF	GO:0016651	oxidoreductase activity, acting on NAD(P)H	2/66	88/18410	0.039775469283872	0.130098974209666	0.0904162755125092	CBR4/NQO1	2	cyan	F
MF	GO:0004861	cyclin-dependent protein serine/threonine kinase inhibitor activity	1/66	12/18410	0.0421942619058376	0.130098974209666	0.0904162755125092	CDKN2C	1	cyan	F
MF	GO:0008353	RNA polymerase II CTD heptapeptide repeat kinase activity	1/66	12/18410	0.0421942619058376	0.130098974209666	0.0904162755125092	CDK1	1	cyan	F
MF	GO:0030955	potassium ion binding	1/66	12/18410	0.0421942619058376	0.130098974209666	0.0904162755125092	ATP4A	1	cyan	F
MF	GO:0034452	dynactin binding	1/66	12/18410	0.0421942619058376	0.130098974209666	0.0904162755125092	BICD1	1	cyan	F
MF	GO:0043047	single-stranded telomeric DNA binding	1/66	12/18410	0.0421942619058376	0.130098974209666	0.0904162755125092	RPA1	1	cyan	F
MF	GO:0086080	protein binding involved in heterotypic cell-cell adhesion	1/66	12/18410	0.0421942619058376	0.130098974209666	0.0904162755125092	DSG2	1	cyan	F
MF	GO:0004312	fatty acid synthase activity	1/66	13/18410	0.0456302429208514	0.135841757660925	0.0944073991465891	CBR4	1	cyan	F
MF	GO:0008296	3'-5'-exodeoxyribonuclease activity	1/66	13/18410	0.0456302429208514	0.135841757660925	0.0944073991465891	MEIOB	1	cyan	F
MF	GO:0034236	protein kinase A catalytic subunit binding	1/66	13/18410	0.0456302429208514	0.135841757660925	0.0944073991465891	PRKAR2A	1	cyan	F
MF	GO:0043130	ubiquitin binding	2/66	96/18410	0.0465299105537259	0.136945986743352	0.095174817041712	MDM2/TOP2A	2	cyan	F
MF	GO:0005125	cytokine activity	3/66	235/18410	0.0522648945549793	0.148528342147964	0.103224330450323	CXCL10/IL15/MSTN	3	cyan	F
MF	GO:0016805	dipeptidase activity	1/66	15/18410	0.0524658273187356	0.148528342147964	0.103224330450323	FOLH1B	1	cyan	F
MF	GO:0098847	sequence-specific single stranded DNA binding	1/66	15/18410	0.0524658273187356	0.148528342147964	0.103224330450323	RPA1	1	cyan	F
MF	GO:0008094	ATP-dependent activity, acting on DNA	2/66	103/18410	0.0527591022301649	0.148528342147964	0.103224330450323	BRIP1/TOP2A	2	cyan	F
MF	GO:0005200	structural constituent of cytoskeleton	2/66	104/18410	0.0536721709220443	0.149166684454035	0.103667966029831	ANK2/BICD1	2	cyan	F
MF	GO:0003688	DNA replication origin binding	1/66	16/18410	0.0558655150271868	0.149166684454035	0.103667966029831	ORC1	1	cyan	F
MF	GO:0005402	carbohydrate:cation symporter activity	1/66	16/18410	0.0558655150271868	0.149166684454035	0.103667966029831	SLC2A10	1	cyan	F
MF	GO:0035173	histone kinase activity	1/66	16/18410	0.0558655150271868	0.149166684454035	0.103667966029831	CDK1	1	cyan	F
MF	GO:0070402	NADPH binding	1/66	16/18410	0.0558655150271868	0.149166684454035	0.103667966029831	CBR4	1	cyan	F
MF	GO:0000400	four-way junction DNA binding	1/66	17/18410	0.059253189051771	0.150456627102046	0.104564451267831	HMGB2	1	cyan	F
MF	GO:0008574	plus-end-directed microtubule motor activity	1/66	17/18410	0.059253189051771	0.150456627102046	0.104564451267831	KIF11	1	cyan	F
MF	GO:0031420	alkali metal ion binding	1/66	17/18410	0.059253189051771	0.150456627102046	0.104564451267831	ATP4A	1	cyan	F
MF	GO:0042800	histone methyltransferase activity (H3-K4 specific)	1/66	17/18410	0.059253189051771	0.150456627102046	0.104564451267831	SETMAR	1	cyan	F
MF	GO:0048038	quinone binding	1/66	17/18410	0.059253189051771	0.150456627102046	0.104564451267831	CBR4	1	cyan	F
MF	GO:0003774	cytoskeletal motor activity	2/66	111/18410	0.0602187909658534	0.151423950098602	0.105236722076249	KIF11/KIF20A	2	cyan	F
MF	GO:0009678	pyrophosphate hydrolysis-driven proton transmembrane transporter activity	1/66	18/18410	0.0626288911951186	0.154484598281293	0.107363813477346	ATP4A	1	cyan	F
MF	GO:0045236	CXCR chemokine receptor binding	1/66	18/18410	0.0626288911951186	0.154484598281293	0.107363813477346	CXCL10	1	cyan	F
MF	GO:0032182	ubiquitin-like protein binding	2/66	116/18410	0.0650547117199959	0.15895443712716	0.110470265184899	MDM2/TOP2A	2	cyan	F
MF	GO:0015078	proton transmembrane transporter activity	2/66	120/18410	0.0690146500882235	0.163274886366229	0.113472893999696	ATP4A/SLC2A10	2	cyan	F
MF	GO:0015662	P-type ion transporter activity	1/66	20/18410	0.0693445463331476	0.163274886366229	0.113472893999696	ATP4A	1	cyan	F
MF	GO:0016500	protein-hormone receptor activity	1/66	20/18410	0.0693445463331476	0.163274886366229	0.113472893999696	LGR4	1	cyan	F
MF	GO:0140358	P-type transmembrane transporter activity	1/66	20/18410	0.0693445463331476	0.163274886366229	0.113472893999696	ATP4A	1	cyan	F
MF	GO:0019200	carbohydrate kinase activity	1/66	21/18410	0.0726845822190647	0.168083096381587	0.116814507137783	GALK2	1	cyan	F
MF	GO:0055106	ubiquitin-protein transferase regulator activity	1/66	21/18410	0.0726845822190647	0.168083096381587	0.116814507137783	RPL5	1	cyan	F
MF	GO:0005355	glucose transmembrane transporter activity	1/66	22/18410	0.076012812007174	0.174224055839452	0.121082355409658	SLC2A10	1	cyan	F
MF	GO:0015149	hexose transmembrane transporter activity	1/66	23/18410	0.0793292767889624	0.178663327724707	0.12416756366968	SLC2A10	1	cyan	F
MF	GO:0030552	cAMP binding	1/66	23/18410	0.0793292767889624	0.178663327724707	0.12416756366968	PRKAR2A	1	cyan	F
MF	GO:0004529	exodeoxyribonuclease activity	1/66	24/18410	0.0826340175151237	0.179850508709387	0.124992631535481	MEIOB	1	cyan	F
MF	GO:0004622	lysophospholipase activity	1/66	24/18410	0.0826340175151237	0.179850508709387	0.124992631535481	ASPG	1	cyan	F
MF	GO:0016895	exodeoxyribonuclease activity, producing 5'-phosphomonoesters	1/66	24/18410	0.0826340175151237	0.179850508709387	0.124992631535481	MEIOB	1	cyan	F
MF	GO:0070840	dynein complex binding	1/66	24/18410	0.0826340175151237	0.179850508709387	0.124992631535481	BICD1	1	cyan	F
MF	GO:0015145	monosaccharide transmembrane transporter activity	1/66	25/18410	0.0859270749960335	0.183926548958452	0.127825400820546	SLC2A10	1	cyan	F
MF	GO:0015295	solute:proton symporter activity	1/66	25/18410	0.0859270749960335	0.183926548958452	0.127825400820546	SLC2A10	1	cyan	F
MF	GO:0030507	spectrin binding	1/66	26/18410	0.0892084899022209	0.189385236759633	0.131619083462293	ANK2	1	cyan	F
MF	GO:0031625	ubiquitin protein ligase binding	3/66	298/18410	0.0914560590025111	0.191615043328756	0.133168755981375	MDM2/PRKAR2A/RPL5	3	cyan	F
MF	GO:0048027	mRNA 5'-UTR binding	1/66	27/18410	0.0924783027648435	0.191615043328756	0.133168755981375	RPL5	1	cyan	F
MF	GO:0051119	sugar transmembrane transporter activity	1/66	27/18410	0.0924783027648435	0.191615043328756	0.133168755981375	SLC2A10	1	cyan	F
MF	GO:0030695	GTPase regulator activity	4/66	488/18410	0.0977489290002211	0.195699774821392	0.136007565512937	ARHGAP11A/ARHGAP20/SRGAP1/TBC1D19	4	cyan	F
MF	GO:0060589	nucleoside-triphosphatase regulator activity	4/66	488/18410	0.0977489290002211	0.195699774821392	0.136007565512937	ARHGAP11A/ARHGAP20/SRGAP1/TBC1D19	4	cyan	F
MF	GO:0048018	receptor ligand activity	4/66	489/18410	0.09830113704433	0.195699774821392	0.136007565512937	CXCL10/HMGB2/IL15/MSTN	4	cyan	F
MF	GO:0004181	metallocarboxypeptidase activity	1/66	29/18410	0.0989832837899705	0.195699774821392	0.136007565512937	FOLH1B	1	cyan	F
MF	GO:0004693	cyclin-dependent protein serine/threonine kinase activity	1/66	29/18410	0.0989832837899705	0.195699774821392	0.136007565512937	CDK1	1	cyan	F
MF	GO:0097472	cyclin-dependent protein kinase activity	1/66	29/18410	0.0989832837899705	0.195699774821392	0.136007565512937	CDK1	1	cyan	F
MF	GO:0030546	signaling receptor activator activity	4/66	496/18410	0.102208039513884	0.200544562379514	0.139374599337114	CXCL10/HMGB2/IL15/MSTN	4	cyan	F
MF	GO:0090482	vitamin transmembrane transporter activity	1/66	31/18410	0.105442339551019	0.205335082283563	0.142703918189349	SLC2A10	1	cyan	F
MF	GO:0004386	helicase activity	2/66	155/18410	0.106669987182626	0.206175572241046	0.143288042484125	BRIP1/TDRD9	2	cyan	F
MF	GO:0030332	cyclin binding	1/66	34/18410	0.115045511148532	0.220716943610886	0.153394014864709	CDK1	1	cyan	F
MF	GO:0097718	disordered domain specific binding	1/66	35/18410	0.118223950213845	0.225147081657248	0.15647287528303	MDM2	1	cyan	F
MF	GO:0000217	DNA secondary structure binding	1/66	36/18410	0.12139114582124	0.225339291639314	0.156606457509948	HMGB2	1	cyan	F
MF	GO:0045505	dynein intermediate chain binding	1/66	36/18410	0.12139114582124	0.225339291639314	0.156606457509948	BICD1	1	cyan	F
MF	GO:0061631	ubiquitin conjugating enzyme activity	1/66	36/18410	0.12139114582124	0.225339291639314	0.156606457509948	UBE2C	1	cyan	F
MF	GO:0008201	heparin binding	2/66	168/18410	0.121805022507737	0.225339291639314	0.156606457509948	CXCL10/MSTN	2	cyan	F
MF	GO:0004520	endodeoxyribonuclease activity	1/66	37/18410	0.124547137133736	0.225578381242221	0.156772620168339	SETMAR	1	cyan	F
MF	GO:0030551	cyclic nucleotide binding	1/66	37/18410	0.124547137133736	0.225578381242221	0.156772620168339	PRKAR2A	1	cyan	F
MF	GO:0042162	telomeric DNA binding	1/66	37/18410	0.124547137133736	0.225578381242221	0.156772620168339	RPA1	1	cyan	F
MF	GO:0015144	carbohydrate transmembrane transporter activity	1/66	41/18410	0.137059838004533	0.24050594485189	0.167146988700155	SLC2A10	1	cyan	F
MF	GO:0030020	extracellular matrix structural constituent conferring tensile strength	1/66	41/18410	0.137059838004533	0.24050594485189	0.167146988700155	COL6A6	1	cyan	F
MF	GO:0042169	SH2 domain binding	1/66	41/18410	0.137059838004533	0.24050594485189	0.167146988700155	SHCBP1	1	cyan	F
MF	GO:0051539	4 iron, 4 sulfur cluster binding	1/66	41/18410	0.137059838004533	0.24050594485189	0.167146988700155	BRIP1	1	cyan	F
MF	GO:0003735	structural constituent of ribosome	2/66	181/18410	0.137431968486794	0.24050594485189	0.167146988700155	RPL23A/RPL5	2	cyan	F
MF	GO:0018024	histone-lysine N-methyltransferase activity	1/66	42/18410	0.14016039060357	0.243634504471977	0.169321277239212	SETMAR	1	cyan	F
MF	GO:0050136	NADH dehydrogenase (quinone) activity	1/66	43/18410	0.143249971081584	0.246098129719483	0.171033449225896	NQO1	1	cyan	F
MF	GO:0004180	carboxypeptidase activity	1/66	44/18410	0.146328617671044	0.246098129719483	0.171033449225896	FOLH1B	1	cyan	F
MF	GO:0019829	ATPase-coupled cation transmembrane transporter activity	1/66	44/18410	0.146328617671044	0.246098129719483	0.171033449225896	ATP4A	1	cyan	F
MF	GO:0019894	kinesin binding	1/66	44/18410	0.146328617671044	0.246098129719483	0.171033449225896	PRC1	1	cyan	F
MF	GO:0030544	Hsp70 protein binding	1/66	44/18410	0.146328617671044	0.246098129719483	0.171033449225896	CDK1	1	cyan	F
MF	GO:0003954	NADH dehydrogenase activity	1/66	45/18410	0.149396368473272	0.249636512481144	0.173492556936702	NQO1	1	cyan	F
MF	GO:0008009	chemokine activity	1/66	49/18410	0.16155917127089	0.268229649738209	0.186414428389489	CXCL10	1	cyan	F
MF	GO:0004857	enzyme inhibitor activity	3/66	390/18410	0.16420805150968	0.270890989433166	0.18826400810027	CDKN2C/PRKAR2A/RPL5	3	cyan	F
MF	GO:0004518	nuclease activity	2/66	204/18410	0.166058242260687	0.272209397123531	0.189180275993188	MEIOB/SETMAR	2	cyan	F
MF	GO:0051018	protein kinase A binding	1/66	51/18410	0.16757617901549	0.272970002295673	0.189708881904328	PRKAR2A	1	cyan	F
MF	GO:0050661	NADP binding	1/66	53/18410	0.173550655780074	0.280935124043996	0.195244487752584	CBR4	1	cyan	F
MF	GO:0008408	3'-5' exonuclease activity	1/66	54/18410	0.176522037635416	0.282217331775141	0.196135597372685	MEIOB	1	cyan	F
MF	GO:0098632	cell-cell adhesion mediator activity	1/66	54/18410	0.176522037635416	0.282217331775141	0.196135597372685	DSG2	1	cyan	F
MF	GO:0005080	protein kinase C binding	1/66	55/18410	0.179482897600336	0.283451649259067	0.196993424195491	TOP2A	1	cyan	F
MF	GO:0050840	extracellular matrix binding	1/66	55/18410	0.179482897600336	0.283451649259067	0.196993424195491	OLFML2B	1	cyan	F
MF	GO:0016747	acyltransferase activity, transferring groups other than amino-acyl groups	2/66	218/18410	0.183963674475275	0.288767222358159	0.200687644882118	ASPG/CBR4	2	cyan	F
MF	GO:0042054	histone methyltransferase activity	1/66	57/18410	0.185373198483397	0.289226857874697	0.20100708269284	SETMAR	1	cyan	F
MF	GO:0016279	protein-lysine N-methyltransferase activity	1/66	58/18410	0.188302712399383	0.291332113289205	0.202470194563926	SETMAR	1	cyan	F
MF	GO:0000287	magnesium ion binding	2/66	222/18410	0.189132545622105	0.291332113289205	0.202470194563926	ATP4A/TOP2A	2	cyan	F
MF	GO:0016278	lysine N-methyltransferase activity	1/66	59/18410	0.191221850421486	0.291332113289205	0.202470194563926	SETMAR	1	cyan	F
MF	GO:0016796	exonuclease activity, active with either ribo- or deoxyribonucleic acids and producing 5'-phosphomonoesters	1/66	59/18410	0.191221850421486	0.291332113289205	0.202470194563926	MEIOB	1	cyan	F
MF	GO:0005539	glycosaminoglycan binding	2/66	234/18410	0.204755825031585	0.309690462535648	0.215228892881917	CXCL10/MSTN	2	cyan	F
MF	GO:0098631	cell adhesion mediator activity	1/66	64/18410	0.205663164309388	0.309690462535648	0.215228892881917	DSG2	1	cyan	F
MF	GO:0002039	p53 binding	1/66	66/18410	0.211368315606692	0.31644158232447	0.219920790804651	MDM2	1	cyan	F
MF	GO:0051536	iron-sulfur cluster binding	1/66	67/18410	0.214205738806101	0.31702449343303	0.22032590277199	BRIP1	1	cyan	F
MF	GO:0051540	metal cluster binding	1/66	67/18410	0.214205738806101	0.31702449343303	0.22032590277199	BRIP1	1	cyan	F
MF	GO:0016746	acyltransferase activity	2/66	244/18410	0.217885831673149	0.320638809109919	0.222837782392994	ASPG/CBR4	2	cyan	F
MF	GO:0016811	hydrolase activity, acting on carbon-nitrogen (but not peptide) bonds, in linear amides	1/66	69/18410	0.21985045632791	0.321702080163439	0.223576735248722	ASPG	1	cyan	F
MF	GO:0042379	chemokine receptor binding	1/66	71/18410	0.225455235300213	0.326601482482601	0.226981725277483	CXCL10	1	cyan	F
MF	GO:0019787	ubiquitin-like protein transferase activity	3/66	458/18410	0.226150026825954	0.326601482482601	0.226981725277483	MDM2/UBE2C/UBE2I	3	cyan	F
MF	GO:0003678	DNA helicase activity	1/66	72/18410	0.228242734862358	0.326601482482601	0.226981725277483	BRIP1	1	cyan	F
MF	GO:0008235	metalloexopeptidase activity	1/66	72/18410	0.228242734862358	0.326601482482601	0.226981725277483	FOLH1B	1	cyan	F
MF	GO:0022853	active ion transmembrane transporter activity	2/66	254/18410	0.231092023201188	0.328861725324768	0.228552550418758	ATP4A/SLC2A10	2	cyan	F
MF	GO:0001618	virus receptor activity	1/66	76/18410	0.239294272987328	0.338673315320863	0.235371416053109	CDK1	1	cyan	F
MF	GO:0140272	exogenous protein binding	1/66	77/18410	0.242032714024899	0.340687352893744	0.236771133285228	CDK1	1	cyan	F
MF	GO:0031267	small GTPase binding	2/66	267/18410	0.248339059594899	0.345805464704725	0.240328122188612	BICD1/GAS8	2	cyan	F
MF	GO:1901681	sulfur compound binding	2/66	267/18410	0.248339059594899	0.345805464704725	0.240328122188612	CXCL10/MSTN	2	cyan	F
MF	GO:0004527	exonuclease activity	1/66	80/18410	0.250189917438115	0.346519725221774	0.240824519459148	MEIOB	1	cyan	F
MF	GO:0005126	cytokine receptor binding	2/66	272/18410	0.254987940055817	0.350239200982886	0.243409483308569	CXCL10/IL15	2	cyan	F
MF	GO:0051117	ATPase binding	1/66	82/18410	0.255579957473998	0.350239200982886	0.243409483308569	ANK2	1	cyan	F
MF	GO:0016209	antioxidant activity	1/66	85/18410	0.263593543981488	0.359319620480028	0.24972019956141	NQO1	1	cyan	F
MF	GO:0001664	G protein-coupled receptor binding	2/66	288/18410	0.276286631911361	0.371404836844144	0.258119191629135	BICD1/CXCL10	2	cyan	F
MF	GO:0008276	protein methyltransferase activity	1/66	90/18410	0.276761133246794	0.371404836844144	0.258119191629135	SETMAR	1	cyan	F
MF	GO:0042626	ATPase-coupled transmembrane transporter activity	1/66	90/18410	0.276761133246794	0.371404836844144	0.258119191629135	ATP4A	1	cyan	F
MF	GO:0051020	GTPase binding	2/66	298/18410	0.289592498422152	0.386620912841946	0.268694070700966	BICD1/GAS8	2	cyan	F
MF	GO:0008170	N-methyltransferase activity	1/66	97/18410	0.294806996789398	0.391564164966431	0.272129535497905	SETMAR	1	cyan	F
MF	GO:0030674	protein-macromolecule adaptor activity	2/66	305/18410	0.298893434017149	0.394966323522662	0.274493970015749	ANK2/BICD1	2	cyan	F
MF	GO:0008238	exopeptidase activity	1/66	102/18410	0.307424666279148	0.404177606935529	0.280895634163688	FOLH1B	1	cyan	F
MF	GO:0015294	solute:cation symporter activity	1/66	104/18410	0.312409243966899	0.407780305358534	0.283399440017514	SLC2A10	1	cyan	F
MF	GO:0061630	ubiquitin protein ligase activity	2/66	316/18410	0.31347356147103	0.407780305358534	0.283399440017514	MDM2/UBE2C	2	cyan	F
MF	GO:0047485	protein N-terminus binding	1/66	105/18410	0.314888266686127	0.407780305358534	0.283399440017514	MDM2	1	cyan	F
MF	GO:0004620	phospholipase activity	1/66	106/18410	0.317358486538556	0.408934567231274	0.28420162973602	ASPG	1	cyan	F
MF	GO:0001227	DNA-binding transcription repressor activity, RNA polymerase II-specific	2/66	321/18410	0.320082210821381	0.410402438627415	0.285221772019053	MXD1/SATB1	2	cyan	F
MF	GO:0001221	transcription coregulator binding	1/66	108/18410	0.322272640654093	0.411175438075912	0.285758991712989	UBE2I	1	cyan	F
MF	GO:0001217	DNA-binding transcription repressor activity	2/66	325/18410	0.325359128364882	0.413078501208355	0.287081583851367	MXD1/SATB1	2	cyan	F
MF	GO:0061659	ubiquitin-like protein ligase activity	2/66	329/18410	0.330626274188314	0.417718073242797	0.290305996848276	MDM2/UBE2C	2	cyan	F
MF	GO:0046982	protein heterodimerization activity	2/66	332/18410	0.334569746217844	0.420648370244765	0.292342496695203	CENPW/TOP2A	2	cyan	F
MF	GO:0031072	heat shock protein binding	1/66	123/18410	0.358034804009351	0.447975914195274	0.311334612182044	CDK1	1	cyan	F
MF	GO:0004519	endonuclease activity	1/66	124/18410	0.360351734229473	0.448707207526122	0.311842846929352	SETMAR	1	cyan	F
MF	GO:0016810	hydrolase activity, acting on carbon-nitrogen (but not peptide) bonds	1/66	126/18410	0.364960915993643	0.450118463058827	0.312823642280266	ASPG	1	cyan	F
MF	GO:0042826	histone deacetylase binding	1/66	126/18410	0.364960915993643	0.450118463058827	0.312823642280266	TOP2A	1	cyan	F
MF	GO:0044325	transmembrane transporter binding	1/66	127/18410	0.367253225091456	0.450798982458233	0.313296590125413	ANK2	1	cyan	F
MF	GO:0016616	oxidoreductase activity, acting on the CH-OH group of donors, NAD or NADP as acceptor	1/66	128/18410	0.36953738453706	0.451162023087671	0.313548896354366	CBR4	1	cyan	F
MF	GO:0106310	protein serine kinase activity	2/66	360/18410	0.371032860686	0.451162023087671	0.313548896354366	BUB1/CDK1	2	cyan	F
MF	GO:0016298	lipase activity	1/66	130/18410	0.374081368491628	0.45274333850155	0.314647880039687	ASPG	1	cyan	F
MF	GO:0060090	molecular adaptor activity	2/66	379/18410	0.39534659313849	0.475219329697269	0.330268260021268	ANK2/BICD1	2	cyan	F
MF	GO:0016614	oxidoreductase activity, acting on CH-OH group of donors	1/66	140/18410	0.396321912025521	0.475219329697269	0.330268260021268	CBR4	1	cyan	F
MF	GO:0015293	symporter activity	1/66	144/18410	0.40499856508312	0.483214504727486	0.335824752320261	SLC2A10	1	cyan	F
MF	GO:0140098	catalytic activity, acting on RNA	2/66	388/18410	0.406721088921205	0.483214504727486	0.335824752320261	BRIP1/TDRD9	2	cyan	F
MF	GO:0008528	G protein-coupled peptide receptor activity	1/66	148/18410	0.413552371532907	0.487414367402301	0.338743575800827	LGR4	1	cyan	F
MF	GO:0052689	carboxylic ester hydrolase activity	1/66	149/18410	0.415671829614105	0.487414367402301	0.338743575800827	ASPG	1	cyan	F
MF	GO:0015081	sodium ion transmembrane transporter activity	1/66	150/18410	0.417783743487686	0.487414367402301	0.338743575800827	ATP4A	1	cyan	F
MF	GO:0043021	ribonucleoprotein complex binding	1/66	150/18410	0.417783743487686	0.487414367402301	0.338743575800827	MDM2	1	cyan	F
MF	GO:0001653	peptide receptor activity	1/66	154/18410	0.426156484377411	0.490760387847686	0.34106899541538	LGR4	1	cyan	F
MF	GO:0015079	potassium ion transmembrane transporter activity	1/66	154/18410	0.426156484377411	0.490760387847686	0.34106899541538	ATP4A	1	cyan	F
MF	GO:0022804	active transmembrane transporter activity	2/66	404/18410	0.426693296873112	0.490760387847686	0.34106899541538	ATP4A/SLC2A10	2	cyan	F
MF	GO:0016853	isomerase activity	1/66	155/18410	0.428231072021533	0.490760387847686	0.34106899541538	TOP2A	1	cyan	F
MF	GO:0005178	integrin binding	1/66	156/18410	0.430298272747174	0.490957060094793	0.341205678830358	ITGB8	1	cyan	F
MF	GO:0008757	S-adenosylmethionine-dependent methyltransferase activity	1/66	157/18410	0.432358112453468	0.491143645287054	0.341335351936949	SETMAR	1	cyan	F
MF	GO:0008083	growth factor activity	1/66	162/18410	0.442547795924037	0.498347300627503	0.346341753331855	MSTN	1	cyan	F
MF	GO:0015399	primary active transmembrane transporter activity	1/66	162/18410	0.442547795924037	0.498347300627503	0.346341753331855	ATP4A	1	cyan	F
MF	GO:0016874	ligase activity	1/66	165/18410	0.448574911944275	0.502947628543581	0.34953889242411	MDM2	1	cyan	F
MF	GO:0140030	modification-dependent protein binding	1/66	166/18410	0.450569653287748	0.503006638799685	0.349579903412908	ANK2	1	cyan	F
MF	GO:0004674	protein serine/threonine kinase activity	2/66	430/18410	0.458406370080583	0.509559012235498	0.354133676457103	BUB1/CDK1	2	cyan	F
MF	GO:0004842	ubiquitin-protein transferase activity	2/66	433/18410	0.462002673166176	0.509612506731409	0.354170854099049	MDM2/UBE2C	2	cyan	F
MF	GO:0005201	extracellular matrix structural constituent	1/66	172/18410	0.462389726184869	0.509612506731409	0.354170854099049	COL6A6	1	cyan	F
MF	GO:0004252	serine-type endopeptidase activity	1/66	174/18410	0.46627381933224	0.511715759351907	0.355632574066962	GZMM	1	cyan	F
MF	GO:0008022	protein C-terminus binding	1/66	179/18410	0.47586355310775	0.519555068843197	0.361080742825388	TOP2A	1	cyan	F
MF	GO:0004712	protein serine/threonine/tyrosine kinase activity	2/66	446/18410	0.477428982180235	0.519555068843197	0.361080742825388	BUB1/CDK1	2	cyan	F
MF	GO:0008514	organic anion transmembrane transporter activity	1/66	186/18410	0.489004682880535	0.529925576845433	0.368288045684085	SLC2A10	1	cyan	F
MF	GO:0008237	metallopeptidase activity	1/66	189/18410	0.494536761715199	0.533687588684319	0.370902571286399	FOLH1B	1	cyan	F
MF	GO:0008236	serine-type peptidase activity	1/66	191/18410	0.498192002005643	0.535401363151293	0.372093611456497	GZMM	1	cyan	F
MF	GO:0017171	serine hydrolase activity	1/66	195/18410	0.505424559880921	0.540929590946936	0.375935623051925	GZMM	1	cyan	F
MF	GO:0008168	methyltransferase activity	1/66	214/18410	0.538401184547554	0.573851468303772	0.398815692257448	SETMAR	1	cyan	F
MF	GO:0003730	mRNA 3'-UTR binding	1/66	222/18410	0.5516292638996	0.585540898975395	0.406939620909541	RPL5	1	cyan	F
MF	GO:0016741	transferase activity, transferring one-carbon groups	1/66	225/18410	0.556492937153919	0.588292533562715	0.408851953827369	SETMAR	1	cyan	F
MF	GO:0015291	secondary active transmembrane transporter activity	1/66	240/18410	0.580042641544108	0.610695301463106	0.424421445032275	SLC2A10	1	cyan	F
MF	GO:0042393	histone binding	1/66	250/18410	0.595053724193358	0.62396321686672	0.433642390100423	NASP	1	cyan	F
MF	GO:0003713	transcription coactivator activity	1/66	266/18410	0.617979380876466	0.645389756641148	0.448533421603887	HMGB2	1	cyan	F
MF	GO:0008509	anion transmembrane transporter activity	1/66	315/18410	0.680527300882559	0.707857714572621	0.491947446421127	SLC2A10	1	cyan	F
MF	GO:0045296	cadherin binding	1/66	333/18410	0.70087327051816	0.726104708256814	0.504628754773075	RPL23A	1	cyan	F
MF	GO:0005525	GTP binding	1/66	379/18410	0.747249811361706	0.771066538417059	0.535876358745446	GIMAP8	1	cyan	F
MF	GO:0019001	guanyl nucleotide binding	1/66	401/18410	0.766850756274874	0.785036940218152	0.545585518298329	GIMAP8	1	cyan	F
MF	GO:0032561	guanyl ribonucleotide binding	1/66	401/18410	0.766850756274874	0.785036940218152	0.545585518298329	GIMAP8	1	cyan	F
MF	GO:0046873	metal ion transmembrane transporter activity	1/66	428/18410	0.788869857994004	0.804375553761847	0.55902548137889	ATP4A	1	cyan	F
MF	GO:0004175	endopeptidase activity	1/66	432/18410	0.791952765286761	0.804375553761847	0.55902548137889	GZMM	1	cyan	F
MF	GO:0001228	DNA-binding transcription activator activity, RNA polymerase II-specific	1/66	462/18410	0.813703661245161	0.822290072658999	0.571475726172277	CSRNP3	1	cyan	F
MF	GO:0001216	DNA-binding transcription activator activity	1/66	466/18410	0.816429072300873	0.822290072658999	0.571475726172277	CSRNP3	1	cyan	F
MF	GO:0140297	DNA-binding transcription factor binding	1/66	470/18410	0.819115207513598	0.822290072658999	0.571475726172277	HMGB2	1	cyan	F
MF	GO:0003712	transcription coregulator activity	1/66	497/18410	0.83626099328743	0.83626099328743	0.581185246300144	HMGB2	1	cyan	F
BP	GO:0002181	cytoplasmic translation	7/80	146/18800	2.91749014631794e-06	0.00466214925381606	0.00419197268391998	RPL13/RPL35A/RPL36A/RPL37A/RPL6/RPS15A/RPS3A	7	skyblue4	M
BP	GO:0002673	regulation of acute inflammatory response	3/80	47/18800	0.00105132041360228	0.230564879075198	0.207312469493212	DNASE1/FFAR3/GSTP1	3	skyblue4	M
BP	GO:0048285	organelle fission	8/80	493/18800	0.00117229748764085	0.230564879075198	0.207312469493212	ANAPC15/BORA/CDCA2/KIF15/MFF/NUSAP1/SYCP3/TDRD12	8	skyblue4	M
BP	GO:0007088	regulation of mitotic nuclear division	4/80	111/18800	0.00128933368647007	0.230564879075198	0.207312469493212	ANAPC15/BORA/CDCA2/NUSAP1	4	skyblue4	M
BP	GO:0042492	gamma-delta T cell differentiation	2/80	13/18800	0.00135302590137708	0.230564879075198	0.207312469493212	GPR18/SOX4	2	skyblue4	M
BP	GO:0000280	nuclear division	7/80	446/18800	0.00289036149682214	0.230564879075198	0.207312469493212	ANAPC15/BORA/CDCA2/KIF15/NUSAP1/SYCP3/TDRD12	7	skyblue4	M
BP	GO:0051783	regulation of nuclear division	4/80	139/18800	0.00293103910934458	0.230564879075198	0.207312469493212	ANAPC15/BORA/CDCA2/NUSAP1	4	skyblue4	M
BP	GO:0046629	gamma-delta T cell activation	2/80	20/18800	0.00323281097783944	0.230564879075198	0.207312469493212	GPR18/SOX4	2	skyblue4	M
BP	GO:0033762	response to glucagon	2/80	21/18800	0.00356327774241596	0.230564879075198	0.207312469493212	CYC1/GJB2	2	skyblue4	M
BP	GO:0042273	ribosomal large subunit biogenesis	3/80	72/18800	0.00358312682648527	0.230564879075198	0.207312469493212	PAK1IP1/RPL35A/RPL6	3	skyblue4	M
BP	GO:0043486	histone exchange	2/80	22/18800	0.00390882659552649	0.230564879075198	0.207312469493212	CENPW/SYCP3	2	skyblue4	M
BP	GO:0002299	alpha-beta intraepithelial T cell differentiation	1/80	1/18800	0.00425531914893607	0.230564879075198	0.207312469493212	GPR18	1	skyblue4	M
BP	GO:0002300	CD8-positive, alpha-beta intraepithelial T cell differentiation	1/80	1/18800	0.00425531914893607	0.230564879075198	0.207312469493212	GPR18	1	skyblue4	M
BP	GO:0009683	indoleacetic acid metabolic process	1/80	1/18800	0.00425531914893607	0.230564879075198	0.207312469493212	IL4I1	1	skyblue4	M
[truncated: 26,345 more rows]
