# Supplementary material for: Integrated analyses of the methylome and transcriptome to unravel sex differences in the perirenal fat from suckling lambs
Source: Front Genet. 2022 Nov 1;13:1035063. doi: 10.3389/fgene.2022.1035063 (PMC9663842; doi:10.3389/fgene.2022.1035063)
Supplement: Supplementary file 1 [file DataSheet1.ZIP › SupplementaryTable3.xlsx]

## Sheet: Hoja4
Supplementary Table 3: Differential gene expression analysis results obtained from DESeq2 package between male and female Assaf suckling lambs.
Gene	baseMean	log2FoldChange	lfcSE	stat	pvalue	padj
A1BG	76.915475315748	0.477599623683309	0.447517412261668	1.06722020327569	0.285872411520678	0.999862204664188
A4GALT	16.8304870826026	0.810391591006954	0.492034438699101	1.64702209290383	0.0995535048558088	0.999862204664188
AAAS	213.209631548311	0.132484793522437	0.205336687773623	0.645207609798875	0.518792655398097	0.999862204664188
AACS	1029.28774217456	0.268257082769553	0.73717851525652	0.363897044227077	0.715934891927592	0.999862204664188
AADACL3	48.0641963387059	-0.253594014690878	0.239815927333448	-1.05745276183543	0.290305002613447	0.999862204664188
AAGAB	266.183363244057	-0.0538943436642505	0.193170696737171	-0.278998546749455	0.78024594002861	0.999862204664188
AAK1	574.112828979498	0.0345932743735883	0.18186587512437	0.190213113647249	0.849142135513578	0.999862204664188
AAMDC	1279.91400539144	0.129476661139909	0.229505702602611	0.564154440049354	0.572649031006748	0.999862204664188
AANAT	1.31840497215937	0.140269459454362	1.72442247841722	0.0813428618624306	0.935169288068066	0.999862204664188
AAR2	374.413847459092	0.11131042248024	0.227602828501895	0.489055532450525	0.624802382011918	0.999862204664188
AARS1	1759.05749697595	0.114840745759195	0.188992624909161	0.607646704808682	0.543421817392028	0.999862204664188
AARS2	575.820012359533	0.286600678407596	0.285708555846291	1.00312249158469	0.315801763960336	0.999862204664188
AASDH	161.7626826492	-0.182740622375166	0.330481916596439	-0.552951956516023	0.580296308565541	0.999862204664188
AASDHPPT	740.227019229915	0.0762494023674355	0.260079241008806	0.293177579539514	0.769386420453405	0.999862204664188
AASS	315.662839442358	-0.104464360647663	0.259512169670107	-0.402541278817324	0.687285715586867	0.999862204664188
AATF	425.271087678811	0.196753635764822	0.220657683076298	0.891669091335423	0.372570325218736	0.999862204664188
AATK	73.3306209751808	0.33373169095014	0.306717950574203	1.08807355528219	0.276562636972027	0.999862204664188
ABAT	57.5212870091812	-0.337400619229062	0.50275137579412	-0.671108296215245	0.502151542254413	0.999862204664188
ABCA1	640.100439030805	0.549110863908284	0.524884292062431	1.04615602374127	0.295489002784244	0.999862204664188
ABCA10	574.648940912051	-0.244307789823607	0.219610513926461	-1.11245944219873	0.265940659081655	0.999862204664188
ABCA2	177.384246280285	0.262836769527526	0.340271982349703	0.77243141710505	0.439858952263454	0.999862204664188
ABCA3	373.672680009312	0.373067449090633	0.372063709143488	1.0026977636423	0.316006709260236	0.999862204664188
ABCA5	299.041411307807	0.673681437288922	0.339429409739844	1.98474680731191	0.0471726482788132	0.999862204664188
ABCA6	426.048448339098	0.131996272029898	0.362585673302203	0.364041609332655	0.715826938298474	0.999862204664188
ABCA7	62.5722408115586	-0.10874028812607	0.529710107145292	-0.205282637916977	0.837351308137114	0.999862204664188
ABCB1	153.634083852995	0.113661553720008	0.414182117832744	0.274424097097083	0.7837587267539	0.999862204664188
ABCB10	443.714187996561	-0.026201031150467	0.180263215472884	-0.145348739518121	0.884435534702393	0.999862204664188
ABCB6	554.144494698721	0.237558626201673	0.297875333992114	0.797510230262845	0.425154763778397	0.999862204664188
ABCB7	464.267158557713	-0.122607115512544	0.203183436098512	-0.60343066278837	0.546222228995363	0.999862204664188
ABCB8	1301.56384213413	0.337017675040168	0.344376417179659	0.978631689708149	0.327761995431897	0.999862204664188
ABCB9	117.218502685685	0.0281363749424363	0.31252014151821	0.0900305970864817	0.9282629005927	0.999862204664188
ABCC1	336.493244578036	0.0025116436771654	0.19262858341342	0.0130387901559496	0.989596845417324	0.999862204664188
ABCC10	520.025160004358	0.275826210176079	0.209372821704751	1.31739262016078	0.18770705335312	0.999862204664188
ABCC3	352.942385653417	0.242568276329768	0.246359402499177	0.984611400535357	0.324814987561763	0.999862204664188
ABCC5	332.23827947259	0.106729448929171	0.181212354199542	0.588974462589044	0.555878404787888	0.999862204664188
ABCC8	23.9110177419938	-0.238132994762263	0.411956467084602	-0.578053784293082	0.56322780780216	0.999862204664188
ABCC9	439.149626933155	-0.168826411860863	0.428836407686029	-0.39368488504005	0.693813702043912	0.999862204664188
ABCD1	301.000017659427	0.114863007884241	0.209202718219381	0.549051221044797	0.582970299124921	0.999862204664188
ABCD2	363.578099405553	-0.452273635316758	0.427558246881534	-1.05780589806299	0.290143943309533	0.999862204664188
ABCD3	736.152803818247	-0.120998574954156	0.256252249096453	-0.472185416443361	0.636794448211465	0.999862204664188
ABCD4	542.747564410951	0.0636383338019509	0.210148929044339	0.302824925596094	0.762023286890304	0.999862204664188
ABCE1	654.571216460199	0.00841284921199546	0.343410752002153	0.0244979202396748	0.980455442626684	0.999862204664188
ABCF1	1040.90082904633	-0.0276835602675442	0.178305744590242	-0.155258936447408	0.876617186963042	0.999862204664188
ABCF3	1175.10853804463	0.160213369212806	0.285324609515358	0.561512620607591	0.574448129171039	0.999862204664188
ABCG1	518.757777095808	-0.543071714448283	0.362005826219619	-1.5001739616169	0.133569346236032	0.999862204664188
ABCG2	446.221577585976	0.451020158622862	0.313758695746642	1.43747460942742	0.150583182340115	0.999862204664188
ABCG4	4.07685203161012	-0.996725428692452	1.24444404019931	-0.800940336805192	0.423166186861169	0.999862204664188
ABCG8	3.99758703826376	-0.735152871078996	0.970392455051662	-0.75758304514008	0.448700633401554	0.999862204664188
ABHD1	142.93382807452	0.0324981457347747	0.468288652652837	0.0693976792960366	0.944673076121244	0.999862204664188
ABHD10	505.949607760261	-0.212023454495032	0.238939172949426	-0.887353261827475	0.374888738365027	0.999862204664188
ABHD11	2244.0663050096	0.153904652188298	0.419456646333832	0.366914324837781	0.713682925894371	0.999862204664188
ABHD12	916.19143915159	0.160844374778886	0.245929908878978	0.654025268874624	0.513095525965879	0.999862204664188
ABHD13	338.759736810514	-0.0295281465946292	0.333906761013748	-0.0884323111786689	0.929533081278875	0.999862204664188
ABHD14A	436.82618904187	-0.0348005875670264	0.224078217985851	-0.155305535182469	0.876580452118139	0.999862204664188
ABHD14B	555.716659144469	0.133839504949875	0.226656919370439	0.590493797063983	0.554859643153034	0.999862204664188
ABHD15	276.264292106694	-0.50814514836786	0.28225255238475	-1.80032082641785	0.0718099942583059	0.999862204664188
ABHD16A	869.263256476824	-0.0110099663594819	0.184241355366712	-0.0597583877819818	0.952348068053725	0.999862204664188
ABHD16B	19.1493272205744	0.229100205646529	0.391090569922416	0.585798337433647	0.558011041121754	0.999862204664188
ABHD17A	1084.92660187735	0.222715776519732	0.253887556602	0.877222103755426	0.380366012490944	0.999862204664188
ABHD17B	256.417032603523	-0.0338212155551642	0.379186956929738	-0.0891940372343323	0.92892770408939	0.999862204664188
ABHD17C	176.237049677905	0.227010577725613	0.224793844649719	1.0098611822728	0.312561802582783	0.999862204664188
ABHD18	201.521498566456	-0.337474890437342	0.371362918526617	-0.908746871594703	0.363483756515658	0.999862204664188
ABHD2	589.683854370101	0.18885228170417	0.216550575237853	0.872093188839325	0.383157541590822	0.999862204664188
ABHD3	768.245923060123	-0.223905809528015	0.332885766376553	-0.672620556791058	0.501188720239005	0.999862204664188
ABHD4	388.234424768094	0.177580460370508	0.176234991890676	1.00763451381248	0.313629953506538	0.999862204664188
ABHD5	850.618140263704	-0.346381707636876	0.269257499492081	-1.28643290638248	0.198292020309812	0.999862204664188
ABHD6	190.479692224506	0.213168755721743	0.375631045500033	0.567495041412184	0.570377894540443	0.999862204664188
ABHD8	487.407064545515	0.6291281023231	0.449146867038934	1.40071800226665	0.161298417194415	0.999862204664188
ABI1	839.621431859032	-0.111813349422197	0.341482065871871	-0.32743549543873	0.743338523284064	0.999862204664188
ABI2	174.205476029195	-0.241815890300119	0.251776070544473	-0.960440322136992	0.336833652624286	0.999862204664188
ABI3	109.690219067918	0.0945234085270496	0.286222896082762	0.330244050426063	0.741215564713848	0.999862204664188
ABITRAM	528.80639284228	-0.0714841834781074	0.260357661371685	-0.274561474786244	0.783653167811808	0.999862204664188
ABL1	1520.15521660947	0.0531266486116164	0.233965127154011	0.227070800071179	0.820368689181761	0.999862204664188
ABLIM1	2903.61788600297	-0.0965175328153257	0.226213398220111	-0.426665854342597	0.669622724355949	0.999862204664188
ABLIM2	287.419194855627	0.0592426233216498	0.362408702315037	0.163469097025576	0.870149102842479	0.999862204664188
ABLIM3	2655.91406171746	0.463384752658403	0.228374719027239	2.02905450582353	0.0424527389678441	0.999862204664188
ABO	19.2316354755929	0.649576607158975	0.479406257908313	1.35496063399992	0.175430099559601	0.999862204664188
ABR	1186.11623128957	-0.0162641168159864	0.330188576472596	-0.0492570548313207	0.960714443227263	0.999862204664188
ABRACL	84.4378577277492	-0.178729997514486	0.362958936969658	-0.49242484289463	0.622419040666385	0.999862204664188
ABRAXAS1	143.632756656889	0.00745712394676074	0.305549625317028	0.0244056065819864	0.98052907625323	0.999862204664188
ABRAXAS2	278.968901961508	-0.225466398266668	0.294770915049374	-0.764886855370051	0.444338921801266	0.999862204664188
ABT1	453.971958735138	0.0159982235350293	0.144059386095097	0.111052975919726	0.91157433778358	0.999862204664188
ABTB2	120.369945108537	0.461101942909817	0.381400443632629	1.20897065173306	0.226674120732983	0.999862204664188
ACAA1	1579.2981735703	0.125243266759083	0.200664779309303	0.624141751184121	0.532534496655856	0.999862204664188
ACAA2	19564.7614493389	0.131428595973636	0.283655366086282	0.463339008131644	0.643121389385871	0.999862204664188
ACACA	15939.0121907035	0.0860847866905247	0.476374876296764	0.180708074614953	0.856596720510212	0.999862204664188
ACACB	251.818941372638	0.841370758477215	0.439269111004132	1.91538794192451	0.0554430477612177	0.999862204664188
ACAD10	996.49847059079	-0.0662176008451733	0.226184480045387	-0.292759259308533	0.769706170835469	0.999862204664188
ACAD11	593.142590147092	-0.0752870151497657	0.449848922635811	-0.167360665684458	0.867086272850103	0.999862204664188
ACAD8	1322.54095218308	0.230939513220356	0.455597616994813	0.506893593394246	0.612229481131648	0.999862204664188
ACAD9	4128.5607580476	0.295665590979082	0.422076773014208	0.700501922594849	0.483613904909363	0.999862204664188
ACADL	1062.7832568877	-0.176869319299436	0.376204637009624	-0.470141252657955	0.638254102861931	0.999862204664188
ACADM	2544.45837631336	-0.438327593047304	0.308906318350318	-1.41896609751509	0.1559089002931	0.999862204664188
ACADS	9908.38774329546	0.293694892035982	0.471041606050591	0.623500956738073	0.532955373737969	0.999862204664188
ACADSB	1411.49374034208	-0.305970595648611	0.276368015512748	-1.10711290190705	0.268245118046912	0.999862204664188
ACADVL	19361.9196917478	0.67175613381169	0.481203684979579	1.39599125023367	0.162717130019363	0.999862204664188
ACAP1	503.283698062409	-0.0169159587861729	0.231069865801985	-0.0732071173688611	0.941641302746285	0.999862204664188
ACAP2	679.562962469497	-0.149090747610229	0.333599672907572	-0.446915149258965	0.65493632539142	0.999862204664188
ACAP3	851.71583844081	0.0321378357579059	0.197301881293413	0.162886615916819	0.870607709038365	0.999862204664188
ACAT1	10012.6143568792	0.174699141507396	0.327317435773567	0.53373001989497	0.593528336397534	0.999862204664188
ACAT2	709.243413626446	-0.161260275240233	0.336773374572568	-0.478839146488064	0.632053065230585	0.999862204664188
ACBD3	569.076374333467	-0.185969569526533	0.310046955687352	-0.599810983837113	0.548632212314394	0.999862204664188
ACBD4	932.217609449885	-0.0820715997519131	0.290234973786912	-0.282776395556551	0.777348249753315	0.999862204664188
ACBD5	2320.21597372081	-0.186908906703844	0.386194394970825	-0.48397622839131	0.628402739820745	0.999862204664188
ACBD6	205.092009532873	-0.0332284006814786	0.230363898161184	-0.144243090808565	0.885308515166871	0.999862204664188
ACBD7	0.467237174848106	-0.0256764209448116	2.03829248340805	-0.0125970247910056	0.989949294224006	0.999862204664188
ACCS	329.199331829385	0.100745576578729	0.27350587295205	0.368348860268866	0.712613124375731	0.999862204664188
ACD	326.852324370381	0.0852228714942368	0.303080692678515	0.281188718229025	0.778565657277269	0.999862204664188
ACE	1024.69272083406	0.747525456786947	0.315305442683564	2.3707978220254	0.0177497373970874	0.999862204664188
ACE2	23.7839429929536	-0.0652993913488836	0.458952653473088	-0.142279145473363	0.886859518436237	0.999862204664188
ACER1	4.03242779661635	-0.699437840879704	0.904199807059073	-0.77354345291738	0.439200822896115	0.999862204664188
ACER2	233.338453634742	-0.118306772746846	0.347754728578104	-0.340201765855427	0.733704588455473	0.999862204664188
ACER3	2058.1437703259	-0.484144175839796	0.305312420881038	-1.58573363783466	0.1127997451854	0.999862204664188
ACHE	77.5373269860306	0.276931023922403	0.725786942696989	0.381559666661046	0.702788005974135	0.999862204664188
ACIN1	3627.24399631607	0.154085457344748	0.139587882649976	1.10385983668171	0.269653943558899	0.999862204664188
ACKR1	153.285907422527	0.58043119187299	0.334568953142043	1.73486268352749	0.0827651301840375	0.999862204664188
ACKR2	41.095698993836	0.376853088933508	0.460956191845834	0.817546429790764	0.413616227200775	0.999862204664188
ACKR3	1063.62316364159	0.0534205066831837	0.259171703977407	0.206120135274646	0.836697070792539	0.999862204664188
ACKR4	39.8275080522689	-0.570079277187646	0.57120194211013	-0.998034556888344	0.318262601974602	0.999862204664188
ACLY	26417.0381067057	0.873486081474762	0.799743507780676	1.09220778034038	NA	NA
ACMSD	37.7459063888255	-0.139371356107898	0.614343507979458	-0.226862259139488	0.820530849761929	0.999862204664188
ACO1	8814.45253282311	-0.051590204430107	0.252848918408598	-0.204035693547	0.838325606156746	0.999862204664188
ACO2	16516.9687566221	0.368842366700267	0.458773472273332	0.803974922247716	0.421411458245391	0.999862204664188
ACOD1	4.63457222290554	0.046779534240524	0.909962888811393	0.0514081780869417	0.959000268220796	0.999862204664188
ACOT11	79.7059175163	-0.403562541198986	0.496728177009758	-0.812441411373887	NA	NA
ACOT6	31.2229404166874	0.15511504186183	0.560935115809798	0.276529383684416	0.782141494240528	0.999862204664188
ACOT7	72.498158323125	-0.536933830262348	0.36237029467452	-1.48172694658821	0.138412964074109	0.999862204664188
ACOT8	185.382801945557	0.145671594218361	0.290311809944621	0.501776328858784	0.615824865788326	0.999862204664188
ACOT9	4589.19456966872	0.126073365713391	0.375308023449371	0.335919718834356	0.736931406767748	0.999862204664188
ACOX1	1461.78766315718	-0.0202332636381075	0.298246068732172	-0.0678408393583123	0.945912333523798	0.999862204664188
ACOX2	284.188068695692	0.211623047954889	0.470306066654734	0.449968781946945	0.652732950633632	0.999862204664188
ACOX3	868.153176251553	0.180408882316114	0.16521801223327	1.09194439442472	0.274857542874459	0.999862204664188
ACP1	1303.27221062076	0.20740600986414	0.222577265134243	0.931838252837939	0.351420122329137	0.999862204664188
ACP2	1380.34826070472	-0.282006376700919	0.295041992481864	-0.955817761155657	0.33916431339653	0.999862204664188
ACP5	843.26950699177	0.159948018321946	0.201885495716576	0.792270973970784	0.428202692495839	0.999862204664188
ACP6	568.050341186624	0.228487081885155	0.426994856566523	0.535104998037743	0.592577254032233	0.999862204664188
ACSBG1	149.416574651437	0.564788378989067	0.347986219130447	1.62301938392954	0.104585261235445	0.999862204664188
ACSF2	29554.8498983622	1.07812516364239	0.758895932142447	1.42064954887652	0.155418666215341	0.999862204664188
ACSF3	519.617446482902	0.306143573582496	0.361826547603497	0.846105891373066	0.397493674480912	0.999862204664188
ACSL1	61079.0872486709	-0.0902169378526707	0.373877995870369	-0.241300474617797	0.809322243065455	0.999862204664188
ACSL3	575.269608286547	-0.0435747079726753	0.375505337846583	-0.116042845682471	0.907618585202794	0.999862204664188
ACSL4	1629.04606731205	0.107316062094227	0.398896493084679	0.269032352890216	0.787904786168445	0.999862204664188
ACSL5	378.684510683419	-0.479357695375576	0.228285394161826	-2.09981763018869	0.0357448867580985	0.999862204664188
ACSL6	76.2236499510021	-0.100813735779283	0.400198120898951	-0.251909568073006	0.801110963785339	0.999862204664188
ACSM1	15710.9524297491	0.322783596140101	0.367225564764587	0.878979099254772	0.379412608421268	0.999862204664188
ACSM2B	28.3342937901071	0.886047714881091	0.535948179099522	1.65323393088077	0.0982832633908308	0.999862204664188
ACSM3	1526.43508028939	-0.447605389959869	1.07241402425657	-0.417381141831079	0.67639964631384	0.999862204664188
ACSM5	469.041508406191	0.073948395118292	0.310513053136814	0.238149070936834	0.811765476256776	0.999862204664188
ACSS1	3586.2914753165	0.072429358545953	0.163739502791294	0.442345049980229	0.658239536026108	0.999862204664188
ACSS2	52371.3974391072	0.0205478103867774	0.446490176385656	0.0460207446289461	0.963293715602303	0.999862204664188
ACSS3	2079.29437930465	0.104728757973736	0.409128445529655	0.255980142955241	0.797966170233058	0.999862204664188
ACTA1	15.9323401077676	4.6644034774788	1.74173781919624	2.67801699318401	NA	NA
ACTA2	1219.40182149231	0.146363365408863	0.387793232192755	0.377426301591854	0.705856823870654	0.999862204664188
ACTB	24423.1135810573	0.102859660849483	0.185400556082072	0.554796938170723	0.579033561660349	0.999862204664188
ACTC1	1.35049371247372	-0.613739364374663	1.43926213728131	-0.426426394801147	0.669797171591449	0.999862204664188
ACTG1	20983.6162350927	0.0613755622142431	0.146648680703706	0.418521066263449	0.6755661874964	0.999862204664188
ACTG2	74.6752523917336	0.138575882965467	0.483245318803353	0.286760942265552	0.774295371001448	0.999862204664188
ACTL6A	202.716834069993	-0.0767993049383535	0.282723591460951	-0.27164094988147	0.78589810949469	0.999862204664188
ACTN1	4678.92787579043	-0.036481775275136	0.293055374822692	-0.12448765117244	0.900929177260415	0.999862204664188
ACTN2	21.4764280536626	1.02206564595339	0.516422153869368	1.97912819637076	0.0478015746023051	0.999862204664188
ACTN3	18.530456832358	-0.735594339117952	0.485623177083806	-1.51474306382005	0.129837484195521	0.999862204664188
ACTN4	7804.9847460994	0.317283488090766	0.224246808552569	1.41488518895192	0.157102161248543	0.999862204664188
ACTR10	861.936846326927	-0.0526782098632952	0.264465044886345	-0.199187797714189	0.84211584418656	0.999862204664188
ACTR1A	2043.17061016615	0.145896713592049	0.187409516167572	0.778491490590027	0.436279321235187	0.999862204664188
ACTR1B	803.059396770974	0.178825510441165	0.219065185458549	0.816311866565406	0.414321789119016	0.999862204664188
ACTR2	1571.91886034626	-0.158375546136043	0.290607660528786	-0.544980630750975	0.585766839229649	0.999862204664188
ACTR3	1208.7550832422	-0.136468187622946	0.338156298818805	-0.403565416642056	0.68653232108219	0.999862204664188
ACTR3B	222.639516436527	0.443970518680112	0.209446533784067	2.11973199393136	0.0340286532621167	0.999862204664188
ACTR5	331.133796466172	0.279060953272242	0.188988534670052	1.47660255559653	0.139782206281821	0.999862204664188
ACTR6	382.799242254496	-0.106943777153966	0.344509033750852	-0.31042372384147	0.756238755583983	0.999862204664188
ACTR8	422.077782183922	0.045887581816945	0.169745680233963	0.270331367217696	0.786905335820743	0.999862204664188
ACTRT3	7.73815671773232	-0.215927507256623	0.60634367035543	-0.356114061733421	0.721755146897822	0.999862204664188
ACVR1	400.166501975985	-0.165114749331084	0.261728540879826	-0.630862605874143	0.52813036397043	0.999862204664188
ACVR1B	160.42411406289	0.29123416627983	0.300232209486995	0.970029720586811	0.332031677956438	0.999862204664188
ACVR1C	4574.05314718424	-0.419412572948096	0.420781068044843	-0.996747726547904	0.318886977178211	0.999862204664188
ACVR2A	67.5911898417447	-0.621010017355679	0.279049538554698	-2.22544721117305	0.0260512311815553	0.999862204664188
ACVR2B	145.403256899007	0.0191543133966886	0.214609241923286	0.0892520435048901	0.928881605636503	0.999862204664188
ACVRL1	1252.34315781229	0.14546491206191	0.215889032977725	0.67379481975316	0.500441768718851	0.999862204664188
ACY1	748.418060141071	-0.0974783591081157	0.26937838932601	-0.361864065458289	0.71745361430554	0.999862204664188
ACYP1	115.024392267103	0.222878142309136	0.204027081448763	1.09239489545463	0.274659565699607	0.999862204664188
ACYP2	678.782726785462	-0.127948459511101	0.408325782312591	-0.313348960691271	0.75401555640101	0.999862204664188
ADA	1626.67405213866	1.27607777836304	0.608227478366511	2.09802717527683	0.0359027448509806	0.999862204664188
ADA2	40.6352145189688	0.484478509876009	0.317301558625568	1.52687087947058	0.126793122062651	0.999862204664188
ADAL	215.678679980066	-0.039595495691603	0.314520735799074	-0.125891526964053	0.899817789816684	0.999862204664188
ADAM10	947.440828121064	-0.171601402876465	0.392923953264065	-0.436729299527179	0.662307677903116	0.999862204664188
ADAM11	1132.22894922278	-0.303271014490478	0.416422748898589	-0.728276769923377	0.466444179572412	0.999862204664188
ADAM12	698.574849783779	-0.434540151631278	0.386602182056638	-1.12399818676558	0.26101379517447	0.999862204664188
ADAM15	1782.840540443	0.0660212046450242	0.200289272626961	0.329629259615859	0.741680111185142	0.999862204664188
ADAM17	1132.28765156418	-0.11023918308652	0.238726415731769	-0.461780413988136	0.644238797756893	0.999862204664188
ADAM18	3.18391089133101	1.07573550608066	0.928491333007698	1.1585843268951	0.246625660508724	0.999862204664188
ADAM19	534.602515747502	0.136522315185207	0.291617564338213	0.468155323548586	0.639673518594328	0.999862204664188
ADAM21	5.62742898834113	0.769137863614112	0.766112353034966	1.00394917346935	0.315403112890276	0.999862204664188
ADAM23	80.1518739744482	0.0172157290853952	0.363184855764455	0.0474021116578732	0.962192746054396	0.999862204664188
ADAM28	8.06811493191651	0.00862678652796976	0.61976238421604	0.013919506487768	0.988894199310312	0.999862204664188
ADAM32	2.94444371980464	-1.01076939319639	0.884892848082303	-1.14225060738923	0.253349865630044	0.999862204664188
ADAM33	1406.06128653524	-0.434053046647424	0.270446215580526	-1.60495145297452	0.108504488893374	0.999862204664188
ADAM8	52.8254834364346	0.0274292361209469	0.291092090870236	0.0942287234220129	0.924927468289014	0.999862204664188
ADAM9	689.302543344652	-0.187937674108297	0.372742129698	-0.504202930483245	0.614118781337009	0.999862204664188
ADAMDEC1	6.66584056182429	-0.8399464140016	0.713462149677519	-1.17728237493923	0.239082819291494	0.999862204664188
ADAMTS1	997.368313494278	0.159462102331149	0.306407283598667	0.520425299484764	0.602767180506516	0.999862204664188
ADAMTS10	337.173387172443	-0.189476938606028	0.247675222771304	-0.765021775234196	0.444258578228538	0.999862204664188
ADAMTS12	568.98566546401	-0.382677249888122	0.334751965433147	-1.14316655136875	0.252969446958124	0.999862204664188
ADAMTS13	16.0192715064628	-0.840903880282898	0.487055305728549	-1.72650594376557	0.0842564309356701	0.999862204664188
ADAMTS14	17.3106683950213	-0.57333215585754	0.43212516706879	-1.32677335075527	0.184583668420926	0.999862204664188
ADAMTS15	1093.02124777439	-0.0114505749524954	0.228877586749825	-0.0500292541314301	0.960099076079047	0.999862204664188
ADAMTS16	1526.09392593857	-0.237400271085216	0.276080987058592	-0.859893589973414	0.389847702277534	0.999862204664188
ADAMTS17	305.463720784477	-0.392154886778596	0.229556062245735	-1.70831858214575	0.0875772451947251	0.999862204664188
ADAMTS18	29.5625326176868	-0.383115857921865	0.411214517396437	-0.931669096576462	0.351507562002112	0.999862204664188
ADAMTS19	94.951548540646	-0.214355444903464	0.433596800515112	-0.494365836299553	0.621047836983924	0.999862204664188
ADAMTS2	909.672418088146	-0.431167420059942	0.347297002238714	-1.24149479344938	0.214423020365381	0.999862204664188
ADAMTS20	123.915798195917	0.154793047784029	0.412429775456832	0.375319768347401	0.707422665938926	0.999862204664188
ADAMTS3	17.075886868319	-0.603889926833072	0.642779223641535	-0.939498205016424	0.347475013398208	0.999862204664188
ADAMTS4	383.984255145485	2.26164446145608	0.919210754594273	2.4604199310683	NA	NA
ADAMTS5	535.254454520602	-0.423751670358363	0.414809481158945	-1.02155734043117	0.306990457001049	0.999862204664188
ADAMTS6	52.8083696143105	-0.263754125148857	0.269976332911829	-0.976952765837426	0.3285925371297	0.999862204664188
ADAMTS7	986.160410825671	-0.303945963869824	0.248129786292002	-1.22494750997825	0.220594998133443	0.999862204664188
ADAMTS9	839.519448512102	-0.386476134874991	0.296438192014345	-1.3037326002052	0.192324770060289	0.999862204664188
ADAMTSL1	79.2465606453228	0.0606417816658161	0.338686422939765	0.179049933975656	0.857898493516413	0.999862204664188
ADAMTSL2	83.0881030820997	-0.741603581904729	0.555761936053582	-1.33439074142211	0.182075832751042	0.999862204664188
ADAMTSL3	1123.57012577099	-0.17712942588327	0.250510777978087	-0.707073074112461	0.47952106778052	0.999862204664188
ADAMTSL4	711.602205764708	-0.275604300310143	0.337182475879033	-0.817374330002305	0.413714540802256	0.999862204664188
ADAMTSL5	146.695188993994	-0.0414360114637586	0.274739682403572	-0.150819172175107	0.880118362053987	0.999862204664188
ADAP1	574.025650551691	0.312135535326541	0.32050821639016	0.973876859826186	0.330117684581861	0.999862204664188
ADAP2	559.735638480899	0.181183940379861	0.316313210188597	0.572799157745681	0.566780689434773	0.999862204664188
ADAR	813.711870778224	-0.0227989145274339	0.151528690243818	-0.150459391490477	0.880402186864069	0.999862204664188
ADARB1	655.161995858604	0.387423631878612	0.150347222178999	2.57685926127293	0.00997025363315941	0.999862204664188
ADAT1	72.2570379003351	0.0213248932720371	0.319940522284437	0.0666526800661987	0.94685820632525	0.999862204664188
ADAT2	95.9180839891088	-0.422796113500026	0.31397236338563	-1.34660295874747	0.178108140742006	0.999862204664188
ADCK1	33.7872590448293	0.41508794362349	0.376329891037436	1.10298956715665	0.27003169581757	0.999862204664188
ADCK2	246.867997510724	0.211793252899472	0.274975304294186	0.770226451583022	0.441165575693493	0.999862204664188
ADCK5	1002.0689987901	-0.0376034022452716	0.154770693351244	-0.242962032611256	0.808034809851491	0.999862204664188
ADCY2	20.5863473631452	0.099397603370504	0.535115813866641	0.185749702764859	0.852641049347851	0.999862204664188
ADCY3	143.191680841021	-0.0495365528534793	0.318855819759627	-0.155357217223832	0.876539710297958	0.999862204664188
ADCY4	875.098986741511	-0.112402285251984	0.222388066730989	-0.505433078780939	0.613254690412644	0.999862204664188
ADCY5	482.401728126031	-0.200840988255453	0.373421914426002	-0.537839319270194	0.590687984121557	0.999862204664188
ADCY6	7920.09838312456	0.453081437193474	0.360021391740087	1.25848476670678	0.208216492939771	0.999862204664188
ADCY7	123.418397234032	-0.18289118507961	0.264584100154882	-0.691240270948064	0.489414560294728	0.999862204664188
ADCY8	12.7106918350758	0.186713190951546	0.690971127304344	0.270218513586758	0.786992150528612	0.999862204664188
ADCY9	229.844160326052	0.0606433290009756	0.176115799302828	0.344337812059101	0.730592251047267	0.999862204664188
ADCYAP1R1	163.730557713076	-0.254002763375963	0.431397886038967	-0.588790004763769	0.556002151688047	0.999862204664188
ADD1	3534.27711454791	0.103660972028016	0.157389995299167	0.658624913425894	0.510136660631204	0.999862204664188
ADD3	2568.91785232598	-0.526890715191251	0.381227310172849	-1.38209068744933	0.166943857511051	0.999862204664188
ADGRA1	6.27043216706339	0.603545656791431	0.607549569480997	0.993409734957122	0.320510319375245	0.999862204664188
ADGRA2	3216.52904889753	-0.00778846692175382	0.257205362755361	-0.0302811218176728	0.975842852275653	0.999862204664188
ADGRA3	727.718549719188	0.156898919827349	0.176890681944905	0.886982389927224	0.375088381608512	0.999862204664188
ADGRB1	48.898074251286	0.0947515088989036	0.497709464577617	0.190375139800315	0.849015176985845	0.999862204664188
ADGRB2	9.50840188194308	-0.355221221198558	0.454384861079174	-0.781762887863165	0.434353935265389	0.999862204664188
ADGRD1	581.88778524706	-0.319936888416296	0.366677738313827	-0.872528803868842	0.382919961616265	0.999862204664188
ADGRE1	26.1145439865592	-0.145791399574752	0.636408747020492	-0.229084531375962	0.81880321597306	0.999862204664188
ADGRE5	669.523910070739	0.161476624444405	0.290133385540019	0.556559956531206	0.577828119295766	0.999862204664188
ADGRF1	7.94129320322351	0.0541639848294675	0.691477725900022	0.0783307730686019	0.937564939289279	0.999862204664188
ADGRF3	12.7527359207349	0.477881473880306	0.373210475150432	1.28046104195678	0.200383037662434	0.999862204664188
ADGRF5	2780.09034482033	0.180757524467183	0.365867043809129	0.49405249126916	0.621269108872945	0.999862204664188
ADGRG1	791.953424558543	0.123580402686992	0.249049460815588	0.496208272374051	0.619747475153269	0.999862204664188
ADGRG2	13.9136834408523	-0.871737413736394	0.579890437080227	-1.50327951280871	0.132766980887264	0.999862204664188
ADGRG3	3.35456691986506	-0.544172644313153	0.850817299565106	-0.639588128486934	0.522440402445844	0.999862204664188
ADGRG5	3.53675725565784	-0.222293638383762	0.831023317633834	-0.267493864091199	0.789088937856821	0.999862204664188
ADGRG6	98.2131929800545	0.293067751138418	0.34104420435983	0.859324824735057	0.39016133179599	0.999862204664188
ADGRL1	233.462388564361	0.325585490974603	0.26165370719825	1.24433738952498	0.213375415611722	0.999862204664188
ADGRL2	1099.10457789715	-0.270933821383163	0.342405198724896	-0.791266669992483	0.428788393671051	0.999862204664188
ADGRL3	57.8623477695489	-0.275810878414928	0.388213205998014	-0.710462380345555	0.477417451687309	0.999862204664188
ADGRL4	811.751518811071	-0.468529875655534	0.410527656856141	-1.14128699450746	0.253750512453904	0.999862204664188
ADH1C	6.19845738509473	0.920527827997429	0.740043494352142	1.24388341364083	0.213542474668686	0.999862204664188
ADHFE1	874.531834040799	0.0130303513664751	0.399625950514554	0.0326063694054336	0.973988490481737	0.999862204664188
ADI1	2937.72015425073	0.0977034440097498	0.217570884015102	0.449064885000734	0.653384850704567	0.999862204664188
ADIG	882.428440993142	-0.223752401255303	0.258102559182607	-0.866912757331472	0.385989813034309	0.999862204664188
ADIPOQ	175238.629343322	-0.231042141182568	0.262610865035211	-0.879788965135125	0.378973643652155	0.999862204664188
ADIPOR1	1369.49180466931	0.172108785005688	0.16926226942774	1.01681718901425	0.309240403467023	0.999862204664188
ADIPOR2	16524.9927539013	0.0309782536840467	0.196779136919221	0.15742651466534	0.874908718304146	0.999862204664188
ADIRF	21930.5307502156	0.220280323075808	0.231097076163358	0.953193899000676	0.340491837019854	0.999862204664188
ADK	507.608091302058	0.0164744812207568	0.32142645436524	0.051254279157859	0.959122900132536	0.999862204664188
ADM	6582.61370965905	0.441497655421787	0.31791887025609	1.38871170203314	0.164920434352696	0.999862204664188
ADM5	22.3533896983667	0.804087560538862	0.444473305638777	1.80907953377147	0.0704386481432109	0.999862204664188
ADNP2	346.02082981943	-0.0306151092806705	0.202812322190777	-0.150952905375602	0.880012866150527	0.999862204664188
ADO	457.021482485094	-0.172979787972725	0.20174054809861	-0.857436889128374	0.391203479538802	0.999862204664188
ADORA1	321.147799274912	0.0332547998818973	0.259322551931088	0.12823720742473	0.897961255869543	0.999862204664188
ADORA2A	39.709236064423	0.261080565853765	0.489946462424144	0.532875703524826	0.594119625005446	0.999862204664188
ADORA2B	153.092384443988	0.551035156252115	0.445416806988337	1.23712250549752	0.216041605737635	0.999862204664188
ADORA3	34.4654235361101	-0.0846329341758869	0.441470823306629	-0.191706744155783	0.847971922904131	0.999862204664188
ADPGK	518.130952649474	0.075492700109722	0.165867260770095	0.4551392466435	0.64900906457883	0.999862204664188
ADPRH	600.364165918676	-0.0281341973302878	0.327530260306462	-0.0858980092525292	0.931547494049623	0.999862204664188
ADPRM	132.983225966866	-0.045622237756369	0.236152363440716	-0.193189841895536	0.84681029387651	0.999862204664188
ADPRS	430.74308775185	0.0182927282667578	0.311876370470062	0.0586537807888007	0.953227873504966	0.999862204664188
ADRA1A	669.774530771352	-0.0665708860360699	0.41669960392281	-0.15975749774987	0.873072105849157	0.999862204664188
ADRA1B	19.8375779664848	0.0580838815038155	0.434034586895311	0.133823163539327	0.893542410090719	0.999862204664188
ADRA1D	97.789688508931	0.31212268824832	0.321966157127963	0.969427007585362	0.332332182606617	0.999862204664188
ADRA2A	1771.75453443228	-0.37582654263623	0.459321555819415	-0.818220999808659	0.413231006186364	0.999862204664188
ADRA2B	307.876221150259	0.410696919761693	0.287237284124319	1.42981758448858	0.152769380814237	0.999862204664188
ADRA2C	32.2442361330291	-0.183472435412231	0.412867626095915	-0.444385618575014	0.656763809261669	0.999862204664188
ADRB1	261.565191483464	0.126378313529043	0.466521883009783	0.270894717121753	0.78647200829173	0.999862204664188
ADRB2	804.430986066707	-0.548064327262094	0.441945268532633	-1.24011810123412	0.214931714705448	0.999862204664188
ADRB3	1270.86242122318	0.421808254482342	0.370449263903832	1.13863974255822	0.254853445013467	0.999862204664188
ADRM1	1009.51223385163	0.0626830462168722	0.24099004404042	0.260106372719524	0.794781722353568	0.999862204664188
ADSL	399.951733735592	0.251899355625484	0.219125311170648	1.14956758888211	0.250322013822142	0.999862204664188
ADSS1	703.49502799501	0.142751937869428	0.34205608530826	0.417334887466716	0.676433473696595	0.999862204664188
ADSS2	321.828056162222	-0.0141832146409432	0.340334301065391	-0.041674361345723	0.966758292881722	0.999862204664188
AEBP1	1654.28016027491	-0.265778092529241	0.313869633396446	-0.846778612040939	0.397118531743146	0.999862204664188
AEBP2	596.983389124611	-0.156550734451915	0.344097946505189	-0.454959804444965	0.649138156762762	0.999862204664188
AEN	461.271703643687	0.793325604417691	0.351204320320508	2.25887199705774	0.0238913483552944	0.999862204664188
AFAP1	238.212414408486	-0.0359685402939587	0.23451022372677	-0.153377280198521	0.878100760658877	0.999862204664188
AFAP1L1	748.540019298625	0.318592990736831	0.238118419952133	1.33796029219779	0.180909381158975	0.999862204664188
AFAP1L2	407.671751515165	0.0158239861315881	0.248959534007938	0.0635604745752921	0.949320204791631	0.999862204664188
AFDN	2538.19430654714	0.114239369290254	0.17572822476284	0.650091181678011	0.515633325033761	0.999862204664188
AFF1	427.626672779699	0.249458658213122	0.351983353045994	0.708722887188715	0.478496459053837	0.999862204664188
AFF3	93.5968895147354	-0.0864441157549513	0.400163737959318	-0.216021861940273	0.82897070650833	0.999862204664188
AFF4	1019.22201980294	-0.0917117029765763	0.34922235840615	-0.26261692806597	0.79284585120962	0.999862204664188
AFG1L	106.624017313301	0.25962773128523	0.290483144111297	0.893778990445503	0.371440152313707	0.999862204664188
AFG3L2	2788.92249467885	0.38972407985703	0.285441625749356	1.36533723430809	0.172147081301068	0.999862204664188
AFMID	95.1378284369009	0.762000817114574	0.317690883071737	2.39856054333957	0.0164596552322324	0.999862204664188
AFTPH	433.815687695368	-0.412109262748085	0.37316890717659	-1.10435048264369	0.269441131939071	0.999862204664188
AGA	378.029322714282	-0.284115720309563	0.169515204198001	-1.67604859784556	0.0937286739030201	0.999862204664188
AGAP1	512.740289509889	-0.0471063587840044	0.192898548474284	-0.244202764388786	0.807073786197798	0.999862204664188
AGAP2	40.3503023258621	0.98239844307874	0.331649231144984	2.96216107508259	0.0030548792545684	0.999862204664188
AGAP3	589.716310120458	0.138103783580889	0.226978845103748	0.608443414705738	0.542893424641858	0.999862204664188
AGBL2	12.8727880094922	-0.393851241251181	0.411138167328972	-0.957953487534133	0.338086213221181	0.999862204664188
AGBL5	94.3201861825774	0.298201375694677	0.273276919606438	1.09120585859989	0.275182310566933	0.999862204664188
AGER	16.2904890495117	-0.022069593320057	0.402591177822872	-0.0548188697015287	0.956282767158101	0.999862204664188
AGFG1	689.096938889773	-0.0475768409887972	0.168147614476139	-0.282946868660743	0.777217565931437	0.999862204664188
AGFG2	422.45587646768	0.167719163031675	0.22789466968067	0.735950354901611	0.461760910978776	0.999862204664188
AGGF1	981.224935569371	-0.192866072735452	0.309820302658259	-0.622509471072942	0.533606918020331	0.999862204664188
AGK	444.997589916059	-0.0271541395617323	0.169877810847911	-0.159845122951596	0.873003078066887	0.999862204664188
AGL	357.59679131781	-0.303312421691735	0.298777548176543	-1.01517809334359	0.310020941131718	0.999862204664188
AGMAT	50.2454108972771	-0.56780222123396	0.363291891503688	-1.56293667575071	0.118067490066565	0.999862204664188
AGMO	6.58836462388296	0.075878200168458	0.658663324606766	0.115200281135675	0.908286375847248	0.999862204664188
AGO2	516.421042625373	0.0791226909145751	0.279673565967007	0.28291086660621	0.777245164399947	0.999862204664188
AGO3	365.975838002793	-0.0903512908730655	0.319129544811502	-0.283117913530797	0.777086450131844	0.999862204664188
AGO4	181.514764357754	-0.234213069740184	0.319553282033797	-0.732939021153326	0.463595622132683	0.999862204664188
AGPAT1	733.804499667975	0.0290673200658806	0.179981795003158	0.161501445551038	0.871698472917753	0.999862204664188
AGPAT2	20587.5140056949	0.333577855328849	0.406417010129678	0.820777297737643	0.411773132170659	0.999862204664188
AGPAT3	2435.20248391736	-0.12155874948057	0.216435315177323	-0.561640088083492	0.574361261504438	0.999862204664188
AGPAT4	30.5530335257447	0.438521586378142	0.286388084129384	1.53121449766753	0.125716388892979	0.999862204664188
AGPAT5	407.279186522961	-0.103817688606128	0.285127998280524	-0.364109064112276	0.715776568555166	0.999862204664188
AGPS	965.476503556505	-0.215151868718951	0.285140264232511	-0.754547483141527	0.450520544623852	0.999862204664188
AGRN	683.097807914611	0.0420385441438647	0.228308643966752	0.184130322065189	0.853911219576419	0.999862204664188
AGT	50.3024682429298	0.25756593271768	0.455679698846865	0.565234600903817	0.571914204877884	0.999862204664188
AGTPBP1	141.839868421863	-0.14070400924876	0.31558088485854	-0.445857198581059	0.65570040141764	0.999862204664188
AGTR1	676.758241792628	-0.241147579907209	0.336097687404865	-0.717492529535682	0.473070244285909	0.999862204664188
AGTR2	8.15155762257323	0.260427949622536	0.8204825972602	0.317408255205133	0.750933844084733	0.999862204664188
AGXT	0.8517474458063	3.24424708712724	2.70034594724846	1.20141905907759	0.229588686639406	0.999862204664188
AGXT2	5.8303361437247	0.231327675558251	0.876376497998282	0.263959241361017	0.791811325846842	0.999862204664188
AHCTF1	429.468846897011	-0.148173916319581	0.349096480274346	-0.42444975727952	0.671237839621029	0.999862204664188
AHCY	3656.42735813913	0.192579530674435	0.300331070669662	0.641224133903402	0.521377071775114	0.999862204664188
AHCYL1	2144.69512187006	0.589435543535431	0.27828905314721	2.11806945644977	0.0341691858248646	0.999862204664188
AHCYL2	283.773983448348	-0.112269451675333	0.158593975310382	-0.707904896485584	0.479004318800367	0.999862204664188
AHDC1	712.506861026078	0.322223614355317	0.290482544745604	1.1092701443989	0.267313660581486	0.999862204664188
AHI1	73.3996335626113	-0.34256344092091	0.364716622976127	-0.939259192864739	0.347597684508196	0.999862204664188
AHNAK	23998.715913081	0.106821239993955	0.137574105479492	0.776463271352173	0.437475498938595	0.999862204664188
AHNAK2	477.485236110997	-0.043076719254746	0.281404907132402	-0.153077356374878	0.878337272401737	0.999862204664188
AHR	340.321240756857	-0.418946359485344	0.374406848517338	-1.118960193021	0.263157121691849	0.999862204664188
AHSA1	1597.76068974529	0.258860070683705	0.189185393687757	1.36828782411682	0.17122200050408	0.999862204664188
AHSA2P	138.262067257648	0.0843004709209304	0.304548153365097	0.276805063466826	0.781929792954767	0.999862204664188
AHSG	72.8148176093779	2.04693421732946	1.27033242782801	1.61133745190562	0.107106192016616	0.999862204664188
AIDA	1776.86035675009	-0.219074342730735	0.3086491642958	-0.709784337924793	0.477837882907263	0.999862204664188
AIF1	251.021367084986	-0.349707393254173	0.372989891312199	-0.937578742479811	0.348460939981505	0.999862204664188
AIF1L	1158.39657227107	-0.203729352035638	0.221169064771421	-0.921147594697268	0.356973374279907	0.999862204664188
AIFM1	1926.82036964105	0.3484478235693	0.402417031940629	0.8658873653755	0.386551932453971	0.999862204664188
AIFM2	4107.01697391755	0.653096923239462	0.320536511815582	2.03751179402369	0.0415987812672004	0.999862204664188
AIFM3	117.35173201931	0.738318650975894	0.347543764876981	2.12439043824376	0.0336375088839832	0.999862204664188
AIG1	1550.9496979596	-0.0334303227087495	0.210837173503452	-0.15855990740742	0.874015618347769	0.999862204664188
AIMP1	1767.02907108401	-0.187551113082611	0.283702198981842	-0.661084453189645	0.508558154918564	0.999862204664188
AIMP2	379.975510729456	0.175224376767564	0.27631146050961	0.634155298677775	0.525979477002401	0.999862204664188
AIPL1	2.19129573081066	-0.0823709922038567	1.17908241364352	-0.0698602500136691	0.94430489168783	0.999862204664188
AIRE	3.15735518810725	1.81273531908576	1.54191296893791	1.17564049048397	0.239738568137153	0.999862204664188
AJAP1	3.90743457448527	0.574238250526959	0.836150629339533	0.68676411925988	0.492231383918355	0.999862204664188
AJM1	31.7108095140451	0.334048059973915	0.392400028868607	0.851294687559183	0.39460567522191	0.999862204664188
AJUBA	173.590598013186	-0.192429797296329	0.231814858979903	-0.830101220185425	0.406481557284356	0.999862204664188
AK1	258.582410646419	0.222132900030007	0.212012752531813	1.04773367345757	0.29476132860171	0.999862204664188
AK2	3258.71638313464	0.0866243748873883	0.280853176546744	0.308432954017064	0.757752909724475	0.999862204664188
AK3	3032.4624345623	0.0170935376765023	0.263275270110307	0.0649264842434325	0.948232533700887	0.999862204664188
AK4	1540.43042929049	-0.0718785851502762	0.735441846565117	-0.0977352396875229	0.922142532277432	0.999862204664188
AK5	3.98573117453145	0.230973427037163	1.06297774911343	0.217289051656825	0.827983088792039	0.999862204664188
AK6	215.890273007446	0.0581553074795065	0.370336531558916	0.157033677543785	0.875218306516289	0.999862204664188
AK7	13.3876398870292	-0.625960057971515	0.491006233178061	-1.27485155110956	0.202361790226092	0.999862204664188
AK8	7.18002834989484	-0.602681428306314	0.680842800039329	-0.885199091877744	0.376049262043572	0.999862204664188
AKAP1	3873.54271522917	0.499075910791421	0.386571157524238	1.29103245567442	0.19669242352662	0.999862204664188
AKAP10	359.363668540089	0.209545781819538	0.124887458450087	1.67787690149276	0.0933711326619702	0.999862204664188
AKAP11	997.196107678309	-0.152346248042814	0.325391201714349	-0.468194122152554	0.639645775162327	0.999862204664188
AKAP12	2584.47247950511	-0.144136026500845	0.411896004979506	-0.349933052902556	0.726388940741497	0.999862204664188
AKAP13	1299.25097414815	0.249126890825415	0.218362832567187	1.14088504850642	0.253917762127758	0.999862204664188
AKAP17A	422.720099143856	0.152865972153128	0.177401400406475	0.861695408282405	0.388855153027911	0.999862204664188
AKAP4	81.7760334003492	0.107120519666544	0.286635212261123	0.373717237395653	0.708614699501957	0.999862204664188
AKAP5	10.8691492144359	0.598871060738757	0.560118889108077	1.06918561823971	0.284986037842454	0.999862204664188
AKAP7	251.148746026121	-0.387154039597158	0.29977973640187	-1.29146167197291	0.196543637360758	0.999862204664188
AKAP8	496.360042196061	0.048965797747373	0.173019682048251	0.283007095884718	0.777171397551973	0.999862204664188
AKAP8L	940.294307176245	0.234785559515576	0.167084938239102	1.4051868587915	0.159965720796424	0.999862204664188
AKAP9	721.089434681862	-0.181698688491376	0.276604147945172	-0.656890685989971	0.511251207522793	0.999862204664188
AKIP1	226.661926585301	0.0597842600252257	0.222665109720856	0.268494063125445	0.788319044105658	0.999862204664188
AKIRIN1	95.5134567656417	-0.0758107765550045	0.277613007361194	-0.273080779879919	0.784791120848817	0.999862204664188
AKIRIN2	116.432872535644	0.0554702110286043	0.20532989924703	0.270151649769568	0.787043587984952	0.999862204664188
AKNA	244.491049567247	0.109188375087392	0.303049099646398	0.360299288843934	0.718623331078628	0.999862204664188
AKR1A1	1751.34453957885	0.174739480153417	0.272421967537356	0.641429476972909	0.521243686639405	0.999862204664188
AKR1B1	296.514058092069	0.521234238516505	0.228403615925071	2.28207524826357	0.0224848980385407	0.999862204664188
AKR1E2	393.365509981798	0.314081632128664	0.217115428291055	1.44661130072996	0.148005819353614	0.999862204664188
AKR7A2	408.264211872182	0.422549362500377	0.30144693751576	1.40173712157313	0.160993761137758	0.999862204664188
AKT1	3002.58147721048	0.235857255536163	0.204548920301392	1.1530603788504	0.248885602733911	0.999862204664188
AKT1S1	767.21460708829	0.227463062016682	0.268822219107905	0.846146805764512	0.397470852466404	0.999862204664188
AKT2	7111.0355052559	0.207961063762778	0.264838500017177	0.785237281397117	0.432314460711579	0.999862204664188
AKT3	675.634960496302	-0.121515764138868	0.390713201694165	-0.311010131247076	0.755792919700831	0.999862204664188
ALAD	3289.19507635648	0.160842660304305	0.349254905215603	0.460530855550944	0.64513522923194	0.999862204664188
ALAS1	1899.06033090946	0.140009762223685	0.337605254067408	0.41471440546873	0.678350985532996	0.999862204664188
ALAS2	323.856329108181	0.481416366789335	0.363217019293632	1.32542348297878	0.185030732582557	0.999862204664188
ALB	3137.46491543952	0.783162143718066	1.56047066668984	0.501875594611049	0.61575503363039	0.999862204664188
ALCAM	156.993157938878	-0.204846389067524	0.47209477061979	-0.43390946440392	0.664354186694964	0.999862204664188
ALDH16A1	842.972916170271	0.307613323576625	0.285256831160317	1.0783732060872	0.280867239326006	0.999862204664188
ALDH18A1	400.839216921257	-0.0712945540270088	0.211933753811927	-0.336400185174263	0.736569109862505	0.999862204664188
ALDH1A1	3765.42945066268	-0.268326022080001	0.348409021311539	-0.770146596864581	0.441212937871148	0.999862204664188
ALDH1A2	150.920804065248	-1.40702222476443	0.821024520727366	-1.713739589066	0.0865765626432803	0.999862204664188
ALDH1A3	1143.59836119023	0.128379115181591	0.338960971839895	0.37874305848471	0.704878675207403	0.999862204664188
ALDH1L1	5411.07468214945	0.0601170569505381	0.237149795229697	0.253498245243308	0.799883216986887	0.999862204664188
ALDH1L2	1421.3109641431	-0.3530676341328	0.516712133216927	-0.68329658127957	0.494419454007417	0.999862204664188
ALDH2	53860.3084097224	0.0902124088546298	0.204052327196483	0.442104288120976	0.658413741524142	0.999862204664188
ALDH3A2	1529.77834565647	0.101317734505656	0.19830939527265	0.510907384727572	0.609415909947915	0.999862204664188
ALDH3B1	159.878281741252	-0.470520409542412	0.309299088282696	-1.52124732133824	0.128197784341219	0.999862204664188
ALDH4A1	2754.2634448428	0.169509808512476	0.475014655144829	0.356851744838889	0.721202796328859	0.999862204664188
ALDH5A1	2541.90776035688	-0.0336216939026834	0.287243532690997	-0.117049437415366	0.906820877306604	0.999862204664188
ALDH6A1	4147.91219355554	-0.132021382761766	0.339300765458488	-0.389098393525193	0.697203361813552	0.999862204664188
ALDH7A1	3064.14979484188	0.0131039236410143	0.204887775071787	0.0639565910480655	0.949004791329367	0.999862204664188
ALDH8A1	21.7661920603218	0.585525692793859	0.529103263072911	1.10663784115271	0.26845053971933	0.999862204664188
ALDH9A1	9302.54692634991	0.289269264504008	0.296982018192636	0.974029559986271	0.330041862279153	0.999862204664188
ALDOA	39009.3131861466	0.40833505940856	0.338399234469846	1.20666661686832	0.227560560320608	0.999862204664188
ALDOB	8.88175394813284	1.0243119696125	0.715911897021381	1.43077936527421	0.152493458770617	0.999862204664188
ALDOC	27.433270909263	0.347273189053758	0.336331145473115	1.03253354239688	0.301822242740755	0.999862204664188
ALG1	541.041388433142	0.0248315473123892	0.190739676898591	0.130185537252384	0.896419636797871	0.999862204664188
ALG11	352.656397689744	-0.166276915992769	0.297266057100616	-0.559353858340072	0.575920245197274	0.999862204664188
ALG12	525.241201188751	0.228111346109845	0.229973400344365	0.991903175620607	0.321244759865557	0.999862204664188
ALG13	526.011490240561	-0.206793113268239	0.240758688777102	-0.85892274259597	0.390383141139884	0.999862204664188
ALG14	243.589938867303	-0.173391370469005	0.26218851948998	-0.661323275352759	0.508405017977836	0.999862204664188
ALG2	57.5071664780306	-0.0529252945013459	0.241779314162077	-0.218899183682304	0.826728582375753	0.999862204664188
ALG3	152.720518972086	-0.0169443119218972	0.281251457893241	-0.0602461300958979	0.951959605909937	0.999862204664188
ALG5	331.610843999389	-0.174963174633563	0.237283657959258	-0.737358721364639	0.460904230998591	0.999862204664188
ALG6	72.849647363289	-0.37452093853724	0.281733044911809	-1.32934685973552	0.183733561062843	0.999862204664188
ALG8	73.0246303013984	-0.0213692128021409	0.246666583524108	-0.0866319729930197	0.930964050660077	0.999862204664188
ALG9	274.726034043953	-0.461259630954573	0.23542223441651	-1.95928660730707	0.0500792312967578	0.999862204664188
ALKAL1	1.30825027547044	1.17565333841979	1.38654803115294	0.847899468323655	0.396493960677975	0.999862204664188
ALKBH1	209.309734571989	0.00112571321064892	0.207321459852373	0.00542979589016259	0.995667670979053	0.999862204664188
ALKBH2	144.052876093058	0.137958369394385	0.177806698820404	0.775889605451429	0.437814170530553	0.999862204664188
ALKBH3	232.789349702895	0.00835978501850483	0.209933424269102	0.0398211244712938	0.968235734694461	0.999862204664188
ALKBH4	213.240234010533	0.191987334922888	0.229806725099891	0.835429576046726	0.403475883083783	0.999862204664188
ALKBH5	1444.80646235228	0.186920102744973	0.148907256585338	1.25527866828874	0.209377616150291	0.999862204664188
ALKBH6	461.921250227867	0.0562108913395242	0.288163287066614	0.195066109606565	0.845341193515358	0.999862204664188
ALKBH7	512.685131182369	0.453428474610717	0.363989667763334	1.24571798259267	0.212867949381866	0.999862204664188
ALKBH8	144.645714410763	-0.247702910344487	0.35998631226376	-0.688089802045019	0.491396232029734	0.999862204664188
ALMS1	338.769568078499	-0.166593535952857	0.324574106448747	-0.513268103163256	0.607763792871809	0.999862204664188
ALOX12	4.29028516176926	-1.52551130670967	0.81433602790702	-1.87331918818634	0.0610243217433744	0.999862204664188
ALOX15	892.315877654731	-0.196926173356378	0.563648314504245	-0.34937773836791	0.726805743817533	0.999862204664188
ALOX5	90.2902814436212	-0.285633969655446	0.359181566899443	-0.79523560220843	0.426476465651685	0.999862204664188
ALPK1	202.307069138729	-0.275816509437426	0.267619000116317	-1.03063126802486	0.30271376732647	0.999862204664188
ALPK3	678.140988959695	-0.454942689200096	0.236469016815315	-1.92389977903706	0.0543671469511221	0.999862204664188
ALPL	142.876184634276	-0.377656220867265	0.567745080767105	-0.665186249358598	0.505931374356871	0.999862204664188
ALS2	327.732728691291	-0.191622711770233	0.231108273671419	-0.829146913375654	0.407021280158995	0.999862204664188
ALS2CL	1450.87484652055	0.156766443471124	0.253901416709619	0.617430361369009	0.536950901076263	0.999862204664188
ALX1	62.5045828660153	0.292619074612327	0.389677575219021	0.75092613283651	0.452697111979304	0.999862204664188
ALX3	13.271869438235	0.821916519875262	0.486928123484712	1.68796272023312	0.0914183854254792	0.999862204664188
ALYREF	418.003078989636	0.16142639215469	0.23894015266592	0.675593408448149	0.499298827679741	0.999862204664188
AMACR	1786.1733586728	0.595052600190789	0.293287161562479	2.02890776746129	0.0424676854740809	0.999862204664188
AMBRA1	628.875250878962	0.140217636443369	0.162569843633569	0.862507051181141	0.388408554591323	0.999862204664188
AMD1	672.577909104603	0.0607758234581072	0.387810703871752	0.156715177924036	0.875469324637183	0.999862204664188
AMDHD1	27.5513099184662	-0.256329384452162	0.410061178606119	-0.62510034557155	0.531905201162775	0.999862204664188
AMDHD2	343.014250773002	0.253950705522575	0.322756428321766	0.78681842788706	0.431388164373627	0.999862204664188
AMER1	151.476580130554	-0.141018189467074	0.160483848665519	-0.878706428339619	0.379560472279554	0.999862204664188
AMFR	2955.92151579206	0.0483815566655545	0.153310283977782	0.315579329776507	0.752321828950658	0.999862204664188
AMH	3.39800199143905	-0.468301400681243	0.760539604143902	-0.615748868473963	0.538060278773004	0.999862204664188
AMHR2	33.5376112497326	-0.379701317805174	0.586917269151908	-0.646941805535625	0.51766960779506	0.999862204664188
AMIGO1	142.889624633276	0.341285040038324	0.31588234968946	1.08041820118736	0.279955994317134	0.999862204664188
AMIGO2	115.851137297691	-0.408406951869105	0.321800202030046	-1.26913205551988	0.204393969058025	0.999862204664188
AMIGO3	51.4376393314245	0.216649521549707	0.222021699723641	0.97580336435303	0.329161917226368	0.999862204664188
AMMECR1	99.9034011234523	-0.32675003542569	0.271204254582362	-1.20481161303632	0.228276035813412	0.999862204664188
AMMECR1L	765.877772942899	0.271009112058527	0.179394987680073	1.51068385780006	0.130869017063718	0.999862204664188
AMN	43.9504991782733	0.16375892505565	0.255218297150118	0.641642573766285	0.521105283475736	0.999862204664188
AMN1	194.510946321906	-0.253935043009203	0.328092453298651	-0.773974044377228	0.438946140542825	0.999862204664188
AMOT	230.452972041086	-0.22503863346152	0.273897850995885	-0.821615184797127	0.411295944276218	0.999862204664188
AMOTL1	1363.62860883304	-0.0989501715699556	0.14809606635832	-0.668148547109578	0.504038775447728	0.999862204664188
AMOTL2	1213.04224810963	-0.0344904288852439	0.278043656804839	-0.124046810783578	0.901278211612343	0.999862204664188
AMPD2	461.885547745931	0.0774563777253284	0.211576649014331	0.366091334209958	0.714296923650538	0.999862204664188
AMPD3	6.02872120032685	0.849616874099486	0.722579100489111	1.1758115803853	0.239670177772319	0.999862204664188
AMPH	21.1316628953917	0.671709393710421	0.487252760602295	1.37856457268732	0.168029045858453	0.999862204664188
AMT	787.503996716593	0.0821578289977471	0.220526999440868	0.372552246237663	0.709481719989744	0.999862204664188
AMZ1	51.5243355921994	-0.228663065499488	0.32216105881308	-0.709778724784239	0.477841364271059	0.999862204664188
AMZ2	697.952983086791	0.195789209012952	0.269693405404775	0.725969582827201	0.467857417622985	0.999862204664188
ANAPC1	277.018620580324	-0.130980342290241	0.164244265590422	-0.797472848256803	0.425176465720112	0.999862204664188
ANAPC10	94.8210285846223	-0.212551342913974	0.307488412855907	-0.691249926915387	0.489408493230389	0.999862204664188
ANAPC11	728.417242709134	0.216990768779248	0.293260914485567	0.739923931424306	0.459346152410053	0.999862204664188
ANAPC13	335.075799462903	-0.280660548511821	0.267528181449543	-1.0490877895223	0.294137715408389	0.999862204664188
ANAPC15	999.712629133323	0.0485946292454473	0.25779302573278	0.188502497720085	0.850482757717528	0.999862204664188
ANAPC16	1171.64052827336	-0.16375910338087	0.216435895285462	-0.756617118269059	0.449279282642413	0.999862204664188
ANAPC2	860.569915088054	0.0989446578620239	0.181536109450808	0.545041194070733	0.585725185970133	0.999862204664188
ANAPC4	318.67328018051	-0.246779688737343	0.221150197752487	-1.11589178415992	0.264468459004502	0.999862204664188
ANAPC5	457.170760678947	0.127981300437521	0.157811651329699	0.810974977824311	0.417380040435542	0.999862204664188
ANAPC7	629.017568319412	-0.0984360778243735	0.205354601355644	-0.479346833109898	0.631691909965261	0.999862204664188
ANGEL1	186.618593326009	0.0525498967269668	0.23420283903568	0.224377710122298	0.822463413292156	0.999862204664188
ANGEL2	555.387317579799	-0.0578517914843638	0.327978345254131	-0.176389058367673	0.859988300055293	0.999862204664188
ANGPT1	373.466017211524	-0.348837690231107	0.243604845492956	-1.4319817388082	0.152149047535136	0.999862204664188
ANGPT2	171.268684980017	-0.0255086916329605	0.402146472508444	-0.0634313449869311	0.949423027810041	0.999862204664188
ANGPT4	132.871008642366	0.443353333369908	0.314145282022176	1.41130030830325	0.15815608362908	0.999862204664188
ANGPTL1	655.55654836453	-0.375368536825944	0.424661834652675	-0.883923409630047	0.376737559256475	0.999862204664188
ANGPTL2	3795.30298789677	0.194837056637507	0.220622537188498	0.883123995945347	0.377169280512656	0.999862204664188
ANGPTL3	1.01641529938547	3.49870838624382	2.16688477839957	1.61462594648337	0.106391723057664	0.999862204664188
ANGPTL4	1786.3164959097	1.12948517473327	0.61104750688363	1.84844085281306	0.0645385933969689	0.999862204664188
ANGPTL5	31.7728713110323	-0.266045191389278	0.433007652759399	-0.614412215797735	0.538942965477266	0.999862204664188
ANGPTL6	11.2900480239763	0.765593179467648	0.542668965063441	1.41079226702811	0.158305875310695	0.999862204664188
ANGPTL7	3.76661088418345	-1.17772089844477	0.976622174986501	-1.20591251008717	0.227851226477145	0.999862204664188
ANGPTL8	4.63311549224724	-0.0833199283575301	1.43771974003314	-0.0579528304700118	0.953786201169149	0.999862204664188
ANK1	57.3490393036411	0.438974300213043	0.358097058258524	1.22585285215085	0.220254053933923	0.999862204664188
ANK2	1021.36371335958	-0.533037317719067	0.406148073681335	-1.31242113962921	0.189378078061513	0.999862204664188
ANK3	118.132469777551	-0.187066495376433	0.554849131963563	-0.337148396924441	0.736005035443432	0.999862204664188
ANKEF1	294.920121422625	-0.194359700887265	0.455556379270418	-0.42664247441455	0.669639755942251	0.999862204664188
ANKFY1	628.558517683808	-0.0712548891902227	0.161471300547098	-0.441285163052483	0.659006565957811	0.999862204664188
ANKH	2334.85762729982	0.535361975667812	0.294874234089749	1.81556037719073	0.0694378363198398	0.999862204664188
ANKIB1	408.713675576987	-0.15622569947981	0.32792924027819	-0.476400638586788	0.63378897981347	0.999862204664188
ANKLE1	18.3843741254403	0.198352502029165	0.375171567165307	0.528698119444025	0.597014881947144	0.999862204664188
ANKLE2	636.827361583619	-0.035520782269594	0.141894736727287	-0.250331922725666	0.802330671418123	0.999862204664188
ANKMY1	13.2048655950907	0.998357971251337	0.61130490720595	1.63315877147865	0.102435608539004	0.999862204664188
ANKMY2	491.173905814862	0.121159449727095	0.394830181904922	0.306864711158964	0.75894635038467	0.999862204664188
ANKRA2	112.214705270173	-0.1317674147386	0.230352634289288	-0.572024779074679	0.567305187580618	0.999862204664188
ANKRD10	829.190013187779	0.0332860212765043	0.163189756001945	0.203971266898074	0.838375952565347	0.999862204664188
ANKRD11	1342.87268706752	0.0876492407555987	0.200346745052854	0.437487720264562	0.661757679707557	0.999862204664188
ANKRD12	1059.79589461487	0.00695424538079286	0.379040921917869	0.0183469514204583	0.985362071942112	0.999862204664188
ANKRD13A	669.368079979085	0.133734460807987	0.150136209746924	0.890754209350395	0.37306104566814	0.999862204664188
ANKRD13B	252.756749332124	0.21355545391969	0.220918059756478	0.96667268468271	0.333707686342251	0.999862204664188
ANKRD13C	311.493956496161	-0.0804430662195316	0.337918102264296	-0.238054918279029	0.811838499650462	0.999862204664188
ANKRD13D	154.611044732602	0.0701193881732215	0.245490598189722	0.285629627734384	0.77516180875101	0.999862204664188
ANKRD16	216.388854391916	0.0990745300472724	0.188928611684046	0.524401937663943	0.599999009107085	0.999862204664188
ANKRD17	651.752283071699	-0.126954418136342	0.183138442866404	-0.693215559493167	0.488174285075665	0.999862204664188
ANKRD2	78.4175208082569	0.134994075768985	0.54681223228979	0.246874645074588	0.805005239378192	0.999862204664188
ANKRD23	25.5443988503052	-0.083343821281991	0.370388529513615	-0.22501728493438	0.821965827619595	0.999862204664188
ANKRD24	190.306461383768	-0.145831981351843	0.295742099252001	-0.493105248527974	0.621938222542605	0.999862204664188
ANKRD27	520.514135141234	-0.119380765094135	0.206265516387915	-0.578772289157729	0.562742831373736	0.999862204664188
ANKRD28	336.792541940518	-0.33414224672638	0.243837318364407	-1.3703490875298	0.170577956748915	0.999862204664188
ANKRD29	109.418611099188	0.684906961883024	0.354777459876873	1.93052558108038	0.0535417487303763	0.999862204664188
ANKRD33	25.1746740829139	0.164385473005972	0.388458442030182	0.423173897693798	0.672168389588716	0.999862204664188
ANKRD33B	856.249124459589	0.137908333299922	0.337444572644519	0.408684401764558	0.68277128220708	0.999862204664188
ANKRD34A	9.35430748121221	0.259483586622773	0.503899352972758	0.514951220103673	0.606587107375671	0.999862204664188
ANKRD35	1040.17456999717	0.125425563370747	0.219848449152477	0.570509202381304	0.56833238240745	0.999862204664188
ANKRD37	22.1039546271394	-0.258648697508484	0.417302296803386	-0.619811344173711	0.535381999145669	0.999862204664188
ANKRD39	198.825688984902	0.262383433383559	0.329150355896005	0.797153728329731	0.425361755575538	0.999862204664188
ANKRD40	1072.7906151056	-0.104729374334123	0.218474653379297	-0.479366245531013	0.631678102209772	0.999862204664188
ANKRD42	244.542815834747	-0.130653617309915	0.183036582746605	-0.713811497949514	0.475343748856749	0.999862204664188
ANKRD44	313.875730274247	0.0771577631333587	0.375187291434668	0.205651323738385	0.837063283750962	0.999862204664188
ANKRD45	28.4008108172674	-0.493615741954336	0.422246988805605	-1.16902134305471	0.242395032405295	0.999862204664188
ANKRD46	565.185916060156	-0.177785029768838	0.281689182984004	-0.631139001808721	0.527949641594061	0.999862204664188
ANKRD49	135.692829163999	-0.0673195833948613	0.304576050946486	-0.221027172640995	0.825071275450439	0.999862204664188
ANKRD50	221.046246938758	-0.258680928663723	0.362306263626447	-0.713984147208765	0.475236982194181	0.999862204664188
ANKRD52	822.656215434642	0.282734225991462	0.199237433585578	1.4190818507508	0.155875154533252	0.999862204664188
ANKRD54	415.228736469379	0.382102220032624	0.176483249109698	2.16509057919213	0.0303807492902452	0.999862204664188
ANKRD55	15.0580331195004	-0.891313106908397	0.6958040398385	-1.28098294329431	0.200199657240243	0.999862204664188
ANKRD6	579.704321064191	-0.152270961985068	0.176031331568329	-0.865021928928386	0.387026752892874	0.999862204664188
ANKRD60	3.21536153329651	0.19098342444088	0.760392977753664	0.251164108596951	0.801687232465066	0.999862204664188
ANKRD63	49.3827806059035	0.501614151959767	0.325633111500273	1.54042735288406	0.123456218263541	0.999862204664188
ANKRD7	7.72481184745792	0.170094857351998	0.527565278136369	0.322414807041245	0.747138468258665	0.999862204664188
ANKRD9	837.339147888506	0.352212378573126	0.441097432434418	0.798491110295665	0.424585549893686	0.999862204664188
ANKS1A	1169.1512278889	0.301238032802367	0.156703678576571	1.92234180804614	0.054562762595094	0.999862204664188
ANKS3	352.301927697191	0.0674234946721146	0.21819032499344	0.309012302328904	0.757312168603557	0.999862204664188
ANKS4B	12.5230153430323	-0.514518004838279	0.684264304519797	-0.751928752442168	0.452093906145665	0.999862204664188
ANKS6	78.7320028069302	-0.0131615519733898	0.338954457396678	-0.0388298536460514	0.969026043009268	0.999862204664188
ANKZF1	479.319513877319	0.302369145820637	0.295408505849718	1.02356276083147	0.306041841911825	0.999862204664188
ANLN	44.9197684931275	-0.748709969002015	0.411316303890867	-1.82027787841025	0.0687166984475373	0.999862204664188
ANO1	2011.77454759741	0.950604945912551	0.535642872119527	1.77469914264149	0.0759475769742019	0.999862204664188
ANO10	1009.79032119235	0.0122493299108763	0.156302675590941	0.0783692912777382	0.937534300391297	0.999862204664188
ANO3	68.2926819590239	0.200761703050378	0.423480294797654	0.474075666605232	0.635445950106596	0.999862204664188
ANO6	1842.39927715478	-0.201435999490808	0.224420111890024	-0.897584435701201	0.369407139849618	0.999862204664188
ANO8	990.439043799178	0.140432852747827	0.220986155860851	0.635482581253887	0.525113723684658	0.999862204664188
ANOS1	80.1985415480571	-1.90431183110842	0.548164758015511	-3.47397712688151	0.000512804745997154	0.505475960818644
ANP32A	3703.09483145998	-0.178249798947823	0.191171074815604	-0.932409880102184	0.351124740708097	0.999862204664188
ANP32B	1580.52955120747	-0.1077286958902	0.179425406559332	-0.600409373209785	0.548233442560845	0.999862204664188
ANP32E	798.087262437385	-0.259679671487702	0.331077601729996	-0.784346842343865	0.432836620685208	0.999862204664188
ANTKMT	552.535968170445	0.0873567312212721	0.355876895445589	0.245468959461091	0.806093339814326	0.999862204664188
ANTXR1	1337.33640951344	-0.289081869188071	0.384822352212392	-0.751208622695911	0.452527111680121	0.999862204664188
ANTXR2	2695.91042337875	-0.383023396465856	0.280179122896363	-1.36706615577326	0.171604570344278	0.999862204664188
ANXA1	9280.52373828849	-0.339841265640349	0.43438375517761	-0.78235261238394	0.43400737490858	0.999862204664188
ANXA11	1832.7920460852	0.0941621435727716	0.158839135246571	0.592814506491747	0.55330529834642	0.999862204664188
ANXA13	4.30029252692993	0.407745000154188	0.802010040787245	0.508403859575061	0.61117014663666	0.999862204664188
ANXA2	25873.5344231489	-0.180171735690502	0.262504633822995	-0.68635640090068	0.49248839078122	0.999862204664188
ANXA3	721.950066781659	-0.330318605545545	0.31815772591571	-1.03822280158319	0.299166339477764	0.999862204664188
ANXA4	1864.93461506678	-0.220179340862509	0.333652080431024	-0.659906992271929	0.509313516801346	0.999862204664188
ANXA5	8300.53197674033	-0.0727967314911011	0.181992963156687	-0.399997506653192	0.689158353230625	0.999862204664188
ANXA6	6684.87760023347	-0.020055862644002	0.299509750567103	-0.0669623029167747	0.946611713726252	0.999862204664188
ANXA7	1164.14336507711	-0.32274650093642	0.185978988147286	-1.73539228356712	0.0826713459221511	0.999862204664188
ANXA9	3.75687535555283	2.20106986300163	1.06811584689455	2.06070331172508	0.0393313535043454	0.999862204664188
AOAH	57.6199832305675	-0.291797100543149	0.488299147290237	-0.597578558476798	0.550121174562624	0.999862204664188
AOC1	1334.43345427856	-0.362581507792666	0.407444342578806	-0.889892115074679	0.373523818184325	0.999862204664188
AOC2	307.577120245862	0.0737833589524983	0.166627459126467	0.442804321324364	0.657907277398929	0.999862204664188
AOC3	16377.664712162	0.177419641533092	0.204120745812331	0.869189659419587	0.384743402398029	0.999862204664188
AOPEP	478.52439509693	0.121524567790306	0.237927100594431	0.510763874677126	0.609516407884634	0.999862204664188
AOX1	6961.6815376309	0.210330913472725	0.457943654229863	0.459294307345396	0.64602283516686	0.999862204664188
AP1AR	397.271445749605	-0.0431943507582838	0.29798976357662	-0.144952464943238	0.884748402783062	0.999862204664188
AP1B1	1585.49879715731	0.282145590220553	0.24067723228922	1.17229863222584	0.241077180563641	0.999862204664188
AP1G1	1066.45393112862	-0.163749846103937	0.215046312832289	-0.761463165525849	0.446380471685202	0.999862204664188
AP1G2	270.18147710091	-0.200652747569972	0.182554844794171	-1.09913679801928	0.271708401322045	0.999862204664188
AP1M1	962.593669219709	0.0602674742558084	0.150137082830863	0.401416313141656	0.688113640884936	0.999862204664188
AP1S1	1156.59758794171	0.0261494280806718	0.198908208249421	0.131464801331284	0.895407629338148	0.999862204664188
AP1S2	366.575366531069	-0.212386595818543	0.271795494311742	-0.781420591082136	0.434555164345954	0.999862204664188
AP1S3	3.95447969801187	0.128911897210151	0.83359950631287	0.154644881905397	0.877101284950563	0.999862204664188
AP2A1	1211.78068643037	0.192565829755579	0.227597614033556	0.846080177831689	0.397508017877823	0.999862204664188
AP2A2	1913.60329942876	0.0807786896491588	0.16526106955999	0.488794426081311	0.624987244584237	0.999862204664188
AP2B1	1385.8003173155	-0.10269908542984	0.202374996709287	-0.507469238294135	0.611825615139574	0.999862204664188
AP2M1	2950.36988725746	0.0770948383933902	0.163829326244521	0.470580207833629	0.637940544239761	0.999862204664188
AP2S1	1081.62850102318	-0.0129441278840846	0.320251748171281	-0.0404186017968642	0.967759400277095	0.999862204664188
AP3B1	602.749262564118	-0.233491295375337	0.320152409069298	-0.729312942089394	0.465810257363687	0.999862204664188
AP3D1	2848.38882813709	0.151587602265858	0.144870629500532	1.04636531772164	0.295392399009138	0.999862204664188
AP3M1	968.797257191504	-0.301711745447966	0.353185799351306	-0.854257860882622	0.392962130009733	0.999862204664188
AP3M2	308.822790310433	-0.0730049870400313	0.296774026186894	-0.245995203751612	0.805685945297759	0.999862204664188
AP3S1	201.377941007722	-0.324684195157388	0.293828864767713	-1.10501122962874	0.269154723258191	0.999862204664188
AP4B1	237.493786152815	0.12210653753148	0.254063601619362	0.480614053934492	0.630790825105406	0.999862204664188
AP4E1	650.927693586562	-0.103541456644195	0.285508856368817	-0.362655848792451	0.716861984995786	0.999862204664188
AP4M1	316.63041309484	0.132804543522554	0.2145568810149	0.618971262512581	0.535935290618685	0.999862204664188
AP4S1	104.49982422601	-0.252020483785109	0.306819978185526	-0.821395286172396	0.41142114770744	0.999862204664188
AP5B1	239.284924571212	-0.0025177996668881	0.250941412366687	-0.010033416338667	0.991994626327581	0.999862204664188
AP5M1	484.433708041742	-0.201960816417108	0.352334629083816	-0.573207399290475	0.566504275008256	0.999862204664188
AP5S1	225.05833204391	0.0804175024317563	0.260478509477747	0.308729893275999	0.757527002365535	0.999862204664188
AP5Z1	579.06953029554	0.146000709957723	0.163152128388326	0.894874687814187	0.37085407911417	0.999862204664188
APAF1	163.967398180254	-0.119397595870116	0.251102105958655	-0.475494203500528	0.634434763802468	0.999862204664188
APBA1	128.511601578113	-0.0147320181764665	0.260046320511106	-0.0566515155742698	0.954822796911105	0.999862204664188
APBA3	329.344454607462	0.16090903289304	0.186414249852297	0.863179896496829	0.388038565074387	0.999862204664188
APBB1	339.003830344256	0.146016784049077	0.225051041405627	0.648816300236085	0.516457120265553	0.999862204664188
APBB2	771.51958238827	-0.258917754191371	0.33256539766166	-0.778546884347795	0.436246678265912	0.999862204664188
APBB3	201.531341005015	-0.0923150399185884	0.237136685995627	-0.389290419282872	0.697061322763428	0.999862204664188
APC	983.028345104812	-0.264581442715486	0.295724407195502	-0.894689231858267	0.370953236534212	0.999862204664188
APC2	631.190615022128	0.254384462886011	0.488506229245014	0.520739445388776	0.602548291850271	0.999862204664188
APCDD1	2020.94049128552	-0.130059249997758	0.209819801828953	-0.619861656831527	0.535348871548196	0.999862204664188
APEH	1370.49917874242	0.361299824210227	0.279365067247151	1.29328919957838	0.195911054697965	0.999862204664188
APEX1	945.201660361014	-0.0473242632420915	0.148764494472615	-0.318115309771062	0.750397470880213	0.999862204664188
APEX2	866.368693506862	-0.0387517457379467	0.227710507634715	-0.170179875054826	0.864868678229878	0.999862204664188
APH1A	814.245448805954	0.509539394079826	0.301511419783077	1.68995056454716	0.0910374127122532	0.999862204664188
APH1B	147.059365125127	-0.194112062745566	0.31914892065129	-0.608217826177947	0.54304301314927	0.999862204664188
API5	928.642577744381	-0.130064285772223	0.298209196784976	-0.436151155546037	0.662727063820521	0.999862204664188
APLF	195.459941091537	-0.127355307197116	0.302972895168392	-0.420352147760055	0.674228219861001	0.999862204664188
APLN	158.54415588825	-0.775351279584204	0.323110433963749	-2.39964791626381	0.0164108480131576	0.999862204664188
APLNR	774.367064805557	0.228081727940148	0.274852220226356	0.829834038641967	0.406632622838935	0.999862204664188
APLP1	103.088913946354	0.224773545119539	0.254116517386561	0.884529456924732	0.37641046823725	0.999862204664188
APLP2	5804.99396791742	0.149911369379731	0.164434599162833	0.911677774282038	0.361938367282376	0.999862204664188
APOA1	496.307062680856	-0.781393804901966	0.39595939347748	-1.97341903683466	0.048447840477055	0.999862204664188
APOA2	15.8625483492454	1.77536763378798	1.3160524644102	1.34900977111397	0.177333827631552	0.999862204664188
APOA5	1.84124429662684	4.35682380089024	1.99605279440438	2.18271972219567	0.0290564566282316	0.999862204664188
APOBEC2	2.75312457230895	1.55072687121709	1.13141646087298	1.37060660229442	0.170497623712813	0.999862204664188
APOBEC3F	136.703565567655	-0.142831950408917	0.237204288789876	-0.602147419583304	0.547076012108725	0.999862204664188
APOBR	233.883238108588	0.193136919141739	0.255777010713335	0.755098820660625	0.450189690744583	0.999862204664188
APOC2	2.38596225141616	1.68652378035967	1.36367884562753	1.236745576693	0.216181552497228	0.999862204664188
APOC3	10.7096387988069	2.020843939032	1.17072051209464	1.72615403775264	0.0843197043452027	0.999862204664188
APOC4	2.26926929935643	2.29149513962992	1.64197606945908	1.39557158125016	0.16284354525886	0.999862204664188
APOD	119.268348834811	0.670129828932204	0.39936129183199	1.67800395941759	0.0933463260634284	0.999862204664188
APOE	2710.46038622061	0.602478813157142	0.194169320476151	3.1028527662337	0.00191664968438665	0.921390484761768
APOF	5.50925648701826	-0.904421218253292	0.723324093869914	-1.25036788614973	0.211165190094164	0.999862204664188
APOH	12.2664262754012	1.72327981875033	1.06305769194235	1.62105954532126	0.105004868966889	0.999862204664188
APOLD1	522.227861883218	-0.274420809306119	0.426106426217449	-0.644019410226113	0.519562847372117	0.999862204664188
APOM	150.92112608175	-0.13294697468606	0.227372224988892	-0.584710708146324	0.5587422526802	0.999862204664188
APOO	251.562977939911	0.0219144096285394	0.295655023918448	0.0741215533499075	0.940913665339434	0.999862204664188
APOOL	378.010249503017	-0.341104377194731	0.308571731593241	-1.10542976647121	0.268973411604365	0.999862204664188
APPBP2	1838.86288377779	-0.103195327722252	0.323677492498163	-0.318821450715599	0.749861911147257	0.999862204664188
APPL1	713.743067425298	-0.0932998004634342	0.320204167783172	-0.291375971491453	0.770763789639814	0.999862204664188
APPL2	500.279871540319	-0.161638943081571	0.292502955217592	-0.552606188068522	0.580533103761783	0.999862204664188
APRT	295.379788328802	0.143677993176917	0.25033305682254	0.573947344392352	0.566003433786558	0.999862204664188
APTX	118.133460809451	0.0479171394121835	0.233495330670127	0.205216692233897	0.837402828460271	0.999862204664188
AQP1	754.37786077561	-0.0202770664096692	0.191272798700908	-0.106011239169331	0.915573434871322	0.999862204664188
AQP11	4.51845662636733	-0.314986774498392	0.649273719239587	-0.485137108070995	0.62757909090723	0.999862204664188
AQP3	1462.6125970828	-0.439792476276583	0.475849965684298	-0.924225087720954	0.355369136309947	0.999862204664188
AQP7	10650.5469059681	0.156993726863568	0.235442355541894	0.66680324575513	0.504897819231808	0.999862204664188
AQP8	9.97766774852859	-0.288996204988972	1.00880321879301	-0.286474308968545	0.77451486776781	0.999862204664188
AQR	647.89534631555	-0.271680009448614	0.243511493736737	-1.11567632919344	0.264560706352336	0.999862204664188
AR	20.3391888150857	-0.313529061042421	0.346490638619167	-0.904870221867741	0.365534144373223	0.999862204664188
ARAF	797.428426084642	0.116357889664043	0.23288971416627	0.499626572519942	0.617338043730386	0.999862204664188
ARAP1	1152.19126746645	0.0439551223941385	0.207620834615516	0.211708629702491	0.832334355177268	0.999862204664188
ARAP2	19.745986648852	0.814280639427978	0.52236101829355	1.55884648913518	0.119032717984464	0.999862204664188
ARAP3	1501.66888651831	0.161736459741944	0.232725879796168	0.694965509996569	0.487076916346576	0.999862204664188
ARC	2.78363580901975	-0.833215044156212	1.36320796336278	-0.611216385576873	0.541056337109572	0.999862204664188
ARCN1	1683.42970562559	-0.173088509145272	0.238960971716589	-0.724337986667368	0.46885826134255	0.999862204664188
AREG	3.0168340532977	-0.00734313850677749	1.17722986629761	-0.00623764204171243	0.995023113992718	0.999862204664188
AREL1	656.445544125329	0.165482266665029	0.20387532292283	0.811683652011513	0.416973177283152	0.999862204664188
ARF1	4531.54035885089	0.173668524538118	0.134073931897672	1.29531909805305	0.19521017363374	0.999862204664188
ARF3	1058.51344951522	0.0952914212886918	0.165605290258378	0.575412905831799	0.565012077841527	0.999862204664188
ARF4	392.172431436527	-0.109737387441674	0.234743779928508	-0.467477295777955	0.640158432242138	0.999862204664188
ARF5	90.3342762163453	0.133956105027958	0.221011527291244	0.606104607618199	0.544445291528094	0.999862204664188
ARF6	1390.32861890585	0.0823150615878567	0.154185672059896	0.533869720111738	0.593431672855104	0.999862204664188
ARFGAP2	1075.38147652841	0.152821956571037	0.158260873712629	0.965633216764194	0.334227747869738	0.999862204664188
ARFGAP3	579.465679099105	-0.207798429560105	0.215756481065818	-0.963115585374766	0.335489521243371	0.999862204664188
ARFGEF1	569.689551245496	-0.19992855865809	0.303983795104136	-0.657694791229249	0.510734270054985	0.999862204664188
ARFGEF2	429.493362547013	-0.138899871565517	0.246883633471274	-0.562612716009294	0.573698631226456	0.999862204664188
ARFGEF3	119.537856032624	0.283420923494382	0.39865095235241	0.710950072543253	0.477115175406365	0.999862204664188
ARFIP1	447.917927923784	-0.159933837048646	0.348204651745179	-0.459309880689612	0.646011653336304	0.999862204664188
ARFIP2	353.884694869356	0.13986061098096	0.274889053888253	0.508789306095161	0.610899915986158	0.999862204664188
ARFRP1	914.146498900065	0.246334083199166	0.221482729060824	1.11220447862333	0.266050242727464	0.999862204664188
ARG2	10.1963851003782	1.42854343296102	0.78432709911929	1.82136182029808	NA	NA
ARGLU1	3159.40787385661	-0.135836468428621	0.250253461321501	-0.542795562991681	0.587270568518921	0.999862204664188
ARHGAP1	989.812065718998	0.113306508777016	0.170794309060298	0.66340915807103	0.507068542143916	0.999862204664188
ARHGAP10	1256.01010006007	0.135009811542218	0.221474962607905	0.609594014386344	0.542130777653013	0.999862204664188
ARHGAP11A	24.6365304014699	-0.666416154569049	0.42054376011003	-1.58465353140584	0.113045075182454	0.999862204664188
ARHGAP12	276.929466458792	-0.0239492495212247	0.396155509727696	-0.0604541624012414	0.9517939221423	0.999862204664188
ARHGAP15	51.4653800311052	0.0903629142213967	0.537647432888498	0.168070948904051	0.866527463632697	0.999862204664188
ARHGAP17	804.152621364483	0.0400635405232074	0.155584294169206	0.257503758571133	0.79678991419258	0.999862204664188
ARHGAP18	818.932953163088	-0.0937795233731865	0.374163380693527	-0.250637898340993	0.802094078100262	0.999862204664188
ARHGAP19	98.3734232426586	-0.131292611191839	0.33194072562517	-0.395530289164023	0.692451572597614	0.999862204664188
ARHGAP20	590.0680731782	-0.335943691411775	0.261336940338273	-1.2854810765632	0.198624225306286	0.999862204664188
ARHGAP21	934.04930541556	-0.229109109641051	0.299539331215973	-0.764871540278159	0.44434804232559	0.999862204664188
ARHGAP22	846.677565512917	0.233880769034452	0.282625837618547	0.827527911125079	0.407937908895326	0.999862204664188
ARHGAP23	392.617371807419	0.135783153017173	0.233526293930818	0.581446957135364	0.560939257621831	0.999862204664188
ARHGAP24	99.6870531395913	-0.145404099131651	0.254741116022892	-0.570791638985299	0.568140891216258	0.999862204664188
ARHGAP25	124.94548605361	0.0467968229173269	0.24792757107969	0.188751992017399	0.85028720019196	0.999862204664188
ARHGAP26	279.439338750788	-0.105319610717417	0.211334791877831	-0.498354339962635	0.618234313468128	0.999862204664188
ARHGAP27	324.340422813644	-0.028453610680068	0.254180306826125	-0.111942624648463	0.910868899398015	0.999862204664188
ARHGAP28	313.059939518402	-0.394689033754517	0.413625218096536	-0.954218980097101	0.339972809106911	0.999862204664188
ARHGAP29	994.57842075205	-0.33412382782883	0.369798378585109	-0.903529726407201	0.366244818794543	0.999862204664188
ARHGAP30	325.490221418758	0.0512870913813442	0.324008720166153	0.158289231706616	0.874228893025246	0.999862204664188
ARHGAP31	1541.05947112582	0.194854068783635	0.181215332455393	1.07526259584905	0.282257177463494	0.999862204664188
ARHGAP32	127.588610494087	-0.115760331666592	0.291927346734882	-0.396538155679268	0.691708065677371	0.999862204664188
ARHGAP33	43.2385813502854	-0.193708715524697	0.276571695830081	-0.700392406183557	0.48368227735794	0.999862204664188
ARHGAP35	839.364035391368	0.0514742653105001	0.161399482733343	0.318924599005956	0.749783690291551	0.999862204664188
ARHGAP39	259.466829337814	0.112531067043372	0.227422026129892	0.494811645812617	0.62073308298128	0.999862204664188
ARHGAP4	231.307253862577	0.0715582957567018	0.22817933959215	0.313605499448837	0.753820682163859	0.999862204664188
ARHGAP42	376.675772149069	-0.0972943726317384	0.345511326839293	-0.281595319961804	0.77825382917877	0.999862204664188
ARHGAP44	62.8356948089515	0.286595090612338	0.411544500969044	0.696389065915123	0.486185208682791	0.999862204664188
ARHGAP45	143.290686634044	-0.096555264135803	0.30280087024126	-0.318873799995593	0.749822212586793	0.999862204664188
ARHGAP5	772.93930140968	-0.155149349878689	0.357136637214847	-0.434425745531545	0.663979305440208	0.999862204664188
ARHGAP6	126.228977800418	-0.0364417747668123	0.313543628481664	-0.116225531174981	0.907473802918667	0.999862204664188
ARHGAP9	43.2274873648454	-0.0128566880215494	0.372979043756307	-0.0344702691391679	0.97250215004333	0.999862204664188
ARHGDIA	4944.12697271447	0.120149455814429	0.151383480241213	0.793676137072444	0.427383995744289	0.999862204664188
ARHGDIB	573.372614299322	0.0440635309058141	0.248971947191836	0.176981910624102	0.859522598506871	0.999862204664188
ARHGDIG	4.45154116028582	-0.952035961859944	1.08738085945961	-0.875531285637186	0.381284895074397	0.999862204664188
ARHGEF1	996.821655306054	0.144035622450013	0.189891162287421	0.758516724606697	0.448141704646815	0.999862204664188
ARHGEF10	464.737545416606	-0.0897391466383927	0.211275895460799	-0.424748627583232	0.671019930931509	0.999862204664188
ARHGEF10L	1452.02219672956	-0.13346145234722	0.230148838754088	-0.579891921548311	0.561987503853951	0.999862204664188
ARHGEF11	958.215544868417	0.399382509731569	0.251946840943164	1.58518562184181	0.112924166314996	0.999862204664188
ARHGEF12	1324.85132943634	-0.0178733945070292	0.304490793868844	-0.0586992935974544	0.953191621997182	0.999862204664188
ARHGEF15	1096.90194803733	0.202674436116891	0.251189345407937	0.806859207295372	0.419747603154817	0.999862204664188
ARHGEF16	3.71142241407326	0.489456221798114	0.811017338997687	0.603508948899932	0.54617016409853	0.999862204664188
ARHGEF17	339.695254237458	0.112705153110865	0.251063053011849	0.448911744515214	0.653495323478327	0.999862204664188
ARHGEF18	457.348869034413	0.167783829692174	0.162374134293177	1.03331623859025	0.301455930402861	0.999862204664188
ARHGEF19	894.522676818762	-0.0298557099690517	0.464766718711128	-0.0642380548500684	0.948780676565289	0.999862204664188
ARHGEF2	987.77395176773	0.0702262692227591	0.229726972341125	0.305694488144296	0.759837270369381	0.999862204664188
ARHGEF25	604.697384360801	-0.08174080758036	0.194672385909793	-0.41988907259932	0.674566490861737	0.999862204664188
ARHGEF26	187.127840219767	-0.507680024998278	0.272779662489278	-1.86113590861354	0.0627249864044474	0.999862204664188
ARHGEF28	117.787093039321	-0.2435056166529	0.262311657973809	-0.928306498208377	0.353248604257058	0.999862204664188
ARHGEF3	433.14998122828	-0.118036926333589	0.349960529887141	-0.337286397330734	0.735901012915595	0.999862204664188
ARHGEF37	323.263191429407	-0.2281959148542	0.272658025802225	-0.836930855722265	0.402631435148509	0.999862204664188
ARHGEF38	6.19552251040079	-1.03606137634727	1.15141339538835	-0.899817025315936	0.368217632440101	0.999862204664188
ARHGEF39	32.9358326990165	-0.600500792186492	0.38575635779345	-1.55668410916516	0.119545503312519	0.999862204664188
ARHGEF40	1159.64212139577	0.207525034002183	0.250896881290675	0.827132776360644	0.408161808504701	0.999862204664188
ARHGEF5	3.90567685735668	1.38357229048558	1.08225341798917	1.27841803729875	0.201102067506899	0.999862204664188
ARHGEF6	2074.02742848402	-0.240029398958379	0.277334909996516	-0.865485700885597	0.386772260861935	0.999862204664188
ARHGEF7	1958.06459982518	0.236578127970921	0.208187128158569	1.13637250325451	0.255800698589499	0.999862204664188
ARHGEF9	107.696398274918	-0.274253248812008	0.195046474360652	-1.40609180304843	0.159696866102175	0.999862204664188
ARID1A	1031.24464680036	-0.0936781307374297	0.195635467131259	-0.478840223151242	0.632052299227028	0.999862204664188
ARID1B	513.656115863841	-0.251868138610324	0.238517564556933	-1.05597312750611	0.290980492236715	0.999862204664188
ARID2	194.428029882769	-0.0475617552644875	0.358499949018932	-0.132668792268017	0.894455324809369	0.999862204664188
ARID3A	235.447150788551	-0.306564828560703	0.295818882659132	-1.03632609860796	0.300050034404835	0.999862204664188
ARID3B	98.7892751736908	0.385923743533775	0.239398322033631	1.61205701132508	0.10694953421705	0.999862204664188
ARID3C	3.87271555379631	3.46103713190424	1.6639745741041	2.07998198155623	0.037527185591294	0.999862204664188
ARID4A	447.986255620152	-0.31412082097942	0.382124302176578	-0.822038324153135	0.411055085538916	0.999862204664188
ARID4B	517.032513558904	-0.0940276006253791	0.3904429520738	-0.240822891349327	0.809692386947282	0.999862204664188
ARID5A	90.3993099875206	1.22686362624503	0.61218661353037	2.0040680392698	NA	NA
ARID5B	288.963368650574	-0.227820407179337	0.420277605375447	-0.542071250681601	0.587769422933279	0.999862204664188
ARIH1	875.099915342783	-0.00873700751516839	0.243763151447482	-0.0358421995420039	0.971408184300482	0.999862204664188
ARIH2	599.796009416868	0.129853997389266	0.184465937447008	0.703945667077805	0.481466610447783	0.999862204664188
ARL1	1470.08079659313	-0.0945593727494986	0.304688066544261	-0.310348133492659	0.756296231588536	0.999862204664188
ARL10	61.971669720381	-0.529735465431681	0.250521603588429	-2.11453007582516	0.0344700187784076	0.999862204664188
ARL11	51.1358307062677	-0.238198270309405	0.358497651790433	-0.664434673755266	0.506412146751796	0.999862204664188
ARL13B	188.940079684586	-0.203020377443024	0.408820985984553	-0.496599696207121	0.619471367419391	0.999862204664188
ARL14EPL	74.8643724388843	-0.00543291115293194	0.307023173951387	-0.017695443255994	0.985881815834795	0.999862204664188
ARL15	355.970659728664	-0.28274608861169	0.328587420970021	-0.860489691836033	0.389519163335186	0.999862204664188
ARL16	336.499710249916	0.0761256400302922	0.257260525070157	0.295908748571247	0.767299769721265	0.999862204664188
ARL2	619.253063934406	0.049116667284805	0.276098156487379	0.177895672719025	0.858804909312205	0.999862204664188
ARL2BP	52.3223900187622	0.214333081214398	0.27846590104606	0.769692376729982	0.44148239319281	0.999862204664188
ARL3	557.4316145581	-0.0529265791833813	0.191416928638768	-0.276498946878734	0.78216486840184	0.999862204664188
ARL4A	234.69191806733	-0.448813429225171	0.218492696053476	-2.05413470258669	0.0399626561424345	0.999862204664188
ARL4C	15.1675212541648	-0.188445382881439	0.493241456476143	-0.382055036954408	0.702420541824464	0.999862204664188
ARL4D	217.799111745252	-0.489062806260197	0.302371031088549	-1.61742612875165	0.105786329420384	0.999862204664188
ARL5A	1314.36890908809	0.10516367666104	0.342956052796928	0.306638928817242	0.759118219245912	0.999862204664188
ARL5B	164.221254434444	0.0560026307340056	0.394970626688777	0.14178935584021	0.88724639193082	0.999862204664188
ARL5C	0.672906164798836	1.55439379139624	2.17313081577022	0.715278518953459	0.474436959288571	0.999862204664188
ARL6	115.137870482445	-0.256916834878675	0.311939992757026	-0.823609799461625	0.410161306093104	0.999862204664188
ARL6IP1	7197.39675354027	0.254783003653609	0.419728423448733	0.607018704047162	0.543838499462105	0.999862204664188
ARL6IP4	549.460181272985	0.00554305226056304	0.193920804629492	0.0285841030370809	0.977196290843284	0.999862204664188
ARL6IP5	1897.42014823409	-0.143868030916476	0.136788572389009	-1.0517547511742	0.292912084030486	0.999862204664188
ARL6IP6	238.700547074401	-0.137391761008692	0.262959838241808	-0.522481919396192	0.60133483201185	0.999862204664188
ARL8A	111.572712560279	0.380411224797997	0.20387733588714	1.8658828512875	0.0620577573435783	0.999862204664188
ARL8B	148.292028678187	-0.0860686030448506	0.27025375381134	-0.318473293454913	0.750125949625956	0.999862204664188
ARL9	2.20812177830888	0.0763254258131743	0.99407644338118	0.0767802378995789	0.938798372193957	0.999862204664188
ARMC1	325.14796271666	-0.185304844822019	0.316941493008448	-0.584665778731218	0.558772468667993	0.999862204664188
ARMC10	958.061785477963	-0.208755980023497	0.245954717597374	-0.848757779735814	0.396016087730716	0.999862204664188
ARMC12	63.6213912837785	0.705358432089348	0.461091258290504	1.52975884796529	0.12607643123769	0.999862204664188
ARMC2	29.6726902622162	-0.171258539990774	0.357837044503201	-0.478593657703995	0.632227731165935	0.999862204664188
ARMC5	236.628715384878	0.231040772566598	0.242957633781223	0.950950867321352	0.341629317936846	0.999862204664188
ARMC6	165.166911552319	0.0366865092992937	0.236884563269066	0.154870831568806	0.876923149201583	0.999862204664188
ARMC7	814.188309272039	0.662050975398647	0.338670699200557	1.95485165076707	0.0506005826903044	0.999862204664188
ARMC8	462.299937144086	-0.231539874444687	0.267541364946407	-0.865435797156332	0.386799640325516	0.999862204664188
ARMC9	85.7855224958962	0.0547642932688388	0.266296075091144	0.205651897986461	0.83706283515445	0.999862204664188
ARMCX1	551.961065519365	-0.319344419184647	0.205498930416456	-1.55399552950215	0.120185482991843	0.999862204664188
ARMCX2	330.79333173966	-0.286413118561063	0.204882901662657	-1.39793568051202	0.162132382810296	0.999862204664188
ARMCX3	1443.66081601649	-0.23532966948189	0.339152386751996	-0.693875905564461	0.487760034997742	0.999862204664188
ARMCX4	42.0905881907491	0.114622908509065	0.290576369358247	0.394467412344011	0.693235981978553	0.999862204664188
ARMCX5	137.123788266538	0.0119012022649215	0.3100219019379	0.0383882628631361	0.969378118963812	0.999862204664188
ARMH1	146.519112044242	-0.189667046296274	0.37667172831621	-0.50353406438046	0.614588836848308	0.999862204664188
ARMH3	421.794469265897	-0.108779659444591	0.179088841674516	-0.607406125515579	0.543581424338693	0.999862204664188
ARMH4	43.0112567894385	-0.138263397951025	0.297342422160311	-0.464997214142828	0.641933451610907	0.999862204664188
ARMT1	118.453017967721	0.0265022269750126	0.295477703354507	0.0896928149709347	0.92853132575195	0.999862204664188
ARNT	187.358426243616	-0.0363885601882354	0.300803433666778	-0.120971226108229	0.903713826026494	0.999862204664188
ARNT2	39.825838443684	0.232840194885275	0.405315781863042	0.574466145421282	0.565652403543392	0.999862204664188
ARNTL	122.24219514161	-0.0865805608472588	0.337944932086043	-0.256197245843636	0.79779853517937	0.999862204664188
ARNTL2	380.839792514943	0.142747226326891	0.47252243270725	0.302096189400027	0.762578737241547	0.999862204664188
ARPC1A	3857.30306628816	0.222149744515261	0.136454503443527	1.62801328581433	0.103522068685179	0.999862204664188
ARPC1B	3382.48821415007	0.00329905979231008	0.213770243188192	0.0154327363018704	0.98768694674105	0.999862204664188
ARPC2	1804.44518105108	-0.138879345809924	0.202634677000408	-0.685368111054575	0.493111661602817	0.999862204664188
ARPC3	1190.87622572333	-0.225041006605876	0.209463831739946	-1.07436689540402	0.282658273670467	0.999862204664188
ARPC4	1196.15212125732	-0.0230102737449991	0.165481472046083	-0.139050453567341	0.889410280087231	0.999862204664188
ARPC5	1452.96116631763	-0.107187572851217	0.206485952755388	-0.519103461619957	0.603688594516599	0.999862204664188
ARPC5L	351.571685524169	0.067030552231287	0.246338733608268	0.272107237255998	0.785539564914186	0.999862204664188
ARPIN	574.772304148456	0.0143215364419017	0.277654941304157	0.0515803406005772	0.958863084412335	0.999862204664188
ARPP19	1486.17860171798	-0.183675967717438	0.301860924782825	-0.608478781576597	0.542869974613039	0.999862204664188
ARRB1	876.966719815453	0.128035767102935	0.216151454029963	0.592342844407545	0.553621031278289	0.999862204664188
ARRB2	286.969902597648	0.0341460727016415	0.237577624400996	0.143725962357498	0.885716869051529	0.999862204664188
ARRDC1	547.754350281352	-0.00352275411938948	0.199858251115263	-0.0176262631126388	0.985937004995502	0.999862204664188
ARRDC2	445.759385089657	0.110401502868498	0.238777216605827	0.462361964168249	0.643821770740639	0.999862204664188
ARRDC3	637.244892856016	-0.184259503826444	0.417385718061911	-0.441460969680598	0.658879311556647	0.999862204664188
ARRDC4	314.43302990252	-0.370036179435593	0.312913855925545	-1.18254967758168	0.236987666284225	0.999862204664188
ARRDC5	48.5691761730088	-0.0289720747132085	0.291491802947811	-0.099392416597031	0.920826703629591	0.999862204664188
ARSA	1294.81029085181	0.0873515933195426	0.284705845682099	0.306813487128322	0.758985341831159	0.999862204664188
ARSB	700.444825413774	-0.464094987546431	0.215002892997492	-2.15855229237238	0.030884917361122	0.999862204664188
ARSD	283.892933361086	-0.0789748979369447	0.372746142565756	-0.21187314613997	0.832206001257661	0.999862204664188
ARSG	549.411640001324	0.32967968322763	0.257079481743582	1.28240371807059	0.199701060604653	0.999862204664188
ARSH	7.70640257205623	-0.678484321176704	0.620494883252377	-1.09345675442216	0.274193306537624	0.999862204664188
ARSI	97.6036982721603	-0.328933341383538	0.435659660753583	-0.755023636603318	0.450234800075649	0.999862204664188
ARSJ	20.1350452675739	-0.444334617798209	0.537787101804368	-0.826227732698294	0.408674919251803	0.999862204664188
ARSK	189.503567375804	-0.284197886148322	0.32840263955251	-0.865394646448571	0.386822218371573	0.999862204664188
ARSL	87.0322742978922	-0.0188033006532346	0.272151284785601	-0.0690913536125604	0.944916903400561	0.999862204664188
ART3	4.50030719151353	0.0728963334982099	0.724871108993006	0.100564545329276	0.919896142707597	0.999862204664188
ART4	24.3514719150226	0.203101502614941	0.479090833882305	0.423931096675574	0.671616064753149	0.999862204664188
ARTN	2.27654926419364	0.863822143354904	1.01857166304059	0.848072035281513	0.396397854456639	0.999862204664188
ARV1	281.020201297807	-0.102781276385534	0.299902344419527	-0.34271581499128	0.731812263862284	0.999862204664188
ARVCF	208.100434519875	-0.0636223375638869	0.33264712938295	-0.191260744326591	0.848321314797641	0.999862204664188
AS3MT	231.974852643519	0.0918993859767489	0.300489513928055	0.305832256092477	0.759732367616114	0.999862204664188
ASAH1	615.030131013862	-0.0783140406212007	0.231227475453855	-0.338688300200853	0.734844555386591	0.999862204664188
ASAH2	3.71394993244252	0.299764068801093	0.92133145466135	0.325359638254482	0.744908899110069	0.999862204664188
ASAP1	290.098327723362	-0.235504232066614	0.183676649003864	-1.28216751200453	0.199783890167335	0.999862204664188
ASAP2	270.424268689927	-0.128556173869514	0.294874922079548	-0.435968487801189	0.662859593082068	0.999862204664188
ASAP3	1079.61463391189	-0.172098856268035	0.288395546440603	-0.596745887348437	0.550677050996796	0.999862204664188
ASB1	845.457607536114	-0.0417751791399683	0.195730343832861	-0.213432308562444	0.83098978242573	0.999862204664188
ASB10	10.3547416997818	2.83449050387413	1.11416851747734	2.54404110276952	0.0109578189474286	0.999862204664188
ASB11	76.4676005136965	0.168539732030347	0.253551526578621	0.664715903329758	0.506232220003294	0.999862204664188
ASB12	11.8455670922921	0.371003662100072	0.449164687764685	0.82598581813368	0.408812136725903	0.999862204664188
ASB13	96.5586145948368	0.0910530164726256	0.281077994005405	0.323942174110133	0.745981813772064	0.999862204664188
ASB2	124.190696132118	1.04742419359395	0.282389631108875	3.70914537294082	0.000207960006844852	0.336271331068126
ASB3	287.419195820372	-0.219023196414536	0.306338509862057	-0.714971149115927	0.47462687086685	0.999862204664188
ASB5	297.989672201432	-0.322062462057033	0.276665417557163	-1.16408644383785	0.244388981757095	0.999862204664188
ASB6	377.798068569069	0.0958823524311031	0.175599352460194	0.546029077486708	0.585045949711858	0.999862204664188
ASB7	223.518359419203	-0.248382891017808	0.284506271250543	-0.873031339260273	0.382645996116183	0.999862204664188
ASB8	649.45795384105	-0.0136739344803	0.123084334318348	-0.111094027977057	0.911541784412217	0.999862204664188
ASB9	54.6890249990695	-0.0914483928390744	0.33304291334801	-0.274584412920735	0.783635542883452	0.999862204664188
ASCC1	573.505260123464	0.041389430735561	0.233513678047266	0.177246279882514	0.859314945017269	0.999862204664188
ASCC2	1146.91847705321	0.274426708219301	0.280346148097416	0.97888524626328	0.327636682824664	0.999862204664188
ASCC3	178.792109370064	-0.254862117303071	0.302589446526636	-0.842270344285244	0.399636646722315	0.999862204664188
ASDURF	67.3400594019036	-0.236331454054243	0.29855615318233	-0.791581253761377	0.428604881113522	0.999862204664188
ASF1A	166.668903094122	-0.174787433812114	0.286180702972504	-0.610758978493764	0.541359154343497	0.999862204664188
ASF1B	57.9303889878074	-0.155434175979573	0.439248057058099	-0.353864231114889	0.723440634244865	0.999862204664188
ASGR2	159.929639369849	-0.390142207597049	0.443189432136074	-0.880305754847652	0.3786936958925	0.999862204664188
ASH1L	834.406934336247	-0.117704056817455	0.311645303241407	-0.377685964117607	0.705663895856001	0.999862204664188
ASH2L	449.79411542742	0.075072215532828	0.148513344335575	0.505491381051913	0.613213750573132	0.999862204664188
ASIC3	94.0946039734788	-1.0222769040214	1.09878102665734	-0.930373640625488	0.352177661524014	0.999862204664188
ASIC4	46.0342399655054	-0.426744597985131	0.304266326899206	-1.40253639741902	0.160755129511061	0.999862204664188
ASIP	6085.868079119	0.0113117826685576	0.383545538345337	0.0294926717629359	0.97647166348684	0.999862204664188
ASL	700.414336792598	0.112874093359817	0.268865828234571	0.419815690602902	0.67462010159316	0.999862204664188
ASMTL	985.29064923714	0.253780908140944	0.325094299084523	0.780637829871517	0.435015535493102	0.999862204664188
ASNS	411.649093489714	-0.143942982044741	0.135987847014036	-1.05849886740161	0.28982806685483	0.999862204664188
ASNSD1	803.969283915761	-0.254450277807849	0.204828414007046	-1.24226064553278	0.214140410444885	0.999862204664188
ASPA	230.906668339505	-0.390144589037461	0.345999215883876	-1.127588072825	0.259493926140823	0.999862204664188
ASPG	15.1164503741049	-0.0802997139680797	0.716760231820397	-0.112031486127708	0.910798441394251	0.999862204664188
ASPH	7400.96614699469	-0.153788778586479	0.395786454024704	-0.388565038097237	0.697597933813025	0.999862204664188
ASPHD1	5.29887356345697	0.498987569236786	0.754417369086544	0.661421104130948	0.508342295439276	0.999862204664188
ASPHD2	243.958232253872	0.521022606511866	0.789917029404507	0.659591561033503	0.509515971227351	0.999862204664188
ASPM	15.4694103088715	-1.3801216697767	0.665200766763917	-2.0747445564303	0.0380102155264994	0.999862204664188
ASPN	1113.67583414335	-0.772990274829394	0.502950103672514	-1.53691244754711	0.124314750898128	0.999862204664188
ASPRV1	10.9049436472716	-0.0513036320783216	0.432966367734032	-0.118493342443257	0.905676769895132	0.999862204664188
ASPSCR1	672.660317408337	0.0314711509546205	0.259871492479924	0.121102744492268	0.903609655387391	0.999862204664188
ASRGL1	693.124397691688	0.288806828469655	0.264603775914022	1.0914690369479	0.275066549086958	0.999862204664188
ASS1	86.0470586576674	-0.465700743612592	0.301112742383077	-1.54659925689935	0.121959909033034	0.999862204664188
ASTE1	87.0299324778387	-0.0486488841710723	0.268078161663613	-0.181472761037945	0.855996511707449	0.999862204664188
ASTN1	19.2205373722863	-0.611968380107064	0.519464094932758	-1.17807637924673	0.238766157852865	0.999862204664188
ASTN2	37.090452876528	0.412556215282121	0.32583266103764	1.26615979493371	0.205455878426025	0.999862204664188
ASXL1	1041.2668430932	0.0753537502847709	0.19474563420365	0.386934221107991	0.698804905850904	0.999862204664188
ASXL2	478.663382495371	-0.191196734231521	0.322254566482465	-0.593309619530015	0.552973962192072	0.999862204664188
ASXL3	24.285657355023	-0.109245999426686	0.446228060884518	-0.244820998504974	0.806595034150512	0.999862204664188
ASZ1	9.50740402643714	-0.632076420820607	0.644315297829255	-0.981004832494461	0.326590358483174	0.999862204664188
ATAD1	1007.23548716017	-0.114745321980162	0.300904139372821	-0.381335139554171	0.702954582368316	0.999862204664188
ATAD2	113.060447682916	-0.295232619282458	0.38158647790018	-0.773697802152435	0.439109520045985	0.999862204664188
ATAD2B	172.660490556981	-0.168693196507675	0.28994393988872	-0.581813148336257	0.56069254665212	0.999862204664188
ATAD5	24.8625478901914	-0.582387543630893	0.362805805585524	-1.60523215082237	0.108442724463985	0.999862204664188
ATAT1	347.912850035561	0.0903396480698274	0.160191596004448	0.563947487403265	0.57278987064215	0.999862204664188
ATE1	464.100764102465	-0.0849903368750237	0.31834837717262	-0.26697273480662	0.789490153873264	0.999862204664188
ATF1	405.737639418963	-0.213734099789656	0.36134198209372	-0.591500878340289	0.554184866808821	0.999862204664188
ATF2	701.398655649852	-0.107923406500231	0.273672282322972	-0.394352711148387	0.693320651817582	0.999862204664188
ATF3	216.977027313604	0.451347639744928	0.449944552267844	1.00311835640639	0.315803758899994	0.999862204664188
ATF4	4381.36697988142	0.227402449290672	0.159320454087644	1.42732739868778	0.153485546711269	0.999862204664188
ATF5	2094.51964240503	0.391663311116925	0.301273809144481	1.30002442704568	0.193592597247294	0.999862204664188
ATF6	603.881624892718	-0.102102262414922	0.271879705093248	-0.375542052246611	0.707257377865436	0.999862204664188
ATF6B	762.39542475117	0.0554721259738819	0.163064668782201	0.340184825984431	0.733717344598759	0.999862204664188
ATG10	81.2308853866501	-0.258998286035841	0.276302065785905	-0.937373686653969	0.34856637133717	0.999862204664188
ATG101	379.487349543313	0.287903952903386	0.206723101659969	1.39270333403253	0.163709520001013	0.999862204664188
ATG12	771.103971035848	-0.177546736998384	0.272641941702362	-0.651208452704641	0.514911934654135	0.999862204664188
ATG13	1516.0352350346	0.317389431973056	0.224728587743285	1.41232335040356	0.157854774034734	0.999862204664188
ATG14	203.370895909163	-0.361087691191047	0.274113117476372	-1.31729446046	0.187739941338272	0.999862204664188
ATG16L1	377.358313256867	0.211870478411979	0.186714905442137	1.13472718158346	0.256489644763806	0.999862204664188
ATG16L2	197.316334753982	0.316703731235945	0.246457597765819	1.2850232011791	0.198784176572515	0.999862204664188
ATG2A	1207.70341726175	0.0351192442942651	0.204725982826072	0.171542682611524	0.863797071932058	0.999862204664188
ATG2B	375.765524469941	-0.331630688820995	0.283579209318663	-1.1694464118783	0.24222381984732	0.999862204664188
ATG3	844.687596613156	-0.0627940446622127	0.148257268198354	-0.423547832934572	0.671895607283349	0.999862204664188
ATG4A	216.243522782034	-0.104646443757302	0.271723468366564	-0.385121110025471	0.700147688482274	0.999862204664188
ATG4B	730.432882259948	0.130903015836799	0.15900541571566	0.82326136658694	0.41035937820494	0.999862204664188
ATG4C	327.156298590419	-0.0346853266558183	0.354146172683045	-0.097940707344199	0.921979375568378	0.999862204664188
ATG4D	242.813991676544	0.291166152990436	0.23005353871351	1.26564518250263	0.205640142175971	0.999862204664188
ATG5	323.547051806199	-0.29672981670363	0.2924338645745	-1.0146903373704	0.310253461573486	0.999862204664188
ATG7	557.375505182827	0.285328187845871	0.273295316908049	1.04402882227898	0.296472054870499	0.999862204664188
ATG9A	955.957885993879	-0.0240719815791981	0.193266296905885	-0.124553437224083	0.900877092947957	0.999862204664188
ATG9B	42.8160277727046	-0.281269282311201	0.323712908766684	-0.868884973981453	0.38491004903286	0.999862204664188
ATIC	506.209409354276	-0.110990416985807	0.199954573797516	-0.555078160393577	0.578841200242204	0.999862204664188
ATL1	11.7127852410512	-0.225373876671662	0.383277601711687	-0.588017342169643	0.556520652531339	0.999862204664188
ATL2	4402.04999045337	0.114790121359275	0.427721667493797	0.268375745451192	0.788410107249994	0.999862204664188
ATL3	1555.76325829121	-0.330629098583644	0.288376661347952	-1.14651822737038	0.251580789720371	0.999862204664188
ATM	157.963840832097	-0.269350154714302	0.382567430981204	-0.704059292301691	0.481395849700909	0.999862204664188
ATMIN	370.944032613781	-0.257712437570345	0.334565384417559	-0.77029020207513	0.441127767092901	0.999862204664188
ATN1	1673.95194943581	0.145734420816944	0.22212269086022	0.65609875448814	0.511760585777774	0.999862204664188
ATOH8	544.363527738327	0.634631527975647	0.255515610032882	2.48372898976301	0.0130014712932163	0.999862204664188
ATOX1	590.173067077071	-0.0426367944891319	0.269286365965796	-0.158332540662484	0.874194767797562	0.999862204664188
ATP10A	57.4926241996812	-0.0516723473638594	0.373744226293399	-0.138255907994403	0.890038171105829	0.999862204664188
ATP10B	8.29067065645998	-2.38850537434405	2.21088706301108	-1.08033803006249	NA	NA
ATP10D	131.986792242132	-0.206330211323623	0.237413367127711	-0.869075797289176	0.384805673728301	0.999862204664188
ATP11A	472.255083658523	0.0488925287517047	0.133607731056428	0.365940865585505	0.714409201807973	0.999862204664188
ATP11B	249.193478643279	-0.538630181095134	0.432105480648568	-1.24652476123811	0.212571804511034	0.999862204664188
ATP11C	197.228410145389	-0.21107780295988	0.396478345227416	-0.532381668509054	0.594461678922996	0.999862204664188
ATP12A	14.2845410413805	1.21757709757268	0.652965610283146	1.86468793822803	0.0622251584388792	0.999862204664188
ATP13A1	546.055205441999	0.120387962392633	0.143039253189445	0.841642833755485	0.399987905652746	0.999862204664188
ATP13A2	403.501441494053	0.371957886541338	0.299959206461275	1.24002823893774	0.214964949467316	0.999862204664188
ATP13A3	790.543490508607	-0.00894957558866866	0.338433897393284	-0.0264440874794189	0.978903129708539	0.999862204664188
ATP1A1	2851.78346527739	0.346342414354413	0.238145973845729	1.45432823726331	0.145855325373067	0.999862204664188
ATP1A2	86.0285189458401	0.548159682380174	0.247998494315703	2.21033471954214	0.0270819407183852	0.999862204664188
ATP1B1	266.844121639917	0.0298239598554879	0.303744905111912	0.0981875229956516	0.921783389795924	0.999862204664188
ATP1B2	86.5711662136221	0.451298893546464	0.25096669251574	1.79824218513841	0.0721386371776647	0.999862204664188
ATP1B3	858.179165930813	0.0114563441734754	0.232348880376385	0.0493066467758191	0.960674922601451	0.999862204664188
ATP23	1005.94677355037	-0.13505815170086	0.240898902068419	-0.56064245432925	0.575041303860841	0.999862204664188
ATP2A1	20.5405078679432	1.64264021503959	0.454632926756498	3.61311316969215	0.000302542576691621	0.413948062431836
ATP2A2	1090.69772420724	0.00441076405666325	0.131339229729178	0.0335829901375108	0.973209686521155	0.999862204664188
ATP2A3	274.069880665994	0.294209586086472	0.241137604171556	1.22009002742334	0.222430748605585	0.999862204664188
ATP2B1	1291.21303118562	-0.51165107847225	0.362475637593868	-1.41154611622623	0.158083647779423	0.999862204664188
ATP2C1	925.614994956244	-0.150642206498675	0.324123376270956	-0.464768102294306	0.642097532742198	0.999862204664188
ATP4A	24.0890588632699	-0.104317734635649	0.455826156392021	-0.228854209379625	0.818982231666153	0.999862204664188
ATP5F1A	22990.7165338127	0.349871554007198	0.386494608158266	0.905243039933765	0.36533664499507	0.999862204664188
ATP5F1B	25585.9109891327	0.618624588595205	0.401177802442152	1.54202098129397	0.123068495118795	0.999862204664188
ATP5F1C	7428.03638047682	0.238176196196637	0.30986740067573	0.768639087807378	0.442107594395084	0.999862204664188
ATP5F1D	8647.75387028124	0.639962700681655	0.420927530021818	1.52036313863454	0.128419733454474	0.999862204664188
ATP5F1E	3445.54735825336	-0.0151259324870686	0.315547205985697	-0.0479355614632006	0.96176759800608	0.999862204664188
ATP5IF1	5123.18287445702	0.332321801958614	0.337279483314324	0.98530096966767	0.324476256569202	0.999862204664188
ATP5MC1	2235.27476961727	0.997293359352171	0.591944241551645	1.68477584432276	0.0920318270616024	0.999862204664188
ATP5MC2	6475.36032749244	0.48774383458516	0.365286637259995	1.33523590746082	0.181799148084823	0.999862204664188
ATP5MC3	5357.81240122843	0.150224048145841	0.351536238458707	0.427335880944995	0.669134702018511	0.999862204664188
ATP5ME	3241.25263090753	0.368877113426277	0.39296629561983	0.938699113735552	0.347885248609519	0.999862204664188
ATP5MF	2635.15309029093	0.226685171542029	0.382444806372538	0.592726500046169	0.55336420359928	0.999862204664188
ATP5MG	3559.29549384013	0.311065856268737	0.32740132985326	0.950105659033687	0.34205856804262	0.999862204664188
ATP5MK	2532.50748691285	0.0784758702727491	0.390465222202851	0.200980435158909	0.840713872406292	0.999862204664188
ATP5PB	3478.47268063144	0.0263772777564246	0.314209736088543	0.0839479962803941	0.933097778695837	0.999862204664188
ATP5PD	4756.07010774281	0.190272964870649	0.309683513904306	0.614411023925041	0.538943752879227	0.999862204664188
ATP5PF	3354.6383486091	0.0015711904816861	0.303979312159365	0.00516874148613896	0.995875959332338	0.999862204664188
ATP5PO	6246.01519225683	0.0181735900574742	0.320171421343151	0.0567620619642883	0.954734735355194	0.999862204664188
ATP6AP1	2031.1811111631	0.503110624774231	0.255191988887294	1.97149850576395	0.0486668837525862	0.999862204664188
ATP6AP2	1039.00560065184	-0.130696797020018	0.255237504986806	-0.512059530697788	0.608609346563655	0.999862204664188
ATP6V0A1	1021.53935823183	0.0882470977393497	0.209614967310752	0.420996166788626	0.673757880944878	0.999862204664188
ATP6V0A2	281.951810667012	-0.0646171450971423	0.261917937672567	-0.24670759731593	0.805134526472531	0.999862204664188
ATP6V0B	1506.74404267707	0.197359772258163	0.180136135818387	1.09561455485611	0.273247489446725	0.999862204664188
ATP6V0C	338.452610692286	0.475693937979773	0.237865396230572	1.99984506161066	0.0455169970355439	0.999862204664188
ATP6V0D1	1021.81372062503	0.171593608345286	0.219951563896028	0.780142706447859	0.435306881395779	0.999862204664188
ATP6V0E1	971.734525145595	0.126269338777779	0.141719071654703	0.890983389204192	0.372938081607692	0.999862204664188
ATP6V0E2	714.688872375373	0.906753278589759	0.407277416787149	2.22637750392049	0.0259889060215281	0.999862204664188
ATP6V1A	1037.38014497121	-0.0647765184303566	0.287391971086372	-0.225394321857687	0.821672528510855	0.999862204664188
ATP6V1B2	842.133779854592	-0.00932813362519003	0.146053356568275	-0.0638679852648883	0.949075344271843	0.999862204664188
ATP6V1C1	523.307120620694	-0.207261252246725	0.234821322582174	-0.882633868030429	0.377434123579179	0.999862204664188
ATP6V1C2	3.48049353541723	-0.492839044942175	0.880462142428652	-0.559750409691365	0.575649693041638	0.999862204664188
ATP6V1D	810.433662962185	-0.178803523363989	0.253253591045385	-0.706025618929708	0.480172205715105	0.999862204664188
ATP6V1E1	1105.69309745381	0.0965980738884623	0.199893528050253	0.483247631029744	0.628919919131899	0.999862204664188
ATP6V1E2	28.8994803371893	0.14080676416272	0.2792262216436	0.504274861199976	0.614068240401944	0.999862204664188
ATP6V1F	803.996004724423	0.178637342079843	0.244414457240468	0.730878787190933	0.464853194026734	0.999862204664188
ATP6V1G1	1681.46176823535	0.0338947091203588	0.144307041601196	0.234879107382921	0.814302565886008	0.999862204664188
ATP6V1G2	10.2189233341134	-1.09074506942738	0.454384901822218	-2.40048704315035	0.0163732703892682	0.999862204664188
ATP6V1H	842.158505969539	-0.0339606777524714	0.165870347125309	-0.204742308321181	0.837773463284617	0.999862204664188
ATP7B	32.2145622205126	-0.369059177123241	0.357426023632397	-1.03254702433981	0.301815930503581	0.999862204664188
ATP8A1	89.5604780059971	-0.293097679736924	0.376979752487678	-0.777489182914418	0.436870213935512	0.999862204664188
ATP8B1	113.499928007516	0.0754579750880299	0.392520200518944	0.192239724193222	0.847554430752807	0.999862204664188
ATP8B2	592.640508789733	-0.0560345707176503	0.231934669842835	-0.241596354506296	0.80909294710672	0.999862204664188
ATP8B3	122.105813411328	0.132238866840035	0.333705389613672	0.396274291503433	0.69190269059037	0.999862204664188
ATP8B4	171.190608212972	-0.26382027506828	0.449973932166604	-0.586301241491918	0.557673096893922	0.999862204664188
ATP9A	1017.45761115938	0.149665077434902	0.219570861158965	0.681625406235245	0.495475845744401	0.999862204664188
ATP9B	785.06828305556	0.0491342824536908	0.167753004700027	0.292896586511531	0.769601198066671	0.999862204664188
ATPAF1	1227.79942622453	-0.0621053730366047	0.211061483648643	-0.294252518095592	0.768564952341176	0.999862204664188
ATPAF2	509.925072486256	0.25921296543479	0.330678440361838	0.783882266866722	0.433109195973358	0.999862204664188
ATPSCKMT	476.176094681511	0.084230411599531	0.165636920405983	0.508524376045382	0.611085648693387	0.999862204664188
ATR	144.233650492992	-0.154924819420328	0.328824121089946	-0.471147976939169	0.637535066096294	0.999862204664188
ATRAID	676.914541298307	0.121838207183027	0.267983746664413	0.454647748975613	0.649362677116336	0.999862204664188
ATRN	710.182000544216	-0.104319124151806	0.206938560987505	-0.504106743827724	0.614186368172931	0.999862204664188
ATRNL1	262.4902624047	-0.561240727154722	0.345755898564333	-1.62322820661957	0.104540630232903	0.999862204664188
ATRX	514.830979072134	-0.117941480126637	0.36948840093537	-0.319202117923227	0.749573251037462	0.999862204664188
ATXN1	330.385240986444	-0.122268644701561	0.178009747817727	-0.686864883527374	0.492167877856024	0.999862204664188
ATXN10	4078.51152810968	0.0473252332887761	0.119007717827368	0.397665245185406	0.690876959420264	0.999862204664188
ATXN1L	796.314333195819	0.113042791456701	0.144823604582856	0.780555019206324	0.435064256004403	0.999862204664188
ATXN2	1156.53998638337	-0.187192638078709	0.170419569969755	-1.09842219477453	0.272020175128991	0.999862204664188
ATXN2L	2139.01314489283	0.2791308288503	0.198925218143539	1.40319478573545	0.160558762063881	0.999862204664188
ATXN3	391.529187118339	-0.167310610227125	0.325579854597952	-0.513885020416055	0.607332381067651	0.999862204664188
ATXN7	337.155661485742	-0.18871515697568	0.281730640893393	-0.669842500543239	0.502958197340145	0.999862204664188
ATXN7L1	201.075751085105	-0.147747658264178	0.21037038862764	-0.702321554036269	0.482478654399845	0.999862204664188
ATXN7L2	53.6224092634073	0.14740153672267	0.235489500992751	0.625936766188178	0.531356417935044	0.999862204664188
ATXN7L3	583.075617589093	0.125427514282837	0.188725308012125	0.664603574390659	0.506304082454067	0.999862204664188
ATXN7L3B	42.9533715379368	-0.151544275037833	0.357613367501007	-0.423765688896981	0.671736703284075	0.999862204664188
AUH	1902.19078099553	-0.0196759754880054	0.302441124639776	-0.065057209106204	0.94812845040434	0.999862204664188
AUP1	1403.37688159033	0.150314819836615	0.21599560241963	0.695916111961334	0.486481366495556	0.999862204664188
AURKA	13.722906581679	-0.505026420320685	0.51734585921514	-0.976187228185909	0.328971691171823	0.999862204664188
AURKAIP1	717.73731959964	0.209616956779376	0.298909965518684	0.701271221973608	0.483133769655002	0.999862204664188
AURKB	18.0243994244838	-0.789886234296247	0.457036106840412	-1.72827971898522	0.0839380873183119	0.999862204664188
AURKC	9.05799698788045	-0.288302912032511	0.857672423846168	-0.336145717195428	0.736760984821433	0.999862204664188
AUTS2	767.219207206373	-0.046496473782934	0.383342385503847	-0.12129228475954	0.903459530771582	0.999862204664188
AVEN	190.298532655727	0.210600012539297	0.235170721706722	0.895519693144171	0.370509343351147	0.999862204664188
AVIL	18.5604761049874	0.165183736689763	0.44628546457801	0.370130218885695	0.711285467082513	0.999862204664188
AVL9	423.361136778469	0.00277846172885367	0.23359410442279	0.0118944000565393	0.990509865607635	0.999862204664188
AVPI1	3246.47457091298	0.803435940774652	0.380244205867541	2.11294722806251	0.0346052849326032	0.999862204664188
AVPR1A	46.2208621396117	0.207234198221344	0.329712102517788	0.628530759528803	0.529656302929107	0.999862204664188
AVPR2	187.968816363458	0.279800923201143	0.295747581448041	0.946080173610145	0.344107695343885	0.999862204664188
AXIN1	527.950176504873	0.276670400276571	0.157833190460047	1.75292914925018	0.0796141693906438	0.999862204664188
AXIN2	39.2968722388755	-0.0221519778365253	0.388398811514571	-0.0570341030399735	0.954518029047337	0.999862204664188
AXL	1344.24125252667	0.00696233164578754	0.263516805834731	0.0264208258890102	0.978921683289794	0.999862204664188
AZGP1	98.2108364313352	0.122734784415769	0.365360017466113	0.335928340673326	0.736924904931934	0.999862204664188
AZI2	784.233544016538	0.0296196408284115	0.232890954099456	0.127182444431751	0.898795999853172	0.999862204664188
AZIN1	1654.0138563473	-0.149765048019095	0.251973547510973	-0.5943681370465	0.552265914856727	0.999862204664188
AZIN2	5.51841393007316	0.376650426272245	0.654365966875987	0.575595989611768	0.564888292391677	0.999862204664188
AZU1	2.30894495724638	-4.70048100742573	3.01543796180923	-1.55880540968102	0.119042443448216	0.999862204664188
B2M	7807.88017102928	-0.00696900870672943	0.29114001024703	-0.023936966618969	0.980902887625074	0.999862204664188
B3GALNT1	1974.72528904706	-0.274333763068268	0.37221984304556	-0.737020790787583	0.4611097060779	0.999862204664188
B3GALNT2	512.071464547961	0.108422899704273	0.133581520112099	0.811660921460438	0.416986223687654	0.999862204664188
B3GALT2	17.8585002651035	-0.492390252191307	0.514225185642367	-0.957538187430894	0.338295681329752	0.999862204664188
B3GALT4	327.825105628989	0.212239207789355	0.385695280362844	0.550276911840067	0.582129457613865	0.999862204664188
B3GALT6	117.534658687856	0.343932980841426	0.246444990395739	1.39557708310135	0.16284188747878	0.999862204664188
B3GAT1	41.517372740411	0.295081624354999	0.376323797908715	0.78411630089516	0.4329718713367	0.999862204664188
B3GAT2	1.37937996357041	-0.402757104317632	1.59416864296567	-0.252643975965035	0.800543344213216	0.999862204664188
B3GAT3	589.598313757648	0.191290197727926	0.229313797029738	0.834185296330508	0.40417657549171	0.999862204664188
B3GLCT	319.772822357317	0.106826476031875	0.176482044010677	0.605310736458903	0.544972548962149	0.999862204664188
B3GNT2	276.352995276029	-0.450085052285055	0.362350783298611	-1.24212523618072	0.214190358792543	0.999862204664188
B3GNT3	46.4430321887722	0.0438731284559907	0.375393943672941	0.116872233011343	0.906961302177473	0.999862204664188
B3GNT5	110.458890654327	-0.171331351217768	0.397063210771782	-0.43149641308936	0.666107460149087	0.999862204664188
B3GNT6	37.0926970535777	-0.115954272224552	0.457898085242488	-0.253231616295462	0.800089236262207	0.999862204664188
B3GNT7	19.0154083720423	0.229711140216056	0.560015438338986	0.410187156442299	0.681668661710685	0.999862204664188
B3GNT8	24.9355318048279	-0.122107342232067	0.412551892373754	-0.295980565085962	0.76724492359902	0.999862204664188
B3GNT9	258.253264093748	-0.201535749864418	0.251381112695585	-0.801713970088402	0.422718432848829	0.999862204664188
B3GNTL1	314.514736489716	0.159206542628702	0.231335538055273	0.688206161349335	0.491322964489262	0.999862204664188
B4GALNT1	127.389917308259	-0.267734868533886	0.333658452538131	-0.802421957235713	0.422308915990407	0.999862204664188
B4GALNT4	27.6166108217787	0.977746870696152	0.348553542577181	2.80515545321032	0.00502923178439509	0.999862204664188
B4GALT1	563.067495255203	-0.0768414208115583	0.338605660693184	-0.226934838166174	0.820474411735266	0.999862204664188
B4GALT2	605.846673351305	-0.176668544731905	0.187066970134182	-0.944413354239831	0.344958459908874	0.999862204664188
B4GALT3	285.872058592074	0.414462825552599	0.23648442774689	1.7526009196521	0.0796705333187502	0.999862204664188
B4GALT4	154.6701703969	-0.155118143657936	0.257747803480756	-0.601821398914532	0.547293029351579	0.999862204664188
B4GALT5	251.548486425818	0.0240228341799525	0.279739995619007	0.0858755793099766	0.931565324668907	0.999862204664188
B4GALT6	61.5435415741458	-0.0917152011985024	0.316528770313946	-0.28975312767789	0.772005108881775	0.999862204664188
B4GALT7	127.24237710729	-0.350815609111445	0.209759168230859	-1.67246853651394	0.0944319671535383	0.999862204664188
B4GAT1	657.948346851073	0.220837856435357	0.257363826492972	0.858076519317636	0.390850212045593	0.999862204664188
B9D1	123.073107689555	0.576049784873424	0.385935605897642	1.49260595827534	0.135540362779859	0.999862204664188
B9D2	175.284742328717	0.220223963556766	0.287386184028266	0.766299758985998	0.443497961693184	0.999862204664188
BAALC	31.2888230807746	0.0956960356175116	0.401337521731956	0.238442783033441	0.811537688069529	0.999862204664188
BAAT	44.2050969597426	0.780507445295689	0.484352262287438	1.61144585473722	0.107082579632422	0.999862204664188
BABAM1	651.340705296758	0.0546601503926148	0.198557043897597	0.275286886426477	0.783095838523067	0.999862204664188
BABAM2	431.17122858502	0.152185187056076	0.160736153647654	0.946801224257718	0.343740077831952	0.999862204664188
BAC5	3.51932093571322	-4.28679122986973	1.69244716715591	-2.53289515505143	0.0113124783440577	0.999862204664188
BACE1	923.624701136803	0.368009834683677	0.299704599953207	1.22790852973606	0.219481307149992	0.999862204664188
BACE2	192.204899997099	0.0294345384196773	0.206942852428746	0.142235105364715	0.886894303597011	0.999862204664188
BACH1	385.461581468344	0.022197301172869	0.345650914468497	0.0642188411594439	0.948795975283975	0.999862204664188
BACH2	43.0696846982958	0.231718324453302	0.316260401837397	0.732682065497527	0.4637523649764	0.999862204664188
BAD	691.193386096628	0.117906425083774	0.247673851427254	0.476055200839014	0.634035051911552	0.999862204664188
BAG1	2007.72447832004	0.120693533093998	0.129901318582402	0.92911707449249	0.352828416644081	0.999862204664188
BAG2	160.874510222999	0.207410572514428	0.23872681654772	0.868819747667384	0.38494573007133	0.999862204664188
BAG3	1701.47018649183	0.0734401963739368	0.258775582449645	0.283798786882172	0.776564584248815	0.999862204664188
BAG4	374.549936027448	-0.0236786030199489	0.201323709973757	-0.117614577155545	0.906373054218151	0.999862204664188
BAG5	466.793815166647	0.0687363493371302	0.286488021014815	0.239927481413178	0.810386475911906	0.999862204664188
BAG6	3527.40369264345	0.21810430805108	0.197165516639026	1.10619905432241	0.268640372099538	0.999862204664188
BAHCC1	550.814685686837	-0.122191857556678	0.252667311006732	-0.483607701644564	0.62866430790291	0.999862204664188
BAHD1	452.342891698156	0.239962781297386	0.260426306800602	0.921422970841097	0.356829640430763	0.999862204664188
BAIAP2	643.188246157905	0.20959977514042	0.2018962262423	1.03815598261294	0.299197441631425	0.999862204664188
BAIAP2L1	800.091819363263	-0.0173847578722812	0.307852928404348	-0.0564709842533876	0.954966609839138	0.999862204664188
BAIAP3	6.9187096716866	1.0598414930442	0.669255209286652	1.58361336353866	0.113281730970799	0.999862204664188
BAK1	673.173199395364	0.273659020517185	0.371220474983319	0.737187302315376	0.461008454124147	0.999862204664188
BAMBI	10.3949445234107	-0.277508505137215	0.59792123615122	-0.464122175896477	0.642560214538197	0.999862204664188
BANF1	3497.71132494492	0.251136851190335	0.249572124778707	1.00626963613431	0.314285882471745	0.999862204664188
BANK1	41.2605141697751	0.104356902909556	0.445381980969044	0.234308767235038	0.814745280083896	0.999862204664188
BAP1	1466.31530117295	0.253486600588597	0.19129188041008	1.32512995347836	0.185128052883172	0.999862204664188
BARD1	5.87180133907314	-0.370289367352721	0.81268516739557	-0.455636920923997	0.648651088812046	0.999862204664188
BARX1	5.64438944605572	0.662279353696654	0.675274061422847	0.98075639437592	0.326712886419169	0.999862204664188
BASP1	98.26429464736	-0.000825204365732109	0.29962321173833	-0.00275414031157501	0.997802516745201	0.999862204664188
BATF	11.0255205810725	1.00267668271437	0.6543443850306	1.53233787230784	0.125439079982947	0.999862204664188
BATF2	11.7441759353534	0.404981194871604	0.46613507077002	0.868806533270723	0.384952959047389	0.999862204664188
BATF3	60.8166613708225	-0.0795939594868638	0.342968490747534	-0.23207367916913	0.816480787809136	0.999862204664188
BAX	251.701468013742	-0.0685261459387498	0.255029313999051	-0.268699095269514	0.788161248059552	0.999862204664188
BAZ1A	394.106571176265	-0.152785353592227	0.413957035170136	-0.369085051373585	0.712064330855455	0.999862204664188
BAZ1B	1626.32505072821	-0.0306946390088056	0.127085596218775	-0.241527284932948	0.809146472003005	0.999862204664188
BAZ2A	1100.32443815231	0.0421374819104261	0.200818514400759	0.209828670609202	0.83380139524635	0.999862204664188
BAZ2B	275.914076048774	-0.176444219924048	0.370695912986201	-0.475981023105092	0.634087897595818	0.999862204664188
BBC3	289.313224255336	0.214293756922743	0.335894856669828	0.637978678945315	0.523487559250091	0.999862204664188
BBIP1	160.486671035934	-0.111174515434947	0.297607810470279	-0.373560476317033	0.708731343728432	0.999862204664188
BBLN	3940.07880087582	0.013199624375934	0.325086455821963	0.0406034276099246	0.967612051574342	0.999862204664188
BBOF1	6.70878251398474	-0.0227762029378924	0.786496613161829	-0.0289590604164572	0.976897241943616	0.999862204664188
BBS1	525.511613274856	0.205672744214719	0.237025456063789	0.867724284261551	0.38554528838641	0.999862204664188
BBS10	173.794602017276	-0.0618322946736363	0.355857921378895	-0.173755566362119	0.86205756601226	0.999862204664188
BBS12	97.673758840879	-0.412353119411226	0.236150694371302	-1.74614400566987	0.0807859317870898	0.999862204664188
BBS2	347.434449087327	0.0261245696584603	0.242003736656063	0.107951100340193	0.914034481715828	0.999862204664188
BBS4	697.71573610316	-0.0345223028146726	0.12468559377274	-0.276874831887917	0.781876218629005	0.999862204664188
BBS5	72.1327305624656	-0.134821681781917	0.275879521435865	-0.488697678900605	0.625055747306576	0.999862204664188
BBS7	38.5151268741569	-0.332578723707106	0.347889572184166	-0.95598934345478	0.339077618425628	0.999862204664188
BBS9	119.944358964459	-0.444766794156022	0.197086888791864	-2.25670412112357	0.0240265691724561	0.999862204664188
BBX	468.46022322031	-0.177356343158106	0.335289388040268	-0.528964976179938	0.596829746225425	0.999862204664188
BCAM	27523.0714177447	-0.0418016080565747	0.173570140693654	-0.240834096749125	0.80968370187908	0.999862204664188
BCAP29	341.908942366477	-0.101425446919619	0.298673520406127	-0.339586337555815	0.734168068392267	0.999862204664188
BCAP31	5335.20912677123	0.297255047119827	0.252947547262437	1.17516477363357	0.239928800407751	0.999862204664188
BCAR1	1175.61651501683	0.235644293734008	0.206943311782148	1.13869006784851	0.254832446797001	0.999862204664188
BCAR3	123.279174726705	-0.329761452112259	0.392683607556803	-0.839763732853446	0.401040871730513	0.999862204664188
BCAS1	6.97386222072235	-0.115278040310861	0.63720014187935	-0.180913393978321	0.856435555455911	0.999862204664188
BCAS2	369.269429737588	-0.178572114109949	0.307482753122228	-0.580754895345185	0.561405658134714	0.999862204664188
BCAS3	297.631708139989	0.197677727810522	0.180096263585879	1.09762259290993	0.27236932316307	0.999862204664188
BCAS4	101.585668931815	0.329354901607168	0.326684418593687	1.00817450377639	0.31337069557206	0.999862204664188
BCAT2	449.463919426066	0.138883908739534	0.30510493174022	0.45520047135058	0.648965021436305	0.999862204664188
BCDIN3D	74.1651457409127	0.0409849940118928	0.227323927971916	0.180293356610291	0.856922270871246	0.999862204664188
BCHE	559.994160857804	-0.613890242789293	0.390664756494622	-1.57139908984276	0.116089977269422	0.999862204664188
BCKDHA	6548.54360317377	0.201029508222517	0.356294945616367	0.564222172376734	0.572602939993065	0.999862204664188
BCKDHB	833.54378447253	0.424355773295447	0.357771486676221	1.18610842143349	0.235579485224458	0.999862204664188
BCKDK	424.974373399842	0.145503905671632	0.26252336321468	0.554251263163367	0.579406899491606	0.999862204664188
BCL10	281.704872965022	-0.243175324076632	0.258582060227583	-0.940418387349102	0.347002994189079	0.999862204664188
BCL2	2227.61082277704	0.118396480737186	0.285271244624358	0.415031248218127	0.678119027954234	0.999862204664188
BCL2A1	424.508986161987	-0.832107578289669	0.837652893866495	-0.993379936227248	0.320524835466395	0.999862204664188
BCL2L1	1079.90132807715	0.364665320052292	0.202582583268501	1.80008228826349	0.0718476458452415	0.999862204664188
BCL2L11	105.252631361252	0.322267710436533	0.202427347520155	1.59201666367953	0.111380960401141	0.999862204664188
BCL2L12	134.175714927033	0.0701699474325227	0.266824830152739	0.262981325210083	0.79256497296568	0.999862204664188
BCL2L13	5209.52705719798	0.302883480133068	0.304561132244916	0.994491575141314	0.319983604989627	0.999862204664188
BCL2L14	13.1987893524332	-1.22688242225781	0.759996481072818	-1.61432645125663	0.106456635572324	0.999862204664188
BCL2L15	22.7429094475451	0.136147608013678	0.42188547608881	0.322712242374084	0.746913179745151	0.999862204664188
BCL3	383.978174918321	0.906053186651435	0.419425004058222	2.16022692468202	0.0307551067905689	0.999862204664188
BCL6	1463.34395074267	0.372405065406752	0.318977443980528	1.16749655009928	0.24300990071386	0.999862204664188
BCL6B	791.358464982949	0.459399087767667	0.308918644538079	1.48711997767114	0.136983126035283	0.999862204664188
BCL7A	125.926800543424	0.387908991997703	0.258395327691255	1.50122293411279	0.13329791002062	0.999862204664188
BCL7B	536.445291297661	0.181790887938887	0.167627105174431	1.08449577858973	0.278145037675455	0.999862204664188
BCL7C	996.953631287978	0.0604392312932403	0.217357473944475	0.278063736187327	0.780963432688021	0.999862204664188
BCL9	166.126889304659	-0.0171522961538234	0.216966128908158	-0.0790551789818032	0.936988733873199	0.999862204664188
BCL9L	2897.06013010874	0.204782857801297	0.333286043294226	0.614435743474904	0.538927422207786	0.999862204664188
BCLAF1	1049.78951616055	-0.242040031766173	0.358192947384251	-0.675725285865342	0.499215078723843	0.999862204664188
BCLAF3	161.654518062876	-0.15456546631783	0.386971492061613	-0.399423392907767	0.689581260085448	0.999862204664188
BCO1	15.1395789388569	-0.872631671039108	0.520122537397336	-1.67774247085256	0.0933973844566911	0.999862204664188
BCO2	793.495880284376	0.101088899218267	0.388647720006928	0.260104186939433	0.794783408345468	0.999862204664188
BCOR	199.204812839641	0.22635779585647	0.255015250068665	0.887624547141871	0.374742744958982	0.999862204664188
BCORL1	289.98793970081	0.163861117400603	0.28021183064689	0.584775871248252	0.558698430517935	0.999862204664188
BCR	591.179572923306	0.601588097308573	0.230060155075735	2.61491650786088	0.00892492692878481	0.999862204664188
BDH1	697.748483108458	0.990009086582642	0.743214864318217	1.33206308715424	0.182839458726094	0.999862204664188
BDH2	377.816816755299	-0.0436936228677295	0.187265895994176	-0.233323973037185	0.81550984447239	0.999862204664188
BDKRB1	17.7946485292368	0.216249616399749	0.487881995969843	0.443241640778062	0.657590962604242	0.999862204664188
BDKRB2	62.4698825895161	-0.067818164594112	0.382596600727313	-0.177257624519377	0.859306034390093	0.999862204664188
BDP1	575.373800943832	-0.0833268553050869	0.349416853760286	-0.238474058730585	0.811513433166469	0.999862204664188
BEAN1	6.33548133659311	0.0841731196739432	0.635097691311162	0.132535704074388	0.894560584336442	0.999862204664188
BECN1	1286.03514962301	-0.0765057687999905	0.22511383413972	-0.339853697096671	0.733966707627837	0.999862204664188
BEGAIN	21.8271348611598	-0.810477833844852	0.415031766174274	-1.95280915799715	0.0508422129727524	0.999862204664188
BEND3	56.9698646344728	0.0274649469582656	0.233614457339664	0.117565270878475	0.906412123883711	0.999862204664188
BEND5	86.7370399828178	0.0966046602607761	0.235579623214246	0.410072225019733	0.681752966703522	0.999862204664188
BEND7	361.328977885285	-0.124187874126205	0.311178741801896	-0.39908855408017	0.689827955708562	0.999862204664188
BEST1	1.28455608455402	-1.23679136672873	1.33273467094655	-0.928010198646906	0.353402279361364	0.999862204664188
BEST2	2.37824253770932	1.11056390185614	0.92280228225887	1.20346895885179	0.228794896507844	0.999862204664188
BEST3	3.66151878037181	-0.536780994064064	1.19448684147107	-0.449382090641525	0.653156048465479	0.999862204664188
BET1	537.691866212416	-0.139161445852997	0.225254447340405	-0.61779666282325	0.536709383546228	0.999862204664188
BET1L	822.154858315197	0.117054390773893	0.211076918467263	0.554557985893884	0.579197033208171	0.999862204664188
BEX2	350.141840310805	-0.0419381589016505	0.179054575360932	-0.234219979115938	0.81481420526579	0.999862204664188
BEX3	529.755816817355	-0.318294966488551	0.272720885806938	-1.1671088759732	0.243166403833438	0.999862204664188
BEX4	85.759389650711	-0.13138247576099	0.257279634695018	-0.510660223521896	0.609588997816508	0.999862204664188
BEX5	1.76644835800034	0.551756471222981	1.50244490059988	0.367239072130154	0.713440696954806	0.999862204664188
BFAR	1155.66463898161	0.300152379346145	0.188453035108474	1.59271714129399	0.111223660385194	0.999862204664188
BFSP2	9.6790356224107	-1.5215559682028	0.725641012589085	-2.09684395149317	0.0360073914434023	0.999862204664188
BGLAP	7.54781813147731	-1.7218343292483	0.816106515526441	-2.10981568764662	0.0348742346769401	0.999862204664188
BGN	3320.97017899408	-0.234532769083365	0.280199231935076	-0.837021455996382	0.402580507735573	0.999862204664188
BHLHE40	184.529984993697	0.00118805984856876	0.514367026115942	0.00230975118591869	0.998157086828101	0.999862204664188
BHLHE41	678.69210135462	-0.165260246897228	0.362673142333056	-0.455672691487763	0.64862536226777	0.999862204664188
BICC1	215.131188967334	-0.357505788488606	0.440617283870661	-0.811374863346369	0.41715042989298	0.999862204664188
BICD1	37.5524434439026	-0.361042328714875	0.452616537901541	-0.797678163481983	0.425057278946976	0.999862204664188
BICD2	967.553583880336	-0.0278947908212049	0.162769821357807	-0.171375692302848	0.863928366748081	0.999862204664188
BICDL1	248.975466069872	0.203560636081656	0.235640030898029	0.863862711721276	0.387663312846023	0.999862204664188
BICRA	315.069026661513	0.217876830905163	0.191398681842942	1.13834028953213	0.254978416606319	0.999862204664188
BICRAL	335.43252960982	-0.148639375998514	0.202882785331538	-0.732636708213647	0.463780035965437	0.999862204664188
BID	796.201356036415	0.0329963609144315	0.195038707865398	0.16917852499927	0.865656220869945	0.999862204664188
BIN1	1277.38947822918	0.0589161572523664	0.263517221462361	0.223576117437098	0.823087148790727	0.999862204664188
BIN2	75.7334792063929	0.0816112190310096	0.301786096289732	0.270427365721508	0.786831489310577	0.999862204664188
BIN3	215.796994826893	0.163385429652017	0.214143293721455	0.762972432209524	0.445479836934736	0.999862204664188
BIRC2	577.240495328032	-0.198239344911758	0.273043028418531	-0.726037013506488	0.467816080194452	0.999862204664188
BIRC3	570.652227793767	-0.309511930523815	0.306924904278801	-1.00842885738156	0.313248625168935	0.999862204664188
BIRC5	39.0386364796536	-0.379150530593913	0.385446643184521	-0.983665410759345	0.325280052108826	0.999862204664188
BIRC6	696.598006693755	-0.230921732594844	0.280705084473702	-0.822648912925115	0.410707674780927	0.999862204664188
BIVM	288.015811530142	-0.160027807764901	0.251397844239844	-0.636552028712814	0.524416680746288	0.999862204664188
BLK	2.65813446262037	0.623936261016365	0.909308463489757	0.686165680919557	0.492608636562243	0.999862204664188
BLM	21.3082306275342	-0.329546116351348	0.380228678045101	-0.866705052458612	0.386103636420116	0.999862204664188
BLMH	1559.60274936786	-0.0441327840053196	0.165144421631039	-0.2672375098683	0.789286297292091	0.999862204664188
BLNK	56.856712941796	-0.521616967975472	0.418087558188532	-1.24762614375684	0.212167999712945	0.999862204664188
BLOC1S1	1498.54755500987	0.298759737913418	0.351699653305482	0.849474075693553	0.395617549614693	0.999862204664188
BLOC1S2	567.139763458252	-0.188226978072595	0.245316751995115	-0.767281388416324	0.442914231654283	0.999862204664188
BLOC1S3	100.907006779893	0.329691825686422	0.252779466894247	1.30426663896855	0.192142685794529	0.999862204664188
BLOC1S4	62.1418585936411	0.325343489039792	0.305706777397673	1.06423381192029	0.287222793397821	0.999862204664188
BLOC1S5	304.937004315662	0.0475313774318777	0.228332265486172	0.208167590027946	0.835098113654115	0.999862204664188
BLOC1S6	694.159970093932	-0.165333532570119	0.302239468460872	-0.547028266731891	0.584359312539863	0.999862204664188
BLVRA	164.316888827725	0.169575285134664	0.259789362406805	0.652741450087266	0.513922975437353	0.999862204664188
BLVRB	1002.41613302273	0.329117374843071	0.336724963537608	0.977407114059463	0.328367642441007	0.999862204664188
BLZF1	560.664692031985	-0.0962031621597492	0.343095868800378	-0.280397320131309	0.779172692847116	0.999862204664188
BMERB1	42.3315155292156	0.252757809384608	0.321908016596821	0.785186439457886	0.432344264973591	0.999862204664188
BMF	736.332363696381	0.380808241586313	0.299309930738085	1.27228735995246	0.203271037975127	0.999862204664188
BMI1	566.693143097441	-0.17491375075146	0.310831635268096	-0.562728277643281	0.573619925680841	0.999862204664188
BMP1	1789.80247762593	-0.0216492367104701	0.190476991872888	-0.113658014532891	0.909508896320127	0.999862204664188
BMP2	35.2602375038015	0.164302600817866	0.324972436768179	0.505589343058876	0.613144964394163	0.999862204664188
BMP2K	466.426528358503	-0.138262369090347	0.279537172011777	-0.49461174732254	0.62087420833132	0.999862204664188
BMP3	18.1707493767757	-0.404286424707194	0.910620988367891	-0.443967830602936	0.657065842242718	0.999862204664188
BMP4	203.000268250933	-0.369698467401325	0.315009412723349	-1.17361085881585	0.240550929757322	0.999862204664188
BMP5	47.3915726675413	-0.158603804519188	0.490178341291224	-0.32356346896396	0.746268548822781	0.999862204664188
BMP6	262.545641280053	-0.344026412738257	0.235051037565243	-1.46362431028523	0.143296626484374	0.999862204664188
BMP7	92.3032983864132	-0.350908193080514	0.410383828613108	-0.855073150095626	0.392510652757189	0.999862204664188
BMPER	184.426927805432	-0.0759255487552281	0.396553788818464	-0.191463430425035	0.848162528796541	0.999862204664188
BMPR1A	572.957103450497	-0.285816443385778	0.352552420529455	-0.810706229038353	0.417534395330885	0.999862204664188
BMPR2	31.8402313094596	0.0237600136046676	0.397191720081384	0.059820012360276	0.952298986559591	0.999862204664188
BMS1	692.133668532546	-0.134585623516086	0.325757752221506	-0.413146341409463	0.679499398729776	0.999862204664188
BMT2	153.573172113996	-0.453776293684388	0.302996494856697	-1.49762885507637	0.13422970552139	0.999862204664188
BMX	68.4055576653971	0.0783140194261397	0.466156306350913	0.167999485063678	0.866583684181256	0.999862204664188
BNC2	414.433473193119	-0.353269510459109	0.266085035237734	-1.32765643939156	0.184291630237271	0.999862204664188
BNIP1	86.6687954894796	0.139022622332601	0.242856559765056	0.572447466385483	0.567018866385646	0.999862204664188
BNIP2	776.962929038369	-0.176406874143015	0.315943120235747	-0.558350104320633	0.576605337186196	0.999862204664188
BNIP3	4622.8012456867	0.483098425389352	0.397038509174258	1.21675458230507	0.223697605003508	0.999862204664188
BNIP3L	4477.02093243122	-0.0544889235751365	0.224365993943546	-0.242857318158682	0.808115930962696	0.999862204664188
BNIPL	34.2396207798436	-0.282996673134341	0.309186699257739	-0.915293813782183	0.360037405849681	0.999862204664188
BOC	432.41452702634	0.192280767319316	0.262006577084082	0.73387763566565	0.463023318539887	0.999862204664188
BOD1	318.178738866276	0.0810810504429759	0.213653076248684	0.379498633329298	0.704317618960592	0.999862204664188
BOD1L1	284.117399567726	0.00559983269404151	0.284684032359607	0.0196703434598254	0.98430634869181	0.999862204664188
BOK	598.617818517809	0.214151742629853	0.206529336729664	1.03690713397374	0.299779138869159	0.999862204664188
BOLA1	198.0461983211	0.224703454287824	0.290397231632115	0.773779601909173	0.43906113711299	0.999862204664188
BOLA2B	546.256986606243	0.212683161965464	0.270388153412921	0.786584616525956	0.431525067510424	0.999862204664188
BOLA3	937.830638476307	0.315693538001478	0.441311553467453	0.715352987070075	0.474390954688046	0.999862204664188
BOP1	400.381048687911	0.146600182405115	0.222590865372813	0.658608259416116	0.51014735772138	0.999862204664188
BORA	53.6112152387498	-0.527350744183473	0.24474204436816	-2.15472067966463	0.031183698545437	0.999862204664188
BORCS5	199.669858010505	0.271918415861627	0.214058156258645	1.27030158819583	0.203977222691029	0.999862204664188
BORCS6	182.037457579628	0.121981732547004	0.190601402322117	0.639983394984967	0.522183394770649	0.999862204664188
BORCS7	231.389634578558	0.0435942004626316	0.236135529208413	0.184615168283954	0.853530887883055	0.999862204664188
BORCS8	179.180153032217	0.0601656190012079	0.321378443278052	0.187211122150945	0.851495104793702	0.999862204664188
BPGM	118.538728206986	0.147016761647198	0.286888996605367	0.51245172657991	0.608334897099554	0.999862204664188
BPHL	1207.0183989767	0.182741162553499	0.346816307343054	0.526910524921599	0.598255724620269	0.999862204664188
BPI	57.8622938656898	-0.36959786126743	0.519404177410208	-0.71158045572578	0.47672461315858	0.999862204664188
BPNT1	497.511418985061	-0.0629887045432089	0.232397482179097	-0.271038670266947	0.786361290445637	0.999862204664188
BPNT2	1816.88828467086	-0.0489182768834504	0.272675278118586	-0.179401217525029	0.857622675449864	0.999862204664188
BPTF	414.960785449526	-0.190047654173798	0.291664071635701	-0.651597754594793	0.514660696640362	0.999862204664188
BRAF	290.462589924996	-0.088070798904879	0.253975739179799	-0.346768550371382	0.728765205927	0.999862204664188
BRAT1	608.568995436254	0.257682547307959	0.263711689070807	0.977137373833934	0.32850114724952	0.999862204664188
BRCA1	22.4126208268889	-0.738613096898325	0.375438622627214	-1.96733381272741	0.0491447393429925	0.999862204664188
BRCA2	34.7557059341277	-0.440387118360638	0.501037376961368	-0.878950630452852	0.379428044813426	0.999862204664188
BRCC3	702.718021637565	-0.116060271203682	0.326915951925957	-0.355015625636918	0.722577885176431	0.999862204664188
BRD1	607.953409301843	0.301527916146126	0.204006447679889	1.47803130526178	0.139399399233374	0.999862204664188
BRD2	3501.22488995971	0.166722001436906	0.160236854329226	1.04047225674036	0.298120546889489	0.999862204664188
BRD3	803.888690489637	-0.0646785209814504	0.159164867062196	-0.406361794378757	0.684476787369809	0.999862204664188
BRD3OS	126.075397745547	0.0772302465933007	0.33811204442228	0.228416135619366	0.819322746577571	0.999862204664188
BRD4	1076.56333283729	0.279985295500221	0.179812781917274	1.55709339744842	0.119448312409279	0.999862204664188
BRD7	882.580359727922	-0.136031815148021	0.215425202049779	-0.63145729401051	0.527741564261146	0.999862204664188
BRD8	1557.15610129513	-0.115986148831837	0.167375161330209	-0.692971095054013	0.488327691278086	0.999862204664188
BRD9	1444.67580405886	0.236739821519651	0.180335360236651	1.31277538253719	0.189258647585406	0.999862204664188
BRF1	1115.29200453318	0.155233197633019	0.188324403966699	0.824286148599563	0.40977698709643	0.999862204664188
BRF2	143.509414599778	0.152633903130606	0.178849649458083	0.853420197317071	0.393426324972525	0.999862204664188
BRI3	1689.15610054259	0.293327475589788	0.247298939479637	1.18612508491547	0.235572905507111	0.999862204664188
BRICD5	4.19302288269026	1.40391186880176	0.754208359439452	1.8614376932194	0.0626823917860604	0.999862204664188
BRINP2	24.5077387907962	-0.373031538034132	0.390821278446338	-0.954481136536561	0.33984015327385	0.999862204664188
BRIP1	18.8023618105456	-0.309482065875682	0.466160568276835	-0.663895848204588	0.506756973723011	0.999862204664188
BRIX1	391.109469811773	0.0808223261732912	0.339262718266835	0.23822931852395	0.811703238720469	0.999862204664188
BRK1	3099.8077843543	0.0160674344623627	0.220966954157842	0.072714196218161	0.942033551506964	0.999862204664188
BRME1	78.4867218273687	0.335070478723097	0.398678874226479	0.840452053982554	0.400654973573887	0.999862204664188
BRMS1	404.518602677084	0.0944062069643271	0.177755779461493	0.531100632847655	0.595349045711726	0.999862204664188
BRMS1L	300.319546805666	-0.223867098770495	0.315904478495425	-0.708654400332401	0.478538968686392	0.999862204664188
BROX	736.970716234026	-0.343017627788215	0.36318112272237	-0.944480883854836	0.34492396593255	0.999862204664188
BRPF1	818.566846983243	0.294643184916383	0.24308997218164	1.21207461694974	0.225483819149709	0.999862204664188
BRPF3	321.728887835663	0.0891452949798914	0.266564317005966	0.334423211557969	0.738060226406777	0.999862204664188
BRSK1	15.7084525963449	0.254510966917383	0.419002039396147	0.607421785545903	0.543571034332328	0.999862204664188
BRSK2	105.477135205403	0.607745382476311	0.376842512510685	1.61273041734929	0.106803089150585	0.999862204664188
BRWD1	406.466904309092	-0.408562052916409	0.282645881421751	-1.4454909120249	0.148320043874623	0.999862204664188
BRWD3	153.720475945901	-0.318349529664213	0.334080802706402	-0.952911771898446	0.340634775092779	0.999862204664188
BSCL2	867.258521320744	0.18690720344767	0.277590743186444	0.673319294808521	0.500744180144832	0.999862204664188
BSDC1	897.924398399298	0.106147018795833	0.186147757588591	0.570229908599978	0.568521773118931	0.999862204664188
BSG	29761.3767721684	0.197965525841979	0.400758107928883	0.493977593778613	0.621322003597126	0.999862204664188
BST-2A	47.5850615617538	-0.304295065780649	0.419594472115226	-0.725212284724966	0.468321807524616	0.999862204664188
BST-2B	119.045992125803	-0.455200068777214	0.404464539746625	-1.12543875678786	0.260403155525315	0.999862204664188
BTAF1	376.824940810158	-0.0166318416269626	0.343695790323865	-0.0483911706084338	0.96140449589657	0.999862204664188
BTBD1	620.158820498788	-0.0547388205367841	0.260920401816069	-0.209791262606483	0.833830592749417	0.999862204664188
BTBD10	224.128705548812	-0.296815820336697	0.308735300690549	-0.961392557549486	0.336354824970465	0.999862204664188
BTBD11	20.3484669545538	0.143334476831815	0.370117485703071	0.387267509287054	0.698558176344241	0.999862204664188
BTBD16	2.43425998108757	1.4340015262503	0.949579820647834	1.51014321815725	0.131006883739053	0.999862204664188
BTBD19	68.5830534661851	-0.0573697629276189	0.249477577763178	-0.229959595736008	0.818123166284923	0.999862204664188
BTBD2	1521.79998298596	0.112212115371234	0.193968187442695	0.578507830849248	0.562921312007476	0.999862204664188
BTBD3	218.3444428124	-0.6279574104065	0.27743553310972	-2.26343541278887	0.0236088618266222	0.999862204664188
BTBD6	531.232678943993	0.223401409378791	0.198209088456919	1.12709972644543	0.259700319005838	0.999862204664188
BTBD7	428.730646223749	-0.117000014320022	0.260775711859878	-0.448661470370711	0.653675883062737	0.999862204664188
BTBD8	136.674140826056	-0.272772683382724	0.42518914421633	-0.6415325675482	0.521176728497953	0.999862204664188
BTBD9	434.396984723454	0.216183311805483	0.233136696269451	0.927281355808638	0.353780471898583	0.999862204664188
BTC	2744.84445853445	-0.809922642116345	0.446277881183979	-1.81483931035886	0.0695486073508278	0.999862204664188
BTD	964.153929129811	-0.0822266805379656	0.27074465933044	-0.303705641844662	0.761352159347838	0.999862204664188
BTF3	5001.63483930162	0.0694127375756841	0.217712469746194	0.318827569484671	0.749857271004848	0.999862204664188
BTF3L4	699.8367124508	-0.0424783849407476	0.20824315498262	-0.203984543666239	0.838365577338737	0.999862204664188
BTG1	4063.38430506092	-0.0289596221355632	0.181120596051921	-0.159891380477025	0.872966638547578	0.999862204664188
BTG2	619.81889743813	0.745784362557076	0.291847006934582	2.55539493240116	0.0106067377289753	0.999862204664188
BTG3	1087.37639646963	-0.265808464320801	0.245051839644437	-1.08470299470709	0.278053221083025	0.999862204664188
BTK	67.1404387889243	-0.368199037514246	0.376951562298153	-0.976780770636562	0.328677697899576	0.999862204664188
BTNL9	1698.25717937451	-0.0977738403196994	0.24945454816305	-0.391950521807251	0.695094772472182	0.999862204664188
BTRC	369.639667918091	-0.0891517697112978	0.201735462711593	-0.441924134274557	0.658544105656491	0.999862204664188
BUB1	23.8827388977099	-1.18527581406691	0.430717723457571	-2.75186218145878	0.00592574533309791	0.999862204664188
BUB1B	35.988226052842	-0.707483516037513	0.425595350031132	-1.66233845361741	0.0964449317378018	0.999862204664188
BUB3	786.214482844753	0.133205304760922	0.140724250801755	0.946569649523839	0.343858115599222	0.999862204664188
BUD13	215.331361050285	0.0591478629744833	0.17477447252993	0.338423924949075	0.735043747156035	0.999862204664188
BUD23	648.927190078457	0.0995484588433954	0.223660666943566	0.445087015986202	0.65625687157922	0.999862204664188
BUD31	1038.34805302621	0.194811310587283	0.225717868166149	0.863074386489791	0.388096569552587	0.999862204664188
BYSL	436.783235118988	0.344530621636809	0.194075107582232	1.77524374933466	0.0758576488503746	0.999862204664188
BZW1	4145.6756825069	-0.236520627844424	0.368088147781787	-0.642565182469933	0.520506281356378	0.999862204664188
BZW2	527.800485530599	0.548887920740271	0.280973194409255	1.9535241498546	0.0507575185398065	0.999862204664188
C11H17orf100	44.0442186426506	0.0706005682406917	0.331279960759075	0.213114515224289	0.831237643191641	0.999862204664188
C11H17orf107	46.7191456490913	0.0362123236843897	0.379080586816367	0.095526716333621	0.923896470723053	0.999862204664188
C11H17orf113	21.3164861775827	0.470402074116286	0.42163372197229	1.11566520798164	0.264565468516749	0.999862204664188
C11H17orf49	449.642575183204	0.148023399978913	0.226350706409776	0.653955988592928	0.513140160912392	0.999862204664188
C11H17orf50	7.5244960118504	-0.437929601390495	0.614493955595979	-0.712667061087298	0.476051803632253	0.999862204664188
C11H17orf58	274.446053250036	-0.00917759768915552	0.342373363815137	-0.0268058168628764	0.978614613700767	0.999862204664188
C11H17orf64	0.341746357006203	-1.93642611221493	3.08546826316275	-0.627595537226496	0.530268932965145	0.999862204664188
C11H17orf67	1.88487265231579	-0.289471145730488	1.00572729876798	-0.287822699140306	0.773482460878759	0.999862204664188
C11H17orf75	474.534420551996	-0.122667971663212	0.240710000255333	-0.509608954896314	0.610325448956156	0.999862204664188
C11H17orf80	325.468078199121	0.13190637744596	0.179573460943026	0.734553851962624	0.46261125183136	0.999862204664188
C11H17orf97	1.10178589347623	0.815356026982343	1.34272093725186	0.607241612431491	0.54369058029062	0.999862204664188
C12H1orf112	50.6822532336761	-0.0378982585623631	0.321142796919506	-0.118010613739103	0.906059248103227	0.999862204664188
C12H1orf115	1745.97201148492	0.264773168617016	0.273910227734954	0.966642139676585	0.333722961022589	0.999862204664188
C12H1orf158	0.658687442731789	-0.81423496600942	2.1480892353622	-0.379050810648528	0.704650132751298	0.999862204664188
C12H1orf159	184.380555247774	0.405637472015752	0.243998467987656	1.6624590939492	0.0964207587099167	0.999862204664188
C12H1orf167	6.22710384414161	0.467919544325522	0.686986447951657	0.681119031853813	0.495796175474276	0.999862204664188
C12H1orf174	312.835240021835	0.242698091135515	0.223335990998118	1.08669493909542	0.277171651378341	0.999862204664188
C12H1orf21	656.394315194522	-0.439558782671404	0.244347070067946	-1.79891161596157	0.0720326628270851	0.999862204664188
C12H1orf53	178.923696298523	-0.09522836081156	0.256191583684964	-0.371707608196299	0.710110559744641	0.999862204664188
C12H1orf74	100.241905959876	0.247900213334559	0.286846006107886	0.864227522977334	0.387462915569946	0.999862204664188
C13H20orf204	5.33368671954698	0.150216790029564	0.6454513097467	0.232731404772445	0.815969981238418	0.999862204664188
C13H20orf27	1101.15133981293	0.0746256659363616	0.304685544905321	0.244926834187526	0.806513083703798	0.999862204664188
C13H20orf96	26.3076924767991	0.299024341671502	0.488676041734689	0.611907104367206	0.54059922095258	0.999862204664188
C14H16orf46	45.0287386433387	0.260188893797579	0.272885310168424	0.953473434084787	0.34035025008395	0.999862204664188
C14H16orf74	29.019475306615	-0.591822743472122	0.424843695010947	-1.39303642827246	0.163608775174325	0.999862204664188
C14H16orf87	218.790340508943	0.0332448849456802	0.304991892332161	0.109002520334127	0.913200491310962	0.999862204664188
C14H16orf95	10.0525031034012	-0.946807321481124	0.561719892052123	-1.68555063631834	0.0918823839612649	0.999862204664188
C14H19orf12	441.522818024621	-0.0916694435269834	0.254908114237582	-0.359617597114012	0.719133122231109	0.999862204664188
C14H19orf18	8.77158699233778	0.489123322505829	0.696391378092125	0.702368435183474	0.482449424854703	0.999862204664188
C14H19orf33	0.626512019358568	-0.742622932898282	2.15933708680786	-0.343912461576853	0.730912119900775	0.999862204664188
C14H19orf47	160.228264696342	-0.121359281604796	0.193497249840876	-0.627188663945336	0.530535573118115	0.999862204664188
C14H19orf54	596.307578444727	0.309392673276478	0.33125935266436	0.933989246757848	0.35030943991523	0.999862204664188
C14H19orf84	10.4070523797621	0.8001554157681	0.491079026369334	1.62938218250501	0.103232138260048	0.999862204664188
C15H11orf1	23.0896206156339	-0.557202433845092	0.414891864630055	-1.34300641045813	0.179269898120599	0.999862204664188
C15H11orf49	149.853528343749	0.0826925068658443	0.2328113391758	0.355191062250631	0.722446460056922	0.999862204664188
C15H11orf58	1557.45547905079	-0.145226776797387	0.266041850869219	-0.545879440858265	0.585148811425305	0.999862204664188
C15H11orf65	5.29011235561593	0.223965122480693	0.729931754029918	0.306830222475173	0.758972602911052	0.999862204664188
C15H11orf71	248.669249967552	0.314339653862624	0.327087987364697	0.961024757880031	0.336539719586286	0.999862204664188
C15H11orf94	0.840720668576412	-1.20839451000517	1.86097642562019	-0.649333593574381	0.516122776535177	0.999862204664188
C15H11orf96	1048.1766739758	0.594605079144101	0.355613697948301	1.67205336176489	0.0945138000919709	0.999862204664188
C16H5orf22	304.414795869904	-0.194324788231052	0.322699714827959	-0.602184567577485	0.547051287069038	0.999862204664188
C16H5orf34	77.7201382936799	-0.277942841023966	0.400688031120301	-0.693663946604179	0.487892980988813	0.999862204664188
C16H5orf49	2.48675293048092	2.08259414830379	1.00683825828548	2.06844955598945	0.0385977693856139	0.999862204664188
C16H5orf51	972.779253277819	-0.0953430679148354	0.221353885613156	-0.430726877238827	0.666666973586086	0.999862204664188
C17H12orf43	208.691586685692	0.062622209523178	0.187520639054855	0.333948358105047	0.738418527905038	0.999862204664188
C17H12orf76	109.879880940156	0.199282571987475	0.27202258295146	0.732595690494694	0.463805060320232	0.999862204664188
C17H22orf15	109.422988750044	0.287809070690454	0.27626786361374	1.04177542377079	0.297515810897477	0.999862204664188
C17H22orf39	268.033490495771	0.196107409901116	0.207289233153977	0.946056902798443	0.344119563818187	0.999862204664188
C17H4orf33	71.6955992047845	-0.357604130807499	0.274807943619335	-1.30128745951701	0.193160078105603	0.999862204664188
C17H4orf45	1.41309288774315	0.961112770672062	1.11360003285503	0.863068195326809	0.388099973329156	0.999862204664188
C17H4orf46	185.133641022809	-0.133394412347987	0.235465462947515	-0.566513707268058	0.57104461753375	0.999862204664188
C17H4orf51	1.17974010539261	3.71646537450837	1.51050709899719	2.46040907518786	0.0138778731981917	0.999862204664188
C17H5orf52	11.7297820519014	0.569197093047224	0.620014640116175	0.918038149777513	0.35859889350472	0.999862204664188
C18H14orf132	6.16768053262863	-1.16833305153824	0.739411103966222	-1.58008588898824	0.114087198407201	0.999862204664188
C18H14orf28	92.3187341165474	-0.00397905588589041	0.252367428174126	-0.0157669153847579	0.987420342853122	0.999862204664188
C18H15orf39	116.21387485398	0.242753767500487	0.298243755513544	0.813944174899792	0.415676932444019	0.999862204664188
C18H15orf40	327.811318303883	-0.0948917021139512	0.146122877111725	-0.649396617351009	0.516082049864006	0.999862204664188
C19H3orf14	144.960653908416	-0.149341389257751	0.257458604804562	-0.580059809502647	0.561874285367228	0.999862204664188
C19H3orf18	364.227627204935	0.360963194212404	0.371877952407333	0.970649622747805	0.331722786244723	0.999862204664188
C19H3orf20	32.3567169659576	0.188405213649503	0.288503657942065	0.653042720475099	0.513728737717761	0.999862204664188
C19H3orf22	17.5384667134513	-0.139792376072285	0.417561968852689	-0.334782347291792	0.737789277697513	0.999862204664188
C19H3orf62	114.286910564283	-0.0247595075749512	0.214619322826496	-0.115364764220077	0.908156006526593	0.999862204664188
C19H3orf84	0.598387145352251	1.38503369328416	1.69764674923687	0.815855061665072	0.414583036798286	0.999862204664188
C19H3orf86	14.2885126841889	0.799881899771239	0.693438904418576	1.15350017813308	0.248705144493353	0.999862204664188
C1D	482.473033366071	0.138412424798799	0.322559041183882	0.429107255188961	0.667845172626696	0.999862204664188
C1GALT1	394.850599136022	-0.0341596720751749	0.389063009032599	-0.0877998454803311	0.930035760581002	0.999862204664188
C1GALT1C1	207.343362211467	-0.217119538160679	0.299667351197957	-0.724535179734185	0.468737237478649	0.999862204664188
C1H1orf109	221.566876008729	-0.075332376049176	0.162462576678952	-0.463690639340546	0.642869404635371	0.999862204664188
C1H1orf122	454.242811670626	0.129401284641719	0.300990141403238	0.429918681184841	0.667254795743155	0.999862204664188
C1H1orf162	65.0711565633122	0.12215226270873	0.627443966417295	0.194682344953	0.845641634139001	0.999862204664188
C1H1orf185	3.63700141501712	-0.30526387930463	0.793441290534342	-0.384734047681147	0.700434466883987	0.999862204664188
C1H1orf189	20.3157400130206	0.19045018715435	0.373971078181975	0.5092644813075	0.610566850856561	0.999862204664188
C1H1orf194	3.18839153957131	0.845598140888852	1.0645320629571	0.794337878879774	0.426998758047908	0.999862204664188
C1H1orf210	3.09735267361885	0.391395957271059	0.904083753464226	0.432920020707513	0.665072874680261	0.999862204664188
C1H1orf216	111.493410769522	0.207209547674077	0.328492319255565	0.630789627421606	0.528178086427221	0.999862204664188
C1H1orf226	330.504496133738	-0.050938339639573	0.285249754118381	-0.178574526021969	0.858271798231529	0.999862204664188
C1H1orf43	737.669374472432	0.0788722203501829	0.0994357958579477	0.793197456405523	0.427662789247956	0.999862204664188
C1H1orf50	190.202145190111	0.0908298355522592	0.182920437757597	0.496553784069909	0.619503750754023	0.999862204664188
C1H1orf52	129.704783073685	-0.0661251978877955	0.262519757640338	-0.251886556966846	0.801128750633313	0.999862204664188
C1H1orf54	911.168688457322	0.286939439797041	0.274404046787585	1.04568224541951	0.295707762681079	0.999862204664188
C1H21orf58	12.2620516320087	-0.0129782667653863	1.52017202388702	-0.00853736719361627	0.993188249274011	0.999862204664188
C1H21orf62	5.29219973297187	0.302293910102569	0.747663691334537	0.404318029090047	0.685978869325513	0.999862204664188
C1H21orf91	383.495639283011	-0.333589021091066	0.384802928938191	-0.866908736925569	0.38599201604384	0.999862204664188
C1H3orf33	170.431537006986	-0.237203456030974	0.315765739478776	-0.751200736414654	0.452531857096181	0.999862204664188
C1H3orf38	161.783981912939	-0.141265722080872	0.274288957572394	-0.515025188513422	0.60653541861676	0.999862204664188
C1H3orf52	4.48655189914888	-0.583798308715449	0.743829526448709	-0.78485498082161	0.432538599864442	0.999862204664188
C1H3orf70	144.36678723757	-0.261696960438965	0.269669415278291	-0.970436191916319	0.331829115949123	0.999862204664188
C1QA	1799.13476555838	0.0218336946899832	0.325846813774119	0.0670060094714279	0.946576919088351	0.999862204664188
C1QB	1584.73129120169	-0.108576056982238	0.301759706045226	-0.359809659166242	0.718989479352816	0.999862204664188
C1QC	2321.87590420678	-0.00402110555845732	0.304978175310525	-0.0131848961138386	0.989480279749828	0.999862204664188
C1QL1	5.60572077850174	-0.238629436870123	0.704664029214321	-0.338642852447269	0.734878796424182	0.999862204664188
C1QTNF1	2284.98889446266	0.813365526370986	0.381472440723445	2.13217375501222	0.0329925651612996	0.999862204664188
C1QTNF2	95.2950474469217	-0.36257787330436	0.345855757572401	-1.04834997066214	0.294477394509753	0.999862204664188
C1QTNF3	81.381605595237	-1.55250963152405	0.910157325322917	-1.70575963993174	0.0880528404367877	0.999862204664188
C1QTNF4	2.52765752977403	-1.56800231593694	1.09556587032813	-1.43122596130831	0.15236546535731	0.999862204664188
C1QTNF5	409.935185524197	0.0924372126697147	0.262694584338396	0.35188092248845	0.724927567007537	0.999862204664188
C1QTNF6	1104.95681127297	-0.267324838399763	0.271690712412941	-0.983930720434264	0.325149577706254	0.999862204664188
C1QTNF7	126.846488791722	0.101173145083039	0.323840434307019	0.312416654515481	0.754723894885277	0.999862204664188
C1QTNF9	220.638131130035	0.609080393262931	0.299614256505204	2.03288188074706	0.0420644580463152	0.999862204664188
C1R	4526.37376369101	-0.199817117262908	0.386861270970603	-0.51650845472741	0.605499335436524	0.999862204664188
C1S	3269.05550941773	0.0109453606501413	0.338711218787368	0.0323147272456082	0.974221064694998	0.999862204664188
C2	89.7865248546832	-0.136532343276025	0.363967320217827	-0.375122533512934	0.707569339326541	0.999862204664188
C20H6orf132	557.580808146358	-0.229676530197966	0.2758168190816	-0.832714012737624	0.405006039689654	0.999862204664188
C20H6orf136	314.584114796431	0.699446163023907	0.472260528788059	1.48105996666472	0.138590594534768	0.999862204664188
C20H6orf201	0.511264368084594	-1.80337072870141	2.58139894848529	-0.698602100911053	0.484800730406479	0.999862204664188
C20H6orf226	254.127508669795	0.269289126195967	0.259533273532126	1.03758998810082	0.299460981026511	0.999862204664188
C20H6orf47	394.088993042224	0.124636915278771	0.217296553343459	0.573579807691518	0.5662521790919	0.999862204664188
C20H6orf52	128.018760191911	0.19806218985052	0.25001407129374	0.792204170051766	0.428241637488611	0.999862204664188
C20H6orf62	3965.88597643499	0.092807778755575	0.171650396201592	0.540679082654599	0.588728798476873	0.999862204664188
C20H6orf89	1159.31151849788	0.0639755937532969	0.155368494840743	0.411766837407246	0.680510330427225	0.999862204664188
C21H11orf24	545.240844054408	0.150427692007324	0.191779321215553	0.784379103304098	0.43281769625202	0.999862204664188
C21H11orf54	687.021031341789	0.0994084458363904	0.372007260847854	0.267221789192569	0.789298400609439	0.999862204664188
C21H11orf68	525.626514502676	-0.0200779982762737	0.15299724729179	-0.131231107955699	0.89559248815801	0.999862204664188
C21H11orf80	23.3758325909651	-0.706639705327302	0.390272165869756	-1.81063310972355	0.0701976634200514	0.999862204664188
C21H11orf98	279.441124306696	-0.0705494987070188	0.195768071321621	-0.360372854627122	0.718568323684209	0.999862204664188
C22H10orf143	115.759595311299	0.00350762851273992	0.239755408138008	0.0146300287446316	0.988327342340255	0.999862204664188
C22H10orf62	10.2475598850243	-0.303938611680865	0.648314778993479	-0.468813331932268	0.639203069610708	0.999862204664188
C22H10orf82	5.38464914728139	0.0159154869389795	0.718113521901857	0.0221629122047846	0.982318002091765	0.999862204664188
C22H10orf88	230.202843846292	-0.164709794081465	0.233842849717791	-0.704361045378303	0.481207958754859	0.999862204664188
C23H18orf21	399.075848041069	-0.0305753304413239	0.29509889595421	-0.103610453514093	0.917478491611898	0.999862204664188
C23H18orf25	308.902956383835	0.069387372040611	0.202376242461241	0.342863229382767	0.731701355540643	0.999862204664188
C23H18orf32	880.565648558632	-0.152289119571043	0.226789207260593	-0.671500735906072	0.501901590819495	0.999862204664188
C23H18orf54	47.0461726548228	-0.08186194091056	0.409396682532843	-0.199957509191572	0.841513812703381	0.999862204664188
C24H16orf54	39.7859376806911	0.289139602952518	0.339805186298666	0.850898145793406	0.394825934956549	0.999862204664188
C24H16orf72	533.365397187295	-0.0478443385740857	0.249925981767715	-0.19143403273115	0.848185558816279	0.999862204664188
C24H16orf89	20.2852363376357	-0.347690798860501	0.453790327188794	-0.766192618107191	0.443561700056379	0.999862204664188
C24H16orf91	490.302697786979	0.0865151278904963	0.230343753711878	0.375591378087519	0.707220701536143	0.999862204664188
C24H7orf26	498.076703314639	0.226641231926559	0.1832721750477	1.23663743210103	0.21622171664918	0.999862204664188
C24H7orf50	392.656029012704	0.136840693186603	0.188311810215851	0.726670796854165	0.467427647148605	0.999862204664188
C24H7orf61	3.80510154397529	0.702059559107409	0.838422549771502	0.83735767758005	0.402391547636193	0.999862204664188
C25H10orf71	23.102473581354	0.0100851240828141	0.567031783878262	0.0177858179550995	0.985809718604188	0.999862204664188
C25H10orf99	0.329066992265217	-1.88674759526951	3.08830950376168	-0.610932159801787	0.541244493158666	0.999862204664188
C25H1orf131	131.07749927412	-0.165163591654364	0.220450234803978	-0.749210323142665	0.453730448093807	0.999862204664188
C25H1orf198	808.332154584025	-0.0635923861571491	0.208092697686147	-0.305596433052453	0.759911936647214	0.999862204664188
C26H4orf47	143.345466353689	-0.501967474970484	0.305550428867215	-1.64283020917842	0.100418068017022	0.999862204664188
C26H8orf48	35.5808061862733	0.0535648874131815	0.346135491803528	0.15475121356115	0.877017453692883	0.999862204664188
C2CD2	691.180771654237	-0.0900962552282953	0.421538984653172	-0.213731727096187	0.830756268345131	0.999862204664188
C2CD2L	444.611613149537	0.225527282603883	0.168209132603721	1.34075527953168	0.179999920155314	0.999862204664188
C2CD3	274.857090248724	0.0225589718056965	0.16855556853219	0.133837001068216	0.893531467771296	0.999862204664188
C2CD4C	1.29856588569654	2.21767654931267	1.77572116637243	1.24888782727251	0.211706104448472	0.999862204664188
C2CD5	459.371242571968	-0.13813748601076	0.306533812855505	-0.450643551273987	0.652246472621226	0.999862204664188
C2H2orf69	128.808298554726	-0.182755494037531	0.331365006957062	-0.551523215187331	0.581275056912683	0.999862204664188
C2H2orf72	96.6145747827646	0.404707874751884	0.469281142671624	0.862399610706444	0.388467654698841	0.999862204664188
C2H2orf76	139.123929268222	-0.171137545834799	0.244874880801524	-0.69887750542086	0.48462858647271	0.999862204664188
C2H2orf88	152.07834077574	-0.212085347983259	0.295759816670283	-0.717086419551357	0.473320774760741	0.999862204664188
C2H8orf58	81.2412655055948	-0.0460895666166941	0.326667349790398	-0.141090215003939	0.88779867362154	0.999862204664188
C2H9orf40	309.222592303808	0.135523106934107	0.18263666569986	0.742036690249382	0.458065106006864	0.999862204664188
C2H9orf43	19.9864358738227	0.0396391200819761	0.456426602803423	0.0868466470589317	0.930793408676766	0.999862204664188
C2H9orf64	192.405695773839	-0.164730819974697	0.211609140337953	-0.778467412662854	0.436293510547894	0.999862204664188
C2H9orf85	75.150365821512	-0.212515541540851	0.287387268470585	-0.739474447395719	0.459618950389688	0.999862204664188
C3AR1	77.9781302749696	-0.560068354230671	0.455610499302153	-1.22927007847386	0.218970561888436	0.999862204664188
C3H12orf29	200.674210193832	-0.195380715792158	0.320702193997576	-0.609227873862426	0.54237340701006	0.999862204664188
C3H12orf4	161.318995648607	-0.0249737919708685	0.242663390779562	-0.102915367211509	0.918030141192721	0.999862204664188
C3H12orf40	30.8581061664922	-0.352506124645423	0.399472137943456	-0.882429814655356	0.377544418626528	0.999862204664188
C3H12orf50	0.632837491975852	2.13947225629059	2.13513917416185	1.00202941437316	0.316329386691705	0.999862204664188
C3H12orf57	1037.01249431731	0.613295520838186	0.369893511209154	1.65803265602949	0.0973108752132915	0.999862204664188
C3H12orf60	3.87475195474521	0.146850629651589	0.733591165451389	0.200180477311542	0.841339435001729	0.999862204664188
C3H12orf73	53.3658768080181	0.186488672765584	0.354990038876078	0.525334945611488	0.599350368434847	0.999862204664188
C3H12orf75	30.204548426239	-0.733086443158982	0.490684158591526	-1.49400878410922	0.135173323368637	0.999862204664188
C3H22orf23	12.8790718575019	0.186984519322551	0.451297677261951	0.414326349865121	0.678635118893742	0.999862204664188
C3H2orf42	133.132503372198	0.0586740055596043	0.187183262926377	0.313457542316068	0.753933072755264	0.999862204664188
C3H2orf49	289.509545124375	0.21857681340253	0.131856851570068	1.65768263688883	0.0973815402209283	0.999862204664188
C3H2orf68	610.715244175728	0.221243380949391	0.200607199312043	1.10286859947258	0.270084232193376	0.999862204664188
C3H2orf74	0.0796528903821001	-0.500953009920311	3.11653965008542	-0.160740136871539	0.872298075797076	0.999862204664188
C3H2orf81	3.40087147171942	0.737637378825483	0.793146424508141	0.930014126058651	0.352363770614985	0.999862204664188
C3H2orf92	0.566704121120498	0.250031265029455	2.22477193456518	0.112385121883661	0.910518051606028	0.999862204664188
C3H9orf116	423.73341756002	0.0533985836413114	0.200991452382214	0.265675893220407	0.790488830770728	0.999862204664188
C3H9orf50	26.3399832138506	-0.332012326362865	0.618620670768272	-0.536697756883124	0.5914764057323	0.999862204664188
C3H9orf78	831.955634157575	0.149823946355712	0.181023264113214	0.827650230978105	0.407868612272526	0.999862204664188
C4BPB	6.08644181801634	-0.847124871822093	0.782470584825391	-1.08262839300359	0.278973399400603	0.999862204664188
C4H7orf25	180.261871619035	-0.1873732620421	0.212352368672066	-0.882369540843025	0.37757700166209	0.999862204664188
C4H7orf31	45.4516340473117	0.133225454989669	0.436034998210442	0.305538444245181	0.759956094595117	0.999862204664188
C4H7orf57	24.4038514295549	-0.0413848192295896	0.406750141448862	-0.101745064137347	0.918959031714241	0.999862204664188
C5AR1	293.122872336083	0.134107369949187	0.389357139826093	0.344432800202626	0.730520825178864	0.999862204664188
C5AR2	121.329652969629	-0.325587333786378	0.388649534794179	-0.837740186563719	0.402176638207294	0.999862204664188
C5H19orf25	307.471459735446	0.207564671917616	0.194836776199955	1.06532594085112	0.286728457728351	0.999862204664188
C5H19orf38	4.92427795098564	1.20063580290613	0.613349789090297	1.95750585434598	0.0502880241628532	0.999862204664188
C5H19orf44	332.150633911062	0.0474202826512316	0.187820621064646	0.252476444718549	0.80067281887452	0.999862204664188
C5H19orf53	1240.77608795961	0.298705818253387	0.264454457156286	1.12951704979909	0.258679781270055	0.999862204664188
C5H19orf67	0.734967006375601	-0.92118726100033	2.42873920332629	-0.379286199085811	0.704475346930711	0.999862204664188
C5H19orf71	245.411309735693	0.310739749945642	0.284108001883153	1.09373811327371	0.274069853369252	0.999862204664188
C5H1orf35	837.372534829126	0.159341101290016	0.181772566030583	0.876595983484151	0.380706121570191	0.999862204664188
C5H5orf15	1327.59986718703	-0.129427571342041	0.361975996238555	-0.357558436711211	0.720673787226993	0.999862204664188
C5H5orf24	700.59222431529	-0.206966213643148	0.369889587791866	-0.559535116624063	0.575796572000506	0.999862204664188
C5H5orf63	123.277227297932	-0.148188635474572	0.224853257923974	-0.659045978887603	0.509866243720119	0.999862204664188
C6	14.0907364343959	0.640769997929036	0.417925730270688	1.53321499854535	0.125222889947516	0.999862204664188
C6H4orf19	7.77871186821968	1.53322613837152	0.920424385712791	1.66578174391171	0.0957568935862114	0.999862204664188
C6H4orf3	1264.32887318054	-0.0980136739600836	0.175083448887342	-0.559811190509223	0.575608229869346	0.999862204664188
C6H4orf48	155.77793477184	0.899912682795852	0.455994222991482	1.97351772768547	0.0484366068447186	0.999862204664188
C7	3696.81356730521	-0.374893944944477	0.236115800877905	-1.58775458292321	0.112341845095349	0.999862204664188
C7H14orf119	300.129619280945	-0.269303618441142	0.246191748529277	-1.09387751640716	0.274008700862436	0.999862204664188
C7H14orf39	2.14752056121538	-1.24518926535195	1.23031860525385	-1.01208683672229	0.311496535622221	0.999862204664188
C7H14orf93	162.935422240965	0.00412962689822894	0.277562051509577	0.0148782114693602	0.988129342728296	0.999862204664188
C7H15orf48	33.103712274475	-0.964097775162245	0.353747804000267	-2.72538165399189	0.00642271971182314	0.999862204664188
C7H15orf61	44.1997034333534	0.420667373651529	0.383346012672567	1.0973568518915	0.272485427474342	0.999862204664188
C7H15orf62	232.763039260584	-0.499666578662005	0.351523403297133	-1.42143189891585	0.155191238474584	0.999862204664188
C7H15orf65	2.62919534054265	1.8807769473085	0.892707133733845	2.10682414897028	0.0351328254109879	0.999862204664188
C8B	1.97114420138434	0.277586486450168	1.37717627183967	0.201562060083537	0.840259108063502	0.999862204664188
C8G	71.1798744753113	0.356293218250145	0.547976815966274	0.650197613966343	0.515564582112297	0.999862204664188
C8H6orf120	685.382073911555	-0.00331028939653682	0.163653351634066	-0.0202274463888692	0.983861933309912	0.999862204664188
C8H6orf163	5.38461644315489	0.166902393343677	0.801141661088543	0.208330687879719	0.83497077181301	0.999862204664188
C9	3.35429114045823	1.17431378909134	1.69582599425606	0.692473044444925	0.488640308155056	0.999862204664188
C9H8orf33	328.365348642554	0.179644684582143	0.209996194522305	0.855466381144646	0.392293008298107	0.999862204664188
C9H8orf34	4.02367151223625	1.52826883630703	1.30417793404961	1.17182540541964	NA	NA
C9H8orf76	87.9005395362581	-0.175301814945471	0.176490635517739	-0.993264115295521	0.320581260314476	0.999862204664188
C9H8orf82	172.831150403002	0.463861864315103	0.311270520388277	1.49022099406164	0.136166138015133	0.999862204664188
C9H8orf88	18.1623439803385	0.145002983038959	0.398316002120958	0.364040064337977	0.715828091989336	0.999862204664188
C9H8orf89	19.9589032296253	-0.251324626763521	0.431829113780292	-0.582000191148276	0.560566552122263	0.999862204664188
C9orf72	1211.70655176293	0.374273763992757	0.360515537464085	1.0381626451538	0.299194340328915	0.999862204664188
CA11	54.3557923871819	-0.158925640724748	0.317304511302227	-0.500861585839145	0.616468539182612	0.999862204664188
CA12	465.824878524227	1.09797043958834	0.866422089632194	1.26724659115563	0.205067131098596	0.999862204664188
CA13	11.4248012998346	-1.0931567609777	0.937965912438047	-1.16545467855678	0.243834995374281	0.999862204664188
CA14	1.48764540769167	1.31929703187502	1.56501276992465	0.842994419744285	0.399231564693226	0.999862204664188
CA2	815.140729371515	0.265786773101002	0.473986924502601	0.56074705727361	0.574969982844563	0.999862204664188
CA3	6.53173726567595	0.00516448153065595	1.15252465122854	0.00448101611115287	0.996424678393321	0.999862204664188
CA4	1046.22372473933	0.0682028910121888	0.300260928428966	0.227145407726013	0.820310676437481	0.999862204664188
CA5A	13.5583837773111	-4.5578078079593	2.56063001392523	-1.7799556293463	0.0750832224876184	0.999862204664188
CA5B	562.298946990919	-0.821614307139691	0.748821881123255	-1.09720926678484	0.272549923176934	0.999862204664188
CA9	14.655208420113	0.894778538832877	0.57380328336442	1.55938204742653	0.118905982799502	0.999862204664188
CAAP1	252.285989382115	-0.0139676032694648	0.339122357699461	-0.041187503425661	0.967146416041623	0.999862204664188
CAB39	905.318150483876	-0.12763531423548	0.345538388095301	-0.369380996823652	0.711843760376076	0.999862204664188
CAB39L	144.27123175761	-0.177625774590512	0.31865643738363	-0.557420951696227	0.577239853822041	0.999862204664188
CABCOCO1	149.293460325525	-0.416197717175655	0.324255982390709	-1.28354676483397	0.199300586733731	0.999862204664188
CABIN1	620.812830860508	0.159117996079892	0.230950709085341	0.688969506567288	0.490842457194847	0.999862204664188
CABLES1	152.141706023405	0.0493812769872478	0.219252323687636	0.225225786238873	0.821803630223072	0.999862204664188
CABLES2	187.087046710129	0.229284099086995	0.222279609380605	1.03151206593312	0.302300752922515	0.999862204664188
CABP1	10.9378035297508	0.728149279627491	0.52077966465063	1.39819069186577	0.162055811200225	0.999862204664188
CABP5	11.1157983810495	0.269698562692783	0.742008801232583	0.363470840567895	0.71625319148412	0.999862204664188
CABP7	7.43146696928967	0.655810228892343	0.563127997903002	1.16458466163017	0.244187155477225	0.999862204664188
CABYR	56.2453029267001	-0.268970585970624	0.240333894681722	-1.11915377698525	0.263074541014559	0.999862204664188
CACFD1	287.729609130541	0.347256594098162	0.226966517641953	1.52999040433783	0.126019104117226	0.999862204664188
CACHD1	340.015598706805	-0.106724205332208	0.302721882284899	-0.352548697592224	0.724426804255184	0.999862204664188
CACNA1A	88.4214094424062	0.264368184194853	0.253246339372624	1.04391710004489	0.296523745918499	0.999862204664188
CACNA1C	48.2030401360019	-0.0199118304790703	0.345759901936412	-0.0575886051782031	0.954076326360356	0.999862204664188
CACNA1D	25.2013170580752	-0.631086608393354	0.450157313035612	-1.40192459417721	0.160937765348568	0.999862204664188
CACNA1G	26.0978600338323	-0.393768441215968	0.390577225543455	-1.00817051139649	0.313372611860599	0.999862204664188
CACNA1H	389.218196211141	0.126973722846486	0.372664766988101	0.340718345532621	0.733315626455224	0.999862204664188
CACNA1I	380.104732882995	0.950518246453193	1.01544767758623	0.936058319334206	0.349243161612517	0.999862204664188
CACNA1S	9.89337528408511	0.534154969798521	0.855783788042552	0.624170470698331	0.532515637471079	0.999862204664188
CACNA2D1	198.189308544094	-0.0988026413915621	0.344364248488888	-0.286913179359124	0.774178798894132	0.999862204664188
CACNA2D2	13.7312502630706	0.319085516534999	0.698236131039779	0.456987976345241	0.647679687751919	0.999862204664188
CACNA2D3	21.3047803294016	-0.0324764611964138	0.449357352650431	-0.0722731274004061	0.942384549984655	0.999862204664188
CACNB1	156.363767693416	0.118344320901763	0.21620126277655	0.54738034080807	0.584117458605758	0.999862204664188
CACNB2	63.4751125515924	0.0266433086743703	0.293125845664683	0.0908937545713677	0.927577012781548	0.999862204664188
CACNB3	393.402306223108	-0.0896427231695977	0.207902770691933	-0.431176183324795	0.666340269968647	0.999862204664188
CACNB4	425.457226638497	-0.466301218910151	0.386730440543275	-1.20575256050467	0.227912912122556	0.999862204664188
CACNG1	0.53616603637933	-1.87310212177925	2.56051749545435	-0.731532639438919	0.464453875605471	0.999862204664188
CACNG4	83.5495595542081	0.35304751136029	0.332028743309595	1.06330406169413	0.287644083827553	0.999862204664188
CACNG7	141.378795502037	0.179034769895128	0.323718889837948	0.55305629518485	0.580224862423698	0.999862204664188
CACTIN	673.957438935582	0.15687348538794	0.167182942887339	0.93833427429049	0.348072651207779	0.999862204664188
CACUL1	471.002078545224	-0.28051486936314	0.289107580820649	-0.970278498290781	0.331907691927209	0.999862204664188
CAD	507.267567789988	0.0876079049514626	0.220160352508067	0.397927710205009	0.690683473365668	0.999862204664188
CADM1	402.55120335039	-0.200295835770162	0.238646496448449	-0.839299293100783	0.401301379818924	0.999862204664188
CADM3	125.559378022288	0.122308360972683	0.262180195041505	0.466504958367738	0.640854099267657	0.999862204664188
CADM4	40.1759902157514	0.256847039031414	0.346070472151231	0.742181317680214	0.457977486228464	0.999862204664188
CADPS2	76.0584256291934	-0.154376754163554	0.350339960664706	-0.440648431513927	0.659467535003991	0.999862204664188
CAGE1	5.89927290169665	-0.0563303221725136	0.711316503986697	-0.0791916423375537	0.936880192164393	0.999862204664188
CALB2	1.02743929278588	0.885641634434416	2.31813565768383	0.382049096867483	0.702424947750775	0.999862204664188
CALCB	0.31422535757195	0.934904074557012	2.87480658320424	0.325205904292516	0.745025240373085	0.999862204664188
CALCOCO1	2768.8156611797	0.244020021281453	0.229431908659078	1.0635836257809	0.287517363336843	0.999862204664188
CALCOCO2	2156.83451305078	0.255933834563408	0.269798208184619	0.948612061901746	0.342817954023771	0.999862204664188
CALCR	2.07420066109121	-1.44134592279787	1.35057292439947	-1.0672107346138	0.285876686254411	0.999862204664188
CALCRL	510.613208849783	-0.0982510603667453	0.393224452294999	-0.249859996735495	0.802695620125848	0.999862204664188
CALD1	7086.37624963079	-0.327949326443095	0.368860415983667	-0.889087883199743	0.373955850349419	0.999862204664188
CALHM2	251.788388828749	-0.304311149708353	0.32350784533182	-0.940660803438085	0.346878711725455	0.999862204664188
CALHM3	18.5291778304744	-0.542145328518722	0.434542659159393	-1.24762279857053	0.212169225333912	0.999862204664188
CALHM5	183.916515069932	-0.683557844844879	0.308936309565194	-2.21261737024999	0.0269240364455511	0.999862204664188
CALM1	8427.72531495913	0.0733045155799864	0.150976768372576	0.485535068541722	0.627296843007008	0.999862204664188
CALM2	1740.34151616308	-0.143579090744833	0.292145335531856	-0.491464600944064	0.623097883136637	0.999862204664188
CALM3	2053.26858683743	0.096112657192019	0.175160077906105	0.548713258985536	0.583202245551667	0.999862204664188
CALML4	149.138432725685	-0.27618419846909	0.253081293048289	-1.0912864998536	0.275146836217409	0.999862204664188
CALR	6510.70415943887	0.104903206676777	0.185125126951691	0.566661092441286	0.570944459688713	0.999862204664188
CALR3	17.3912943515541	0.0929182795830979	0.565178465072228	0.164405201764408	0.869412168877788	0.999862204664188
CALU	2594.61536515474	-0.157378088301876	0.277727002520112	-0.566664699052729	0.570942008865676	0.999862204664188
CALY	1.8383014322568	0.361665448510772	0.976784775273636	0.37026114418036	0.711187922150186	0.999862204664188
CAMK1	546.659929129558	0.096004914928961	0.220346367211924	0.435700012411032	0.663054396736532	0.999862204664188
CAMK1D	91.3588936073208	-0.219536564344253	0.308680471699516	-0.711209760486436	0.4769542610921	0.999862204664188
CAMK1G	1.03886267204079	-1.26647344822025	2.32119489137489	-0.545612715643229	0.585332181838994	0.999862204664188
CAMK2A	18.7485821392982	-0.647809446431403	0.496408386944952	-1.30499295231134	0.191895247624114	0.999862204664188
CAMK2B	4.41934606062678	0.300208785253933	1.00044237065454	0.30007604041952	0.764119154504743	0.999862204664188
CAMK2D	503.801830111922	-0.105155150214017	0.327320735220322	-0.321260277456105	0.748013156170169	0.999862204664188
CAMK2G	409.063775098084	-0.0384550706842485	0.190131952999335	-0.202254645143119	0.839717655101263	0.999862204664188
CAMK2N1	234.494784027141	0.316259705274105	0.223314432578933	1.41620808660595	0.156714588960647	0.999862204664188
CAMK2N2	1.58745973545994	0.24740592205332	0.959563400800262	0.25783176166055	0.796536750741162	0.999862204664188
CAMKK1	240.662344682079	0.342999694763771	0.413971184388687	0.828559348328266	0.407353799107161	0.999862204664188
CAMKK2	1934.33052923047	0.070699789797512	0.291109818370562	0.24286295183461	0.808111566564664	0.999862204664188
CAMKMT	58.9034517213468	-0.251884572567326	0.290427175562542	-0.867289956869358	0.385783158064559	0.999862204664188
CAMKV	7.92966848110058	0.881643912398321	0.500060968193564	1.76307284206404	0.0778882049773323	0.999862204664188
CAMLG	304.637881561274	0.084029172259026	0.194727322115554	0.431522250427507	0.666088677582012	0.999862204664188
CAMSAP1	379.017323789864	0.0920347784392727	0.220276236289938	0.417815284977595	0.676082174570393	0.999862204664188
CAMSAP2	1043.16330835779	-0.08453822373609	0.218208460594377	-0.387419550579372	0.698445632453511	0.999862204664188
CAMSAP3	11.9508493441387	0.193115353514804	0.704753814727593	0.274018174118644	0.784070655086658	0.999862204664188
CAMTA1	31.9680643969337	0.299804121604097	0.339368109043511	0.883418664320221	0.377010110149296	0.999862204664188
CAMTA2	1241.78774355061	0.233483411741144	0.213680120275962	1.09267727591882	0.274535520448892	0.999862204664188
CAND1	765.864879147863	-0.115148541915609	0.333006650903394	-0.345784510919616	0.729504666439763	0.999862204664188
CAND2	32.7485613100071	0.139872200938522	0.357105262119129	0.391683393597994	0.695292161611789	0.999862204664188
CANT1	718.329532819325	0.312643308203019	0.218207206941925	1.43278177006421	0.151920212647891	0.999862204664188
CANX	4447.77175393582	-0.0536509654396513	0.300870115347059	-0.17831935676883	0.858472177928602	0.999862204664188
CAP1	3402.52688690474	-0.0748993450816045	0.142600622065731	-0.525238557845	0.599417363894534	0.999862204664188
CAP2	179.928245564278	-0.21834937408202	0.28381740196744	-0.769330465885489	0.44169715566286	0.999862204664188
CAPG	92.9766655036869	0.0709000119949861	0.375820365391371	0.188653991438576	0.850364013478148	0.999862204664188
CAPN1	1277.00610642637	0.0417049820045549	0.252733867016521	0.165015407301265	0.868931855031758	0.999862204664188
CAPN10	340.48917660563	0.139402949380253	0.201769274309041	0.69090276434625	0.489626648827449	0.999862204664188
CAPN11	7.58432817418405	2.19489787824222	1.09494321740632	2.00457689800704	0.0450082984348005	0.999862204664188
CAPN15	671.042440423643	0.346328435588592	0.258073174336668	1.34197766381093	0.179603238037471	0.999862204664188
CAPN2	1986.47705220543	-0.123989242317561	0.185984128744628	-0.666665715803139	0.504985682596953	0.999862204664188
CAPN3	166.312549412158	-0.636466075123511	0.351128755838426	-1.81262874242172	0.0698891016220778	0.999862204664188
CAPN5	581.529555099179	-0.162721239990106	0.217279232478252	-0.748903786773056	0.45391519777223	0.999862204664188
CAPN6	409.759990286882	-0.582770429202065	0.378139435379715	-1.54115221708327	0.123279743757798	0.999862204664188
CAPN7	470.260129851312	-0.0441718124878964	0.208871929273509	-0.211477974285646	0.832514317529972	0.999862204664188
CAPN8	2.63860988880688	-1.05438198927433	1.12725784450909	-0.935351210382126	0.349607331943366	0.999862204664188
CAPNS1	5437.16852383274	0.0575010091615693	0.189900064061187	0.302796154629216	0.762045214100053	0.999862204664188
CAPRIN1	2646.36866124313	-0.227192963733522	0.271771168828152	-0.835971544417878	0.40317091150913	0.999862204664188
CAPRIN2	119.341900187663	-0.323524864530129	0.259857179724439	-1.24501029709168	0.213127965214997	0.999862204664188
CAPS	28.4277847933963	0.251343516039954	0.317109962509575	0.792606810744284	0.428006939391132	0.999862204664188
CAPS2	6.9385606146057	0.652364511270586	1.13884623205663	0.572829318750513	0.566760265644099	0.999862204664188
CAPSL	0.224141849331384	1.39623928326588	3.11284717027412	0.448540903838503	0.653762872688671	0.999862204664188
CAPZA1	1913.24322062327	-0.195478877654761	0.328524531786964	-0.595020641507288	0.551829673394194	0.999862204664188
CAPZA2	1370.78918855414	-0.14739159032194	0.335466998430382	-0.439362414221283	0.660398956171894	0.999862204664188
CAPZB	1406.75556827029	0.0536358797570663	0.121779135066172	0.440435709515606	0.659621566350263	0.999862204664188
CARD10	790.100179182346	0.0043819575222239	0.245320436493156	0.0178621788908571	0.985748801069878	0.999862204664188
CARD11	390.95142250704	0.354959354848171	0.216430921592969	1.64005841788044	0.100993021156364	0.999862204664188
CARD14	4.21556543783412	2.25430363442241	1.08535987408976	2.07701029698836	0.0378006088613077	0.999862204664188
CARD19	319.630194217894	0.465254833837948	0.283587398075433	1.64060475534315	0.100879487234904	0.999862204664188
CARD6	355.777300277707	-0.276735777988887	0.331666853491132	-0.834378760120166	0.404067582263152	0.999862204664188
CARF	122.90385858208	-0.279665967722296	0.342743745259314	-0.815962279663794	0.414521709853597	0.999862204664188
CARHSP1	1778.26413051336	-0.485593514686386	0.252535687043128	-1.9228708638057	0.0544962697101093	0.999862204664188
CARM1	1266.2580462687	0.19208057147938	0.171789248690949	1.1181175361267	0.263516797800606	0.999862204664188
CARMIL1	269.051586673049	-0.418321951552972	0.247095892966482	-1.69295388333191	0.0904642456383993	0.999862204664188
CARMIL2	32.9132599235358	-0.0748039392225042	0.351100860314192	-0.213055414206516	0.831283740482958	0.999862204664188
CARMIL3	20.4550166337422	0.412311897614757	0.449458516907276	0.917352507750603	0.3589579507922	0.999862204664188
CARNMT1	299.391141080459	0.20822114391255	0.257876937361277	0.807443837526423	0.419410819275812	0.999862204664188
CARNS1	8.11748815548312	0.899302009787121	0.742765371496415	1.21074843321699	0.225991833889685	0.999862204664188
CARS1	749.225430431331	0.166740533507243	0.198635952797976	0.839427762993276	0.401229309834107	0.999862204664188
CARS2	872.63866212181	0.379772098571188	0.356874973663406	1.06416007452901	0.287256190231494	0.999862204664188
CASC3	1043.00195952141	0.150478142892435	0.138352455395167	1.08764345715899	0.276752538176433	0.999862204664188
CASD1	538.356570722236	-0.0690741124558739	0.296984060537638	-0.232585251648951	0.816083480753083	0.999862204664188
CASK	327.39508593631	-0.414022297882233	0.23585659854011	-1.75539840922375	0.0791911839869831	0.999862204664188
CASKIN1	40.4620136579961	0.64784130542554	0.354841116248571	1.82572220568633	0.0678921165896882	0.999862204664188
CASKIN2	1087.99261923813	0.168511259940639	0.215663354720163	0.781362508986714	0.434589314931021	0.999862204664188
CASP2	285.703693879352	0.222455282706042	0.179527662330684	1.23911423909863	0.215303194517438	0.999862204664188
CASP3	162.34587005506	-0.109571255140627	0.317970341558879	-0.344595834326697	0.730398237917016	0.999862204664188
CASP6	242.634951927283	-0.164095060862881	0.253195855247575	-0.648095367526569	0.516923270024723	0.999862204664188
CASP7	208.066317769637	-0.151861869034721	0.187486486382254	-0.809988346173921	0.417946873669108	0.999862204664188
CASP8	257.857349415818	-0.220269165390101	0.428242293553338	-0.514356402218983	0.607002834729685	0.999862204664188
CASP8AP2	159.877102882208	-0.206181941712227	0.317972819015316	-0.648426309993169	0.516709258015669	0.999862204664188
CASP9	289.335177278399	0.0213362858617838	0.176179225111319	0.121105572171193	0.903607415710196	0.999862204664188
CASQ1	29.3285974276694	0.0277542731021993	0.292190510984169	0.0949869077155044	0.924325226027825	0.999862204664188
CASS4	28.3242994403764	-0.00710814406528301	0.547687267283981	-0.0129784723689721	0.989644967976358	0.999862204664188
CAST	395.292992256753	-0.218240657442975	0.372493012170665	-0.585891950485728	0.557948126965389	0.999862204664188
CASTOR1	844.24396338995	0.108546068629029	0.231877154555732	0.46811885731908	0.6396995946919	0.999862204664188
CASTOR2	215.603963081805	-0.075125479992224	0.276964009339753	-0.271246362194545	0.78620155717301	0.999862204664188
CASZ1	67.7840387195476	-0.158535121305815	0.292845069565837	-0.541361756716116	0.588258261467266	0.999862204664188
CAT	10960.8444812307	-0.401883803806932	0.250878832979137	-1.60190399100092	0.109176841831919	0.999862204664188
CATHL1B	13.3050155587835	-4.73311307440548	2.55497735940922	-1.85250685567715	NA	NA
CATHL3	2.18501512978244	-3.55766272766325	1.96167209175522	-1.81358685919827	NA	NA
CATSPER2	22.0063561947643	-0.308784270066382	0.395703822331371	-0.780341893710088	0.435189659929263	0.999862204664188
CATSPER3	5.23560639346721	-0.546593308289749	0.669606974733517	-0.816289747440692	0.41433443684898	0.999862204664188
CATSPER4	28.345572227974	-0.172508045340648	0.386411683641432	-0.446435893746746	0.655282409907917	0.999862204664188
CATSPERD	10.5130877517675	0.532489880709329	0.484574494477193	1.09888136247004	0.271819817026715	0.999862204664188
CATSPERG	6.8910942604759	0.262804025037055	0.635885712061669	0.413288142903842	0.679395516011415	0.999862204664188
CATSPERZ	61.4627483616118	0.0853556222473577	0.293682470942524	0.290639144969815	0.771327318420579	0.999862204664188
CAV1	1350.40732077876	-0.206481433562809	0.349760323743996	-0.590351219236465	0.554955207258754	0.999862204664188
CAV2	5460.12602797848	-0.181222303875584	0.450950391449254	-0.401867494322769	0.687781546399999	0.999862204664188
CAV3	0.599149169708697	-0.685335303001674	1.93514934446131	-0.354151117567854	0.723225635018285	0.999862204664188
CAVIN1	28197.2563949886	0.0590969760964316	0.205362734403193	0.287768743770256	0.773523764603482	0.999862204664188
CAVIN2	7086.61429585946	-0.196805840171171	0.393938424471088	-0.499585285277533	0.617367121069812	0.999862204664188
CAVIN3	2773.18423771948	-0.0087163666205263	0.193455409165011	-0.0450562052420644	0.964062509100403	0.999862204664188
CAVIN4	6.29741045872739	-0.435017095464698	0.575901492390612	-0.755367195974624	0.450028690380907	0.999862204664188
CBFA2T2	182.991338107873	-0.176072326641192	0.225722156207621	-0.780040070498172	0.435367289641741	0.999862204664188
CBFA2T3	728.936806141783	0.296796461961604	0.238524894971513	1.24429972811455	0.213389271084261	0.999862204664188
CBFB	382.111433369861	0.30680847475116	0.363532253812549	0.843964934427419	0.398689000620335	0.999862204664188
CBL	776.297858711847	0.0580687013806366	0.166406107250801	0.348957753654544	0.727121025950238	0.999862204664188
CBLB	258.224588753194	-0.333426093452022	0.288390912049404	-1.15616019618157	0.247615637523096	0.999862204664188
CBLC	1.80168852115677	1.41290746348054	1.21582446796242	1.16209823104515	0.245195565907872	0.999862204664188
CBLL1	238.31046377198	0.000641676864194602	0.324988282517284	0.00197446153819553	0.998424608646385	0.999862204664188
CBLN2	1.52667703528877	2.97797456686335	1.93037043134781	1.54269590877648	0.122904575014724	0.999862204664188
CBLN3	98.9359385419921	-0.299927374715404	0.379956195056016	-0.789373561000068	0.429893703955482	0.999862204664188
CBLN4	1.50147530326612	-1.9361100207252	1.70588714462664	-1.13495785862725	0.256392975690649	0.999862204664188
CBR4	1051.82386957797	-0.0501616998038063	0.305385034960755	-0.16425722959952	0.869528650143791	0.999862204664188
CBS	569.360268850751	0.377276051869343	0.318021095752402	1.18632397947297	0.235494380341838	0.999862204664188
CBWD1	266.305092907325	-0.221376124437239	0.333537515040208	-0.663721813753249	0.506868375228361	0.999862204664188
CBX1	1193.69703540149	-0.22555503260062	0.240015042755182	-0.939753733813628	0.347343895713255	0.999862204664188
CBX2	91.8815517451749	0.00276757684028612	0.246341821863075	0.0112347015190317	0.991036193679525	0.999862204664188
CBX3	1389.74737817438	-0.175527655057315	0.323220085100447	-0.543059243990876	0.587089012618294	0.999862204664188
CBX4	325.312294298786	0.149032055193459	0.291349459270426	0.511523362928676	0.608984633354839	0.999862204664188
CBX5	1373.64495285077	-0.0343041009953798	0.126893144035158	-0.270338490359063	0.786899856303559	0.999862204664188
CBX6	909.746227462442	-0.105602740474301	0.255891268352635	-0.412685986333749	0.679836693371544	0.999862204664188
CBX7	350.844111171425	0.119532684120636	0.333470122223287	0.358450956036769	0.720005864089148	0.999862204664188
CBX8	73.6886110455942	0.189923065814566	0.315417884302912	0.602131569788137	0.547086561616884	0.999862204664188
CBY1	644.263366484914	0.350744454568002	0.237252809118958	1.47835743597935	0.139312131775695	0.999862204664188
CBY2	7.69040091213327	0.692490594395091	2.19059205687705	0.316120289134216	0.751911207298177	0.999862204664188
CC2D1A	680.563609823801	0.256945781489832	0.218556909764079	1.17564702835153	0.239735954479674	0.999862204664188
CC2D1B	486.818232239741	-0.0740697682775551	0.172291147366749	-0.429910470790969	0.667260768426351	0.999862204664188
CC2D2A	125.634978491662	-0.202463586788263	0.246984524225954	-0.81974199566868	0.412363203959753	0.999862204664188
CC2D2B	217.444581851782	-0.22286474278667	0.446354423241793	-0.499299953539257	0.617568087861127	0.999862204664188
CCAR1	853.925100689004	-0.0600607727102934	0.364881294357158	-0.16460359475568	0.869256001609534	0.999862204664188
CCAR2	2819.05220551731	0.193392168883388	0.158023619872109	1.22381811681002	0.221020848394754	0.999862204664188
CCBE1	7.86883219181217	-0.354544065889545	0.572613671522854	-0.619168007195222	0.535805685549022	0.999862204664188
CCDC102A	304.256249522357	0.107510784092166	0.214054761141708	0.502258317071452	0.615485825955126	0.999862204664188
CCDC102B	40.4993695479481	-0.0896018906726292	0.487036002170302	-0.183973854650068	0.854033965780102	0.999862204664188
CCDC103	6.03112536448978	-0.422703278182214	0.545556280363335	-0.774811496809639	0.438451054773438	0.999862204664188
CCDC106	353.379178787986	0.542963898311524	0.273586712655195	1.98461355466421	0.0471874831099682	0.999862204664188
CCDC107	911.835356985639	0.32844178964358	0.299742054139121	1.09574811111136	0.273189021853869	0.999862204664188
CCDC112	79.7234281010271	0.0296661718864368	0.411428763107753	0.0721052452977558	0.942518151949776	0.999862204664188
CCDC115	434.136602605046	-0.024019688686713	0.268952527533673	-0.0893082839078568	0.928836910772935	0.999862204664188
CCDC116	6.06077781137553	0.199460262951589	0.654203688313857	0.304890153502003	0.760449815318887	0.999862204664188
CCDC117	582.474427000334	0.00718921334255817	0.267778518064554	0.0268476104600184	0.978581279231979	0.999862204664188
CCDC12	1041.04601680718	0.0495331205916414	0.172143541955061	0.287743124308272	0.773543376948287	0.999862204664188
CCDC120	165.734566383711	0.0903826430160581	0.241529703032431	0.37420922512343	0.708248661132624	0.999862204664188
CCDC121	70.0674652336356	-0.690670324152637	0.413766346960167	-1.669227884836	0.0950722258344038	0.999862204664188
CCDC124	727.853642139255	0.360321049701514	0.254343367534776	1.41667169540895	0.156578936147985	0.999862204664188
CCDC125	77.5404327719021	0.0881302501401096	0.422635134965753	0.208525611925878	0.834818586723407	0.999862204664188
CCDC126	144.365313193282	0.0778336202297545	0.346772465009908	0.224451558538624	0.822405955981576	0.999862204664188
CCDC127	288.231556831946	0.0324888298484233	0.155770504823296	0.208568559787864	0.834785056421255	0.999862204664188
CCDC134	94.7653984630149	-0.00673899270273349	0.189617384128196	-0.0355399518547171	0.971649189511303	0.999862204664188
CCDC136	30.2301817613549	-0.188129086525759	0.296108336437346	-0.635338703358545	0.525207536389744	0.999862204664188
CCDC137	265.939988919783	0.227030802005778	0.204805315574247	1.10852006633331	0.267637277920044	0.999862204664188
CCDC138	74.6624780111342	0.105628093895534	0.306571860190108	0.344545953532828	0.730435743137382	0.999862204664188
CCDC14	100.590214339062	-0.278360306166359	0.285464538780745	-0.97511343214562	0.329503996479893	0.999862204664188
CCDC141	27.3698173356644	-0.284396993198931	0.5299405304776	-0.53665831700516	0.59150365357702	0.999862204664188
CCDC142	92.4784264823238	-0.0692875381389667	0.308150455303519	-0.224849702301172	0.822096199067818	0.999862204664188
CCDC146	67.544705640835	0.411338181753288	0.465898197958359	0.882892837009971	0.377294174118417	0.999862204664188
CCDC149	261.788808155488	0.15138510816916	0.151528597953657	0.999053051460686	0.317768992489102	0.999862204664188
CCDC15	194.161875176757	-0.27449296474147	0.375616833675162	-0.730779188077751	0.464914037612502	0.999862204664188
CCDC150	60.7313313610678	0.00606406612854426	0.340702990371126	0.0177986877131272	0.985799451648161	0.999862204664188
CCDC152	0.476018619525115	-0.919657655067596	2.28204067435874	-0.402997924358216	0.686949751445429	0.999862204664188
CCDC153	1.03505423090786	1.1845178887609	1.58481554747568	0.74741687803834	0.454811960432661	0.999862204664188
CCDC154	39.2553412830572	0.723160440095182	0.496784898458612	1.45568120596852	0.145480767674047	0.999862204664188
CCDC157	28.4353640504044	0.0326934959012426	0.301831666307719	0.108316984434335	0.913744250251681	0.999862204664188
CCDC160	21.0376968168551	-0.611435280793523	0.415214769792565	-1.4725759420817	0.140865415808574	0.999862204664188
CCDC162P	30.7437411942968	0.0544893678794038	0.321736308057355	0.169360331783537	0.865513223380386	0.999862204664188
CCDC163	125.991476807735	-0.0617943326149971	0.279350720712787	-0.221206991903667	0.82493126535725	0.999862204664188
CCDC166	11.1286195324952	-0.252797636955907	0.615846079961669	-0.410488343080209	0.681447752845472	0.999862204664188
CCDC167	572.568966519892	0.211481008233396	0.337202798708057	0.62716267196967	0.530552609000536	0.999862204664188
CCDC17	55.4306479387161	0.365275600261706	0.244827337797764	1.49197227543044	0.135706413593599	0.999862204664188
CCDC171	41.1876224256639	0.129971944846879	0.446746775046718	0.290929788655525	0.771105018178431	0.999862204664188
CCDC174	301.459948877039	-0.161568027823124	0.265013893451691	-0.609658707771017	0.542087913090012	0.999862204664188
CCDC18	35.9106167654603	-0.10793773385106	0.477773481184847	-0.225918218783055	0.821265027579589	0.999862204664188
CCDC183	12.3278366035642	0.364715048540543	0.468991770093368	0.777657672901029	0.436770851438346	0.999862204664188
CCDC186	470.882837324412	-0.256053804050163	0.345641454014538	-0.740807565400975	0.458810127392085	0.999862204664188
CCDC187	47.0754750559824	-0.158849033142368	0.427447219246477	-0.371622567629271	0.710173884072399	0.999862204664188
CCDC188	0.783304677701213	0.514045407509179	1.87125731043735	0.274705891403591	0.783542204556303	0.999862204664188
CCDC189	6.43904840454748	0.312900609366889	0.603299605648396	0.518648788159904	0.604005680163111	0.999862204664188
CCDC191	49.0800072017146	-0.148101341125446	0.325520701852826	-0.454967503702437	0.649132617637596	0.999862204664188
CCDC197	2403.87718390281	0.409178835059498	0.296958365333716	1.3778996749247	0.168234265342196	0.999862204664188
CCDC22	310.883888866407	0.144671375244071	0.212754228425839	0.679992949209467	0.496508925378396	0.999862204664188
CCDC24	24.063336166658	-0.300021839795429	0.418733971249005	-0.716497490997732	0.473684216192862	0.999862204664188
CCDC25	588.068044003073	-0.220833740312316	0.246853653298378	-0.894593769877851	0.371004283443357	0.999862204664188
CCDC28A	65.6136964905105	-0.21267774215695	0.290957988931945	-0.730956874350323	0.464805494864216	0.999862204664188
CCDC28B	347.588730998213	-0.0810720082415115	0.1976832605442	-0.410110638697122	0.681724788895058	0.999862204664188
CCDC3	394.109588746737	1.52643208472923	0.792700235653601	1.9256107366622	NA	NA
CCDC30	46.9656620314655	-0.527832397720011	0.354654804370578	-1.48829901982233	0.136672053352103	0.999862204664188
CCDC32	319.9618745521	-0.00380395814952878	0.179762178226855	-0.0211610595012277	0.983117177337571	0.999862204664188
CCDC33	1.94814739618994	-0.640620017288132	1.24603931240711	-0.514125044779347	0.607164568365265	0.999862204664188
CCDC34	113.061937786515	-0.302468126552793	0.230935153808492	-1.30975350250755	0.190279237559481	0.999862204664188
CCDC39	3.59876786351163	0.871235932463595	1.01218696066133	0.860746054162122	0.38937792216373	0.999862204664188
CCDC40	13.6228758995423	0.0951454838145858	0.610946471556201	0.155734566356086	0.876242249567298	0.999862204664188
CCDC43	459.744454551416	-0.216716403311727	0.319541474005091	-0.678210564016723	0.497638195418014	0.999862204664188
CCDC47	1387.58203150748	-0.256480552350492	0.329764315775235	-0.77776927363271	0.436705045036236	0.999862204664188
CCDC50	682.507984465586	-0.26772032289813	0.233300905937385	-1.14753229020887	0.251161695677031	0.999862204664188
CCDC51	254.823154186194	0.0932066158047514	0.266332299055064	0.349963621143378	0.726365999452125	0.999862204664188
CCDC57	44.7338063657866	0.289904540013648	0.282761795708833	1.02526064133561	0.305240221674197	0.999862204664188
CCDC59	275.543772486733	-0.113679456850238	0.355014850175152	-0.320210427237487	0.748808819231999	0.999862204664188
CCDC6	722.942841341562	-0.130395785404823	0.203913350340859	-0.6394666420166	0.522519407664566	0.999862204664188
CCDC61	343.703400914416	0.165362619488281	0.190980129954437	0.865862954055652	0.386565320814391	0.999862204664188
CCDC62	112.103314272105	-0.578625304742644	0.335140524539103	-1.72651548343308	0.0842547162193479	0.999862204664188
CCDC65	0.975358593573266	1.14235826566387	1.50297928209427	0.760062549945527	0.447217196858503	0.999862204664188
CCDC66	149.397536666928	-0.197431193837991	0.350680022623349	-0.562995269479731	0.573438105162034	0.999862204664188
CCDC68	58.5508395024423	-0.173343986725076	0.310360919162422	-0.558523886296262	0.576486698312119	0.999862204664188
CCDC69	3347.6568494298	0.029676945305855	0.442634705957002	0.0670461328640999	0.946544977083094	0.999862204664188
CCDC71	486.930730224915	0.018532706204941	0.216128513552359	0.0857485479372037	0.931666308546592	0.999862204664188
CCDC71L	401.016718599546	-0.220407865645896	0.420840242706217	-0.523732864111477	0.600464354221325	0.999862204664188
CCDC74B	2.74287049950594	0.68995520268425	0.99088670394846	0.696300797997323	0.486240473540654	0.999862204664188
CCDC77	185.690497791205	-0.0710927283969652	0.214133765332314	-0.332001486485032	0.739888136560218	0.999862204664188
CCDC78	20.6911415517082	-0.258891851518186	0.677225991735912	-0.382282804672894	0.702251607768975	0.999862204664188
CCDC8	1159.9128522783	0.0339130586476556	0.325028852248045	0.104338609982153	0.916900638775682	0.999862204664188
CCDC80	10338.0753038878	-0.148776901345749	0.198823706429682	-0.748285523981854	0.454287954222067	0.999862204664188
CCDC82	416.837798177962	-0.00298443963866852	0.3971926630718	-0.00751383375409687	0.994004884466956	0.999862204664188
CCDC85A	405.073788757378	0.428306336623327	0.298429888119063	1.43519919979479	0.151230341588928	0.999862204664188
CCDC85B	610.872383663577	0.156302285934501	0.214242288342732	0.729558515938077	0.465660087344104	0.999862204664188
CCDC85C	297.047990882082	0.164165394915249	0.246384806074231	0.666296747477963	0.505221444127143	0.999862204664188
CCDC86	360.18120158568	0.509422697550682	0.202691823050109	2.5132868701109	0.011961202720154	0.999862204664188
CCDC88A	306.527119888851	-0.0637036319777972	0.36105883417482	-0.176435599819593	0.859951738717159	0.999862204664188
CCDC88B	69.209578847851	-0.08881349127072	0.315472743252067	-0.281525086304387	0.778307689724499	0.999862204664188
CCDC88C	652.878408128289	0.0372662676774818	0.217161668430664	0.171606103170921	0.863747209001574	0.999862204664188
CCDC9	534.794599372125	0.443831400932754	0.204282251989208	2.1726380858392	0.0298075670369775	0.999862204664188
CCDC90B	334.138198775636	-0.193048717762455	0.304023815843913	-0.634978931589909	0.525442155909417	0.999862204664188
CCDC91	443.920615977627	-0.116153251268355	0.344872014725847	-0.336801034321937	0.736266893309794	0.999862204664188
CCDC92	219.039078563105	-0.069652953971516	0.233203096769548	-0.298679369769893	0.765184699461986	0.999862204664188
CCDC93	529.907084753521	-0.04028839564402	0.228611477316911	-0.176230852960066	0.860112582938427	0.999862204664188
CCDC96	16.2981960557237	0.309360036471811	0.489183974232974	0.632400186365219	0.527125412201632	0.999862204664188
CCDC97	851.972981666079	0.112072066284993	0.170367652510944	0.657824796158378	0.510650719070348	0.999862204664188
CCDC9B	756.593220009401	-0.0545161326248211	0.26604488176074	-0.204913292313771	0.837639869815797	0.999862204664188
CCER2	105.028683383423	0.125702590992661	0.317883381180013	0.395436183313645	0.692521009979651	0.999862204664188
CCHCR1	212.236534991919	0.325842930433098	0.231660730859786	1.40655228542085	0.159560190208192	0.999862204664188
CCIN	5.60754736095834	-0.745299301089392	0.640650728364712	-1.16334730937058	0.244688618245247	0.999862204664188
CCL1	54.9764912491927	0.288840904777524	0.952261203639512	0.303321088450924	0.761645176487672	0.999862204664188
CCL16	91.4426350314762	0.211102562862915	0.493807449206487	0.427499753602628	0.669015364555957	0.999862204664188
CCL19	8.33494129117264	0.415872410832471	0.553887862144104	0.750824199726323	0.452758463423133	0.999862204664188
CCL21	474.256718689033	-0.460869585437466	0.556316997957269	-0.828429810934639	0.407427129606109	0.999862204664188
CCL22	8.43127201726987	1.04406517825568	0.664549346282365	1.57108751080173	0.116162323181411	0.999862204664188
CCL24	226.265826595067	-0.0128085637475044	0.504207236346822	-0.0254033715190355	0.979733221893721	0.999862204664188
CCL25	147.548740324333	-0.127186745091306	0.252011319074203	-0.504686636927831	0.613778948251041	0.999862204664188
CCL26	76.0750753821151	0.851391582686069	0.386956606200325	2.20022495815799	0.0277909383778692	0.999862204664188
CCL27	74.290750093658	0.273636096911268	0.303018844038956	0.903033267713509	0.366508238921636	0.999862204664188
CCL28	0.0747912814325271	0.460832006672587	3.11653965008542	0.147866563051734	0.882448076894905	0.999862204664188
CCL5	30.426288004305	-0.0444783687691132	0.38749130609141	-0.114785462460468	0.908615172162852	0.999862204664188
CCM2	835.645306511601	0.117550753763365	0.193034000324555	0.608963983369366	0.542548312179561	0.999862204664188
CCM2L	400.779446977487	0.143395755295658	0.251125451537471	0.571012433896058	0.567991214410178	0.999862204664188
CCN1	2667.37091250697	-0.123058332960374	0.390871863044633	-0.314830369220825	0.752890452092014	0.999862204664188
CCN2	160.508944113395	-0.17444755652634	0.359993417432242	-0.484585406507257	0.627970467665788	0.999862204664188
CCN3	736.914046829239	-0.341566311360158	0.392866266435096	-0.869421328686634	0.384616721234387	0.999862204664188
CCN4	17.3475746519628	-0.122592115348699	0.427789859417127	-0.28657087738296	0.774440916024458	0.999862204664188
CCN5	32.5971049055351	0.12948508661077	0.515509457104544	0.251178877179183	0.801675814737581	0.999862204664188
CCN6	2.1580142217679	-1.87836546529303	1.01185346069502	-1.85636116123259	0.063402096761339	0.999862204664188
CCNA1	5.0187694506271	-0.0753289092470253	0.850834064634167	-0.0885353706182585	0.929451173017518	0.999862204664188
CCNA2	38.6003125308364	-0.807624373779811	0.361521527064692	-2.23395928960903	0.0254857518356613	0.999862204664188
CCNB1	67.2995334353678	-0.628530458070004	0.323299926560001	-1.94410949843923	0.0518822480937916	0.999862204664188
CCNB1IP1	5.40205136900082	-0.393963033832943	0.638240980487398	-0.617263770076452	0.537060759602144	0.999862204664188
CCNB2	31.6398891072609	-0.210255193147032	0.290081562953597	-0.724814052317643	0.46856611372785	0.999862204664188
CCNB3	36.0096362355523	-0.779115682151455	0.278680981416305	-2.7957260599265	0.00517832725091613	0.999862204664188
CCNC	786.238962053811	-0.0651253939833953	0.335250885038436	-0.194258678768078	0.845973338832474	0.999862204664188
CCND1	549.689694479695	-0.044964760819991	0.165231186072249	-0.272132409679187	0.785520210255963	0.999862204664188
CCND2	178.534676772088	-0.439721975792738	0.311893408385641	-1.40984696684915	0.158584874953057	0.999862204664188
CCND3	678.052861882633	0.284907054414638	0.182550888209915	1.56069936009856	0.118594702329614	0.999862204664188
CCNDBP1	665.642161304161	0.0479586734518257	0.107809900444465	0.444844798614116	0.656431917242132	0.999862204664188
CCNE1	38.6483285030497	0.033466648557948	0.290141673139558	0.115345886703599	0.908170968723763	0.999862204664188
CCNE2	42.2402967108459	0.422769616189172	0.64996164763067	0.650453173245391	0.515399539865609	0.999862204664188
CCNF	124.794598939364	0.737469163831304	0.51636224258946	1.42820117933688	0.15323396128008	0.999862204664188
CCNG1	9626.70289924963	0.0688138549320886	0.281398732869776	0.244542163464304	0.806810951233981	0.999862204664188
CCNG2	339.887381378609	-0.14483364027705	0.297376206979392	-0.487038427681225	0.626231098944538	0.999862204664188
CCNH	274.822152766651	-0.0755103464272832	0.243505241362031	-0.310097417225687	0.756486876281443	0.999862204664188
CCNI	3262.54752858745	0.0840741227975601	0.234284366262555	0.358855027925086	0.719703544270066	0.999862204664188
CCNI2	2.01480013585586	0.656685507574148	1.06192549959689	0.618391316362049	0.53631742052706	0.999862204664188
CCNJ	81.73029538432	-0.0497452512410536	0.353391306018231	-0.140765351025606	0.888055316332923	0.999862204664188
CCNJL	42.2198090235617	0.224367059953533	0.426219366395479	0.526412166230259	0.598601864383998	0.999862204664188
CCNK	442.388401215688	0.22593771132441	0.159284667129521	1.41845235574803	0.156058739305057	0.999862204664188
CCNL1	842.319458655053	0.159100618518068	0.371482754306642	0.428285342115068	0.668443389292713	0.999862204664188
CCNL2	2351.27958047546	0.136615184149176	0.134194170449242	1.01804112422938	0.308658412959189	0.999862204664188
CCNO	10.9412838518141	-0.0218301637394375	0.430656828855219	-0.0506903926206556	0.959572232386532	0.999862204664188
CCNP	43.4738978062255	0.600875152409524	0.632954002642913	0.949318828699332	0.342458480078094	0.999862204664188
CCNQ	273.030892328617	0.130145214338719	0.218578891133041	0.59541529222739	0.55156590602169	0.999862204664188
CCNT1	470.160101190838	-0.115395124513697	0.278527771174613	-0.414303837736002	0.678651603621878	0.999862204664188
CCNT2	830.785530274222	-0.195198374915922	0.324234172562923	-0.602029000746491	0.547154833257401	0.999862204664188
CCNY	1573.2348724736	0.0393583589828891	0.13233800068145	0.297407840380092	0.766155158592152	0.999862204664188
CCNYL1	422.760571616983	-0.186354143836698	0.362049535395525	-0.514720019273367	0.606748682066255	0.999862204664188
CCP110	248.839174724136	-0.194103714564606	0.301736257544221	-0.643289328715026	0.520036379303658	0.999862204664188
CCPG1	579.107619511448	-0.157956910404305	0.406646409435328	-0.388437981350051	0.697691941424314	0.999862204664188
CCR10	4.86584799057333	0.639149265284022	0.783769285948878	0.815481388136088	0.414796813884282	0.999862204664188
CCR3	2.63445261386026	0.11649952419464	1.03451740040307	0.112612435662511	0.910337825536206	0.999862204664188
CCR4	1.77818414571558	-0.370103869786712	1.08243343603074	-0.341918364184938	0.732412329038876	0.999862204664188
CCR5	54.6380214092839	-0.445881793026952	0.531660976517532	-0.838658116206972	0.40166118812017	0.999862204664188
CCR6	38.2346927016992	0.0280071896615452	0.395393370478799	0.0708337361034407	0.943530081721792	0.999862204664188
CCR8	7.37894273994651	0.56200944613446	0.629080323824932	0.893382649003122	0.371652291240123	0.999862204664188
CCR9	2.57033635289316	-0.54808123664357	1.30189507432886	-0.420987257307286	0.673764386833218	0.999862204664188
CCRL2	135.511127386537	0.0813842212650332	0.244568833565872	0.332766117736392	0.739310836120941	0.999862204664188
CCS	721.486603867053	0.199226521244439	0.208218784119008	0.956813392640745	0.338661451236538	0.999862204664188
CCSER1	21.6133513965616	-0.307315437878275	0.428515686120073	-0.717162633323447	0.473273752692127	0.999862204664188
CCSER2	219.788218422839	-0.173222552145632	0.31397905261284	-0.551700983566023	0.581153235986046	0.999862204664188
CCT2	2273.18212956522	0.0988241234331331	0.287091624911944	0.344225030818799	0.730677059381089	0.999862204664188
CCT3	7842.95978114787	0.297823201363111	0.280173207415852	1.06299672302734	0.287783437423423	0.999862204664188
CCT4	1688.3899609579	0.0822310257807851	0.208154449719209	0.395048128405187	0.692807369277183	0.999862204664188
CCT5	1914.9414237944	0.231982263432229	0.171894825270395	1.34955931958577	0.177157380508352	0.999862204664188
CCT6A	1569.76556789953	0.113348306177579	0.378678666565902	0.299325830011743	0.764691448027602	0.999862204664188
CCT6B	21.8540310015675	-0.118455090445036	0.340456049554337	-0.34793063774339	0.727892275504569	0.999862204664188
CCT7	3117.15554320324	0.387941822479361	0.250246740110382	1.55023726705987	0.121084578109639	0.999862204664188
CCT8	2355.09898946552	-0.028266840193436	0.285831042283506	-0.0988935280353457	0.921222807596756	0.999862204664188
CD101	5.46051631110307	-0.555600065437716	0.805286427727774	-0.689940928230242	0.490231336174574	0.999862204664188
CD109	311.606088538911	-0.162986193904797	0.359952169117916	-0.452799588079173	0.650693060268721	0.999862204664188
CD14	422.607255756166	-0.0825917293029026	0.404217367674682	-0.204325038723653	0.838099504616535	0.999862204664188
CD151	4595.12855010839	0.0527996262320463	0.268674286180521	0.196519090020288	0.844203892305165	0.999862204664188
CD164	4172.39377325222	-0.270489643336386	0.360702723092434	-0.749896316327698	0.453317153251343	0.999862204664188
CD164L2	41.3550740367728	0.197184290208507	0.31087235580409	0.634293421486377	0.525889348939123	0.999862204664188
CD180	20.457676756518	0.600577299028988	0.465994083489376	1.28880885038679	0.197464548407398	0.999862204664188
CD19	1.75815574922283	1.38990172181791	1.08631792415994	1.27946128007851	0.200734666266316	0.999862204664188
CD1D	375.862321704982	0.165268921096978	0.228797458667118	0.722337223760123	0.470087172431471	0.999862204664188
CD2	20.8395093187276	-0.507360356786204	0.532934552573747	-0.952012501977897	0.341090641508133	0.999862204664188
CD200	1851.09793256427	-0.170247475379167	0.33996280545943	-0.500782652234831	0.616524095892401	0.999862204664188
CD207	8.38162190284858	0.56139971723651	0.540042254125706	1.03954776306417	0.298550056643136	0.999862204664188
CD22	77.0162648048322	-0.105126253298963	0.342078531812787	-0.307316138027909	0.758602753280755	0.999862204664188
CD24	79.9474996980592	-1.36964073140645	0.656107806906841	-2.08752390535253	0.0368408024566144	0.999862204664188
CD244	42.3511815911997	-0.0784282442579058	0.409829102544196	-0.191368167294679	0.84823715797023	0.999862204664188
CD247	19.5478221906183	0.303763288068659	0.367514665930119	0.826533785529031	0.408501360910649	0.999862204664188
CD248	1936.68184157755	-0.0798785885603274	0.31579404473233	-0.25294520239618	0.800310558501883	0.999862204664188
CD27	1.38750312168156	0.563637245653066	1.55484090552994	0.362504770519244	0.716974859257861	0.999862204664188
CD274	3.10221310335504	0.979350759624545	1.00035922293681	0.97899908069964	0.327580433735531	0.999862204664188
CD276	873.883268091833	-0.0624317989595358	0.244805241474876	-0.255026398059958	0.798702710480738	0.999862204664188
CD28	0.474609407207152	-0.92013222184973	2.62885650413814	-0.350012342020695	0.726329435220513	0.999862204664188
CD2BP2	875.921193189814	0.228957703530354	0.272423136164668	0.840448820734372	0.400656785730146	0.999862204664188
CD300E	55.0296592899734	0.11347388687259	0.466770751895385	0.243104107127136	0.807924749618374	0.999862204664188
CD300H	13.9206911733812	0.559094726407584	0.526973584200787	1.06095398928869	0.288710811574168	0.999862204664188
CD300LD	8.22785757114817	1.18031735770506	0.68169671476531	1.73144058367864	0.0833732135363061	0.999862204664188
CD300LF	37.7282214104669	0.200079187232684	0.416260614090987	0.480658463615658	0.630759256581962	0.999862204664188
CD300LG	4545.36715527392	-0.00884923051229957	0.273096906295901	-0.032403261656547	0.974150461429611	0.999862204664188
CD320	456.110649560772	-0.147358750931332	0.382605731246011	-0.385145173992655	0.700129860656849	0.999862204664188
CD34	4241.00311282622	0.0273411323424176	0.161625146519092	0.169163851858832	0.865667762007639	0.999862204664188
CD37	50.2371917255475	0.115311651879233	0.322004970058492	0.358105192780988	0.720264593135943	0.999862204664188
CD3D	7.37113909693276	-1.00122523988332	0.720551145020137	-1.3895269569731	0.164672569588591	0.999862204664188
CD3E	23.8190748150651	-0.306738648980152	0.487676921776122	-0.628979218173802	0.529362661705527	0.999862204664188
CD3G	12.6857340978934	-0.192325556314582	0.644721574732827	-0.298307926788835	0.7654681548594	0.999862204664188
CD4	6.50574345070344	0.256344559907579	0.684409149277203	0.374548704058533	0.707996128434737	0.999862204664188
CD40	42.9636721811957	0.124683035800852	0.416912513855225	0.299062828908391	0.764892107288224	0.999862204664188
CD40LG	0.544895527646924	-1.20029620537737	2.17380325068943	-0.552164141348438	0.580835899829369	0.999862204664188
CD44	693.35380704398	0.0259012975761052	0.221559262930377	0.11690460255884	0.906935650850991	0.999862204664188
CD46	1709.57397357715	-0.091857864796371	0.323403708332204	-0.284034667598844	0.776383813340325	0.999862204664188
CD47	1673.38012214855	-0.190642283806722	0.301010231999046	-0.633341539723227	0.526510632224541	0.999862204664188
CD5	8.4877235874257	-0.784379367854673	0.580950108152745	-1.35016648907903	0.176962584731244	0.999862204664188
CD52	40.0928602887672	-0.213456768168397	0.46527077280471	-0.458779662607331	0.646392400668421	0.999862204664188
CD53	225.142344660505	-0.431441474942325	0.394289238199944	-1.09422584525003	0.273855938871928	0.999862204664188
CD55	325.741085233678	-0.714835347700248	0.466596459842798	-1.53202051284548	0.125517372904402	0.999862204664188
CD58	2005.29925573612	-0.0853947296630899	0.168082073866785	-0.508053760276484	0.611415641790337	0.999862204664188
CD59	3142.11571338951	-0.0209444571648675	0.1696721846516	-0.123440723108942	0.901758111265237	0.999862204664188
CD6	11.3883940053694	-0.339560750312935	0.559495455950972	-0.606905287078311	0.543913769204921	0.999862204664188
CD63	4662.39185957179	0.147777030670517	0.220787160108106	0.669318952235083	0.50329203965548	0.999862204664188
CD68	487.880149670441	-0.202849408076684	0.28995824855928	-0.699581436584697	0.484188738881638	0.999862204664188
CD69	2.66794105676777	0.101031311998599	0.955317699175116	0.105756767707576	0.915775338728339	0.999862204664188
CD7	4.64177942646623	-0.106598559948075	0.799690694610544	-0.133299737844255	0.893956334920636	0.999862204664188
CD70	0.419806270088171	2.21516413896229	3.06949598775366	0.721670315843418	0.470497196514533	0.999862204664188
CD72	2.36179059220869	0.925618611899668	0.935373215086165	0.989571431991884	0.322383639231749	0.999862204664188
CD74	2581.62102635037	0.0371030411515484	0.434561289392301	0.0853804562376782	0.931958930083264	0.999862204664188
CD79A	9.91318877940877	0.0981912381901286	0.516510717965921	0.190104938338583	0.849226900415001	0.999862204664188
CD79B	1.09403951790043	0.370975452013191	1.58591464685512	0.233918926689301	0.815047919421966	0.999862204664188
CD80	80.6675686961446	-0.373089966431126	0.460763728726493	-0.809720781326062	0.418100671414555	0.999862204664188
CD81	11553.5424417355	0.0605718941684912	0.150353569317763	0.402863027750784	0.687048991407496	0.999862204664188
CD82	1557.87041194003	0.539929361122021	0.292368800645804	1.84674069165174	0.0647847311703503	0.999862204664188
CD83	54.4909537274451	-0.150824392615976	0.312756178753387	-0.482242727280867	0.629633527426451	0.999862204664188
CD84	16.887021270116	-0.772907150700131	0.527118380607582	-1.46628761040213	0.142569949343201	0.999862204664188
CD86	131.206464908984	-0.212867744173409	0.431927175592183	-0.49283248705424	0.622130953879708	0.999862204664188
CD8A	16.9720687108983	0.28419926762605	0.460080736441769	0.617716077017323	0.536762512375751	0.999862204664188
CD8B	24.8268751463422	0.33728109697209	0.410831704925892	0.820971441415239	0.411662535523607	0.999862204664188
CD9	1289.67615900817	-0.00891246855490937	0.232668847764515	-0.0383053796867972	0.969444201566149	0.999862204664188
CD93	1419.65392036944	0.150670708050759	0.205240062584855	0.734119382703196	0.46287598137184	0.999862204664188
CD96	6.19526020756031	-0.37108935377114	0.629855835761199	-0.589165540274256	0.55575023100944	0.999862204664188
CD99	1755.66314872647	-0.243922270029921	0.184466890550394	-1.32230921929745	0.186065204052853	0.999862204664188
CD99L2	391.413242545065	0.208557854139974	0.225187847438035	0.926150573899699	0.354367734468079	0.999862204664188
CDA	6.75342200629651	0.142323402724193	0.598875564596625	0.237651043284853	0.812151757618597	0.999862204664188
CDADC1	904.487141793268	-0.242480402204897	0.208536928309955	-1.16276960713879	0.244922991448274	0.999862204664188
CDAN1	255.172918149919	0.0541194130600868	0.214997967890291	0.251720579460094	0.801257048982597	0.999862204664188
CDC123	1395.99913114449	0.0625218883971721	0.227621747399396	0.274674494469407	0.783566328178798	0.999862204664188
CDC14A	107.875410336014	-0.332300425726183	0.348253930374251	-0.954190022691422	0.339987464106011	0.999862204664188
CDC14B	331.136348956367	-0.40333318616393	0.284810609389079	-1.41614523078717	0.15673298755	0.999862204664188
CDC16	291.797753604238	0.0668515006745807	0.232386435510299	0.287673850359557	0.773596408628531	0.999862204664188
CDC20	30.2561846016602	-0.803269824650887	0.592466097463735	-1.35580724043042	0.175160506998187	0.999862204664188
CDC23	336.777513105106	-0.164164692669353	0.145283212780083	-1.12996325953949	0.25849170616979	0.999862204664188
CDC25A	40.5864047176741	-0.707015240959195	0.393359353420548	-1.79737747383195	0.0722757143853534	0.999862204664188
CDC25B	236.006537335184	-0.0773733572514539	0.257894975593295	-0.300018862614342	0.764162767720249	0.999862204664188
CDC26	350.142065134643	-0.14093500325204	0.249523647322646	-0.564816219882373	0.572198773474412	0.999862204664188
CDC27	512.741728023723	-0.113399662351636	0.355998129537769	-0.318540051035873	0.750075319171583	0.999862204664188
CDC34	1351.95667526692	0.435661770661481	0.386385701485585	1.12753077814846	0.259518135062575	0.999862204664188
CDC37	2904.4244599188	0.170750549769678	0.155075003808338	1.10108364066664	0.270860256317317	0.999862204664188
CDC37L1	528.460639287831	-0.00282734144748496	0.328505100059029	-0.00860668965862911	0.993132939981564	0.999862204664188
CDC40	448.447405923196	-0.157133194361982	0.27430573324323	-0.572839628629454	0.566753284299486	0.999862204664188
CDC42	3053.29202375396	-0.140918644851044	0.213998816601714	-0.658501981874583	0.510215623951672	0.999862204664188
CDC42BPA	743.920449049319	-0.0973808336222402	0.247954646701403	-0.392736473858101	0.694514128547897	0.999862204664188
CDC42BPB	1742.39063773353	0.0568685316686636	0.155421709693868	0.3658982505126	0.714441001865555	0.999862204664188
CDC42BPG	110.370369874484	-0.0547918651733678	0.278689317341049	-0.19660554518606	0.844136230879138	0.999862204664188
CDC42EP1	1999.03124211562	0.207867508257545	0.257584536431468	0.806987527812445	0.419673668832694	0.999862204664188
CDC42EP2	255.127376907615	0.6542893485924	0.409892955286912	1.59624443443879	0.110434230518838	0.999862204664188
CDC42EP3	611.396393475795	0.401898315498457	0.269387529717316	1.49189651028091	0.135726277671097	0.999862204664188
CDC42EP4	1641.17139811788	0.183279228824617	0.214430143358651	0.854726979863409	0.392702310700925	0.999862204664188
CDC42EP5	156.908151178766	-0.244966628118342	0.232465602422143	-1.05377580840325	0.291985571719908	0.999862204664188
CDC42SE1	925.378028697658	0.242753791873152	0.212111206502106	1.14446471676989	0.252430962366074	0.999862204664188
CDC42SE2	735.678701024768	-0.141174114672079	0.289251534095422	-0.488066952224033	0.625502418438557	0.999862204664188
CDC45	92.8881347376323	0.20028094081156	0.299589869911477	0.66851706591661	0.503803591956985	0.999862204664188
CDC5L	820.336975694601	-0.131129229849032	0.320554104668464	-0.409070506161988	0.682487919975744	0.999862204664188
CDC6	7.91160660715691	-0.760523050134057	0.712366055868528	-1.06760147240145	0.285700319180813	0.999862204664188
CDC7	186.593169603511	-0.211207950095336	0.280920161921067	-0.75184333032914	0.452145280923049	0.999862204664188
CDC73	558.468794372554	-0.00593764115128297	0.321271802842345	-0.0184816753252283	0.985254596041988	0.999862204664188
CDCA2	14.2838312248105	-0.421921092398713	0.457184517216021	-0.922868287333873	0.356075848816304	0.999862204664188
CDCA3	27.6234583863114	0.135302742474779	0.558745435736067	0.242154537327963	0.808660420728083	0.999862204664188
CDCA7	22.0176372614335	-0.177373283580596	0.40652755905556	-0.4363130607742	0.662609607024435	0.999862204664188
CDCA7L	582.818920164421	-0.0963828611788236	0.242744321276282	-0.39705506053476	0.691326858237138	0.999862204664188
CDCA8	14.9311671520233	-0.568748301115185	0.547161085380418	-1.03945312689728	0.298594046882499	0.999862204664188
CDCP1	19.6362519106327	-0.367555580720744	0.374543721157928	-0.981342257145364	0.326423990830674	0.999862204664188
CDCP2	2.45957657664444	-0.71098519192834	1.00157444916004	-0.709867541573772	0.477786280237041	0.999862204664188
CDH11	261.959226851356	-0.353576545929746	0.340913069179431	-1.03714576499163	0.29966792943477	0.999862204664188
CDH13	2569.79991398428	0.0184043727154897	0.27700437427792	0.0664407295497237	0.947026944330648	0.999862204664188
CDH15	15.1512959707277	-0.203460291434657	0.689559729094253	-0.295058256522469	0.767949377285104	0.999862204664188
CDH19	167.489654315165	-0.447357295358772	0.374667669101172	-1.19401093889948	0.232473689096149	0.999862204664188
CDH2	48.0417925284369	-0.136531736809514	0.380904613732806	-0.358440753635205	0.7200134979221	0.999862204664188
CDH20	55.8280970305546	-6.91381897795103	1.49557281101409	-4.62285682584923	3.78490968772629e-06	0.0224407295385292
CDH23	198.199931524555	0.101455522597146	0.290271370516533	0.349519563078536	0.726699286585247	0.999862204664188
CDH24	50.7865825133484	0.277457905598398	0.2227369792532	1.24567508515501	0.21288370411468	0.999862204664188
CDH3	48.0880162250514	0.211159317833555	0.289408565866466	0.729623593556606	0.465620296462429	0.999862204664188
CDH4	11.2398248229984	0.812096807503864	0.584466923001429	1.38946581156976	0.164691150099589	0.999862204664188
CDH5	3347.64658966549	0.149682258506019	0.201986466538489	0.741050928169473	0.458662561651339	0.999862204664188
CDH6	28.8754238614275	-0.343799011674562	0.447465901400414	-0.768324492656513	0.442294427006816	0.999862204664188
CDHR1	1202.4911906303	-0.531727241824487	0.536711638137675	-0.990713083229417	0.321825700727704	0.999862204664188
CDHR4	14.5170593926961	0.488358513181267	0.484241439611099	1.008502109141	0.313213475696851	0.999862204664188
[truncated: 15,871 more rows]
