# Supplementary material for: Integrated analyses of the methylome and transcriptome to unravel sex differences in the perirenal fat from suckling lambs
Source: Front Genet. 2022 Nov 1;13:1035063. doi: 10.3389/fgene.2022.1035063 (PMC9663842; doi:10.3389/fgene.2022.1035063)
Supplement: Supplementary file 1 [file DataSheet1.ZIP › SupplementaryTable4.xlsx]

## Sheet: Modules
Supplementary Table 4: Genes assigned to each differentially co-expressed module identified in the WGCNA between male and female Assaf suckling lambs.
Genes	Module	Sex
AADACL3	darkseagreen3	Female
AAK1	coral3	Female
ABAT	honeydew	Female
ABCA3	yellow3	Female
ABCB1	honeydew1	Female
ABCC1	thistle2	Female
ABCC10	turquoise	Female
ABCC8	darkolivegreen4	Female
ABCD1	yellow3	Female
ABCF1	mediumpurple4	Female
ABHD14A	blue2	Female
ABHD15	honeydew1	Female
ABHD16A	blue2	Female
ABL1	ivory	Female
ABLIM2	palevioletred2	Female
ABO	darkolivegreen4	Female
ABTB2	mediumpurple4	Female
ACAP3	blue2	Female
ACE2	honeydew	Female
ACER3	honeydew	Female
ACKR3	ivory	Female
ACO1	brown4	Female
ACOT7	lavenderblush2	Female
ACOX2	blue	Female
ACP2	palevioletred2	Female
ACSBG1	blue	Female
ACSM1	steelblue	Female
ACSM2B	coral3	Female
ACSM5	plum	Female
ACSS1	lightcoral	Female
ACTA2	thistle1	Female
ACTB	lightcoral	Female
ACTG2	thistle1	Female
ACTR1B	mediumpurple4	Female
ACTR3B	turquoise	Female
ACVR2A	honeydew1	Female
ACY1	blue2	Female
ADA2	blue2	Female
ADAM15	mediumpurple4	Female
ADAM28	coral	Female
ADAMDEC1	coral	Female
ADAMTS16	palevioletred2	Female
ADAMTSL1	ivory	Female
ADAT1	coral3	Female
ADCY5	coral	Female
ADCY8	brown4	Female
ADCYAP1R1	blue	Female
ADGRA3	sienna3	Female
ADGRD1	ivory	Female
ADGRE1	plum	Female
ADGRF1	blue2	Female
ADGRF3	darkolivegreen4	Female
ADGRG1	darkseagreen3	Female
ADGRG3	coral	Female
ADH1C	lightcoral	Female
ADHFE1	sienna3	Female
ADIG	ivory	Female
ADIPOR2	lightcyan	Female
ADIRF	blue2	Female
ADORA1	brown4	Female
ADRA1B	blue	Female
ADRA2B	lightcoral	Female
ADRB1	lightcoral	Female
ADRB2	darkolivegreen4	Female
ADSS1	darkolivegreen4	Female
AFMID	palevioletred2	Female
AGAP1	turquoise	Female
AGBL2	sienna3	Female
AGK	coral3	Female
AGMO	pink	Female
AGTPBP1	honeydew	Female
AHNAK2	blue	Female
AIF1L	honeydew1	Female
AIFM3	ivory	Female
AJM1	lightcyan	Female
AK7	pink	Female
AKAP7	honeydew	Female
AKIRIN2	steelblue	Female
AKNA	mediumorchid	Female
AKR1B1	plum	Female
ALDH16A1	yellow3	Female
ALDH3A2	darkolivegreen4	Female
ALDH6A1	coral3	Female
ALDH7A1	plum	Female
ALG1	yellow3	Female
ALG2	thistle1	Female
ALG8	honeydew	Female
ALKBH2	brown4	Female
ALOX5	darkolivegreen4	Female
AMDHD1	steelblue	Female
AMFR	thistle2	Female
AMIGO2	honeydew	Female
AMPD2	turquoise	Female
AMZ1	blue2	Female
ANGPTL6	lavenderblush2	Female
ANK1	thistle1	Female
ANK2	cyan	Female
ANKH	magenta4	Female
ANKRD13D	blue	Female
ANKRD16	palevioletred2	Female
ANKRD23	mediumorchid	Female
ANKRD34A	turquoise	Female
ANKRD35	ivory	Female
ANKRD45	brown4	Female
ANKRD55	honeydew	Female
ANKS6	blue	Female
ANO10	lightcoral	Female
ANO8	mediumorchid	Female
AOC1	ivory	Female
AOC3	turquoise	Female
AP1B1	yellow3	Female
AP3S1	honeydew	Female
AP4M1	mediumpurple4	Female
AP5Z1	blue2	Female
APEX1	steelblue	Female
APEX2	darkgreen	Female
APH1B	honeydew	Female
APLN	palevioletred2	Female
APOBR	darkolivegreen4	Female
APOM	blue2	Female
AQP1	honeydew1	Female
AQP11	darkgreen	Female
AR	lightcoral	Female
AREG	steelblue	Female
ARF4	coral3	Female
ARFGEF3	honeydew	Female
ARHGAP11A	cyan	Female
ARHGAP15	pink	Female
ARHGAP20	cyan	Female
ARHGAP33	turquoise	Female
ARHGAP4	mediumorchid	Female
ARHGAP45	mediumorchid	Female
ARHGDIG	lavenderblush2	Female
ARHGEF18	turquoise	Female
ARHGEF37	coral	Female
ARID3A	honeydew1	Female
ARID3B	darkseagreen3	Female
ARL15	honeydew	Female
ARL2BP	coral	Female
ARL4D	honeydew1	Female
ARL5A	coral3	Female
ARL6IP5	thistle1	Female
ARMC2	cyan	Female
ARMC5	blue2	Female
ARMH1	darkolivegreen4	Female
ARMH4	coral	Female
ARRB1	turquoise	Female
ARRDC2	darkseagreen3	Female
ARSD	darkolivegreen4	Female
ART3	thistle1	Female
ASAP3	mediumorchid	Female
ASB1	turquoise	Female
ASB13	mediumpurple4	Female
ASB6	blue	Female
ASPA	honeydew	Female
ASPG	cyan	Female
ASPHD2	darkolivegreen4	Female
ASPRV1	darkgreen	Female
ASS1	honeydew	Female
ASTE1	honeydew1	Female
ATAD5	honeydew	Female
ATF6	coral3	Female
ATP10A	darkseagreen3	Female
ATP13A2	lightcyan	Female
ATP1B1	ivory	Female
ATP2A1	darkseagreen3	Female
ATP4A	cyan	Female
ATP6V1H	brown4	Female
ATP7B	darkolivegreen4	Female
ATP9B	turquoise	Female
ATPSCKMT	coral3	Female
AZGP1	lavenderblush2	Female
AZIN2	brown4	Female
B3GALT6	darkseagreen3	Female
B3GNT6	honeydew1	Female
B3GNT8	blue	Female
B3GNTL1	ivory	Female
B4GALNT1	ivory	Female
B4GALT2	thistle2	Female
B4GALT6	honeydew	Female
BAAT	thistle1	Female
BABAM2	magenta4	Female
BAG3	thistle1	Female
BAHCC1	turquoise	Female
BAIAP2L1	brown4	Female
BANK1	pink	Female
BARX1	palevioletred2	Female
BATF2	darkgreen	Female
BBOF1	steelblue	Female
BBS12	honeydew	Female
BBS2	ivory	Female
BBS4	ivory	Female
BBS5	honeydew	Female
BBS7	coral	Female
BCAM	lightcoral	Female
BCAS1	lavenderblush2	Female
BCAS4	mediumpurple4	Female
BCL2A1	honeydew	Female
BCL6	thistle1	Female
BCL9L	thistle2	Female
BCORL1	turquoise	Female
BDKRB2	honeydew1	Female
BEND5	magenta4	Female
BEX2	pink	Female
BEX4	blue2	Female
BEX5	plum	Female
BFAR	mediumpurple4	Female
BGN	turquoise	Female
BHLHE41	lavenderblush2	Female
BICD1	cyan	Female
BIRC5	sienna3	Female
BLNK	lavenderblush2	Female
BLOC1S4	mediumpurple4	Female
BLZF1	coral3	Female
BMP3	ivory	Female
BMP6	darkseagreen3	Female
BMP7	honeydew1	Female
BMPER	coral	Female
BMPR2	honeydew	Female
BORCS8	plum	Female
BPGM	brown4	Female
BPI	darkolivegreen4	Female
BRD2	thistle2	Female
BRF1	blue2	Female
BRINP2	turquoise	Female
BRIP1	cyan	Female
BRMS1	blue2	Female
BST-2A	darkolivegreen4	Female
BTBD11	darkseagreen3	Female
BTBD9	yellow3	Female
BUB1	cyan	Female
BUB3	coral3	Female
BYSL	magenta4	Female
C11H17orf67	thistle1	Female
C11H17orf80	darkseagreen3	Female
C12H1orf115	darkseagreen3	Female
C12H1orf21	pink	Female
C12H1orf53	mediumorchid	Female
C14H16orf46	ivory	Female
C14H19orf12	darkgreen	Female
C14H19orf33	lightcoral	Female
C14H19orf84	lavenderblush2	Female
C15H11orf1	lavenderblush2	Female
C17H5orf52	darkgreen	Female
C19H3orf20	lightcoral	Female
C19H3orf22	blue	Female
C1H1orf185	lavenderblush2	Female
C1H1orf189	mediumpurple4	Female
C1H1orf50	lavenderblush2	Female
C1H21orf58	cyan	Female
C1H3orf33	cyan	Female
C1QL1	lavenderblush2	Female
C1QTNF2	lightcyan	Female
C1QTNF6	turquoise	Female
C21H11orf24	mediumorchid	Female
C21H11orf68	blue	Female
C21H11orf80	lightcoral	Female
C24H16orf54	darkolivegreen4	Female
C24H7orf26	blue2	Female
C24H7orf50	blue	Female
C24H7orf61	lightcyan	Female
C26H4orf47	coral3	Female
C26H8orf48	yellow3	Female
C2H9orf40	brown4	Female
C3H12orf60	thistle1	Female
C3H12orf75	pink	Female
C3H9orf78	palevioletred2	Female
C5AR1	ivory	Female
C6	blue	Female
C6H4orf48	mediumpurple4	Female
C7H15orf62	lightcoral	Female
C8H6orf120	coral3	Female
C9H8orf88	cyan	Female
CA11	palevioletred2	Female
CA3	lightcoral	Female
CA4	thistle1	Female
CA5B	steelblue	Female
CABCOCO1	ivory	Female
CACNA2D2	lightcyan	Female
CACNG7	darkgreen	Female
CAGE1	coral	Female
CALCRL	honeydew	Female
CALHM2	lavenderblush2	Female
CALHM5	honeydew	Female
CALM3	blue2	Female
CALML4	honeydew	Female
CALR	darkgreen	Female
CALY	darkgreen	Female
CAMK1	brown4	Female
CAMK1D	honeydew1	Female
CAMK2A	darkolivegreen4	Female
CAMK2N2	coral	Female
CAMKK1	mediumpurple4	Female
CAMSAP3	mediumpurple4	Female
CAMTA2	turquoise	Female
CAPN10	blue2	Female
CAPN3	honeydew1	Female
CAPN5	turquoise	Female
CAPRIN2	coral3	Female
CARMIL2	lightcoral	Female
CARMIL3	blue2	Female
CASP2	thistle2	Female
CASZ1	mediumorchid	Female
CATSPER2	blue	Female
CATSPERD	darkolivegreen4	Female
CATSPERZ	darkseagreen3	Female
CBX4	blue2	Female
CBX6	mediumorchid	Female
CBX8	lightcyan	Female
CBY2	darkgreen	Female
CC2D1B	turquoise	Female
CCAR2	blue2	Female
CCDC134	blue	Female
CCDC141	pink	Female
CCDC157	blue	Female
CCDC162P	honeydew1	Female
CCDC166	lightcyan	Female
CCDC189	mediumorchid	Female
CCDC197	darkolivegreen4	Female
CCDC68	thistle1	Female
CCDC74B	lightcyan	Female
CCDC77	ivory	Female
CCDC86	magenta4	Female
CCDC88B	blue2	Female
CCDC91	coral3	Female
CCDC92	thistle2	Female
CCDC96	palevioletred2	Female
CCDC9B	mediumorchid	Female
CCL19	lavenderblush2	Female
CCL21	lightcoral	Female
CCN1	pink	Female
CCN4	lightcoral	Female
CCNA2	mediumorchid	Female
CCNE1	cyan	Female
CCNF	lightcyan	Female
CCNH	coral3	Female
CCNI2	blue	Female
CCNJL	blue	Female
CCNY	turquoise	Female
CCR10	turquoise	Female
CCRL2	lightcoral	Female
CCT5	magenta4	Female
CD14	ivory	Female
CD151	blue2	Female
CD180	lavenderblush2	Female
CD22	ivory	Female
CD300E	ivory	Female
CD300LF	darkolivegreen4	Female
CD44	ivory	Female
CD5	blue	Female
CD6	lavenderblush2	Female
CD81	thistle2	Female
CD93	darkseagreen3	Female
CD96	coral	Female
CD99L2	lightcyan	Female
CDC20	yellow3	Female
CDC23	coral	Female
CDC25B	blue2	Female
CDC37	mediumpurple4	Female
CDC42EP3	darkseagreen3	Female
CDCA3	yellow3	Female
CDCA7	sienna3	Female
CDCA8	yellow3	Female
CDH23	pink	Female
CDH6	thistle1	Female
CDHR5	lightcoral	Female
CDIN1	coral	Female
CDK1	cyan	Female
CDK18	yellow3	Female
CDKN2C	cyan	Female
CDKN2D	blue2	Female
CDR2	pink	Female
CEBPA	brown4	Female
CEBPB	lightcoral	Female
CEBPG	honeydew	Female
CELA1	plum	Female
CELF1	mediumpurple4	Female
CELSR2	mediumorchid	Female
CENATAC	pink	Female
CENPH	brown4	Female
CENPL	coral3	Female
CENPM	blue2	Female
CENPO	brown4	Female
CENPW	cyan	Female
CEP131	turquoise	Female
CERCAM	mediumorchid	Female
CERS6	coral3	Female
CFAP206	steelblue	Female
CFAP92	lightcyan	Female
CFL1	mediumpurple4	Female
CFLAR	coral	Female
CHAC1	thistle2	Female
CHAD	turquoise	Female
CHAF1A	yellow3	Female
CHCHD6	brown4	Female
CHD1L	honeydew1	Female
CHD8	turquoise	Female
CHEK1	coral	Female
CHN2	honeydew	Female
CHRAC1	darkgreen	Female
CHRM1	mediumpurple4	Female
CHRNA5	lightcyan	Female
CHRNE	thistle2	Female
CHST12	blue2	Female
CHST2	darkseagreen3	Female
CHTF18	blue2	Female
CIAO1	mediumorchid	Female
CIAO2A	plum	Female
CIBAR2	mediumorchid	Female
CIDEC	coral3	Female
CIT	yellow3	Female
CKAP4	ivory	Female
CLCN6	palevioletred2	Female
CLDN11	lavenderblush2	Female
CLDN15	lightcoral	Female
CLDN7	blue2	Female
CLDND2	blue	Female
CLEC11A	brown4	Female
CLEC4E	coral	Female
CLGN	coral3	Female
CLHC1	coral3	Female
CLIC3	blue2	Female
CLN6	thistle2	Female
CLP1	darkseagreen3	Female
CLUAP1	cyan	Female
CMC1	magenta4	Female
CMC2	lavenderblush2	Female
CMC4	darkgreen	Female
CNMD	magenta4	Female
CNN1	thistle1	Female
CNNM2	darkolivegreen4	Female
CNNM4	coral	Female
CNOT9	thistle1	Female
CNPY4	honeydew1	Female
CNTN2	sienna3	Female
CNTN4	ivory	Female
COL15A1	ivory	Female
COL16A1	turquoise	Female
COL21A1	pink	Female
COL23A1	thistle1	Female
COL27A1	lightcyan	Female
COL5A3	yellow3	Female
COL6A1	honeydew1	Female
COL6A6	cyan	Female
COLGALT2	steelblue	Female
COMT	thistle2	Female
COPS7B	blue2	Female
COPS9	lightcoral	Female
COPZ2	blue2	Female
CPA3	coral3	Female
CPEB2	coral3	Female
CPPED1	honeydew1	Female
CPQ	turquoise	Female
CPVL	sienna3	Female
CPZ	honeydew1	Female
CRACD	pink	Female
CRAMP1	ivory	Female
CREB3L3	magenta4	Female
CREB3L4	blue	Female
CREG2	pink	Female
CRTC1	mediumorchid	Female
CRYBB1	pink	Female
CRYBB3	lightcoral	Female
CRYL1	magenta4	Female
CRYM	lightcyan	Female
CSPG4	honeydew1	Female
CSRNP3	cyan	Female
CSTF2T	lightcoral	Female
CTH	thistle1	Female
CTRC	coral3	Female
CTSL	thistle1	Female
CTSO	honeydew1	Female
CUL7	turquoise	Female
CUL9	turquoise	Female
CUX1	yellow3	Female
CXCL10	cyan	Female
CXCL12	honeydew	Female
CXCR2	coral	Female
CXCR4	blue	Female
CXHXorf38	honeydew	Female
CXXC5	honeydew	Female
CYP17	pink	Female
CYP17A1	ivory	Female
CYP2D6	yellow3	Female
CYP2J	steelblue	Female
CYP3A24	ivory	Female
CYS1	mediumorchid	Female
CYTH1	darkseagreen3	Female
CYTH2	mediumpurple4	Female
CYYR1	honeydew	Female
DACT1	turquoise	Female
DACT3	blue2	Female
DAGLA	lightcyan	Female
DBP	blue2	Female
DCLK2	brown4	Female
DDAH1	pink	Female
DDIT4	blue2	Female
DDO	pink	Female
DDR1	honeydew1	Female
DDX11	lightcyan	Female
DDX24	mediumpurple4	Female
DDX25	palevioletred2	Female
DDX41	turquoise	Female
DDX54	magenta4	Female
DDX56	steelblue	Female
DDX58	lightcoral	Female
DDX59	blue2	Female
DENND2C	honeydew	Female
DEPDC7	cyan	Female
DERL2	honeydew	Female
DERL3	darkolivegreen4	Female
DES	thistle1	Female
DGCR2	blue2	Female
DGKE	honeydew	Female
DGKQ	blue2	Female
DGUOK	magenta4	Female
DHCR24	palevioletred2	Female
DHRS12	darkolivegreen4	Female
DHRS3	blue	Female
DHRS7B	blue2	Female
DHTKD1	ivory	Female
DHX32	mediumorchid	Female
DHX33	lightcoral	Female
DHX35	ivory	Female
DIPK1A	cyan	Female
DIPK2A	cyan	Female
DLG2	steelblue	Female
DLGAP1	lightcoral	Female
DLGAP5	cyan	Female
DLK1	brown4	Female
DMKN	pink	Female
DMRTA2	steelblue	Female
DMWD	thistle2	Female
DNA2	honeydew	Female
DNAAF2	honeydew	Female
DNAAF4	coral3	Female
DNAH1	ivory	Female
DNAJB5	yellow3	Female
DNAJC1	pink	Female
DNASE1L2	mediumorchid	Female
DNASE2	blue	Female
DOCK2	ivory	Female
DOCK5	yellow3	Female
DOK2	mediumorchid	Female
DOK3	blue	Female
DPEP3	darkolivegreen4	Female
DPF3	brown4	Female
DPH1	darkolivegreen4	Female
DPT	lavenderblush2	Female
DQA	lightcyan	Female
DSG2	cyan	Female
DUS3L	magenta4	Female
DUSP12	plum	Female
DUSP28	blue	Female
DUSP4	coral	Female
DUSP6	coral	Female
DVL1	blue2	Female
DYM	coral3	Female
DYNC1I1	steelblue	Female
DYNC2H1	coral3	Female
DYNC2I2	lightcyan	Female
DYNLL2	mediumpurple4	Female
DYSF	lavenderblush2	Female
DZIP1L	lavenderblush2	Female
E2F1	palevioletred2	Female
E2F4	thistle1	Female
E2F5	coral3	Female
EAF1	darkseagreen3	Female
EBF2	sienna3	Female
EBI3	darkgreen	Female
EBNA1BP2	magenta4	Female
ECSCR	thistle1	Female
EEF1A1	magenta4	Female
EEF1B2	magenta4	Female
EEPD1	blue	Female
EFCC1	blue2	Female
EFHB	mediumorchid	Female
EFNA2	mediumorchid	Female
EFNB1	mediumpurple4	Female
EHD1	darkgreen	Female
EHD2	honeydew	Female
EHD3	coral	Female
EHMT2	blue2	Female
EIF1	darkseagreen3	Female
EIF2A	coral3	Female
EIF2AK2	thistle1	Female
EIF4A1	steelblue	Female
EIF4A3	steelblue	Female
EIF4E2	darkseagreen3	Female
EIF4EBP3	darkgreen	Female
EIF4G1	magenta4	Female
EIF6	magenta4	Female
ELANE	blue	Female
ELMO3	honeydew1	Female
ELMOD1	honeydew1	Female
EMC1	lightcyan	Female
EMC4	honeydew	Female
EME2	blue2	Female
EMID1	thistle1	Female
EMILIN1	turquoise	Female
EMILIN2	ivory	Female
EMP2	coral	Female
EMP3	ivory	Female
ENDOU	darkgreen	Female
ENDOV	coral	Female
ENG	lightcoral	Female
ENPP6	lavenderblush2	Female
ENSA	brown4	Female
EPAS1	honeydew	Female
EPB41	thistle2	Female
EPB41L1	yellow3	Female
EPDR1	coral	Female
EPHB2	mediumorchid	Female
EPM2A	lightcyan	Female
EQTN	lavenderblush2	Female
ERC1	lavenderblush2	Female
ERCC1	darkgreen	Female
ERF	darkseagreen3	Female
ERICH6B	lightcoral	Female
ESM1	coral	Female
ESPNL	thistle2	Female
ESRP2	coral	Female
ETFBKMT	coral	Female
ETNK2	pink	Female
ETV5	ivory	Female
EVC2	ivory	Female
EVI5L	thistle2	Female
EWSR1	darkseagreen3	Female
EXD2	coral	Female
EXO5	honeydew	Female
EXOC3L2	blue	Female
EXOG	pink	Female
EXOSC1	blue	Female
EXOSC3	darkgreen	Female
EYA4	lavenderblush2	Female
EZR	blue2	Female
F11R	darkseagreen3	Female
F13A1	ivory	Female
F5	lightcoral	Female
F8A1	honeydew1	Female
FAAP20	blue	Female
FAAP24	lightcyan	Female
FADS6	mediumorchid	Female
FAM104A	darkseagreen3	Female
FAM117A	blue2	Female
FAM118A	steelblue	Female
FAM124A	ivory	Female
FAM136A	magenta4	Female
FAM13C	honeydew	Female
FAM166A	thistle1	Female
FAM168A	turquoise	Female
FAM186B	magenta4	Female
FAM189A2	honeydew1	Female
FAM193A	turquoise	Female
FAM217A	plum	Female
FAM219A	blue	Female
FAM234A	turquoise	Female
FAM25A	coral	Female
FAM32A	pink	Female
FAM3B	darkseagreen3	Female
FAM71E1	thistle2	Female
FAM78A	mediumorchid	Female
FAM81A	steelblue	Female
FANCE	lightcyan	Female
FARP2	thistle2	Female
FBL	magenta4	Female
FBLIM1	honeydew	Female
FBLN2	honeydew1	Female
FBXL18	lightcyan	Female
FBXO2	lightcoral	Female
FBXO34	honeydew	Female
FBXO45	coral3	Female
FBXO5	coral3	Female
FBXO7	honeydew1	Female
FBXO9	thistle2	Female
FCHO1	palevioletred2	Female
FCRL6	lightcyan	Female
FCRLB	lavenderblush2	Female
FDX1	magenta4	Female
FEM1A	mediumpurple4	Female
FGD1	blue2	Female
FGF11	yellow3	Female
FGF16	palevioletred2	Female
FGFR2	ivory	Female
FGFRL1	mediumpurple4	Female
FHOD3	honeydew1	Female
FIBIN	honeydew1	Female
FIGNL1	lightcoral	Female
FIGNL2	darkolivegreen4	Female
FITM2	brown4	Female
FKBP10	turquoise	Female
FKBP15	turquoise	Female
FKBP1A	mediumpurple4	Female
FKBP5	coral3	Female
FKBP9	ivory	Female
FKTN	coral3	Female
FLT3LG	darkseagreen3	Female
FLT4	lightcoral	Female
FMO1	ivory	Female
FMO2	lavenderblush2	Female
FMOD	mediumpurple4	Female
FNDC10	palevioletred2	Female
FOLH1B	cyan	Female
FOLR3	ivory	Female
FOXD1	darkolivegreen4	Female
FOXD3	lightcoral	Female
FOXK2	thistle1	Female
FRMD8	darkolivegreen4	Female
FRS3	lightcyan	Female
FSD2	ivory	Female
FST	ivory	Female
FUBP3	coral3	Female
FUCA2	yellow3	Female
FUS	magenta4	Female
FXR2	thistle2	Female
FXYD1	honeydew1	Female
FXYD3	coral	Female
FZD2	blue	Female
FZR1	blue2	Female
GAA	sienna3	Female
GAB3	pink	Female
GABARAPL2	thistle1	Female
GABRA3	coral	Female
GADD45G	steelblue	Female
GAK	blue2	Female
GAL3ST1	ivory	Female
GALE	palevioletred2	Female
GALK2	cyan	Female
GALNS	blue2	Female
GALNT11	blue	Female
GALNT13	coral	Female
GALNT17	turquoise	Female
GARNL3	mediumpurple4	Female
GAS8	cyan	Female
GATA5	darkolivegreen4	Female
GATA6	sienna3	Female
GATB	yellow3	Female
GBF1	thistle2	Female
GCGR	thistle1	Female
GDAP2	honeydew	Female
GDF11	blue	Female
GDF9	brown4	Female
GDPGP1	sienna3	Female
GEMIN2	cyan	Female
GEMIN5	coral3	Female
GET1	lightcoral	Female
GFRA2	darkolivegreen4	Female
GFRA4	pink	Female
GGCX	ivory	Female
GGT5	darkseagreen3	Female
GHDC	blue2	Female
GIMAP1	blue	Female
GINS1	coral	Female
GIPC3	darkgreen	Female
GIPR	thistle1	Female
GJA5	darkseagreen3	Female
GJC2	pink	Female
GLB1L	turquoise	Female
GLCCI1	brown4	Female
GLIPR2	honeydew	Female
GLOD4	coral3	Female
GLRX	sienna3	Female
GLRX3	coral3	Female
GLT8D1	coral	Female
GLYCTK	brown4	Female
GM2A	blue	Female
GMPPA	blue2	Female
GNA14	plum	Female
GNGT2	thistle1	Female
GNPDA2	coral3	Female
GNS	coral3	Female
GOLGA1	coral3	Female
GOLGA2	turquoise	Female
GOLGA4	coral3	Female
GOSR2	thistle2	Female
GPBAR1	lightcyan	Female
GPHN	coral3	Female
GPLD1	plum	Female
GPM6A	ivory	Female
GPR107	turquoise	Female
GPR132	blue2	Female
GPR135	mediumorchid	Female
GPR143	mediumpurple4	Female
GPR176	coral	Female
GPR19	sienna3	Female
GPR25	blue2	Female
GPR88	darkolivegreen4	Female
GPRASP1	sienna3	Female
GPRIN1	ivory	Female
GRID1	honeydew1	Female
GRIK5	lavenderblush2	Female
GSDMD	turquoise	Female
GSDME	coral3	Female
GSE1	honeydew	Female
GSTCD	cyan	Female
GTPBP2	darkolivegreen4	Female
GUCA1ANB	honeydew	Female
GYG2	turquoise	Female
GYPC	blue	Female
GYS1	yellow3	Female
GYS2	lightcoral	Female
GZMA	honeydew1	Female
GZMM	cyan	Female
HACD3	coral3	Female
HACL1	brown4	Female
HAUS4	blue2	Female
HCAR2	honeydew1	Female
HCFC1	turquoise	Female
HCK	darkolivegreen4	Female
HDAC1	plum	Female
HDAC5	blue2	Female
HEBP2	steelblue	Female
HECW1	lightcyan	Female
HECW2	honeydew	Female
HELQ	coral	Female
HEPH	honeydew1	Female
HERPUD1	darkseagreen3	Female
HES6	lightcoral	Female
HES7	magenta4	Female
HESX1	pink	Female
HEXIM1	lightcoral	Female
HFE	ivory	Female
HHATL	lavenderblush2	Female
HHLA2	coral	Female
HIGD1B	pink	Female
HIVEP3	sienna3	Female
HK1	darkseagreen3	Female
HMCN2	darkolivegreen4	Female
HMGB3	pink	Female
HMOX2	magenta4	Female
HNRNPAB	darkseagreen3	Female
HNRNPM	thistle1	Female
HOMER2	lightcoral	Female
HOMEZ	lavenderblush2	Female
HOXA3	lightcyan	Female
HOXA5	darkolivegreen4	Female
HOXA7	yellow3	Female
HOXA9	yellow3	Female
HOXC11	darkgreen	Female
HOXC5	blue	Female
HOXC6	turquoise	Female
HOXC8	honeydew1	Female
HOXD4	honeydew1	Female
HOXD8	honeydew1	Female
HPGDS	ivory	Female
HPS6	blue	Female
HROB	lightcyan	Female
HS3ST2	ivory	Female
HS3ST6	honeydew	Female
HS6ST2	ivory	Female
HSBP1L1	lightcoral	Female
HSD11B1L	darkgreen	Female
HSD17B1	darkgreen	Female
HSF1	darkseagreen3	Female
HSP90AB1	steelblue	Female
HSPA6	ivory	Female
HSPB11	pink	Female
HSPBAP1	coral3	Female
HSPG2	palevioletred2	Female
HTR1B	honeydew1	Female
HTR6	darkolivegreen4	Female
HTT	turquoise	Female
HVCN1	thistle2	Female
HYAL1	blue2	Female
HYLS1	thistle2	Female
ID2	thistle1	Female
ID3	thistle1	Female
IDUA	lightcyan	Female
IFFO1	blue2	Female
IFFO2	honeydew1	Female
IFI6	mediumpurple4	Female
IFIT2	honeydew	Female
IFIT3	honeydew	Female
IFITM5	thistle1	Female
IFNGR2	sienna3	Female
IFT20	thistle1	Female
IGDCC4	turquoise	Female
IGF1	honeydew	Female
IGF2BP2	coral	Female
IGFBP3	turquoise	Female
IGFBP7	blue	Female
IKBKE	honeydew1	Female
IL12RB1	coral	Female
IL15	cyan	Female
IL15RA	darkolivegreen4	Female
IL17RE	honeydew1	Female
IL25	lavenderblush2	Female
IL27	sienna3	Female
IL3RA	blue	Female
IL4I1	blue2	Female
IMMP2L	plum	Female
IMP3	thistle1	Female
IMPA1	darkseagreen3	Female
INAFM2	honeydew	Female
INF2	lightcoral	Female
INHA	lightcyan	Female
INKA2	lightcoral	Female
INPP4A	turquoise	Female
INPP5K	blue2	Female
INTS1	yellow3	Female
IQANK1	blue	Female
IQCB1	honeydew	Female
IQCF1	steelblue	Female
IQCG	coral3	Female
IQGAP3	lightcyan	Female
IRAK1	blue2	Female
IRF2BP2	lightcyan	Female
ISCA2	coral	Female
ITGA11	honeydew1	Female
ITGA9	honeydew1	Female
ITGAL	yellow3	Female
ITGAM	ivory	Female
ITGAX	darkolivegreen4	Female
ITGB1BP2	mediumorchid	Female
ITGB2	darkolivegreen4	Female
ITGB8	cyan	Female
ITIH3	lightcoral	Female
ITIH4	darkolivegreen4	Female
IZUMO4	palevioletred2	Female
JCAD	lavenderblush2	Female
JDP2	darkolivegreen4	Female
JMJD8	mediumpurple4	Female
JOSD1	darkseagreen3	Female
JPH1	darkseagreen3	Female
JRK	turquoise	Female
KANK4	darkgreen	Female
KARS1	magenta4	Female
KASH5	darkolivegreen4	Female
KATNB1	yellow3	Female
KBTBD4	thistle2	Female
KBTBD8	coral3	Female
KCNC3	mediumorchid	Female
KCND1	blue	Female
KCND3	mediumpurple4	Female
KCNE4	turquoise	Female
KCNIP2	darkolivegreen4	Female
KCNJ14	lightcoral	Female
KCNK4	darkgreen	Female
KCNK6	lavenderblush2	Female
KCNN4	ivory	Female
KCNQ4	thistle2	Female
KCNQ5	lavenderblush2	Female
KCTD20	mediumorchid	Female
KCTD21	coral	Female
KDELR2	honeydew	Female
KDM1B	honeydew	Female
KDM2B	turquoise	Female
KDM4A	honeydew1	Female
KDM4B	turquoise	Female
KDM8	thistle2	Female
KDR	thistle1	Female
KEF53_p03	steelblue	Female
KEF53_p06	magenta4	Female
KEF53_p09	coral3	Female
KEF53_p13	plum	Female
KEF53_r02	plum	Female
KHK	yellow3	Female
KIAA0513	thistle2	Female
KIAA1191	blue	Female
KIAA1217	honeydew	Female
KIAA2013	mediumpurple4	Female
KIF11	cyan	Female
KIF14	darkolivegreen4	Female
KIF18B	sienna3	Female
KIF20A	cyan	Female
KIF23	honeydew	Female
KIF24	mediumorchid	Female
KIF2C	brown4	Female
KIF3C	honeydew	Female
KIF4A	yellow3	Female
KIF9	lightcoral	Female
KIFC1	lightcyan	Female
KIFC2	darkgreen	Female
KIRREL1	turquoise	Female
KISS1R	thistle2	Female
KLC1	mediumpurple4	Female
KLC2	mediumpurple4	Female
KLF1	honeydew1	Female
KLF11	lightcoral	Female
KLF15	darkolivegreen4	Female
KLHDC9	sienna3	Female
KLHL14	cyan	Female
KLHL18	turquoise	Female
KLHL40	sienna3	Female
KLHL7	honeydew	Female
KLK7	coral3	Female
KNTC1	coral	Female
KPNA1	coral3	Female
KPNA6	coral3	Female
KRBA2	darkseagreen3	Female
KREMEN1	turquoise	Female
KRTCAP3	plum	Female
KTI12	thistle1	Female
L3HYPDH	sienna3	Female
LAMC3	coral	Female
LARP1	mediumpurple4	Female
LARP1B	coral3	Female
LARP4B	mediumpurple4	Female
LAT	darkgreen	Female
LCA5	coral	Female
LCAT	darkseagreen3	Female
LCNL1	blue2	Female
LCORL	ivory	Female
LCP1	ivory	Female
LCP2	pink	Female
LDAF1	ivory	Female
LDOC1	blue	Female
LEF1	thistle1	Female
LENG9	blue2	Female
LFNG	thistle1	Female
LGALS3	ivory	Female
LGR4	cyan	Female
LMF1	blue2	Female
LMNB1	ivory	Female
LMNTD2	honeydew1	Female
LMOD1	honeydew	Female
LOC100127218	lavenderblush2	Female
LOC100144429	yellow3	Female
LOC100240716	coral3	Female
LOC101102047	coral	Female
LOC101102085	darkolivegreen4	Female
LOC101102142	lightcyan	Female
LOC101102156	mediumpurple4	Female
LOC101102194	coral	Female
LOC101102231	coral3	Female
LOC101102272	lightcoral	Female
LOC101102285	plum	Female
LOC101102327	darkgreen	Female
LOC101102726	thistle1	Female
LOC101102809	mediumpurple4	Female
LOC101102839	ivory	Female
LOC101102952	turquoise	Female
LOC101102976	coral	Female
LOC101103082	plum	Female
LOC101103174	honeydew1	Female
LOC101103182	honeydew1	Female
LOC101103187	cyan	Female
LOC101103208	darkgreen	Female
LOC101103215	mediumpurple4	Female
LOC101103233	honeydew1	Female
LOC101103238	cyan	Female
LOC101103279	turquoise	Female
LOC101103379	brown4	Female
LOC101103412	blue	Female
LOC101103491	turquoise	Female
LOC101103740	blue2	Female
LOC101103766	lavenderblush2	Female
LOC101103964	cyan	Female
LOC101104046	pink	Female
LOC101104216	lavenderblush2	Female
LOC101104222	mediumpurple4	Female
LOC101104287	pink	Female
LOC101104297	lavenderblush2	Female
LOC101104414	palevioletred2	Female
LOC101104484	honeydew	Female
LOC101104591	lavenderblush2	Female
LOC101104595	yellow3	Female
LOC101104613	blue2	Female
LOC101104663	darkseagreen3	Female
LOC101104700	blue	Female
LOC101104808	thistle2	Female
LOC101105017	thistle2	Female
LOC101105020	darkgreen	Female
LOC101105114	lightcyan	Female
LOC101105188	honeydew1	Female
LOC101105208	lightcyan	Female
LOC101105270	darkseagreen3	Female
LOC101105290	plum	Female
LOC101105418	ivory	Female
LOC101105484	lightcyan	Female
LOC101105523	coral3	Female
LOC101105860	darkgreen	Female
LOC101105989	darkgreen	Female
LOC101106004	magenta4	Female
LOC101106134	honeydew1	Female
LOC101106376	pink	Female
LOC101106419	blue2	Female
LOC101106471	palevioletred2	Female
LOC101106554	thistle1	Female
LOC101106719	mediumorchid	Female
LOC101106722	plum	Female
LOC101106776	coral	Female
LOC101106791	thistle2	Female
LOC101106873	lightcoral	Female
LOC101107072	plum	Female
LOC101107085	mediumpurple4	Female
LOC101107098	pink	Female
LOC101107122	lavenderblush2	Female
LOC101107129	steelblue	Female
LOC101107270	darkgreen	Female
LOC101107315	honeydew	Female
LOC101107369	thistle1	Female
LOC101107465	mediumpurple4	Female
LOC101107504	honeydew1	Female
LOC101107597	mediumpurple4	Female
LOC101107641	yellow3	Female
LOC101107728	blue	Female
LOC101107761	thistle2	Female
LOC101108033	magenta4	Female
LOC101108034	steelblue	Female
LOC101108092	honeydew1	Female
LOC101108121	lightcoral	Female
LOC101108346	honeydew1	Female
LOC101108414	mediumpurple4	Female
LOC101108423	coral3	Female
LOC101108592	ivory	Female
LOC101108705	lightcyan	Female
LOC101108781	mediumpurple4	Female
LOC101108787	coral3	Female
LOC101108789	magenta4	Female
LOC101108868	pink	Female
LOC101108910	lavenderblush2	Female
LOC101108923	pink	Female
LOC101109035	turquoise	Female
LOC101109066	pink	Female
LOC101109111	honeydew	Female
LOC101109151	pink	Female
LOC101109212	steelblue	Female
LOC101109351	blue	Female
LOC101109397	lavenderblush2	Female
LOC101109425	cyan	Female
LOC101109556	plum	Female
LOC101109646	blue2	Female
LOC101109657	honeydew1	Female
LOC101109675	coral	Female
LOC101109733	ivory	Female
LOC101109747	ivory	Female
LOC101109843	lightcyan	Female
LOC101109892	blue2	Female
LOC101109961	ivory	Female
LOC101110107	coral3	Female
LOC101110116	darkgreen	Female
LOC101110170	honeydew	Female
LOC101110181	steelblue	Female
LOC101110228	plum	Female
LOC101110258	ivory	Female
LOC101110693	lavenderblush2	Female
LOC101110758	brown4	Female
LOC101110768	yellow3	Female
LOC101110970	coral	Female
LOC101110974	lightcoral	Female
LOC101110982	mediumorchid	Female
LOC101110986	steelblue	Female
LOC101111036	blue	Female
LOC101111046	pink	Female
LOC101111101	plum	Female
LOC101111166	cyan	Female
LOC101111337	honeydew1	Female
LOC101111383	mediumorchid	Female
LOC101111409	ivory	Female
LOC101111631	ivory	Female
LOC101111868	coral	Female
LOC101112034	honeydew1	Female
LOC101112122	mediumpurple4	Female
LOC101112155	yellow3	Female
LOC101112162	pink	Female
LOC101112166	mediumpurple4	Female
LOC101112384	yellow3	Female
LOC101112460	honeydew1	Female
LOC101112553	turquoise	Female
LOC101112635	honeydew	Female
LOC101112800	blue2	Female
LOC101112891	darkolivegreen4	Female
LOC101112952	coral	Female
LOC101113032	pink	Female
LOC101113179	turquoise	Female
LOC101113211	mediumpurple4	Female
LOC101113241	steelblue	Female
LOC101113264	yellow3	Female
LOC101113276	turquoise	Female
LOC101113502	lavenderblush2	Female
LOC101113523	honeydew	Female
LOC101113616	darkseagreen3	Female
LOC101113636	coral	Female
LOC101113741	lavenderblush2	Female
LOC101113771	lightcoral	Female
LOC101113786	pink	Female
LOC101113858	mediumpurple4	Female
LOC101114013	pink	Female
LOC101114018	sienna3	Female
LOC101114063	coral3	Female
LOC101114075	blue2	Female
LOC101114089	sienna3	Female
LOC101114226	coral	Female
LOC101114294	coral3	Female
LOC101114535	darkolivegreen4	Female
LOC101114552	sienna3	Female
LOC101114678	ivory	Female
LOC101114758	honeydew1	Female
LOC101114793	ivory	Female
LOC101114882	blue2	Female
LOC101114909	lightcoral	Female
LOC101115044	thistle1	Female
LOC101115102	lightcyan	Female
LOC101115106	pink	Female
LOC101115187	lavenderblush2	Female
LOC101115420	honeydew	Female
LOC101115435	blue	Female
LOC101115554	yellow3	Female
LOC101115614	steelblue	Female
LOC101115659	lightcyan	Female
LOC101115685	coral3	Female
LOC101115729	honeydew	Female
LOC101115897	yellow3	Female
LOC101115982	lavenderblush2	Female
LOC101116039	darkseagreen3	Female
LOC101116099	lightcyan	Female
LOC101116228	thistle1	Female
LOC101116303	thistle2	Female
LOC101116495	steelblue	Female
LOC101116579	blue	Female
LOC101116630	pink	Female
LOC101116896	honeydew1	Female
LOC101116991	lightcoral	Female
LOC101117055	blue	Female
LOC101117112	thistle2	Female
LOC101117272	coral3	Female
LOC101117325	turquoise	Female
LOC101117329	pink	Female
LOC101117395	steelblue	Female
LOC101117638	palevioletred2	Female
LOC101117691	magenta4	Female
LOC101117749	coral	Female
LOC101117816	darkolivegreen4	Female
LOC101117971	ivory	Female
LOC101118213	mediumorchid	Female
LOC101118310	honeydew	Female
LOC101118514	lightcyan	Female
LOC101118549	thistle2	Female
LOC101118735	steelblue	Female
LOC101118757	brown4	Female
LOC101118978	coral3	Female
LOC101119169	honeydew	Female
LOC101119202	lavenderblush2	Female
LOC101119435	darkolivegreen4	Female
LOC101119545	blue	Female
LOC101119680	brown4	Female
LOC101119685	blue	Female
LOC101119878	plum	Female
LOC101119928	mediumpurple4	Female
LOC101119987	pink	Female
LOC101120019	sienna3	Female
LOC101120042	mediumpurple4	Female
LOC101120174	magenta4	Female
LOC101120204	steelblue	Female
LOC101120207	mediumorchid	Female
LOC101120367	honeydew	Female
LOC101120392	palevioletred2	Female
LOC101120395	coral3	Female
LOC101120489	coral3	Female
LOC101120890	cyan	Female
LOC101120904	lavenderblush2	Female
LOC101120999	thistle1	Female
LOC101121116	ivory	Female
LOC101121216	steelblue	Female
LOC101121353	coral	Female
LOC101121414	honeydew	Female
LOC101121539	ivory	Female
LOC101121541	darkseagreen3	Female
LOC101121639	darkgreen	Female
LOC101121916	thistle1	Female
LOC101122224	cyan	Female
LOC101122286	ivory	Female
LOC101122329	blue	Female
LOC101122340	mediumorchid	Female
LOC101122398	honeydew	Female
LOC101122662	coral3	Female
LOC101122689	pink	Female
LOC101122692	cyan	Female
LOC101122710	mediumorchid	Female
LOC101122801	blue	Female
LOC101122817	cyan	Female
LOC101122884	blue2	Female
LOC101123095	darkolivegreen4	Female
LOC101123097	coral3	Female
LOC101123112	plum	Female
LOC101123118	darkgreen	Female
LOC101123128	ivory	Female
LOC101123244	darkseagreen3	Female
LOC101123281	blue2	Female
LOC101123292	sienna3	Female
LOC101123403	lightcyan	Female
LOC101123419	ivory	Female
LOC101123441	brown4	Female
LOC101123578	darkolivegreen4	Female
LOC101123672	ivory	Female
LOC105601843	thistle1	Female
LOC105601916	honeydew	Female
LOC105601929	blue2	Female
LOC105601979	palevioletred2	Female
LOC105601981	magenta4	Female
LOC105601985	sienna3	Female
LOC105601990	honeydew	Female
LOC105602113	mediumorchid	Female
LOC105602274	steelblue	Female
LOC105602391	coral	Female
LOC105602473	steelblue	Female
LOC105602529	lightcoral	Female
LOC105602554	blue	Female
LOC105602663	darkolivegreen4	Female
LOC105602669	palevioletred2	Female
LOC105602898	sienna3	Female
LOC105602957	darkgreen	Female
LOC105603042	coral	Female
LOC105603087	lightcyan	Female
LOC105603102	honeydew	Female
LOC105603125	yellow3	Female
LOC105603203	brown4	Female
LOC105603319	honeydew	Female
LOC105603320	plum	Female
LOC105603374	brown4	Female
LOC105603406	plum	Female
LOC105603417	magenta4	Female
LOC105603426	thistle1	Female
LOC105603509	pink	Female
LOC105603609	blue	Female
LOC105603786	plum	Female
LOC105603808	honeydew1	Female
LOC105603888	yellow3	Female
LOC105603892	honeydew1	Female
LOC105603893	palevioletred2	Female
LOC105604106	magenta4	Female
LOC105604151	honeydew1	Female
LOC105604160	blue	Female
LOC105604214	pink	Female
LOC105604507	steelblue	Female
LOC105604550	lightcyan	Female
LOC105604596	mediumpurple4	Female
LOC105604668	darkgreen	Female
LOC105604727	magenta4	Female
LOC105604728	turquoise	Female
LOC105604784	sienna3	Female
LOC105604801	lightcoral	Female
LOC105604931	honeydew1	Female
LOC105604962	darkolivegreen4	Female
LOC105604994	lavenderblush2	Female
LOC105605027	turquoise	Female
LOC105605079	mediumorchid	Female
LOC105605322	blue	Female
LOC105605503	coral3	Female
LOC105605528	turquoise	Female
LOC105605602	lightcyan	Female
LOC105605638	blue2	Female
LOC105605640	honeydew1	Female
LOC105605730	honeydew	Female
LOC105605798	ivory	Female
LOC105605821	lavenderblush2	Female
LOC105605833	yellow3	Female
LOC105605834	honeydew1	Female
LOC105605921	magenta4	Female
LOC105605937	cyan	Female
LOC105605940	ivory	Female
LOC105605964	coral	Female
LOC105605978	palevioletred2	Female
LOC105606001	blue	Female
LOC105606072	pink	Female
LOC105606212	honeydew	Female
LOC105606267	blue	Female
LOC105606284	blue	Female
LOC105606379	mediumorchid	Female
LOC105606453	plum	Female
LOC105606662	lightcoral	Female
LOC105606668	lightcyan	Female
LOC105606707	pink	Female
LOC105606907	honeydew1	Female
LOC105606908	brown4	Female
LOC105606919	pink	Female
LOC105606955	blue	Female
LOC105607091	honeydew	Female
LOC105607169	lightcoral	Female
LOC105607410	mediumpurple4	Female
LOC105607483	coral	Female
LOC105607533	steelblue	Female
LOC105607598	honeydew	Female
LOC105607745	darkgreen	Female
LOC105607806	darkgreen	Female
LOC105607811	turquoise	Female
LOC105607860	darkolivegreen4	Female
LOC105607931	lavenderblush2	Female
LOC105608014	lavenderblush2	Female
LOC105608026	sienna3	Female
LOC105608129	ivory	Female
LOC105608303	honeydew	Female
LOC105608309	coral	Female
LOC105608311	lightcoral	Female
LOC105608433	plum	Female
LOC105608443	thistle1	Female
LOC105608474	turquoise	Female
LOC105608566	blue2	Female
LOC105608589	darkgreen	Female
LOC105608622	coral	Female
LOC105608645	blue2	Female
LOC105608813	turquoise	Female
LOC105608906	steelblue	Female
LOC105609052	yellow3	Female
LOC105609193	steelblue	Female
LOC105609244	pink	Female
LOC105609282	coral	Female
LOC105609290	steelblue	Female
LOC105609336	palevioletred2	Female
LOC105609364	lightcoral	Female
LOC105609426	magenta4	Female
LOC105609489	darkolivegreen4	Female
LOC105609560	lightcyan	Female
LOC105609731	darkolivegreen4	Female
LOC105609787	yellow3	Female
LOC105609820	coral	Female
LOC105609854	magenta4	Female
LOC105609938	mediumpurple4	Female
LOC105610031	coral	Female
LOC105610043	honeydew1	Female
LOC105610100	brown4	Female
LOC105610122	coral	Female
LOC105610127	mediumpurple4	Female
LOC105610137	coral	Female
LOC105610161	thistle2	Female
LOC105610169	lavenderblush2	Female
LOC105610222	coral	Female
LOC105610244	darkolivegreen4	Female
LOC105610254	darkolivegreen4	Female
LOC105610367	darkgreen	Female
LOC105610456	blue2	Female
LOC105610499	lightcyan	Female
LOC105610541	lavenderblush2	Female
LOC105610561	blue	Female
LOC105610572	blue	Female
LOC105610613	darkolivegreen4	Female
LOC105610837	ivory	Female
LOC105611004	lavenderblush2	Female
LOC105611011	honeydew1	Female
LOC105611082	mediumorchid	Female
LOC105611101	pink	Female
LOC105611269	pink	Female
LOC105611277	ivory	Female
LOC105611303	coral	Female
LOC105611449	thistle1	Female
LOC105611518	mediumpurple4	Female
LOC105611558	pink	Female
LOC105611671	brown4	Female
LOC105611804	thistle1	Female
LOC105612334	honeydew	Female
LOC105612353	mediumpurple4	Female
LOC105612389	darkolivegreen4	Female
LOC105612393	lightcoral	Female
LOC105612442	magenta4	Female
LOC105612547	coral	Female
LOC105612555	ivory	Female
LOC105612674	honeydew	Female
LOC105613145	yellow3	Female
LOC105613234	plum	Female
LOC105613248	honeydew1	Female
LOC105613289	lightcoral	Female
LOC105613298	cyan	Female
LOC105613621	magenta4	Female
LOC105613828	brown4	Female
LOC105614607	ivory	Female
LOC105614683	darkgreen	Female
LOC105614720	blue2	Female
LOC105614727	darkgreen	Female
LOC105614781	ivory	Female
LOC105614819	darkolivegreen4	Female
LOC105614866	blue	Female
LOC105614998	lavenderblush2	Female
LOC105615188	darkolivegreen4	Female
LOC105615470	lavenderblush2	Female
LOC105615690	lightcyan	Female
LOC105615691	thistle1	Female
LOC105615848	ivory	Female
LOC105616076	plum	Female
LOC105616150	brown4	Female
LOC105616225	darkgreen	Female
LOC105616380	ivory	Female
LOC105616421	magenta4	Female
LOC105616528	thistle1	Female
LOC105616576	darkgreen	Female
LOC105616599	coral	Female
LOC105616637	mediumorchid	Female
LOC105616812	lavenderblush2	Female
LOC105616822	lavenderblush2	Female
LOC105616911	steelblue	Female
LOC106990117	blue2	Female
LOC106990140	coral	Female
LOC106990260	steelblue	Female
LOC106990325	pink	Female
LOC106990360	honeydew	Female
LOC106990423	sienna3	Female
LOC106990460	mediumorchid	Female
LOC106990587	mediumorchid	Female
LOC106990653	magenta4	Female
LOC106990819	pink	Female
LOC106990881	plum	Female
LOC106990950	pink	Female
LOC106990963	honeydew1	Female
LOC106990969	mediumorchid	Female
LOC106991094	darkolivegreen4	Female
LOC106991099	lightcoral	Female
LOC106991342	lavenderblush2	Female
LOC106991529	lightcoral	Female
LOC106991530	magenta4	Female
LOC106991582	plum	Female
LOC106991594	mediumorchid	Female
LOC106991615	darkolivegreen4	Female
LOC106991640	brown4	Female
LOC106991696	sienna3	Female
LOC106991782	palevioletred2	Female
LOC106991797	palevioletred2	Female
LOC106991803	magenta4	Female
LOC106991818	mediumpurple4	Female
LOC106991919	lavenderblush2	Female
LOC106991954	turquoise	Female
LOC114108643	blue	Female
LOC114108671	honeydew	Female
LOC114108679	lavenderblush2	Female
LOC114108708	darkseagreen3	Female
LOC114108777	magenta4	Female
LOC114108783	darkgreen	Female
LOC114108785	lightcoral	Female
LOC114108813	sienna3	Female
LOC114108830	thistle1	Female
LOC114108841	mediumpurple4	Female
LOC114108998	sienna3	Female
LOC114109110	darkolivegreen4	Female
LOC114109111	coral	Female
LOC114109134	lavenderblush2	Female
LOC114109243	palevioletred2	Female
LOC114109329	yellow3	Female
LOC114109333	turquoise	Female
LOC114109392	coral	Female
LOC114109433	lightcyan	Female
LOC114109535	sienna3	Female
LOC114109594	cyan	Female
LOC114109595	coral	Female
LOC114109616	yellow3	Female
LOC114109638	darkgreen	Female
LOC114109639	palevioletred2	Female
LOC114109646	pink	Female
LOC114109659	plum	Female
LOC114109685	honeydew	Female
LOC114109690	ivory	Female
LOC114109691	lavenderblush2	Female
LOC114109692	thistle1	Female
LOC114110037	blue	Female
LOC114110110	sienna3	Female
LOC114110140	darkgreen	Female
LOC114110143	darkseagreen3	Female
LOC114110263	blue	Female
LOC114110265	darkolivegreen4	Female
LOC114110415	coral	Female
LOC114110450	honeydew	Female
LOC114110464	steelblue	Female
LOC114110473	lightcyan	Female
LOC114110480	darkolivegreen4	Female
LOC114110568	pink	Female
LOC114110614	plum	Female
LOC114110669	coral	Female
LOC114110805	sienna3	Female
LOC114110832	coral	Female
LOC114110852	thistle2	Female
LOC114110974	steelblue	Female
LOC114110979	coral	Female
LOC114110997	coral3	Female
LOC114111168	coral	Female
LOC114111203	lightcoral	Female
LOC114111267	honeydew	Female
LOC114111377	plum	Female
LOC114111389	darkolivegreen4	Female
LOC114111438	plum	Female
LOC114111465	magenta4	Female
LOC114111559	honeydew	Female
LOC114111781	cyan	Female
LOC114112057	lightcyan	Female
LOC114112239	lightcyan	Female
LOC114112563	sienna3	Female
LOC114112654	steelblue	Female
LOC114112674	honeydew	Female
LOC114112704	yellow3	Female
LOC114112781	blue2	Female
LOC114112790	darkgreen	Female
LOC114112791	darkseagreen3	Female
LOC114112881	ivory	Female
LOC114112903	plum	Female
LOC114112904	mediumpurple4	Female
LOC114112967	sienna3	Female
LOC114113058	honeydew	Female
LOC114113138	ivory	Female
LOC114113180	coral3	Female
LOC114113187	plum	Female
LOC114113196	honeydew	Female
LOC114113591	lightcoral	Female
LOC114113603	cyan	Female
LOC114113672	lavenderblush2	Female
LOC114113674	steelblue	Female
LOC114113859	lightcoral	Female
LOC114113889	pink	Female
LOC114113915	steelblue	Female
LOC114113921	lightcoral	Female
LOC114113925	ivory	Female
LOC114113942	steelblue	Female
LOC114113944	magenta4	Female
LOC114113949	mediumpurple4	Female
LOC114113967	darkseagreen3	Female
LOC114113983	yellow3	Female
LOC114113988	lavenderblush2	Female
LOC114114030	lavenderblush2	Female
LOC114114069	turquoise	Female
LOC114114099	mediumorchid	Female
LOC114114126	steelblue	Female
LOC114114259	thistle1	Female
LOC114114279	coral3	Female
LOC114114481	cyan	Female
LOC114114483	honeydew1	Female
LOC114114491	honeydew	Female
LOC114114540	ivory	Female
LOC114114570	ivory	Female
LOC114114576	coral	Female
LOC114114746	steelblue	Female
LOC114114811	sienna3	Female
LOC114114812	yellow3	Female
LOC114114817	darkolivegreen4	Female
LOC114114853	cyan	Female
LOC114114908	coral	Female
LOC114114990	lightcyan	Female
LOC114115126	mediumpurple4	Female
LOC114115251	ivory	Female
LOC114115269	brown4	Female
LOC114115289	cyan	Female
LOC114115302	coral	Female
LOC114115564	magenta4	Female
LOC114115618	honeydew	Female
LOC114115623	plum	Female
LOC114115635	brown4	Female
LOC114115657	mediumorchid	Female
LOC114115664	yellow3	Female
LOC114115665	pink	Female
LOC114116051	honeydew1	Female
LOC114116076	darkseagreen3	Female
LOC114116077	steelblue	Female
LOC114116098	cyan	Female
LOC114116173	blue	Female
LOC114116220	blue2	Female
LOC114116351	coral	Female
LOC114116365	honeydew1	Female
LOC114116368	lightcoral	Female
LOC114116379	steelblue	Female
LOC114116388	lightcyan	Female
LOC114116407	thistle2	Female
LOC114116606	lightcyan	Female
LOC114116612	lightcyan	Female
LOC114116700	plum	Female
LOC114116703	plum	Female
LOC114116704	steelblue	Female
LOC114116806	palevioletred2	Female
LOC114116810	ivory	Female
LOC114116812	coral	Female
LOC114116860	coral	Female
LOC114116871	pink	Female
LOC114116879	palevioletred2	Female
LOC114116888	pink	Female
LOC114116890	steelblue	Female
LOC114116897	mediumorchid	Female
LOC114116928	darkgreen	Female
LOC114117125	yellow3	Female
LOC114117127	coral	Female
LOC114117130	sienna3	Female
LOC114117223	magenta4	Female
LOC114117226	steelblue	Female
LOC114117237	pink	Female
LOC114117245	steelblue	Female
LOC114117247	cyan	Female
LOC114117284	yellow3	Female
LOC114117340	pink	Female
LOC114117488	magenta4	Female
LOC114117502	yellow3	Female
LOC114117541	lightcoral	Female
LOC114117553	plum	Female
LOC114117580	plum	Female
LOC114117588	darkgreen	Female
LOC114117610	plum	Female
LOC114117625	pink	Female
LOC114117762	lightcyan	Female
LOC114117773	yellow3	Female
LOC114117814	plum	Female
LOC114117822	honeydew	Female
LOC114117858	honeydew	Female
LOC114117869	thistle1	Female
LOC114117887	honeydew	Female
LOC114117956	lightcyan	Female
LOC114117969	darkolivegreen4	Female
LOC114118017	honeydew	Female
LOC114118024	cyan	Female
LOC114118047	steelblue	Female
LOC114118069	blue	Female
LOC114118232	steelblue	Female
LOC114118398	mediumorchid	Female
LOC114118401	yellow3	Female
LOC114118452	mediumpurple4	Female
LOC114118459	darkgreen	Female
LOC114118468	blue	Female
LOC114118715	steelblue	Female
LOC114118717	lightcyan	Female
LOC114118729	lightcoral	Female
LOC114118765	ivory	Female
LOC121815981	lavenderblush2	Female
LOC121815993	mediumpurple4	Female
LOC121815995	honeydew	Female
LOC121816001	palevioletred2	Female
LOC121816006	thistle1	Female
LOC121816007	darkolivegreen4	Female
LOC121816008	coral3	Female
LOC121816020	honeydew	Female
LOC121816157	cyan	Female
LOC121816169	honeydew	Female
LOC121816204	sienna3	Female
LOC121816212	lightcoral	Female
LOC121816220	lightcyan	Female
LOC121816223	darkolivegreen4	Female
LOC121816227	mediumpurple4	Female
LOC121816241	ivory	Female
LOC121816250	blue	Female
LOC121816258	ivory	Female
LOC121816261	darkgreen	Female
LOC121816271	lavenderblush2	Female
LOC121816288	honeydew	Female
LOC121816312	coral	Female
LOC121816323	ivory	Female
LOC121816329	brown4	Female
LOC121816361	lavenderblush2	Female
LOC121816371	lightcyan	Female
LOC121816375	lightcyan	Female
LOC121816380	darkolivegreen4	Female
LOC121816383	brown4	Female
LOC121816384	coral3	Female
LOC121816397	darkseagreen3	Female
LOC121816400	turquoise	Female
LOC121816401	lightcyan	Female
LOC121816431	plum	Female
LOC121816463	darkgreen	Female
LOC121816504	pink	Female
LOC121816509	coral	Female
LOC121816510	steelblue	Female
LOC121816517	thistle1	Female
LOC121816553	yellow3	Female
LOC121816566	turquoise	Female
LOC121816571	ivory	Female
LOC121816631	lavenderblush2	Female
LOC121816731	turquoise	Female
LOC121816786	darkgreen	Female
LOC121816799	honeydew1	Female
LOC121816813	honeydew	Female
LOC121816864	magenta4	Female
LOC121816870	lightcoral	Female
LOC121816880	mediumpurple4	Female
LOC121816893	blue	Female
LOC121816906	lavenderblush2	Female
LOC121816931	coral3	Female
LOC121816986	mediumpurple4	Female
LOC121816994	coral	Female
LOC121817000	lightcyan	Female
LOC121817058	mediumpurple4	Female
LOC121817069	mediumpurple4	Female
LOC121817073	plum	Female
LOC121817095	darkgreen	Female
LOC121817112	cyan	Female
LOC121817113	darkgreen	Female
LOC121817132	ivory	Female
LOC121817139	plum	Female
LOC121817150	mediumpurple4	Female
LOC121817208	thistle2	Female
LOC121817209	sienna3	Female
LOC121817228	cyan	Female
LOC121817229	coral	Female
LOC121817230	pink	Female
LOC121817233	palevioletred2	Female
LOC121817240	ivory	Female
LOC121817245	lightcyan	Female
LOC121817256	lightcyan	Female
LOC121817276	pink	Female
LOC121817279	lightcoral	Female
LOC121817288	palevioletred2	Female
LOC121817295	lavenderblush2	Female
LOC121817345	mediumorchid	Female
LOC121817347	ivory	Female
LOC121817387	sienna3	Female
LOC121817399	yellow3	Female
LOC121817403	pink	Female
LOC121817410	honeydew	Female
LOC121817422	plum	Female
LOC121817423	steelblue	Female
LOC121817425	honeydew1	Female
LOC121817444	thistle2	Female
LOC121817445	plum	Female
LOC121817473	mediumpurple4	Female
LOC121817477	mediumorchid	Female
LOC121817570	mediumpurple4	Female
LOC121817605	steelblue	Female
LOC121817643	pink	Female
LOC121817655	darkolivegreen4	Female
LOC121817713	lightcyan	Female
LOC121817760	darkolivegreen4	Female
LOC121817769	thistle1	Female
LOC121817796	honeydew	Female
LOC121817803	ivory	Female
LOC121817812	brown4	Female
LOC121817830	ivory	Female
LOC121817833	plum	Female
LOC121817840	blue	Female
LOC121817853	mediumorchid	Female
LOC121817863	lightcyan	Female
LOC121817881	thistle2	Female
LOC121817888	thistle1	Female
LOC121817961	cyan	Female
LOC121817995	thistle2	Female
LOC121818034	coral3	Female
LOC121818066	lavenderblush2	Female
LOC121818175	coral	Female
LOC121818298	darkseagreen3	Female
LOC121818323	coral3	Female
LOC121818324	ivory	Female
LOC121818334	steelblue	Female
LOC121818375	lightcoral	Female
LOC121818376	pink	Female
LOC121818476	honeydew	Female
LOC121818481	thistle2	Female
LOC121818518	thistle2	Female
LOC121818638	lavenderblush2	Female
LOC121818644	cyan	Female
LOC121818696	sienna3	Female
LOC121818701	lightcyan	Female
LOC121818704	coral3	Female
LOC121818734	honeydew	Female
LOC121818739	plum	Female
LOC121818766	lightcyan	Female
LOC121818767	ivory	Female
LOC121818772	magenta4	Female
LOC121818793	pink	Female
LOC121818795	palevioletred2	Female
LOC121818813	plum	Female
LOC121818831	yellow3	Female
LOC121818843	darkolivegreen4	Female
LOC121818972	mediumorchid	Female
LOC121818985	blue	Female
LOC121818989	darkgreen	Female
LOC121818993	darkolivegreen4	Female
LOC121819013	lightcoral	Female
LOC121819057	cyan	Female
LOC121819077	honeydew	Female
LOC121819088	honeydew1	Female
LOC121819091	yellow3	Female
LOC121819101	darkolivegreen4	Female
LOC121819132	thistle1	Female
LOC121819210	honeydew1	Female
LOC121819223	blue2	Female
LOC121819227	turquoise	Female
LOC121819242	thistle2	Female
LOC121819251	darkolivegreen4	Female
LOC121819259	mediumpurple4	Female
LOC121819266	coral	Female
LOC121819275	thistle1	Female
LOC121819276	darkgreen	Female
LOC121819432	steelblue	Female
LOC121819462	cyan	Female
LOC121819480	mediumorchid	Female
LOC121819492	darkgreen	Female
LOC121819501	sienna3	Female
LOC121819593	pink	Female
LOC121819594	darkolivegreen4	Female
LOC121819605	lightcyan	Female
LOC121819618	darkgreen	Female
LOC121819620	lightcoral	Female
LOC121819622	plum	Female
LOC121819625	honeydew1	Female
LOC121819635	steelblue	Female
LOC121819654	steelblue	Female
LOC121819664	coral	Female
LOC121819674	thistle1	Female
LOC121819690	lavenderblush2	Female
LOC121819694	honeydew	Female
LOC121819716	steelblue	Female
LOC121819723	pink	Female
LOC121819798	darkgreen	Female
LOC121819800	ivory	Female
LOC121819850	blue	Female
LOC121819936	thistle1	Female
LOC121819941	plum	Female
LOC121819944	darkgreen	Female
LOC121819949	honeydew	Female
LOC121819973	lightcoral	Female
LOC121819977	thistle1	Female
LOC121819999	thistle1	Female
LOC121820000	steelblue	Female
LOC121820009	honeydew	Female
LOC121820163	pink	Female
LOC121820171	mediumpurple4	Female
LOC121820180	darkolivegreen4	Female
LOC121820202	pink	Female
LOC121820205	coral	Female
LOC121820206	honeydew	Female
LOC121820216	turquoise	Female
LOC121820289	darkgreen	Female
LOC121820299	darkgreen	Female
LOC121820309	palevioletred2	Female
LOC121820336	lightcoral	Female
LOC121820352	sienna3	Female
LOC121820356	plum	Female
LOC121820385	mediumpurple4	Female
LOC121820389	plum	Female
LOC121820432	ivory	Female
LOC121820440	plum	Female
LOC121820447	coral	Female
LOC121820464	magenta4	Female
LOC121820483	lavenderblush2	Female
LOC121820570	palevioletred2	Female
LOC121820598	brown4	Female
LOC121820611	lavenderblush2	Female
LOC121820617	coral	Female
LOC121820628	coral	Female
LOC121820629	darkgreen	Female
LOC121820630	darkolivegreen4	Female
LOC121820631	lavenderblush2	Female
LOC121820640	pink	Female
LOC121820653	plum	Female
LOC121820658	palevioletred2	Female
LOC121820678	lightcyan	Female
LOC121820688	ivory	Female
LOC121820701	thistle2	Female
LOC121820715	mediumpurple4	Female
LOC121820778	honeydew	Female
LOC443220	darkgreen	Female
LOC443441	steelblue	Female
LOC780772	lavenderblush2	Female
LOXL2	lightcyan	Female
LPAR4	steelblue	Female
LPCAT4	blue2	Female
LRATD1	coral	Female
LRFN1	lightcyan	Female
LRIG1	brown4	Female
LRRC1	honeydew	Female
LRRC20	palevioletred2	Female
LRRC29	turquoise	Female
LRRC45	turquoise	Female
LRRC46	mediumpurple4	Female
LRRC4C	honeydew1	Female
LRRC59	steelblue	Female
LRRC61	lavenderblush2	Female
LRRC71	mediumpurple4	Female
LRRC8A	darkseagreen3	Female
LRSAM1	mediumpurple4	Female
LSM5	honeydew	Female
LSMEM2	lavenderblush2	Female
LTB4R	lightcyan	Female
LTC4S	pink	Female
LURAP1	honeydew1	Female
LURAP1L	lavenderblush2	Female
LY6H	steelblue	Female
LYPD3	lightcyan	Female
LYPD5	blue2	Female
LYRM9	darkolivegreen4	Female
LYSMD4	lightcoral	Female
LZTS3	turquoise	Female
MAD2L2	blue2	Female
MAFA	coral	Female
MAGED1	turquoise	Female
MAGED2	lightcyan	Female
MAGEL2	turquoise	Female
MAMSTR	steelblue	Female
MAP1A	ivory	Female
MAP1LC3C	lightcyan	Female
MAP3K10	blue2	Female
MAP3K9	brown4	Female
MAP7D1	thistle2	Female
MAPK14	honeydew	Female
MAPK15	turquoise	Female
MAPK8IP2	mediumorchid	Female
MAPKAP1	blue2	Female
MARK1	coral3	Female
MARS2	magenta4	Female
MAS1	thistle1	Female
MASP2	coral	Female
MASTL	plum	Female
MAT2A	thistle1	Female
MATN2	darkseagreen3	Female
MBD4	honeydew	Female
MBLAC1	yellow3	Female
MBOAT7	blue2	Female
MCM2	lightcyan	Female
MCP1	thistle1	Female
MCUB	honeydew	Female
MDFI	lightcoral	Female
ME3	lavenderblush2	Female
MEAK7	blue2	Female
MED24	lightcyan	Female
MED4	coral3	Female
MED9	mediumpurple4	Female
MEI1	pink	Female
MEI4	pink	Female
MEIOB	cyan	Female
MEST	ivory	Female
METTL25	plum	Female
[truncated: 4,930 more rows]
