# Supplementary material for: Integrated analyses of the methylome and transcriptome to unravel sex differences in the perirenal fat from suckling lambs
Source: Front Genet. 2022 Nov 1;13:1035063. doi: 10.3389/fgene.2022.1035063 (PMC9663842; doi:10.3389/fgene.2022.1035063)
Supplement: Supplementary file 1 [file DataSheet1.ZIP › SupplementaryTable6.xlsx]

## Sheet: Hoja1
Supplementary Table 6: Differential methylated loci (DMLs) in the perirenal fat identified in the comparison between male and female Assaf suckling lambs.
chr	pos	mu1	mu2	diff	diff.se	stat	phi1	phi2	pval	fdr	postprob.overThreshold	Context
chr1	15051733	0.31104220368774	0.923786433744148	-0.612744230056409	0.056339621604427	-10.8759024751466	0.0270851063599838	0.0307989606271741	1.50162338918844e-27	3.58159966114981e-23	1	CG
chr1	19341005	0.547911650703299	0.0563299357091715	0.491581714994127	0.039120018372591	12.5659888579845	0.0270851063599838	0.029786522910611	3.2478864026268e-36	1.5658227348315e-31	1	CG
chr1	19779718	0.184332836632351	0.968775575110694	-0.784442738478343	0.0565246593963502	-13.8778852779605	0.0259180201730514	0.0291773162518397	8.62512769376554e-44	6.51454217601949e-39	1	CG
chr1	19779719	0.184332836632351	0.968775575110694	-0.784442738478343	0.0804176867531305	-9.75460461684824	0.098295983778475	0.0291773162518397	1.76286258858894e-22	2.45561069023684e-18	1	CG
chr1	22321154	0.157067427488133	0.826997729825201	-0.669930302337067	0.0672829412300076	-9.9569116642345	0.0270851063599838	0.0373903520192867	2.35257315919669e-23	3.61810981770159e-19	1	CG
chr1	26263267	0.585269246762534	0.073724791519728	0.511544455242806	0.0437646377690349	11.6885339698788	0.0256364585405927	0.0284270336547515	1.45883015684564e-31	4.88505626978418e-27	1	CG
chr1	28484810	0.893823111584837	0.0833535262787766	0.810469585306061	0.0726363062360641	11.1579129956317	0.0270851063599838	0.0335843403241116	6.55114113119125e-29	1.78845692459956e-24	1	CG
chr1	28484890	0.893823111584837	0.0833535262787766	0.810469585306061	0.0766997291807719	10.5667854888494	0.0294921742396584	0.0284270336547515	4.2480660478124e-26	8.85797675830016e-22	1	CG
chr1	35932380	0.930272079975271	0.215287251214682	0.714984828760589	0.0637345891177417	11.2181601648007	0.0254262540706659	0.0284270336547515	3.3210783620359e-29	9.27130852679265e-25	1	CG
chr1	39822542	0.0396884875312386	0.878006669457696	-0.838318181926457	0.0600717601228778	-13.9552791563234	0.029001937171341	0.0326611550087839	2.92155559920699e-44	2.25679629198936e-39	1	CG
chr1	39822612	0.0396884875312386	0.878006669457696	-0.838318181926457	0.048023762236258	-17.4563204315868	0.0299749556262308	0.0259148510382295	3.0816849534011e-68	9.52196176284e-63	1	CG
chr1	43863426	0.902007568633061	0.0542969285681375	0.847710640064923	0.0425907199149209	19.9036466572602	0.0270851063599838	0.0314047887628999	3.78372967470281e-88	2.5720592994458e-82	1	CG
chr1	43863427	0.902007568633061	0.0542969285681375	0.847710640064923	0.0838303456572909	10.1122169235765	0.0240621608626496	0.0323071422960822	4.87680376882818e-24	8.15521860646922e-20	1	CG
chr1	43863460	0.902007568633061	0.0542969285681375	0.847710640064923	0.0435747415177062	19.4541748393496	0.0270851063599838	0.0319891703279751	2.68642255889151e-84	1.58795196662452e-78	1	CG
chr1	43863461	0.902007568633061	0.0542969285681375	0.847710640064923	0.0806412224592232	10.5121253648353	0.0242736279662793	0.0284270336547515	7.59620353501411e-26	1.55064804313524e-21	1	CG
chr1	44083786	0.217290796243447	0.924260716585546	-0.706969920342099	0.0511956081773477	-13.8091907784955	0.0270851063599838	0.0261201957210124	2.2433747627082e-43	1.63975799627991e-38	1	CG
chr1	44654613	0.969524744645714	0.127649946458056	0.841874798187658	0.0365720356988091	23.0196318608284	0.0277593281438021	0.0284270336547515	2.96451456649717e-117	5.75766536847796e-111	1	CG
chr1	46806554	0.918812139320009	0.157976715529918	0.760835423790091	0.060626690918417	12.5495126365039	0.0270851063599838	0.0371340355938152	3.99964109252499e-36	1.90795019375004e-31	1	CG
chr1	46806611	0.918812139320009	0.157976715529918	0.760835423790091	0.0765527979643517	9.93870170681925	0.0270851063599838	0.0620304395030765	2.82484677006404e-23	4.29584148860086e-19	1	CG
chr1	51266343	0.805926417755242	0.123868094215822	0.68205832353942	0.0679913525655053	10.0315451568977	0.0524984708554407	0.0284270336547515	1.10769399814591e-23	1.7592878753625e-19	1	CG
chr1	51266348	0.805926417755242	0.123868094215822	0.68205832353942	0.0700913269386787	9.73099459418335	0.0333570312142934	0.0284270336547515	2.22407577857315e-22	3.05734297243288e-18	1	CG
chr1	52558389	0.637148923012069	0.0771704840880777	0.559978438923991	0.0513256156749733	10.9103111878898	0.0270851063599838	0.0307235682628743	1.02903488973595e-27	2.49377984379589e-23	1	CG
chr1	53063055	0.131020571697347	0.782776590331226	-0.651756018633879	0.0494076139819488	-13.1914084916547	0.0270851063599838	0.0353911890631195	9.83307052197227e-40	5.73751857583491e-35	1	CG
chr1	55234780	0.872198335444415	0.212123138256325	0.66007519718809	0.0647071152724509	10.2009677669732	0.0235101093270367	0.0284270336547515	1.96306563187109e-24	3.45707173371024e-20	1	CG
chr1	57883462	0.311042203670658	0.898744111967463	-0.587701908296805	0.0468402316585637	-12.5469470898605	0.0270851063599838	0.0252506463892111	4.13133102016141e-36	1.96387948094114e-31	1	CG
chr1	58947181	0.460199160103651	0.952238467492335	-0.492039307388684	0.0447534673642519	-10.9944399030345	0.0270851063599838	0.0324534426768408	4.0642891438429e-28	1.02514831866571e-23	1	CG
chr1	60474190	0.422399255615656	0.912504997032289	-0.490105741416633	0.032827570280681	-14.929698945921	0.0270851063599838	0.0313678905318926	2.1121753399063e-50	2.33461745447359e-45	1	CG
chr1	60646164	0.855320818353757	0.294179826893945	0.561140991459812	0.0349944522689411	16.0351414317705	0.593416901958048	0.0284270336547515	7.26180905889445e-58	1.31635926287969e-52	1	CG
chr1	62096647	0.0807796706339612	0.826050335907486	-0.745270665273525	0.0596296256687823	-12.4983287571382	0.029399137066385	0.0284270336547515	7.62371547383632e-36	3.54956145626551e-31	1	CG
chr1	62628707	0.809813929508934	0.0690107831496238	0.74080314635931	0.066938059039038	11.0669947260837	0.0262704823443544	0.0284270336547515	1.81381704320683e-28	4.73311031585751e-24	1	CG
chr1	65366195	0.936455533651178	0.102654854781645	0.833800678869533	0.0709157441670065	11.7576243281877	0.0270851063599838	0.0328284632555548	6.45243424162017e-32	2.23783670033991e-27	1	CG
chr1	65366196	0.936455533651178	0.102654854781645	0.833800678869533	0.0715752810979036	11.6492826305359	0.0311069285261689	0.0284270336547515	2.31398513109476e-31	7.56237318793416e-27	1	CG
chr1	65366255	0.936455533651178	0.102654854781645	0.833800678869533	0.0871837821022786	9.56371309851378	0.0270851063599838	0.0350838330012047	1.13605996913262e-21	1.44212417761407e-17	1	CG
chr1	65366256	0.936455533651178	0.102654854781645	0.833800678869533	0.0584021006246875	14.2768953505257	0.0231168107671759	0.0284270336547515	3.04884457169809e-46	2.81973842044246e-41	1	CG
chr1	67265105	0.980616332469203	0.388107229547217	0.592509102921986	0.0295010035812205	20.084371072012	0.0282472536811958	0.0284270336547515	1.01095500153959e-89	7.63572346917017e-84	1	CG
chr1	70711881	0.0502859739598395	0.596917473022415	-0.546631499062576	0.0477101370048425	-11.4573449874414	0.0288232275416703	0.0284270336547515	2.16036115698209e-30	6.57067079664293e-26	1	CG
chr1	72535672	0.26359640073234	0.815955177752901	-0.55235877702056	0.0495026450515543	-11.1581669311874	0.0270851063599838	0.0244710181709153	6.53245887882748e-29	1.78694492565695e-24	1	CG
chr1	75513755	0.836692798551326	0.190360159027832	0.646332639523494	0.0560204408644737	11.5374429324311	0.0270851063599838	0.0331093681978532	8.54270630749827e-31	2.68224504245361e-26	1	CG
chr1	75887174	0.906596116822263	0.0818476152475857	0.824748501574677	0.0658689610952216	12.5210491840368	0.0300245257663487	0.0305324398899036	5.72730247941843e-36	2.68499198872754e-31	1	CG
chr1	75887175	0.906596116822263	0.0818476152475857	0.824748501574677	0.0742170052209916	11.1126621064657	0.0229262369588634	0.0309574182679305	1.08864795192919e-28	2.91924383885203e-24	1	CG
chr1	78776651	0.956652182204353	0.23589024023965	0.720761941964703	0.0724151145422155	9.95319756823037	0.0280773072326148	0.0284270336547515	2.44207876680463e-23	3.73884596773185e-19	1	CG
chr1	78776676	0.956652182204353	0.23589024023965	0.720761941964703	0.0724151145422155	9.95319756823037	0.0280773072326148	0.0284270336547515	2.44207876680463e-23	3.73884596773185e-19	1	CG
chr1	78788375	0.924498129935112	0.117760257202903	0.806737872732208	0.0508909817155575	15.8522756986939	0.023639414192193	0.0284270336547515	1.35580830938123e-56	2.24789132147205e-51	1	CG
chr1	82678612	0.364610298457005	0.8794126388991	-0.514802340442095	0.0457673577475392	-11.2482425418097	0.0270851063599838	0.0257153937101249	2.36252510307343e-29	6.64997745299086e-25	1	CG
chr1	85328302	0.456719195007584	0.969447205940508	-0.512728010932924	0.045683213225825	-11.223554008742	0.0270851063599838	0.0291539970078008	3.12455738718614e-29	8.74063747782754e-25	1	CG
chr1	90812956	0.881242600925133	0.0833535262798872	0.797889074645246	0.0600115640412272	13.2955887318168	0.0244934679925754	0.0284270336547515	2.45532975623721e-40	1.48360463250693e-35	1	CG
chr1	96091262	0.537713675129866	0.0520867881987735	0.485626886931093	0.0450967559114759	10.7685547910446	0.0270851063599838	0.0294099266481396	4.84547192682441e-27	1.10715898222573e-22	1	CG
chr1	96342908	0.1006618224019	0.880338850508656	-0.779677028106756	0.0639202339175435	-12.1976560522687	0.0288307631760345	0.0284270336547515	3.19900419738943e-34	1.32596432012321e-29	1	CG
chr1	97645888	0.938725829505284	0.379658398004801	0.559067431500483	0.0517287257717904	10.8076783868	0.0244831494211569	0.0284270336547515	3.16580695375931e-27	7.33224890219693e-23	1	CG
chr1	112754203	0.672121820383424	0.0818476152977766	0.590274205085647	0.0553393674926321	10.6664429289734	0.0270851063599838	0.0305324398913193	1.46113256626443e-26	3.19881329335774e-22	1	CG
chr1	130794735	0.189320387940694	0.845926908459571	-0.656606520518878	0.04737306887727	-13.8603332247686	0.0270851063599838	0.0264699077754766	1.10161660221643e-43	8.27451922496808e-39	1	CG
chr1	135245770	0.960662335751935	0.312218956635462	0.648443379116474	0.0393716898327955	16.4697878569677	0.0294431296328643	0.0284270336547515	6.04821037181461e-61	1.26504042464008e-55	1	CG
chr1	136092374	0.0945442049624281	0.910954705650028	-0.816410500687599	0.0725045253326134	-11.2601316530565	0.0236156386788768	0.03191847023385	2.06450061788658e-29	5.85963245154356e-25	1	CG
chr1	136092402	0.0945442049624281	0.910954705650028	-0.816410500687599	0.074832688912995	-10.9098111072396	0.0321821206885929	0.0249082111981055	1.03471121676064e-27	2.50307413904894e-23	1	CG
chr1	136092406	0.0945442049624281	0.910954705650028	-0.816410500687599	0.0740144106176436	-11.0304262896202	0.0315445662443951	0.0249082111981055	2.72569973078469e-28	7.01834900007946e-24	1	CG
chr1	136534397	0.902550957632438	0.420745956103699	0.481805001528739	0.0445848960674198	10.8064623678873	0.0261622681252163	0.0284270336547515	3.20804031918999e-27	7.41742841396333e-23	1	CG
chr1	136670930	0.858013638904123	0.251138854363492	0.606874784540631	0.0501243641032306	12.107381218658	0.026655184596265	0.0284270336547515	9.65269678153029e-34	3.82600396440903e-29	1	CG
chr1	138226776	0.379392335676488	0.940611279146972	-0.561218943470484	0.0547380975408839	-10.2528032336401	0.0270851063599838	0.0301560480317249	1.14960223359624e-24	2.07835930459523e-20	1	CG
chr1	139132148	0.113431179232815	0.847909339748033	-0.734478160515218	0.0676428703111517	-10.8581755495691	0.0270851063599838	0.0269115320074021	1.82356013011625e-27	4.32669556167155e-23	1	CG
chr1	139946957	0.294257010903165	0.796086879113911	-0.501829868210746	0.0477175255402028	-10.5166783593576	0.0270851063599838	0.0281042495249568	7.23804433413275e-26	1.48198576217947e-21	1	CG
chr1	140126035	0.853946682262772	0.106447637649035	0.747499044613738	0.0779641000049959	9.58773390016479	0.0270851063599838	0.0318212184667805	9.00408249239884e-22	1.15267220314757e-17	1	CG
chr1	144299424	0.480061225346383	0.922702125557614	-0.442640900211231	0.0406861103432702	-10.8794106017177	0.0270851063599838	0.0310032926577184	1.44494218895575e-27	3.45854163076627e-23	1	CG
chr1	145591995	0.0712701492501099	0.781158410864045	-0.709888261613936	0.0557824463609118	-12.7260152238747	0.0286224216974358	0.0301812370278591	4.23928597646181e-37	2.15860075615654e-32	1	CG
chr1	147453979	0.357335845513628	0.899891578546037	-0.542555733032409	0.0528299767033819	-10.2698461534184	0.0270851063599838	0.0340999989868627	9.63582009969348e-25	1.75371474336907e-20	1	CG
chr1	148349333	0.92449812996123	0.28056076284833	0.643937367112899	0.0545391613264507	11.806880623971	0.023639414192193	0.0284270336547515	3.59658563603894e-32	1.28002341559441e-27	1	CG
chr1	156016859	0.21729079623582	0.88557077582405	-0.668279979588229	0.0603739634228036	-11.0690095813027	0.0270851063599838	0.0254809947872191	1.77349802363592e-28	4.63679864579018e-24	1	CG
chr1	158403923	0.915248211570728	0.108380104878417	0.806868106692311	0.0801864570856713	10.0623987642982	0.0270851063599838	0.0331392206609481	8.10002570969562e-24	1.31883600039157e-19	1	CG
chr1	158403924	0.915248211570728	0.108380104878417	0.806868106692311	0.075553799008786	10.6793849849758	0.0270851063599838	0.0318212184667805	1.2711095995919e-26	2.80538944179477e-22	1	CG
chr1	161879987	0.871107038857563	0.239380568463112	0.631726470394451	0.0518944664863416	12.1732915504723	0.0242238603237886	0.0284270336547515	4.31331166108919e-34	1.75047899675414e-29	1	CG
chr1	162015720	0.880902120637626	0.200508592201436	0.680393528436189	0.0618371330276845	11.0029927831806	0.0270851063599838	0.0418756930061444	3.69656083174209e-28	9.39366238359575e-24	1	CG
chr1	163459104	0.9694311290051	0.284849857644738	0.684581271360362	0.0513320250405225	13.3363386856439	0.0284824078606786	0.0284270336547515	1.42277546035489e-40	8.7525573287637e-36	1	CG
chr1	163459105	0.9694311290051	0.284849857644738	0.684581271360362	0.0429022277453792	15.9567767767979	0.0277593281438021	0.0284270336547515	2.55594795554104e-57	4.39861333880812e-52	1	CG
chr1	163884843	0.884596242940293	0.0858873418460872	0.798708901094206	0.0582008796195357	13.7233132268006	0.0308539518087157	0.0284270336547515	7.3622637699002e-43	5.1861483511953e-38	1	CG
chr1	165065220	0.703387940693141	0.129657269849328	0.573730670843813	0.0463735168051032	12.3719465412784	0.0270851063599838	0.0250491657596536	3.70726722032565e-35	1.66342082550702e-30	1	CG
chr1	171148283	0.898440904574633	0.190629686608332	0.707811217966301	0.0599892856270551	11.7989606071768	0.0241322076333049	0.0284270336547515	3.95162152470379e-32	1.40270853708106e-27	1	CG
chr1	171724040	0.0548572051193905	0.70813872850595	-0.65328152338656	0.0633246719270856	-10.3163822804921	0.0290799889311181	0.0284270336547515	5.94200263160776e-25	1.11272306622132e-20	1	CG
chr1	171724052	0.0548572051193905	0.70813872850595	-0.65328152338656	0.0629785688720056	-10.3730766685768	0.0288017631982554	0.0284270336547515	3.28765825839358e-25	6.29534000255282e-21	1	CG
chr1	178105447	0.233866410773486	0.929635667331742	-0.695769256558256	0.0667893021082852	-10.4173757562283	0.0270851063599838	0.0266038369570296	2.06574401969269e-25	4.05846010755626e-21	1	CG
chr1	180386639	0.896718374132781	0.118781664508869	0.777936709623912	0.0603834897975169	12.8832684601794	0.0270851063599838	0.0321883505702679	5.59164158980596e-38	3.00475922381788e-33	1	CG
chr1	180892969	0.807121198409385	0.0724148382173774	0.734706360192008	0.0459646389713897	15.9841647108187	0.0270851063599838	0.0301057991638938	1.64760588498205e-57	2.87176966442038e-52	1	CG
chr1	186277125	0.151645456613584	0.946870293260414	-0.79522483664683	0.081713476218565	-9.73186888439044	0.0270851063599838	0.0300014183929324	2.20503926473996e-22	3.03424227160642e-18	1	CG
chr1	189611593	0.243834927298305	0.931256939144653	-0.687422011846348	0.0489772052008022	-14.0355499875499	0.0270851063599838	0.0313271027000819	9.44607531384467e-45	7.59898471652118e-40	1	CG
chr1	189888332	0.844118350858821	0.0833535263331826	0.760764824525639	0.0734516217986301	10.3573591147014	0.0270851063599838	0.0335843403285208	3.87513609647145e-25	7.36837617569295e-21	1	CG
chr1	192867662	0.201068602653532	0.881419250872252	-0.68035064821872	0.0619080094312272	-10.9897031816943	0.0270851063599838	0.0255014395579371	4.28332382264072e-28	1.07839538485178e-23	1	CG
chr1	195153217	0.0524093536373765	0.632896609935595	-0.580487256298219	0.0470339703668648	-12.3418723057063	0.0308005295206053	0.0284270336547515	5.38879894600359e-35	2.37865872021215e-30	1	CG
chr1	198786992	0.951979802991123	0.483540346221681	0.468439456769442	0.035475476778229	13.2045993263978	0.0231760330977359	0.0284270336547515	8.25377161957944e-40	4.83676887046653e-35	1	CG
chr1	208129168	0.898358180049377	0.133058957407895	0.765299222641482	0.0767475227660177	9.97164722794598	0.0220821130068412	0.0284270336547515	2.02836483402762e-23	3.15158403105941e-19	1	CG
chr1	214638983	0.0741130543818166	0.889726442991119	-0.815613388609303	0.0517290506334104	-15.7670279779409	0.0291001534566247	0.0284270336547515	5.24609733682408e-56	8.19800093329325e-51	1	CG
chr1	215550553	0.823050049284181	0.0714075247997218	0.751642524484459	0.0661106496660188	11.3694620803402	0.0341942795211157	0.0311854445717435	5.93522286798821e-30	1.74656972395339e-25	1	CG
chr1	219574741	0.656168111277116	0.0858873418460872	0.570280769431029	0.0545662148455803	10.4511696668881	0.029977670897163	0.0284270336547515	1.44729134531258e-25	2.88511057197442e-21	1	CG
chr1	223104940	0.778703798232598	0.0811042060480781	0.69759959218452	0.0718232566010128	9.71272572698524	0.032148333493639	0.0284270336547515	2.66123463734749e-22	3.63988493414304e-18	1	CG
chr1	225855942	0.22266206033928	0.822201358044786	-0.599539297705506	0.059280087380375	-10.1136709508965	0.0473273788916846	0.0284270336547515	4.80493948237003e-24	8.0449391706566e-20	1	CG
chr1	225871335	0.371177224176017	0.943447395000529	-0.572270170824512	0.0555938185004336	-10.2937734133166	0.0270851063599838	0.0252024166078452	7.51714801296238e-25	1.38292788897494e-20	1	CG
chr1	225871336	0.371177224176017	0.943447395000529	-0.572270170824512	0.0504343854603797	-11.3468254961504	0.0270851063599838	0.0241781452103124	7.69043521267976e-30	2.22930221162546e-25	1	CG
chr1	225871354	0.371177224176017	0.943447395000529	-0.572270170824512	0.0503453717625401	-11.3668873779241	0.0270851063599838	0.0304900812607894	6.1128759163974e-30	1.79109438110199e-25	1	CG
chr1	225972316	0.715085472082527	0.0574568756782676	0.657628596404259	0.0476790122582825	13.7928317986499	0.0270851063599838	0.0317264195454025	2.81489511807724e-43	2.04649874689723e-38	1	CG
chr1	229889911	0.259075829448121	0.903970235435727	-0.644894405987605	0.0428953438766774	-15.0341353560809	0.0270851063599838	0.0326198809235119	4.38739539424722e-51	5.14208980897499e-46	1	CG
chr1	230107030	0.0760865447105811	0.968059161519697	-0.891972616809116	0.0527496507057985	-16.9095454637971	0.0295688569894369	0.0321230430167322	3.82647937553563e-64	9.63377477321832e-59	1	CG
chr1	230107031	0.0760865447105811	0.968059161519697	-0.891972616809116	0.0507173862319544	-17.5871172210986	0.0291838292326666	0.0242368482411408	3.09212951972187e-69	9.77642545299849e-64	1	CG
chr1	232053072	0.948475958570677	0.155326488721623	0.793149469849053	0.0498407443861961	15.9136762425387	0.0252454060940018	0.0284270336547515	5.09328899673965e-57	8.65564037014491e-52	1	CG
chr1	234304782	0.951411100833587	0.332714281875621	0.618696818957966	0.0434753089965666	14.2309930219662	0.0242217914591607	0.0284270336547515	5.88402645884628e-46	5.19451216738134e-41	1	CG
chr1	236574012	0.0807796706339612	0.749331464987233	-0.668551794353272	0.0510857559912078	-13.0868532995447	0.0290108444212499	0.0284270336547515	3.91493397489302e-39	2.23634270334334e-34	1	CG
chr1	240371536	0.110457230523245	0.924657064163175	-0.81419983363993	0.0681405976849436	-11.9488214266109	0.0308472549623387	0.0296973071907813	6.58524716845067e-33	2.47317234448352e-28	1	CG
chr1	240371559	0.110457230523245	0.924657064163175	-0.81419983363993	0.0657413000785504	-12.3849061802412	0.0241308426879897	0.0322716758388142	3.15453580895251e-35	1.42481945941129e-30	1	CG
chr1	241308990	0.793603788542047	0.120649260986492	0.672954527555554	0.0582772883125695	11.5474578011621	0.0246944820160734	0.0284270336547515	7.60363662715643e-31	2.40405151798978e-26	1	CG
chr1	245801831	0.874697803009855	0.223172775023587	0.651525027986268	0.0641269364144994	10.1599275501793	0.032178766011584	0.0284270336547515	2.99298771949164e-24	5.144217507839e-20	1	CG
chr1	246020017	0.143972234485966	0.871590357267344	-0.727618122781377	0.0727215467390991	-10.0055369475546	0.0270851063599838	0.0569906858242697	1.44107789550077e-23	2.26759027578296e-19	1	CG
chr1	249611090	0.0336792404099253	0.425700630160222	-0.392021389750296	0.0265855795390525	-14.7456401758872	0.0293773029951931	0.0284270336547515	3.28192869555907e-49	3.4322321938538e-44	1	CG
chr1	249789896	0.188335474811608	0.931204565864601	-0.742869091052993	0.052042000130058	-14.2744146880691	0.0263161267372425	0.0284270336547515	3.15929175757421e-46	2.88266607957805e-41	1	CG
chr1	249789907	0.188335474811608	0.931204565864601	-0.742869091052993	0.0514296636975577	-14.4443699928038	0.0362145902452278	0.0284270336547515	2.72033279393115e-47	2.64170837535456e-42	1	CG
chr1	249789908	0.188335474811608	0.931204565864601	-0.742869091052993	0.075630608015445	-9.82233398019605	0.024044755244692	0.0265267571791773	9.02298632499226e-23	1.29399570124766e-18	1	CG
chr1	250299517	0.930683873227549	0.209692201736784	0.720991671490765	0.0730384476620266	9.87139916810712	0.0234972454826951	0.0442931386524674	5.53865679703178e-23	8.12298390133526e-19	1	CG
chr1	251277392	0.808569167788216	0.131993895215971	0.676575272572245	0.0461062285016767	14.6742705825015	0.0270851063599838	0.0287087129070017	9.4223333161839e-49	9.77863057902141e-44	1	CG
chr1	256974215	0.0691268174068633	0.843303669563723	-0.774176852156859	0.0672074339922948	-11.519214559592	0.0270851063599838	0.0249447087847478	1.05568903999795e-30	3.28431986848323e-26	1	CG
chr1	273285008	0.850257201219312	0.195518814210525	0.654738387008787	0.0393609013558839	16.6342325621289	0.0252240098837583	0.0284270336547515	3.93768586282439e-62	9.07360619668432e-57	1	CG
chr1	274164326	0.0871358734858291	0.973741967773925	-0.886606094288096	0.0917348687979149	-9.664875590995	0.0258732213457835	0.0293647930308936	4.25136152241889e-22	5.64993271204697e-18	1	CG
chr1	275173959	0.982277032503806	0.477352794750679	0.504924237753127	0.0459117998987358	10.9977007842603	0.0284266844671845	0.0284270336547515	3.91999406647769e-28	9.9428638305221e-24	1	CG
chr10	2412103	0.0566692677064404	0.545429757581292	-0.488760489874851	0.0390012304745195	-12.531924863093	0.0283642717767839	0.0284270336547515	4.993580115012e-36	2.3572758444559e-31	1	CG
chr10	9041401	0.140186515452175	0.959671408510545	-0.81948489305837	0.0647141710206267	-12.663144410784	0.0270851063599838	0.0304908277112665	9.463159844604e-37	4.72996735811525e-32	1	CG
chr10	9041402	0.140186515452175	0.959671408510545	-0.81948489305837	0.0520908448305371	-15.731841088858	0.0270851063599838	0.0294149733709834	9.15110419948034e-56	1.3671714477469e-50	1	CG
chr10	17029756	0.922280448722773	0.137612309549308	0.784668139173465	0.0659063665870512	11.9058018186612	0.0259969823229672	0.0284270336547515	1.10397008806362e-32	4.04551921733343e-28	1	CG
chr10	17029829	0.922280448722773	0.137612309549308	0.784668139173465	0.0524059205080512	14.972891069682	0.0240661723819597	0.0284270336547515	1.1041509056603e-50	1.2509445481277e-45	1	CG
chr10	19140099	0.948130000451926	0.153471931280392	0.794658069171533	0.0807406860979929	9.84210201294397	0.0285129831096392	0.0284270336547515	7.41452420248915e-23	1.07237407270398e-18	1	CG
chr10	22759800	0.240165145746943	0.956606795849533	-0.71644165010259	0.0726653327135652	-9.85946975467223	0.0270851063599838	0.0308600774030949	6.23779288303209e-23	9.08950386272492e-19	1	CG
chr10	25009389	0.307659670576501	0.888871566734293	-0.581211896157792	0.0557561645740383	-10.4241728353823	0.0270851063599838	0.032426894826942	1.92325462101063e-25	3.80601871332987e-21	1	CG
chr10	27591696	0.620021140861203	0.0410886083555869	0.578932532505616	0.0412071664585554	14.04931671504	0.0270851063599838	0.0295433562018501	7.77808625478522e-45	6.29440009733858e-40	1	CG
chr10	27765697	0.0276263475713772	0.507665275197227	-0.48003892762585	0.040585302840466	-11.8279005952673	0.0298410639178414	0.0284270336547515	2.80058864186932e-32	1.00461806862975e-27	1	CG
chr10	33085864	0.970512085223663	0.307743591155125	0.662768494068538	0.0375601096829056	17.6455420301975	0.0277283993602496	0.0284270336547515	1.10112660631672e-69	3.56433764859218e-64	1	CG
chr10	35033468	0.0784435760300712	0.646335113148652	-0.567891537118581	0.053016950551714	-10.711508889306	0.0289182397090309	0.0284270336547515	8.98846994207294e-27	2.01320477189473e-22	1	CG
chr10	46599774	0.938863800813304	0.271601657853225	0.667262142960079	0.0670920091131848	9.94547863120929	0.0306076292611791	0.0284270336547515	2.63902315431851e-23	4.02676577176335e-19	1	CG
chr10	46599823	0.938863800813304	0.271601657853225	0.667262142960079	0.0547673739997331	12.1835701482297	0.0233858720649624	0.0284270336547515	3.80264090077859e-34	1.56188190362579e-29	1	CG
chr10	49303575	0.247680273730453	0.929380797516415	-0.681700523785963	0.0500245648701006	-13.6273154110614	0.0270851063599838	0.0310033703487998	2.75530831947293e-42	1.89189001468541e-37	1	CG
chr10	50497160	0.0704094165933515	0.845109286304292	-0.774699869710941	0.0532519778412606	-14.54781401773	0.029986298359565	0.0284270336547515	6.02993087563287e-48	5.98387672839404e-43	1	CG
chr10	50545158	0.973700464443626	0.133058957305838	0.840641507137788	0.0421228382219564	19.9569056270194	0.0280854217427134	0.0284270336547515	1.30549888866803e-88	9.34143889396646e-83	1	CG
chr10	53971617	0.849008043533459	0.131820235949816	0.717187807583643	0.0539841225924525	13.285161879873	0.0270851063599838	0.0641153006261384	2.82247383798291e-40	1.6979009747933e-35	1	CG
chr10	53971649	0.849008043533459	0.131820235949816	0.717187807583643	0.0642972944948517	11.1542454969247	0.0326777868107769	0.0284270336547515	6.82694868061647e-29	1.86001721741983e-24	1	CG
chr10	64859375	0.969524744672064	0.379658397989676	0.589866346682388	0.0516166195951461	11.4278376094559	0.0277593281438021	0.0284270336547515	3.03574554918428e-30	9.13098866997473e-26	1	CG
chr10	67402206	0.0809837572410568	0.77520819317043	-0.694224435929373	0.0576019951944094	-12.0520900983783	0.0289789557477039	0.0284270336547515	1.89093394650917e-33	7.40862743333795e-29	1	CG
chr10	77142259	0.0427655755899595	0.553413648136118	-0.510648072546158	0.0428373553341326	-11.9206255512995	0.0294457182629143	0.0284270336547515	9.24120500334938e-33	3.40481179025369e-28	1	CG
chr10	78775670	0.89248837094333	0.228852239288575	0.663636131654755	0.0410330214349939	16.1732211873823	0.0241203400781188	0.0284270336547515	7.79157739529214e-59	1.51327626592494e-53	1	CG
chr10	79112462	0.931059462275957	0.159324216252155	0.771735246023803	0.0489097923324651	15.7787471428609	0.0233029076636732	0.0284270336547515	4.35751624858255e-56	6.8886074294082e-51	1	CG
chr10	81006966	0.071270149246873	0.845109286322428	-0.773839137075555	0.0490393790881154	-15.7799538139563	0.0286224216974358	0.0284270336547515	4.27500756467235e-56	6.83768096699784e-51	1	CG
chr10	81312728	0.289492242640601	0.972991473449187	-0.683499230808585	0.0331613839932818	-20.6112999067547	0.0270851063599838	0.0291483939967574	2.17316751694496e-94	2.11035754278646e-88	1	CG
chr10	83595698	0.83269435870158	0.0833535262798872	0.749340832421693	0.0700429301553187	10.6983078914609	0.0334405935127807	0.0284270336547515	1.03653720943941e-26	2.30263099647226e-22	1	CG
chr11	7151804	0.115949358914772	0.814402656975316	-0.698453298060543	0.0696022394736919	-10.0349256481114	0.0270851063599838	0.0252381083099987	1.07040016620305e-23	1.71205658301073e-19	1	CG
chr11	37838140	0.125969670947732	0.829969100838217	-0.703999429890485	0.0701728310068898	-10.0323646600686	0.0270851063599838	0.0226324911431159	1.09853669315951e-23	1.74819340493977e-19	1	CG
chr11	42202029	0.456666368370328	0.974954404514379	-0.518288036144051	0.0395757203665977	-13.0961112354506	0.0270851063599838	0.0294100268854289	3.46564655035234e-39	1.9880476714359e-34	1	CG
chr11	49714067	0.417145138654823	0.952290538695718	-0.535145400040895	0.0484769734682252	-11.0391668818117	0.0270851063599838	0.0311973671745784	2.4731556652647e-28	6.38016204385038e-24	1	CG
chr12	4520555	0.896718374097232	0.17571883776488	0.720999536332353	0.0739428815102355	9.75076331360644	0.0270851063599838	0.035197846357502	1.83086396783733e-22	2.54772404381748e-18	1	CG
chr12	5992731	0.131020571694612	0.802975066740613	-0.671954495046001	0.0546271803085336	-12.3007354809604	0.0270851063599838	0.0232244173541707	8.9753140459864e-35	3.89848787363616e-30	1	CG
chr12	9290459	0.943345730146747	0.353066289616629	0.590279440530118	0.0560969757073177	10.5224824170533	0.0270851063599838	0.0600440042537036	6.80564632219816e-26	1.39977678988187e-21	1	CG
chr12	10011196	0.0784435760300712	0.762255894651079	-0.683812318621008	0.0614889350765358	-11.1209003338545	0.0296905421011895	0.0284270336547515	9.92651548989286e-29	2.67236834184648e-24	1	CG
chr12	10836803	0.0847027162013766	0.969606924832106	-0.884904208630729	0.0461368858637802	-19.1799726414873	0.0270851063599838	0.0300465794179058	5.44089872771672e-82	2.64182157611944e-76	1	CG
chr12	10836853	0.0847027162013766	0.969606924832106	-0.884904208630729	0.0720347633130182	-12.2844050279653	0.0315689135561061	0.0284270336547515	1.09850210176779e-34	4.68167304915366e-30	1	CG
chr12	12883033	0.971280910163625	0.467662240029505	0.503618670134119	0.0473263085451044	10.6414103617261	0.0286134060069135	0.0284270336547515	1.91212831804274e-26	4.17272590860788e-22	1	CG
chr12	14083462	0.222601092110293	0.969772610348605	-0.747171518238312	0.0385042512748116	-19.4049096788201	0.0270851063599838	0.0292813870896562	7.0141689979329e-84	3.97334115410759e-78	1	CG
chr12	15349254	0.0784435760300712	0.653182603280476	-0.574739027250405	0.0569663588630254	-10.0890953664838	0.0296905421011895	0.0284270336547515	6.17358206863153e-24	1.0248119851099e-19	1	CG
chr12	18056876	0.955012165459963	0.128064947287395	0.826947218172568	0.070193683791494	11.7809348862351	0.0288520057173378	0.0284270336547515	4.89471462547657e-32	1.71508845113898e-27	1	CG
chr12	22219360	0.0757133176227067	0.864924153795082	-0.789210836172376	0.0701175606355668	-11.2555375432164	0.0270851063599838	0.0216073812184438	2.17495935280891e-29	6.14747739326421e-25	1	CG
chr12	22219455	0.0757133176227067	0.864924153795082	-0.789210836172376	0.0665246969494202	-11.8634262516434	0.0324155788256079	0.0284270336547515	1.83317036662358e-32	6.6283564471892e-28	1	CG
chr12	22692934	0.949785443597441	0.490466950502097	0.459318493095345	0.0271440959789957	16.921487952694	0.0242051954789045	0.0284270336547515	3.12436364746568e-64	8.01450267547685e-59	1	CG
chr12	23499909	0.384204383423342	0.980860746292406	-0.596656362869064	0.0363407664085159	-16.4183758856898	0.0270851063599838	0.0294611140180513	1.41298397287375e-60	2.91061103793465e-55	1	CG
chr12	24466389	0.892568334528787	0.0860818679221796	0.806486466606607	0.038900110495466	20.7322410228271	0.0270851063599838	0.0309127959351505	1.77336770458171e-95	1.85458317100004e-89	1	CG
chr12	24466448	0.892568334528787	0.0860818679221796	0.806486466606607	0.0396284194107025	20.3512145727618	0.0270851063599838	0.0314220625874216	4.52912725666968e-92	3.62206695211017e-86	1	CG
chr12	34058901	0.213402465295238	0.862969558559452	-0.649567093264214	0.064403489087063	-10.0858991100017	0.0270851063599838	0.0448065140765952	6.37785842764182e-24	1.05614267042773e-19	1	CG
chr12	35907365	0.162271377644991	0.858753589250232	-0.696482211605242	0.0675961468884167	-10.3035785864385	0.0238742937784643	0.0284270336547515	6.78878232150672e-25	1.26606273753678e-20	1	CG
chr12	36905156	0.0807796706339612	0.700042785822298	-0.619263115188337	0.053654389066846	-11.5417047134172	0.0290108444212499	0.0284270336547515	8.12978721030678e-31	2.55850519667714e-26	1	CG
chr12	38430375	0.181790797008019	0.938019483929392	-0.756228686921373	0.0765256986051704	-9.88202264997393	0.0340411849569006	0.025707553408671	4.98170572696166e-23	7.36976144511796e-19	1	CG
chr12	38430376	0.181790797008019	0.938019483929392	-0.756228686921373	0.0712296190256019	-10.6167728715433	0.0384253122857137	0.0284270336547515	2.49021653448314e-26	5.37387344687831e-22	1	CG
chr12	43905259	0.864929135882595	0.354625394093124	0.510303741789472	0.0471890586395938	10.8140267363016	0.0248789077591909	0.0284270336547515	2.9541156636586e-27	6.87710285953013e-23	1	CG
chr12	44454405	0.789605697084882	0.0641818950321946	0.725423802052688	0.0408786143602692	17.745802136526	0.0270851063599838	0.0302905306647853	1.85729064189527e-70	6.47449850965397e-65	1	CG
chr12	48839690	0.959159651320249	0.123868094222362	0.835291557097887	0.0530113589148605	15.7568410656934	0.0279917960741375	0.0284270336547515	6.16378524577327e-56	9.52260343157981e-51	1	CG
chr12	48839710	0.959159651320249	0.123868094222362	0.835291557097887	0.0560834912741382	14.8937153897026	0.028365725782964	0.0284270336547515	3.62076928563051e-50	3.96981290475291e-45	1	CG
chr12	55977065	0.143639348206132	0.877947087613786	-0.734307739407655	0.0689258268382159	-10.6535934800062	0.0270851063599838	0.0328326895744132	1.67761354554364e-26	3.66684380717201e-22	1	CG
chr12	56842980	0.131020571697347	0.884045249004488	-0.753024677307141	0.0463050978837579	-16.2622413453805	0.0270851063599838	0.0256113514500264	1.82922104969338e-59	3.60419244003836e-54	1	CG
chr12	60578737	0.968708242070127	0.120649260903146	0.848058981166981	0.0486253426391318	17.4406787724	0.0284784862045141	0.0284270336547515	4.05232441881917e-68	1.22428510160577e-62	1	CG
chr12	60578750	0.968708242070127	0.120649260903146	0.848058981166981	0.0499520069527321	16.9774756391564	0.0287839135834789	0.0284270336547515	1.20561251709013e-64	3.1520658112325e-59	1	CG
chr12	64626786	0.0760865447142704	0.802374064483817	-0.726287519769547	0.0492050173943228	-14.7604361959507	0.0291838292326666	0.0284270336547515	2.63570609794241e-49	2.77778189412812e-44	1	CG
chr12	65037032	0.924498129935112	0.290357270090407	0.634140859844705	0.0533679388704275	11.8824311612322	0.0292396474275656	0.0284270336547515	1.46056627994359e-32	5.29518178200674e-28	1	CG
chr12	65175448	0.902967181256771	0.0774516003758368	0.825515580880934	0.0743886283334643	11.0973357000262	0.0231054831483655	0.0315770908518394	1.29239211254281e-28	3.43846232742477e-24	1	CG
chr12	65175449	0.902967181256771	0.0774516003758368	0.825515580880934	0.0644546740249349	12.8076915036693	0.0301598691165474	0.0303383396385066	1.48486582603431e-37	7.79432157566138e-33	1	CG
chr12	65942325	0.947146920307987	0.0771704840880777	0.869976436219909	0.0563245927496833	15.4457652288094	0.0232780805929638	0.0311361700093235	8.05657457977106e-54	1.11767420471132e-48	1	CG
chr12	65942326	0.947146920307987	0.0771704840880777	0.869976436219909	0.0609916188838852	14.2638685796512	0.0300944728873696	0.0307235682643827	3.67503915515986e-46	3.3088409737543e-41	1	CG
chr12	69138507	0.146638374056373	0.943767757069597	-0.797129383013224	0.0811456470568968	-9.82343985074519	0.0363301649772526	0.0284270336547515	8.924516532397e-23	1.2812255512827e-18	1	CG
chr12	69138597	0.146638374056373	0.943767757069597	-0.797129383013224	0.0775925967566257	-10.2732659600693	0.0270851063599838	0.0298727657646365	9.30018015320163e-25	1.69945354500715e-20	1	CG
chr12	76259136	0.96952474462097	0.306162024991098	0.663362719629873	0.0432148658391304	15.3503362037331	0.0277593281438021	0.0284270336547515	3.52355575117852e-53	4.74297292426943e-48	1	CG
chr12	76403346	0.137136142585332	0.924516216721541	-0.787380074136209	0.0651249831403985	-12.0902921761799	0.0270851063599838	0.0288911256231369	1.18863258720194e-33	4.69764356799555e-29	1	CG
chr12	76403347	0.137136142585332	0.924516216721541	-0.787380074136209	0.0658328007663552	-11.9603004121102	0.0270851063599838	0.0341538667294058	5.73540524953523e-33	2.17200355961971e-28	1	CG
chr13	577514	0.887861789012714	0.149264309354596	0.738597479658119	0.0573976213984404	12.8680851516643	0.0314272162332378	0.0284270336547515	6.80687881862421e-38	3.62909811960647e-33	1	CG
chr13	910080	0.882978184468377	0.347993176244845	0.534985008223532	0.0468209703973092	11.4261836882876	0.0324107622592193	0.0284270336547515	3.09410602959087e-30	9.26552881519574e-26	1	CG
chr13	1298229	0.110457230532136	0.890259448833257	-0.779802218301121	0.054404630708994	-14.3333794961723	0.0308472549628668	0.0284270336547515	1.3536956595159e-46	1.28699206923317e-41	1	CG
chr13	2685810	0.258227062268619	0.805239376567943	-0.547012314299324	0.0525821184086641	-10.4030102029741	0.0270851063599838	0.0276174447867272	2.40222220667167e-25	4.69239765959867e-21	1	CG
chr13	4177201	0.27749698616148	0.933049330261226	-0.655552344099747	0.0643608591974797	-10.1855747774948	0.0270851063599838	0.0303899979562407	2.29996664195348e-24	4.00369858965197e-20	1	CG
chr13	5072442	0.90169421142423	0.155902970518154	0.745791240906076	0.0575397666479435	12.9613184820368	0.0239516832475502	0.0284270336547515	2.02732647779837e-38	1.11138078386424e-33	1	CG
chr13	5072447	0.90169421142423	0.155902970518154	0.745791240906076	0.0702556130340638	10.6153972429858	0.0282398991884789	0.0284270336547515	2.52717185614941e-26	5.44498000032944e-22	1	CG
chr13	5072471	0.90169421142423	0.155902970518154	0.745791240906076	0.0606882604938857	12.2888880787943	0.0242291658195887	0.0284270336547515	1.03925662568077e-34	4.45712086902158e-30	1	CG
chr13	7464586	0.217290796246379	0.877947087629678	-0.660656291383299	0.0643997796915879	-10.2586731592437	0.0270851063599838	0.0328326895760446	1.08182953587601e-24	1.95843773741876e-20	1	CG
chr13	8735013	0.131020571706416	0.755085695528561	-0.624065123822145	0.0618059976356814	-10.097161241547	0.0270851063599838	0.0363769196221012	5.68644427451586e-24	9.4510128929344e-20	1	CG
chr13	9552820	0.125969670959663	0.732583557278516	-0.606613886318854	0.0524140235054017	-11.5735035349144	0.0270851063599838	0.0297567979459792	5.61423286604525e-31	1.78753032807685e-26	1	CG
chr13	11260002	0.0807796706414356	0.930405883150804	-0.849626212509369	0.0674884801380907	-12.5892035317867	0.0290108444216065	0.024306802926521	2.42103846792186e-36	1.18398926800138e-31	1	CG
chr13	11260003	0.0807796706414356	0.930405883150804	-0.849626212509369	0.066344534451868	-12.806272883349	0.0293991370668198	0.0305701399749875	1.51225530880645e-37	7.90756265246592e-33	1	CG
chr13	16054065	0.356072603483166	0.769788830434132	-0.413716226950966	0.0312335461867291	-13.2458935171041	0.0270851063599838	0.208233952512528	4.76575875421209e-40	2.81705346806342e-35	1	CG
chr13	17307647	0.392637724227014	0.981374124717813	-0.588736400490799	0.0526180401419817	-11.1888698040099	0.0270851063599838	0.0293766121176026	4.62288438816979e-29	1.28003667230081e-24	1	CG
chr13	18004237	0.896718374115974	0.228254863467878	0.668463510648097	0.0588790971933491	11.35315489728	0.0270851063599838	0.04257264633947	7.15341180568872e-30	2.08251058872906e-25	1	CG
chr13	20088543	0.111526336947644	0.769412372795187	-0.657886035847543	0.0533040690060413	-12.3421353775634	0.0270851063599838	0.0288542896762269	5.37121775105695e-35	2.37862103648529e-30	1	CG
chr13	21453539	0.836916055539881	0.078855277954415	0.758060777585466	0.0708442524602672	10.700385017269	0.0270851063599838	0.0340306634261625	1.01356191912253e-26	2.25897446566742e-22	1	CG
chr13	22382553	0.939593815352692	0.0716427287036631	0.867951086649029	0.064419766787281	13.4733658616783	0.0270851063599838	0.0352264795087674	2.24398655856648e-41	1.45970413008637e-36	1	CG
chr13	22382554	0.939593815352692	0.0716427287036631	0.867951086649029	0.0570417680758257	15.2160621230264	0.0239744518247758	0.0284270336547515	2.76692108301831e-52	3.48308352313234e-47	1	CG
chr13	25310497	0.0807796706339612	0.693587256777121	-0.612807586143159	0.0591719828042873	-10.3563807920724	0.0290108444212499	0.0284270336547515	3.91496316589786e-25	7.43370854775656e-21	1	CG
chr13	30173223	0.959221138356551	0.211134300250464	0.748086838106087	0.0755024872927682	9.9081085263497	0.0281728148941169	0.0284270336547515	3.83843958857218e-23	5.76629693227499e-19	1	CG
chr13	30173228	0.959221138356551	0.211134300250464	0.748086838106087	0.0755024872927682	9.9081085263497	0.0281728148941169	0.0284270336547515	3.83843958857218e-23	5.76629693227499e-19	1	CG
chr13	31546954	0.920540773213279	0.280093258219674	0.640447514993605	0.0631918904294177	10.1349636898259	0.0270851063599838	0.0299391426580296	3.86517144592744e-24	6.56855207437017e-20	1	CG
chr13	31921534	0.355734912934066	0.933603575054817	-0.57786866212075	0.0520268021594741	-11.1071339797024	0.0270851063599838	0.0258517282237018	1.15817243010188e-28	3.09347287233242e-24	1	CG
chr13	32677638	0.792324911916075	0.151184288459455	0.64114062345662	0.0481212918396147	13.3234291713012	0.0270851063599838	0.0367107205610766	1.69155749503292e-40	1.03127092212817e-35	1	CG
chr13	37495028	0.754532959679103	0.133058957305838	0.621474002373265	0.0542027049816232	11.4657377816101	0.0306584639219242	0.0284270336547515	1.96081370271115e-30	5.97712510882501e-26	1	CG
chr13	43640363	0.765023652515193	0.0858873417888134	0.679136310726379	0.0648759544866681	10.4682284229967	0.0400468224482674	0.0284270336547515	1.20884087944629e-25	2.42756764889117e-21	1	CG
chr13	46210078	0.975612978030177	0.326805721301973	0.648807256728203	0.0359012324468581	18.0720051237401	0.0280953931998693	0.0284270336547515	5.29537074299718e-73	1.95654262901972e-67	1	CG
chr13	47990407	0.672907416285219	0.0621448056373174	0.610762610647901	0.0327665896380471	18.6397979586717	0.0270851063599838	0.0301567042678363	1.5281687325633e-77	6.92533723359515e-72	1	CG
chr13	48304853	0.935211515967823	0.0750755553658222	0.860135960602001	0.0642112182345314	13.3954156960604	0.030304310283127	0.0310150288015628	6.43149296542849e-41	4.06690671441548e-36	1	CG
chr13	48304866	0.935211515967823	0.0750755553658222	0.860135960602001	0.0617313911871681	13.9335262669537	0.0232651593937106	0.0310150288015628	3.96296145863011e-44	3.04394957689315e-39	1	CG
chr13	48915483	0.60940165410173	0.0695352916099875	0.539866362491742	0.0295626928045994	18.2617451684831	0.0270851063599838	0.0302468901462117	1.66871248190877e-74	6.87477432472898e-69	1	CG
chr13	49067101	0.807826736672557	0.306250221880295	0.501576514792262	0.0407680705887909	12.3031702886172	0.0270851063599838	0.050476426273352	8.70876202913501e-35	3.794833284751e-30	1	CG
chr13	52398787	0.959159651320249	0.300457406797664	0.658702244522585	0.0612880753985974	10.7476412048935	0.0279917960741375	0.0284270336547515	6.07964808193008e-27	1.37758391242316e-22	1	CG
chr13	56824875	0.11883399967451	0.819502323073292	-0.700668323398782	0.0519493394954121	-13.4875309331057	0.0270851063599838	0.0375350150320045	1.8519941096277e-41	1.21050653356916e-36	1	CG
chr13	77593357	0.17415247645135	0.882493527604202	-0.708341051152852	0.070320351860649	-10.0730589709867	0.247846120126137	0.0284270336547515	7.26816786744072e-24	1.19484153614423e-19	1	CG
chr13	80393154	0.314531824692683	0.95561474891047	-0.641082924217788	0.0646626442104157	-9.9142701639554	0.0270851063599838	0.0295315770738349	3.60884271161205e-23	5.43339245758091e-19	1	CG
chr14	1524131	0.786853646627051	0.054196533577397	0.732657113049654	0.0703945197009935	10.4078714672914	0.444278814963936	0.0342108167038247	2.28268344757863e-25	4.46531146032946e-21	1	CG
chr14	3881410	0.97358550935265	0.133058957318595	0.840526552034055	0.04916608647152	17.0956570342636	0.0287877309788171	0.0284270336547515	1.59883895261822e-65	4.43608145654336e-60	1	CG
chr14	6766682	0.970512085236411	0.128064947298942	0.84244713793747	0.0424935651002192	19.8252873335197	0.0278556327875348	0.0284270336547515	1.80149391773695e-87	1.16628415985304e-81	1	CG
chr14	24864716	0.971998489188407	0.395407303474717	0.576591185713691	0.0472654866783513	12.1989897118267	0.0279261127635986	0.0284270336547515	3.14704291321077e-34	1.30841581271449e-29	1	CG
chr14	36916320	0.117666866676942	0.953163901197221	-0.835497034520279	0.0502389669373018	-16.6304580976551	0.0270851063599838	0.0254598417707731	4.19375589019237e-62	9.50260700801085e-57	1	CG
chr14	46310896	0.196190633843771	0.951529645200281	-0.75533901135651	0.0740744291753693	-10.197027770113	0.0270851063599838	0.0296467285016327	2.04433097955616e-24	3.58162704225175e-20	1	CG
chr14	46310904	0.196190633843771	0.951529645200281	-0.75533901135651	0.0740744291753693	-10.197027770113	0.0270851063599838	0.0296467285016327	2.04433097955616e-24	3.58162704225175e-20	1	CG
chr14	46310921	0.196190633843771	0.951529645200281	-0.75533901135651	0.0740744291753693	-10.197027770113	0.0270851063599838	0.0296467285016327	2.04433097955616e-24	3.58162704225175e-20	1	CG
chr14	46668470	0.202435873662646	0.915615915881685	-0.713180042219039	0.0732239766009057	-9.7397065186189	0.0270851063599838	0.0247702440236548	2.04143071628611e-22	2.81800827956478e-18	1	CG
chr14	59168106	0.924498129935112	0.368223867953991	0.556274261981121	0.0503572339654398	11.0465611030759	0.0292396474275656	0.0284270336547515	2.27773725229685e-28	5.88719949031801e-24	1	CG
chr14	65462736	0.886095289268937	0.123677257064714	0.762418032204223	0.0578507161300028	13.1790595381898	0.0243915641088909	0.0284270336547515	1.15825677359767e-39	6.72945453024902e-35	1	CG
chr15	3270461	0.890609852845768	0.24920494370441	0.641404909141358	0.0605554950480617	10.5920182575056	0.0270851063599838	0.0415799856853498	3.24518376309118e-26	6.88291072563154e-22	1	CG
chr15	9236499	0.0834113254775253	0.897860943659771	-0.814449618182246	0.0527934099819755	-15.4271076344626	0.0291132819706371	0.0284270336547515	1.07584767571796e-53	1.47742846826135e-48	1	CG
chr15	9707579	0.159073013682156	0.842300901686339	-0.683227888004183	0.069067610601895	-9.89216047942213	0.0270851063599838	0.0268031232596232	4.50205211772444e-23	6.69661288725238e-19	1	CG
chr15	16543837	0.536971337642816	0.0424834995422011	0.494487838100615	0.0437594506785558	11.3001381514814	0.0270851063599838	0.0294049610241631	1.3101173385563e-29	3.74191668287846e-25	1	CG
chr15	20016489	0.970512085236411	0.421573616397256	0.548938468839155	0.036007484607804	15.2451212523794	0.0277283993599561	0.0284270336547515	1.77403321402451e-52	2.29701229207489e-47	1	CG
chr15	20159332	0.453537193960886	0.971430640301318	-0.517893446340431	0.044229660227273	-11.7091888944941	0.0270851063599838	0.0292092796111251	1.14368454327606e-31	3.87750843159508e-27	1	CG
chr15	23930090	0.154245224557442	0.937458446020886	-0.783213221463444	0.0537313207544045	-14.5764744001615	0.0270851063599838	0.0252916606946586	3.96469496814514e-48	3.96334376511739e-43	1	CG
chr15	23930096	0.154245224557442	0.937458446020886	-0.783213221463444	0.0530378398511298	-14.7670648665523	0.0270851063599838	0.0262764103652095	2.38892176853298e-49	2.53736432809776e-44	1	CG
chr15	26549464	0.112357688884248	0.881482321875814	-0.769124632991566	0.0801804818596677	-9.59241719621606	0.0305009737848958	0.0284270336547515	8.60451149540834e-22	1.10359881534691e-17	1	CG
chr15	26549473	0.112357688884248	0.881482321875814	-0.769124632991566	0.0801804818596677	-9.59241719621606	0.0305009737848958	0.0284270336547515	8.60451149540834e-22	1.10359881534691e-17	1	CG
chr15	34338987	0.633622850674842	0.980119365449673	-0.346496514774831	0.029153296182542	-11.8853289386304	0.0270851063599838	0.0295267506946022	1.41078583708278e-32	5.12838192298688e-28	1	CG
chr15	34903369	0.971438943295577	0.306162025006317	0.66527691828926	0.041977488386118	15.8484212340171	0.0278217124194155	0.0284270336547515	1.44157130562934e-56	2.36128771970572e-51	1	CG
chr15	37645067	0.969524744620167	0.168480075216407	0.80104466940376	0.0758891388792286	10.5554586760901	0.0277593281438021	0.0424000698105173	4.7929292704309e-26	9.94833936651783e-22	1	CG
chr15	37645114	0.969524744620167	0.168480075216407	0.80104466940376	0.0572016376276136	14.0038765081974	0.0277593281438021	0.035119919133834	1.47595337385082e-44	1.17345759301073e-39	1	CG
chr15	37823832	0.20608751815245	0.87718742686725	-0.6710999087148	0.0686531591427222	-9.77522254030085	0.0270851063599838	0.042003456072893	1.43840867572454e-22	2.02439865068756e-18	1	CG
chr15	37934537	0.151645456624575	0.94687029327834	-0.795224836653765	0.0817134762123891	-9.73186888521083	0.0270851063599838	0.0300014183959463	2.2050392469528e-22	3.03424227160642e-18	1	CG
chr15	48523764	0.714659524920641	0.0468622834892235	0.667797241431417	0.0558588791577333	11.9550777154999	0.0259120206873142	0.0294049610239949	6.10764125213821e-33	2.30015546016277e-28	1	CG
chr15	52769253	0.315352660382462	0.846157089811851	-0.530804429429389	0.046258496779798	-11.4747444551895	0.0270851063599838	0.0251627759459457	1.76698925006327e-30	5.43503706011005e-26	1	CG
chr15	52803361	0.0587640258856272	0.618072641669681	-0.559308615784054	0.0535945710307825	-10.4359192550083	0.0270851063599838	0.0294537219741121	1.69960653055738e-25	3.36833398532233e-21	1	CG
chr15	54509046	0.95043042218714	0.081104205994118	0.869326216193022	0.0744860430601669	11.6709947324066	0.0286605460190104	0.0338270293712204	1.79314209306786e-31	5.93148935574732e-27	1	CG
chr15	54509093	0.95043042218714	0.081104205994118	0.869326216193022	0.0395278903989728	21.992729878031	0.0242769803664794	0.0284270336547515	3.3802883344926e-107	5.74453171408362e-101	1	CG
chr15	61123856	0.11259131467857	0.956947079849365	-0.844355765170795	0.0556538696136409	-15.1715553838837	0.0270851063599838	0.0296882097319241	5.45682155410624e-52	6.80619089614142e-47	1	CG
chr15	61123951	0.11259131467857	0.956947079849365	-0.844355765170795	0.0754929908298535	-11.1845584058765	0.0299055713820418	0.0284270336547515	4.85315346007695e-29	1.33563547957002e-24	1	CG
chr15	63268747	0.113431179230112	0.968775575098151	-0.855344395868039	0.0831589636418025	-10.2856548279309	0.0270373334567776	0.0291773162518397	8.17842418764729e-25	1.50254948589045e-20	1	CG
chr15	63268814	0.113431179230112	0.968775575098151	-0.855344395868039	0.035804871751436	-23.8890506801979	0.0270851063599838	0.0291773162518397	3.98044760471917e-126	9.01927300825548e-120	1	CG
chr15	64958450	0.970512085224039	0.385046108624121	0.585465976599918	0.0418586554264113	13.9867363305347	0.0277283993602496	0.0284270336547515	1.87835930569009e-44	1.48470816058159e-39	1	CG
chr15	65378622	0.95265314983882	0.175233372463504	0.777419777375315	0.0740154377409713	10.5034814506673	0.0281806144594152	0.0284270336547515	8.32518692798298e-26	1.69183789206513e-21	1	CG
chr15	65378662	0.95265314983882	0.175233372463504	0.777419777375315	0.0740154377409713	10.5034814506673	0.0281806144594152	0.0284270336547515	8.32518692798298e-26	1.69183789206513e-21	1	CG
chr15	65378669	0.95265314983882	0.175233372463504	0.777419777375315	0.0740154377409713	10.5034814506673	0.0281806144594152	0.0284270336547515	8.32518692798298e-26	1.69183789206513e-21	1	CG
chr15	74906762	0.95303266427999	0.0668352566525733	0.886197407627417	0.0457176947505371	19.3841227660983	0.0270851063599838	0.0312342276950788	1.05081435285621e-83	5.71448186972756e-78	1	CG
chr15	74906763	0.95303266427999	0.0668352566525733	0.886197407627417	0.0788806082765998	11.2346675182817	0.0287423771910414	0.031615567439244	2.75529140931496e-29	7.73950256012423e-25	1	CG
chr15	76842100	0.131020571697347	0.802463331608542	-0.671442759911195	0.0569671008340649	-11.7865004551836	0.0270851063599838	0.0291461423343577	4.58186968026247e-32	1.61797897884679e-27	1	CG
chr15	76924908	0.616192695066805	0.0715169253730093	0.544675769693796	0.0525304133580651	10.368769915841	0.0270851063599838	0.0308025676374374	3.43923280329985e-25	6.56708220236443e-21	1	CG
chr15	80314173	0.926788059748723	0.441371336220536	0.485416723528187	0.0395226396507193	12.281991481795	0.02421952952297	0.0284270336547515	1.13177541290044e-34	4.80840619887727e-30	1	CG
chr16	6400231	0.950762427603601	0.190629686590899	0.760132741012701	0.0765173464295288	9.93412313001171	0.0286262712904705	0.0284270336547515	2.9576665917979e-23	4.48278225906337e-19	1	CG
chr16	10691375	0.20870572771694	0.938075344625819	-0.729369616908879	0.0693695600438679	-10.5142603823297	0.0270851063599838	0.0243933550232841	7.42611748089195e-26	1.5182071832422e-21	1	CG
chr16	11959640	0.178673932770631	0.848774515279389	-0.670100582508758	0.0617651525365053	-10.8491690700951	0.0270851063599838	0.15277906249424	2.0124650569598e-27	4.75829513028073e-23	1	CG
chr16	18687797	0.957632547595942	0.468001275973642	0.489631271622299	0.0399630145914864	12.252110523379	0.0233400892832541	0.0284270336547515	1.63680034393543e-34	6.86817842837274e-30	1	CG
chr16	20649918	0.143639348229016	0.94687029327834	-0.803230945049325	0.0805272214879768	-9.97465118263458	0.0270851063599838	0.0300014183959463	1.96791704979526e-23	3.06466792720895e-19	1	CG
chr16	21582194	0.121552607114628	0.800122136327827	-0.678569529213198	0.0479219270761996	-14.1598965361768	0.0270851063599838	0.0278151566526049	1.62232829630257e-45	1.36149045296677e-40	1	CG
chr16	23539727	0.941260613239268	0.211134300250464	0.730126312988804	0.0684140588323881	10.6721677598107	0.0233352081471942	0.0284270336547515	1.37383261731632e-26	3.02229059568295e-22	1	CG
chr16	23793733	0.185992015067254	0.836704416357373	-0.650712401290119	0.0636105653478894	-10.2296276999165	0.0270851063599838	0.0413743124235932	1.46079874629644e-24	2.60973615603712e-20	1	CG
chr16	23793742	0.185992015067254	0.836704416357373	-0.650712401290119	0.062725741321116	-10.3739292288135	0.0270851063599838	0.0389392684497312	3.25844723725896e-25	6.24820585666815e-21	1	CG
chr16	24543776	0.0393333403469222	0.876435854051869	-0.837102513704946	0.0450188721795547	-18.5944798964803	0.023123946863177	0.0231060770267216	3.56150474480504e-77	1.56193409531795e-71	1	CG
chr16	24543786	0.0393333403469222	0.876435854051869	-0.837102513704946	0.0462759969945041	-18.0893458395799	0.0330761287571906	0.0272581857889313	3.86649280244801e-73	1.5018965976901e-67	1	CG
chr16	26468144	0.12596967095026	0.927441014549657	-0.801471343599397	0.0701275315579723	-11.4287687844373	0.0270851063599838	0.0264370506372507	3.0033700781381e-30	9.05363912247583e-26	1	CG
chr16	29146270	0.12596967095026	0.836352374744568	-0.710382703794308	0.0730040206069414	-9.73073397722923	0.0270851063599838	0.0271316157374361	2.22978177442929e-22	3.06209061552665e-18	1	CG
chr16	29791077	0.153423047755416	0.839411286649684	-0.685988238894267	0.0627185852147973	-10.9375592026655	0.0270851063599838	0.0294532848813375	7.62244146314627e-28	1.87711840487598e-23	1	CG
chr16	29791142	0.153423047755416	0.839411286649684	-0.685988238894267	0.0609322094953754	-11.2582203168971	0.0270851063599838	0.0367765868718939	2.1097629929725e-29	5.97562457353199e-25	1	CG
chr16	32490551	0.116931056621501	0.805966780421471	-0.68903572379997	0.0536307998400345	-12.8477614701845	0.0270851063599838	0.025308672111017	8.85352865156771e-38	4.68353904887241e-33	1	CG
chr16	34795544	0.177851914519204	0.889726442949057	-0.711874528429853	0.0567944466247094	-12.5342277412056	0.0337204670732714	0.0284270336547515	4.85063433759745e-36	2.29777506275855e-31	1	CG
chr16	54544960	0.879510396104729	0.156924016349379	0.722586379755349	0.0657075784587802	10.9970021221927	0.0246500189087413	0.0284270336547515	3.95047605877714e-28	1.00015202873066e-23	1	CG
chr16	54544968	0.879510396104729	0.156924016349379	0.722586379755349	0.0656249769669548	11.0108439370456	0.0261718757098678	0.0284270336547515	3.38814948220045e-28	8.62605409832885e-24	1	CG
chr16	63099807	0.0721058243697658	0.847909339748033	-0.775803515378267	0.0762204885295412	-10.1784117413205	0.0297294914188692	0.0251703315958825	2.47569000223745e-24	4.29310066419246e-20	1	CG
chr16	63099808	0.0721058243697658	0.847909339748033	-0.775803515378267	0.0792019183221933	-9.79526167816163	0.0293561607731993	0.0269115320089005	1.1799150035938e-22	1.6762147484675e-18	1	CG
chr16	67364264	0.409398200974221	0.977952128900183	-0.568553927925962	0.0452576997852996	-12.5625900260763	0.0270851063599838	0.0297567183529941	3.39049370586874e-36	1.62306336132e-31	1	CG
chr16	67364266	0.409398200974221	0.977952128900183	-0.568553927925962	0.0452576997852996	-12.5625900260763	0.0270851063599838	0.0297567183529941	3.39049370586874e-36	1.62306336132e-31	1	CG
chr17	1715625	0.871080969712924	0.264643103715207	0.606437865997717	0.0534696410623692	11.3417231525894	0.0270851063599838	0.390724097351428	8.15232205444873e-30	2.34817360016484e-25	1	CG
chr17	3063075	0.144507512942326	0.791243280458623	-0.646735767516297	0.0362825627059452	-17.8249748441921	0.0321850769203815	0.0284270336547515	4.52294194961022e-71	1.6181854389148e-65	1	CG
chr17	3484868	0.152044380745024	0.836175380749932	-0.684131000004908	0.0698912019681097	-9.78851387213325	0.0254039831816568	0.0284270336547515	1.26136139370072e-22	1.78446082666702e-18	1	CG
chr17	7034705	0.662697221902682	0.0444969453298995	0.618200276572783	0.0409868548784786	15.0828912929689	0.0270851063599838	0.0294876620918092	2.09873335844188e-51	2.52504832262771e-46	1	CG
chr17	14495333	0.950762427603863	0.0833535262926558	0.867408901311207	0.0736088587360442	11.7840286645615	0.0270851063599838	0.0335843403252772	4.7182816081823e-32	1.6618331770991e-27	1	CG
chr17	14495404	0.950762427603863	0.0833535262926558	0.867408901311207	0.0703676077298066	12.3268209520755	0.0286262712900995	0.0284270336547515	6.49593037057475e-35	2.84885627104997e-30	1	CG
chr17	17998943	0.917763965289054	0.116599339500137	0.801164625788917	0.0689244853590419	11.6238027983159	0.0294384592834284	0.0284270336547515	3.11935668975839e-31	1.00973316101088e-26	1	CG
chr17	19051718	0.905281036096546	0.0809726598450402	0.824308376251505	0.0838137290320417	9.83500419049933	0.0239719136562459	0.0338049383048501	7.95642954396803e-23	1.14830747077525e-18	1	CG
chr17	19051719	0.905281036096546	0.0809726598450402	0.824308376251505	0.05236449355925	15.7417425477209	0.0240679114283299	0.0284270336547515	7.82585615111891e-56	1.18217078679952e-50	1	CG
chr17	20624736	0.924498129948171	0.128064947307866	0.796433182640305	0.0557881326430924	14.2760322833447	0.0292396474275656	0.0284270336547515	3.08682826396193e-46	2.835578171681e-41	1	CG
chr17	21298110	0.242607230566425	0.920147644023998	-0.677540413457574	0.0523522316666558	-12.9419585734511	0.0303331270734311	0.0284270336547515	2.60892413790406e-38	1.41877103648464e-33	1	CG
chr17	24239209	0.189320387950701	0.830653826617854	-0.641333438667154	0.0607239562637472	-10.5614567647997	0.0270851063599838	0.0408824769169278	4.4962911849725e-26	9.36121283399443e-22	1	CG
chr17	24253103	0.866994156064329	0.0844672726695411	0.782526883394788	0.0724979031883356	10.7937864266492	0.106272307488806	0.0306437465243366	3.68295851284329e-27	8.45796710506109e-23	1	CG
chr17	24253104	0.866994156064329	0.0844672726695411	0.782526883394788	0.0764554368041776	10.2350717765048	0.044978696326371	0.0306437465243366	1.38092745276688e-24	2.47438304803424e-20	1	CG
chr17	31784307	0.972270371436314	0.452620004246306	0.519650367190008	0.0501833733631315	10.3550306080416	0.0277906518698865	0.0284270336547515	3.97059550502744e-25	7.52882777659797e-21	1	CG
chr17	40457570	0.93588097469675	0.339628453848578	0.596252520848172	0.0410469107232383	14.5261241428971	0.0234502226420273	0.0284270336547515	8.27731663983393e-48	8.15457543037071e-43	1	CG
chr17	40457626	0.93588097469675	0.339628453848578	0.596252520848172	0.0420179590564345	14.1904208161882	0.0291943432923346	0.0284270336547515	1.05026590875266e-45	9.03718251680326e-41	1	CG
chr17	40457711	0.93588097469675	0.339628453848578	0.596252520848172	0.0534970063185512	11.1455305984367	0.0244685260672373	0.0284270336547515	7.52941598541468e-29	2.04321673769555e-24	1	CG
chr17	40457726	0.93588097469675	0.339628453848578	0.596252520848172	0.040867264592594	14.5899787223886	0.0288427568570502	0.0284270336547515	3.25299081345107e-48	3.30041772018762e-43	1	CG
chr17	40837634	0.955012165459963	0.0833535262787766	0.871658639181186	0.0657928200609526	13.2485374296717	0.0288520057173378	0.0284270336547515	4.60082166190702e-40	2.73143448880054e-35	1	CG
chr17	40837635	0.955012165459963	0.0833535262787766	0.871658639181186	0.0729989105071305	11.9407075136559	0.0270851063599838	0.0335843403241116	7.26029695123483e-33	2.70428457699794e-28	1	CG
chr17	41285399	0.957707681974758	0.469128446046784	0.488579235927974	0.0340815869220914	14.3355776550205	0.0286260597552852	0.0284270336547515	1.31150722171715e-46	1.25566333657609e-41	1	CG
chr17	64050112	0.335361016418733	0.956947079849365	-0.621586063430632	0.0586537696008885	-10.5975467162679	0.0270851063599838	0.0296882097319241	3.05899447463802e-26	6.55964454506105e-22	1	CG
chr17	71033457	0.95488533540654	0.519596077683366	0.435289257723174	0.0362892001973035	11.9950083043031	0.0270851063599838	0.0254147637642829	3.77379304695726e-33	1.44932468666232e-28	1	CG
chr18	3635457	0.0782956100420176	0.700752910917988	-0.62245730087597	0.0555951121948739	-11.1962594606179	0.0292862630126467	0.0284270336547515	4.25314853936932e-29	1.1800634039172e-24	1	CG
chr18	6951349	0.981657889333603	0.334816830164714	0.646841059168889	0.0296087790365055	21.8462591237342	0.027528732489351	0.0284270336547515	8.43673613564184e-106	1.27445007969711e-99	1	CG
chr18	7815063	0.915178762259902	0.256231811253222	0.65894695100668	0.0647562981188247	10.1757971062142	0.0237985051161131	0.0284270336547515	2.54309218615122e-24	4.4043651591559e-20	1	CG
chr18	8116759	0.925602772295779	0.0844672726622199	0.841135499633559	0.0535388558907501	15.7107484954471	0.0270851063599838	0.030643746524597	1.27662943367317e-55	1.886548165275e-50	1	CG
chr18	8116760	0.925602772295779	0.0844672726622199	0.841135499633559	0.0830508801242158	10.1279540731598	0.0251185529429335	0.030643746524597	4.15246727574991e-24	7.00425660848334e-20	1	CG
chr18	10774158	0.978439429316743	0.436659821013109	0.541779608303634	0.0380177825520991	14.2506893336345	0.0280777782798186	0.0284270336547515	4.43877963639002e-46	3.97018613890063e-41	1	CG
chr18	11962278	0.972191637988914	0.364682658421412	0.607508979567501	0.0428930782353057	14.163333679033	0.0276743375097953	0.0284270336547515	1.54488040096212e-45	1.30454738710723e-40	1	CG
chr18	14089758	0.111181758947523	0.890377817041579	-0.779196058094056	0.0668779497588118	-11.6510159313218	0.0270851063599838	0.0296075770213407	2.26739439055157e-31	7.42796490084364e-27	1	CG
chr18	14089768	0.111181758947523	0.890377817041579	-0.779196058094056	0.0776962768951816	-10.0287438373045	0.0270851063599838	0.0909847449777737	1.13957115371873e-23	1.80359555043972e-19	1	CG
chr18	14089771	0.111181758947523	0.890377817041579	-0.779196058094056	0.0658433414626444	-11.8340904453661	0.0270851063599838	0.0442671174845243	2.60148274244141e-32	9.35664217584443e-28	1	CG
chr18	14228842	0.969524744620167	0.26456141896975	0.704963325650417	0.0411165501207375	17.1454882177691	0.0277593281434938	0.0284270336547515	6.79259693261487e-66	1.92391322076624e-60	1	CG
chr18	16407400	0.194087309701159	0.884201300309239	-0.690113990608079	0.0603910938088674	-11.4274133333672	0.0270851063599838	0.0255165247643612	3.05061159143926e-30	9.15544769510985e-26	1	CG
chr18	19267274	0.573475061447717	0.0509573120060477	0.522517749441669	0.0379016427049263	13.7861504713556	0.0783388222797366	0.0284270336547515	3.08804023674263e-43	2.23314011453205e-38	1	CG
chr18	22146328	0.936386964820871	0.203790387696532	0.732596577124339	0.0668966429808171	10.9511710077053	0.0298942119680498	0.0313243614878869	6.55940815537125e-28	1.62436335257284e-23	1	CG
chr18	22210971	0.250913616892297	0.949518512821484	-0.698604895929187	0.0441162766044636	-15.8355362170003	0.0270851063599838	0.0318386201056792	1.76944309039646e-56	2.86383626912712e-51	1	CG
chr18	33414950	0.121552607095263	0.90158233551295	-0.780029728417687	0.0564367354407017	-13.8213119934491	0.0270851063599838	0.0251255865210878	1.89582722484258e-43	1.4084406064848e-38	1	CG
chr18	35251671	0.895972172092128	0.391975731452595	0.503996440639533	0.0457701426774953	11.0114675453556	0.0304531126881998	0.0284270336547515	3.36477640051073e-28	8.59875250156571e-24	1	CG
chr18	40349811	0.762760689814742	0.0844672726560392	0.678293417158703	0.0624988786869654	10.8528893863206	0.0270851063599838	0.0306437465243366	1.93218955446917e-27	4.57644986797836e-23	1	CG
chr18	52239796	0.830120942628534	0.133058957305838	0.697061985322696	0.0706806547725966	9.86213253917042	0.0288562569092935	0.0284270336547515	6.07452913702145e-23	8.88015492698296e-19	1	CG
chr18	55057869	0.0788532627705574	0.951435603363523	-0.872582340592966	0.0587045696415701	-14.8639594144145	0.033583619306616	0.0327818507579704	5.64857355467722e-50	6.04680466182553e-45	1	CG
chr18	55057870	0.0788532627705574	0.951435603363523	-0.872582340592966	0.0415667580948195	-20.9923116592948	0.0233187945865776	0.0241652119938976	7.71032698998761e-98	9.52951906347572e-92	1	CG
chr18	55115879	0.504422653725063	0.935560445984607	-0.431137792259544	0.0372031797868915	-11.5887350148348	0.0270851063599838	0.02433637051477	4.70022833735501e-31	1.51424928506361e-26	1	CG
chr18	66950067	0.190944514744697	0.933438329607926	-0.742493814863229	0.0637943197077579	-11.6388703299071	0.0270851063599838	0.0244457538123915	2.61455605251227e-31	8.50379039398649e-27	1	CG
chr18	66950093	0.190944514744697	0.933438329607926	-0.742493814863229	0.0664129178165407	-11.1799607557418	0.0270851063599838	0.0311201065997232	5.11125840381229e-29	1.4038267395787e-24	1	CG
chr18	66950094	0.190944514744697	0.933438329607926	-0.742493814863229	0.0635308966129557	-11.6871294826306	0.0270851063599838	0.0303271690230634	1.48315078130111e-31	4.954293911996e-27	1	CG
chr19	1567443	0.95303266429498	0.0818476152539934	0.871185049040987	0.0543334585914169	16.034043692897	0.0270851063599838	0.030957418267988	7.39126363742894e-58	1.32219640739571e-52	1	CG
chr19	1567444	0.95303266429498	0.0818476152539934	0.871185049040987	0.0824386050439405	10.5676830482107	0.0287423771906433	0.0305324398900114	4.20761353686731e-26	8.78710319702796e-22	1	CG
chr19	1860503	0.849368250152435	0.499904301013373	0.349463949139062	0.0290280697823632	12.0388283395745	0.0326655799036361	0.0284270336547515	2.22087470853093e-33	8.62674350907044e-29	1	CG
chr19	9673081	0.234134226837341	0.971245640782298	-0.737111413944957	0.0553133055547143	-13.3261139711824	0.0270851063599838	0.0290919930104526	1.63178755428452e-40	9.99312946079072e-36	1	CG
chr19	9673088	0.234134226837341	0.971245640782298	-0.737111413944957	0.0563386901510517	-13.0835738631598	0.0270851063599838	0.0293565215869651	4.08760149406374e-39	2.32520645549548e-34	1	CG
chr19	17227117	0.075713317634769	0.815348793304227	-0.739635475669458	0.0720960882637687	-10.2590236652431	0.0324155788256079	0.41643181783141	1.0779103318281e-24	1.95394458646321e-20	1	CG
chr19	17227185	0.075713317634769	0.815348793304227	-0.739635475669458	0.0619734739870848	-11.9347105799426	0.0270851063599838	0.0290833427505593	7.80298160387516e-33	2.88272779872196e-28	1	CG
chr19	38165805	0.911821225226438	0.116553949413274	0.795267275813164	0.0594194831605106	13.3839480505897	0.0270851063599838	0.0251830572432764	7.50524402274355e-41	4.70214432733949e-36	1	CG
chr19	38165827	0.911821225226438	0.116553949413274	0.795267275813164	0.0687042381858099	11.5752287895598	0.0272137319784749	0.0284270336547515	5.50242726569601e-31	1.76017663677857e-26	1	CG
chr19	46696861	0.951449982535318	0.562582935435596	0.388867047099722	0.0283219171230684	13.7302515719526	0.0270851063599838	0.0275196894444529	6.69008163374667e-43	4.81238633283504e-38	1	CG
chr19	53305058	0.881823196888559	0.123868094215822	0.757955102672737	0.0783209988724635	9.67754642540984	0.0309404460573407	0.0284270336547515	3.75622116061575e-22	5.02629898615106e-18	1	CG
chr19	55254324	0.396173027689608	0.916595576477888	-0.52042254878828	0.0466808184834955	-11.1485309318705	0.0270851063599838	0.0311780715538466	7.2798312289989e-29	1.97943925393277e-24	1	CG
chr2	9680802	0.899988327086558	0.133058957329937	0.766929369756621	0.0587855842397078	13.0462149806888	0.0315321373421196	0.0284270336547515	6.6783780131627e-39	3.72465331358777e-34	1	CG
chr2	10925093	0.263547883136424	0.860158948584062	-0.596611065447638	0.0576707926476203	-10.3451164455645	0.0405783650240456	0.0284270336547515	4.40380604273829e-25	8.30393211376321e-21	1	CG
chr2	11911022	0.0763580877268355	0.824648266388128	-0.748290178661292	0.0626905683241073	-11.9362481257574	0.0288341188981299	0.0365513248085288	7.660118839877e-33	2.83874960566399e-28	1	CG
chr2	15215549	0.171679505814022	0.95180058245749	-0.780121076643468	0.0708489888974756	-11.0110403660435	0.0270851063599838	0.0302552769024982	3.38076992479017e-28	8.6234148421285e-24	1	CG
chr2	23079407	0.151645456648735	0.949516165682696	-0.797870709033961	0.0791688091354567	-10.0780941098762	0.0270851063599838	0.0301321553545208	6.90524988730226e-24	1.13849102696306e-19	1	CG
chr2	26815799	0.357335845481501	0.970533859734333	-0.613198014252832	0.0568559234229413	-10.7851210100196	0.0270851063599838	0.0301134209441656	4.0471032645923e-27	9.27855751683372e-23	1	CG
chr2	31926044	0.10685855508418	0.903629351178932	-0.796770796094752	0.0743600648314847	-10.7150363289811	0.0303003839504732	0.0284270336547515	8.65232835939421e-27	1.94111488689465e-22	1	CG
chr2	33009890	0.42493307591416	0.949065226929948	-0.524132151015788	0.0392523476173208	-13.3528867145899	0.0270851063599838	0.0298414527416736	1.13946171879906e-40	7.07369770347056e-36	1	CG
chr2	33009891	0.42493307591416	0.949065226929948	-0.524132151015788	0.0406149645142199	-12.9049023502724	0.0270851063599838	0.0240004292984312	4.22350549618726e-38	2.27857534921317e-33	1	CG
chr2	34772256	0.112357688866347	0.923513559759906	-0.811155870893559	0.0854566821509636	-9.49201221574002	0.0305009737848958	0.0284270336547515	2.26616812981424e-21	2.80340153559527e-17	1	CG
chr2	34772271	0.112357688866347	0.923513559759906	-0.811155870893559	0.0854566821509636	-9.49201221574002	0.0305009737848958	0.0284270336547515	2.26616812981424e-21	2.80340153559527e-17	1	CG
chr2	42552820	0.932328628808568	0.304578591983899	0.627750036824669	0.0490379579693582	12.8013086763711	0.0234579322105919	0.0284270336547515	1.61211326939499e-37	8.39742081178859e-33	1	CG
chr2	42993380	0.945157567356948	0.173066478736113	0.772091088620835	0.0313814652809133	24.603411016962	0.0285845091034822	0.0284270336547515	1.16134504926971e-133	3.15778196715294e-127	1	CG
chr2	42993405	0.945157567356948	0.173066478736113	0.772091088620835	0.0313814652809133	24.603411016962	0.0285845091034822	0.0284270336547515	1.16134504926971e-133	3.15778196715294e-127	1	CG
chr2	49436974	0.891936594615144	0.123868094215822	0.768068500399322	0.0694902547075907	11.0528951668301	0.0379980656050183	0.0284270336547515	2.12257214433216e-28	5.50708836660848e-24	1	CG
chr2	49436977	0.891936594615144	0.123868094215822	0.768068500399322	0.0668749983676296	11.4851367349132	0.0706654832252725	0.0284270336547515	1.56687367482985e-30	4.84141352686433e-26	1	CG
chr2	54160292	0.392643503831853	0.892105223666852	-0.499461719834999	0.0455974074780523	-10.9537306496078	0.0270851063599838	0.032276034845103	6.37660653655466e-28	1.58197615558114e-23	1	CG
chr2	55692093	0.878706219823197	0.0704104768212429	0.808295743001954	0.072089138530637	11.2124483587557	0.0310793340631274	0.0303638353688795	3.54256369940421e-29	9.84917106935594e-25	1	CG
chr2	55692094	0.878706219823197	0.0704104768212429	0.808295743001954	0.0763012936315911	10.5934736428544	0.024343899391478	0.0322924286407123	3.19510644327067e-26	6.82419961075903e-22	1	CG
chr2	58442943	0.320243635669755	0.952745581276956	-0.632501945607201	0.0412383472888002	-15.337713249701	0.0270851063599838	0.0245148802025055	4.28008715749548e-53	5.70483795470231e-48	1	CG
chr2	59985353	0.111128634510446	0.895460540901771	-0.784331906391325	0.0787119159716955	-9.96458918206701	0.0270851063599838	0.0316169582489782	2.17772310128172e-23	3.37208888734134e-19	1	CG
chr2	77510145	0.957269049117695	0.421200557541273	0.536068491576422	0.0474678936649875	11.2932858441079	0.0246792899086373	0.0284270336547515	1.41640598818268e-29	4.03701391981743e-25	1	CG
chr2	81220536	0.946073394432481	0.393850738215353	0.552222656217128	0.0472157362748587	11.6957332403429	0.0288025383296739	0.0284270336547515	1.34024573182491e-31	4.51018067174547e-27	1	CG
chr2	82313143	0.447391985692601	0.967673164099584	-0.520281178406983	0.0383579170158282	-13.5638537982209	0.0270851063599838	0.0296548722159429	6.55970545439634e-42	4.45907949725045e-37	1	CG
chr2	88112262	0.0591332676053707	0.801344639826082	-0.742211372220711	0.0673565481384277	-11.0191420542418	0.0296401292472418	0.0284270336547515	3.0899001669394e-28	7.91117148457666e-24	1	CG
chr2	88112334	0.0566429506836114	0.800320596596754	-0.743677645913142	0.0758379770489711	-9.80613770107455	0.0268103777355751	0.0284270336547515	1.05946285528432e-22	1.5098306311879e-18	1	CG
chr2	88112354	0.0540386284440389	0.798356288842418	-0.744317660398379	0.0734948378839852	-10.1274821719223	0.0335531173674159	0.0284270336547515	4.17255138823814e-24	7.0294125284206e-20	1	CG
chr2	88112387	0.0540386284440389	0.798356288842418	-0.744317660398379	0.0738910468654349	-10.0731779014293	0.0243631429551946	0.0284270336547515	7.25938171451416e-24	1.19484153614423e-19	1	CG
chr2	88112399	0.0540386284440389	0.798356288842418	-0.744317660398379	0.0739211353444911	-10.0690777668615	0.0251636694953223	0.0284270336547515	7.56844099127914e-24	1.23655110008268e-19	1	CG
chr2	88112402	0.0540386284440389	0.798356288842418	-0.744317660398379	0.0739211353444911	-10.0690777668615	0.0251636694953223	0.0284270336547515	7.56844099127914e-24	1.23655110008268e-19	1	CG
chr2	88112411	0.0540386284440389	0.798356288842418	-0.744317660398379	0.0739227662350269	-10.068855621987	0.0252246379964217	0.0284270336547515	7.58555299890041e-24	1.23655110008268e-19	1	CG
chr2	88112571	0.0621431016966226	0.587220453892427	-0.525077352195804	0.0505646034240868	-10.3842869643803	0.0199513763799452	0.0284270336547515	2.92345605875277e-25	5.63765279151849e-21	1	CG
chr2	91530795	0.813527705358372	0.081847615245444	0.731680090112928	0.0540488178655247	13.5373930274178	0.0270851063599838	0.0305324398913193	9.40684546149286e-42	6.33116324493015e-37	1	CG
chr2	97639382	0.131020571697347	0.885365263851582	-0.754344692154235	0.0730753836059835	-10.3228290421519	0.0270851063599838	0.0258425168396865	5.55614592151662e-25	1.04478328902185e-20	1	CG
chr2	111086135	0.984399717154565	0.0630474776371028	0.921352239517463	0.0873256918675452	10.5507579706893	0.0278176775908907	0.0316381358750132	5.0388938692357e-26	1.04429270348356e-21	1	CG
chr2	112247374	0.941323527734632	0.235890240315414	0.705433287419219	0.0652072916606938	10.8183190783316	0.0286550399651718	0.0284270336547515	2.81900022285817e-27	6.58510944413027e-23	1	CG
chr2	112247378	0.941323527734632	0.235890240315414	0.705433287419219	0.0652072916606938	10.8183190783316	0.0286550399651718	0.0284270336547515	2.81900022285817e-27	6.58510944413027e-23	1	CG
chr2	116701077	0.161837779355255	0.725357133049099	-0.563519353693844	0.0506611194810871	-11.1233103307995	0.0270851063599838	0.0294379210537525	9.66191581942283e-29	2.60629508262554e-24	1	CG
chr2	122030107	0.179791701084622	0.771542973622429	-0.591751272537807	0.0591214236181438	-10.0090836167924	0.0270851063599838	0.040410461793033	1.39034385333209e-23	2.19283435748912e-19	1	CG
chr2	126962946	0.587177277334287	0.97925809010232	-0.392080812768034	0.0316477171602654	-12.3889129437842	0.0270851063599838	0.0289026627669564	3.00083491944577e-35	1.35991486782036e-30	1	CG
chr2	127637500	0.936386964831384	0.0858873418460872	0.850499622985296	0.0839463459058626	10.1314668769388	0.0298942119680498	0.0333455637339412	4.00594162777447e-24	6.77391027341891e-20	1	CG
chr2	127637595	0.936386964831384	0.0858873418460872	0.850499622985296	0.0442832843173364	19.2058840281712	0.0231362538204747	0.0284270336547515	3.30450288952617e-82	1.66392307135789e-76	1	CG
chr2	127955951	0.956753055367963	0.268160626051749	0.688592429316213	0.0481047230290182	14.314445359156	0.0270851063599838	0.0455779470810682	1.77776786977401e-46	1.66685538447242e-41	1	CG
chr2	128464492	0.762760689853857	0.0795237624557939	0.683236927398064	0.0589860414701967	11.5830272784668	0.0270851063599838	0.0304307475798808	5.02399689003139e-31	1.61472982219484e-26	1	CG
chr2	129294945	0.0421477590064856	0.49481292061679	-0.452665161610305	0.0408222963728549	-11.0886746173179	0.0279894914083991	0.0284270336547515	1.42381637416334e-28	3.76601231512202e-24	1	CG
chr2	131390339	0.0784435760310516	0.804826956097246	-0.726383380066194	0.0636966618032754	-11.4037903950069	0.0289182397090309	0.0282129256138973	4.00302731093412e-30	1.18567793893503e-25	1	CG
chr2	132555448	0.715904367461404	0.0774516004253586	0.638452767036045	0.0511579341716213	12.4800341799222	0.0270851063599838	0.0303383396385066	9.59454557345303e-36	4.43678058096014e-31	1	CG
chr2	132590961	0.24562849458744	0.970664336593663	-0.725035842006223	0.0572935940941599	-12.6547453248378	0.0277286837333624	0.0291114517030296	1.05316538167931e-36	5.24475009864267e-32	1	CG
chr2	132635513	0.97036326678018	0.379658398044639	0.590704868735541	0.0589501472557389	10.0204137942681	0.028550731346734	0.0284270336547515	1.23982764645041e-23	1.95998946402142e-19	1	CG
chr2	132644176	0.102166764271251	0.665852596731674	-0.563685832460423	0.0528265906588807	-10.6704942611257	0.0303238441156045	0.0284270336547515	1.39880318716545e-26	3.07225200204808e-22	1	CG
chr2	135011373	0.973765758417792	0.122068560360879	0.851697198056913	0.0669664788169807	12.718261630339	0.0279694098021153	0.0338867010298399	4.68159700427643e-37	2.3749261214942e-32	1	CG
chr2	135011374	0.973765758417792	0.122068560360879	0.851697198056913	0.0632517688857242	13.465191773461	0.0278495580701222	0.025304804169544	2.50666560837708e-41	1.61512008904424e-36	1	CG
chr2	136148404	0.0843806771505567	0.634616417917247	-0.550235740766691	0.054141760871919	-10.1628711720027	0.0302889877197586	0.0284270336547515	2.9039633590936e-24	4.99752428019032e-20	1	CG
chr2	142194171	0.890159459229156	0.0732018247374976	0.816957634491659	0.0612441506808998	13.3393577249238	0.0243591279280807	0.0313050848438994	1.36631611456451e-40	8.44343921949378e-36	1	CG
chr2	142194180	0.890159459229156	0.0732018247374976	0.816957634491659	0.0693313279366345	11.7833836276484	0.0271696551376507	0.0309042530963146	4.75453819282497e-32	1.67027602423503e-27	1	CG
chr2	143349362	0.131020571697347	0.923786433686541	-0.792765861989194	0.0567825599054836	-13.9614322304027	0.0270851063599838	0.0307989606253615	2.67993626846156e-44	2.08198352836988e-39	1	CG
chr2	148351563	0.958296928071069	0.0788552779942174	0.879441650076852	0.0619316769682489	14.2001911320393	0.029049720077397	0.0284270336547515	9.13628856919345e-46	7.91153999003266e-41	1	CG
chr2	148351660	0.958296928071069	0.0788552779942174	0.879441650076852	0.0696551780263695	12.6256464342668	0.0270851063599838	0.0340306634309047	1.52484092544135e-36	7.48403211130433e-32	1	CG
chr2	148796694	0.957974313667882	0.187271882737655	0.770702430930227	0.0705084592013486	10.9306378221847	0.0282220704756122	0.0284270336547515	8.22681230320913e-28	2.01889018138301e-23	1	CG
chr2	148796763	0.957974313667882	0.187271882737655	0.770702430930227	0.0691873795475264	11.1393499214812	0.0280326273259048	0.0284270336547515	8.07062886377666e-29	2.18572002355735e-24	1	CG
chr2	148868804	0.85242184635147	0.079696485689153	0.772725360662317	0.0750137583205637	10.3011151282429	0.0270851063599838	0.0370646529749397	6.96491777235494e-25	1.2953570357066e-20	1	CG
chr2	152995167	0.127996259219432	0.802031423618312	-0.67403516439888	0.0654234303881137	-10.3026570205854	0.0244220421812063	0.0284270336547515	6.85415081655219e-25	1.27650249474075e-20	1	CG
chr2	153031241	0.890461324969186	0.267727650194621	0.622733674774565	0.0615912026838983	10.1107568554976	0.0243899356597103	0.0284270336547515	4.95003773831931e-24	8.26751471943802e-20	1	CG
chr2	156836340	0.89061767642496	0.123868094298292	0.766749582126668	0.0743478327810179	10.313005146835	0.0242815510104086	0.0284270336547515	6.1546127740181e-25	1.14937097659943e-20	1	CG
chr2	156836368	0.89061767642496	0.123868094298292	0.766749582126668	0.079015436355799	9.70379482148359	0.0244350903938376	0.0284270336547515	2.90488873633367e-22	3.95325552100551e-18	1	CG
chr2	164683105	0.92449812996123	0.133058957407895	0.791439172553335	0.0569118746325455	13.9063978767753	0.023639414192193	0.0284270336547515	5.79240177534306e-44	4.39943108170039e-39	1	CG
chr2	169326723	0.0494199111162993	0.853701266260899	-0.8042813551446	0.0392953478531037	-20.4675972878829	0.0302216641557074	0.0284270336547515	4.18763826458083e-93	3.79549804632953e-87	1	CG
chr2	172619343	0.969384105185072	0.190629686608332	0.77875441857674	0.0551377125063848	14.1238071580601	0.0284824078606786	0.0284270336547515	2.70948892293505e-45	2.24612749211944e-40	1	CG
chr2	175758970	0.874000498688926	0.557853683506142	0.316146815182785	0.0260087339372038	12.1554096383968	0.0246795085947697	0.0284270336547515	5.36919838447482e-34	2.16605969716159e-29	1	CG
chr2	177450470	0.109567063286613	0.804845426277825	-0.695278362991212	0.0588083219624578	-11.8227886766615	0.0270851063599838	0.0433098518962403	2.97637505636817e-32	1.06486592811107e-27	1	CG
chr2	183693463	0.843759355200431	0.133058957407895	0.710700397792536	0.0698908099049573	10.1687245971108	0.025349130840592	0.0284270336547515	2.73465855844012e-24	4.71810675791462e-20	1	CG
chr2	189568338	0.0579195245912065	0.797105882887078	-0.739186358295871	0.038216907787851	-19.3418672802946	0.0284087319954932	0.0284270336547515	2.38674136848323e-83	1.24802384865881e-77	1	CG
chr2	190512557	0.3532976645761	0.955614748935827	-0.602317084359727	0.0599004839885819	-10.0552957881699	0.0270851063599838	0.0295315770738349	8.70595971183078e-24	1.4090559518766e-19	1	CG
chr2	195627526	0.969384105185072	0.173137691487549	0.796246413697524	0.0472371742097072	16.8563515286208	0.0284824078606786	0.0284270336547515	9.42291649207724e-64	2.24750858025105e-58	1	CG
chr2	198322953	0.125969670957844	0.914994459389189	-0.789024788431344	0.045829037123942	-17.2167001086554	0.0270851063599838	0.0223517861135343	1.9901658165266e-66	5.75681503961748e-61	1	CG
chr2	209202766	0.973700464387973	0.260714691924049	0.712985772463924	0.060814659672561	11.7239128904575	0.0277357763393481	0.0271492921033983	9.61271539905245e-32	3.26720936228097e-27	1	CG
chr2	213176434	0.849600110117353	0.190567815910923	0.65903229420643	0.0654389425450406	10.0709496299215	0.0238784436245875	0.0284270336547515	7.42575992716327e-24	1.21780357795124e-19	1	CG
chr2	214857335	0.520975711188514	0.968775575044638	-0.447799863856123	0.0414058228829172	-10.8149007235616	0.0270851063599838	0.0291773162504786	2.92609317132026e-27	6.82355140447795e-23	1	CG
chr2	216617704	0.972270371389691	0.542531249746652	0.429739121643039	0.0382705961269813	11.2289633591588	0.0279142511627767	0.0284270336547515	2.93906464209187e-29	8.23869207584192e-25	1	CG
chr2	227944703	0.0834113254758689	0.868743148390105	-0.785331822914236	0.0675076926237054	-11.6332197471443	0.0291132819704481	0.0247847239678453	2.79357863150305e-31	9.06437258985311e-27	1	CG
chr2	227944723	0.0834113254758689	0.868743148390105	-0.785331822914236	0.0664503876198642	-11.8183181625185	0.0291132819704481	0.035869991447146	3.13905894612742e-32	1.12012210312645e-27	1	CG
chr2	228529350	0.855181799250916	0.099133527640617	0.756048271610299	0.0681790105197624	11.08916462481	0.0348023669451608	0.0284270336547515	1.41603923392344e-28	3.75274273674649e-24	1	CG
chr2	228537681	0.117856959168071	0.927272546901088	-0.809415587733018	0.0485932997873158	-16.6569381226565	0.0270851063599838	0.0306787530033621	2.6947123786609e-62	6.31648247550225e-57	1	CG
chr2	234451216	0.636745492426283	0.979682488802288	-0.342936996376005	0.0291559897608716	-11.7621455895913	0.0270851063599838	0.0291690064201465	6.11600344771621e-32	2.12658054253095e-27	1	CG
chr2	244733008	0.134650343604525	0.895239194494259	-0.760588850889734	0.0631989678769223	-12.0348302581611	0.0270851063599838	0.0313109578373577	2.33112987340222e-33	9.02921979809317e-29	1	CG
chr2	244733009	0.134650343604525	0.895239194494259	-0.760588850889734	0.0631685343087072	-12.0406284428368	0.0270851063599838	0.0319440575959047	2.17293949810043e-33	8.46472939816394e-29	1	CG
chr2	244733037	0.134650343604525	0.895239194494259	-0.760588850889734	0.079143864198241	-9.61020615552202	0.0270851063599838	0.0378070488395845	7.2403874983027e-22	9.40169157410335e-18	1	CG
chr2	244733038	0.134650343604525	0.895239194494259	-0.760588850889734	0.0650563459467202	-11.691232266759	0.0270851063599838	0.0251818230390912	1.41321113334952e-31	4.74398053825934e-27	1	CG
chr2	246892978	0.932416477687186	0.320148786342046	0.61226769134514	0.0447586333864159	13.6793205024656	0.0270851063599838	0.344563813230525	1.34947838549613e-42	9.36053633185231e-38	1	CG
chr20	19032001	0.131020571715486	0.894544551645064	-0.763523979929578	0.0786383143120789	-9.70931265005893	0.0270851063599838	0.0230060159795034	2.7518653683193e-22	3.75628655754621e-18	1	CG
chr20	19275010	0.0821512005554856	0.826050335927343	-0.743899135371857	0.0766808869900985	-9.70123279178961	0.0317897400542369	0.0284270336547515	2.9787744046818e-22	4.04166919005058e-18	1	CG
chr20	20715566	0.0534066703318771	0.806145616005152	-0.752738945673275	0.0456641300932327	-16.4842502011185	0.0306397443232015	0.0284270336547515	4.76165227189579e-61	1.01150625999223e-55	1	CG
chr20	22314783	0.0400053979282715	0.619047725375453	-0.579042327447181	0.0550021229765064	-10.5276359549706	0.0279170110491894	0.0266216669802575	6.44323110541114e-26	1.32724361602148e-21	1	CG
chr20	28179662	0.12676218552739	0.819290998076236	-0.692528812548846	0.0530360270857782	-13.0577053109348	0.0307966685992278	0.0284270336547515	5.74329739845269e-39	3.22653819981466e-34	1	CG
chr20	28179663	0.12676218552739	0.819290998076236	-0.692528812548846	0.0550140379182923	-12.5882200026364	0.0244038883750337	0.0284270336547515	2.45138973789932e-36	1.19453542093174e-31	1	CG
chr20	32858879	0.971438943295577	0.540141822064082	0.431297121231495	0.0376153801983463	11.4659779844643	0.0278217124194155	0.0284270336547515	1.95538042942694e-30	5.97395744986878e-26	1	CG
chr20	41501670	0.971396010497951	0.15347193125586	0.817924079242091	0.0485090147979822	16.8612799630825	0.0279508837362915	0.0284270336547515	8.66911547828441e-64	2.10463909204332e-58	1	CG
chr20	42268324	0.926757973787565	0.40124578141642	0.525512192371145	0.0402810407553608	13.0461423666469	0.029993067808249	0.0284270336547515	6.68474445897861e-39	3.72465331358777e-34	1	CG
chr21	837416	0.466073475987372	0.971467484288016	-0.505394008300644	0.0414831955230382	-12.183102143613	0.0270851063599838	0.0290826726803384	3.8245299442604e-34	1.56614098029066e-29	1	CG
chr21	5342198	0.672718745192157	0.0661446447254271	0.606574100466729	0.0469460063347726	12.9206752144419	0.0270851063599838	0.030159308711476	3.44108402305146e-38	1.86385630633677e-33	1	CG
chr21	5677091	0.972191637988872	0.443306446755104	0.528885191233768	0.0500447405122415	10.5682472487673	0.0276743375098622	0.0284270336547515	4.18238102416804e-26	8.74784562963666e-22	1	CG
chr21	7843380	0.81794209935882	0.252797667690211	0.565144431668609	0.0516423791635012	10.9434236149219	0.0362611090205812	0.0284270336547515	7.1449780845666e-28	1.76615609048516e-23	1	CG
chr21	11584491	0.0847027162075524	0.874673748265968	-0.789971032058416	0.0779008961089019	-10.1407181626521	0.0315689135564247	0.0284270336547515	3.64410586309103e-24	6.20838963751411e-20	1	CG
chr21	13698084	0.132038351739057	0.913177628418897	-0.78113927667984	0.0762934179950154	-10.2386194931111	0.0270851063599838	0.0311546690346648	1.33122246814712e-24	2.39081312426168e-20	1	CG
chr21	13698136	0.132038351739057	0.913177628418897	-0.78113927667984	0.0667146193558137	-11.7086672190054	0.0318422864523913	0.0284270336547515	1.15074239276907e-31	3.89173205240519e-27	1	CG
chr21	14131964	0.211081354434817	0.941212586402837	-0.73013123196802	0.0473655149211567	-15.414827289081	0.0270851063599838	0.0237214268529633	1.30118250856717e-53	1.76900511355863e-48	1	CG
chr21	14770383	0.928065495509791	0.128064947309177	0.800000548200614	0.069693487601155	11.4788422238085	0.025270637748288	0.0284270336547515	1.68521987385542e-30	5.19527875063911e-26	1	CG
chr21	17195048	0.121552607116982	0.92727254693479	-0.805719939817808	0.0529122001442918	-15.2274888895303	0.0270851063599838	0.0306787530042948	2.32345467880595e-52	2.98002022823818e-47	1	CG
chr21	27991652	0.581033015907752	0.0563299357091715	0.52470308019858	0.0367607390076281	14.2734638737731	0.0270851063599838	0.029786522910611	3.20267280960565e-46	2.90276705481095e-41	1	CG
chr21	29071629	0.350842682417066	0.976194134045225	-0.625351451628159	0.0508506349378115	-12.2978100940714	0.0268641931235193	0.0284270336547515	9.30631182856571e-35	4.02938554500536e-30	1	CG
chr21	41444700	0.0847027162002336	0.943767757115074	-0.85906504091484	0.075191831438435	-11.4249782786341	0.0315689135561061	0.0284270336547515	3.1373405104878e-30	9.35379154355904e-26	1	CG
chr21	41444797	0.0847027162002336	0.943767757115074	-0.85906504091484	0.077936442195581	-11.0226360956922	0.0270851063599838	0.029872765767391	2.9722502275965e-28	7.62430692745425e-24	1	CG
chr22	6383078	0.0555348992906292	0.732724755979723	-0.677189856689094	0.0651045834293035	-10.401569613366	0.0283226987539337	0.0297577984555136	2.43882337112504e-25	4.75024267922283e-21	1	CG
chr22	7328352	0.349852596946913	0.849082839413827	-0.499230242466914	0.04351876314674	-11.4716091719696	0.0270851063599838	0.0251765970512966	1.83220111014358e-30	5.62289906225896e-26	1	CG
chr22	8389442	0.385792915940564	0.95553032875354	-0.569737412812976	0.0492546512175624	-11.5671799257372	0.0270851063599838	0.0244950516004733	6.04366089052757e-31	1.91528614785425e-26	1	CG
chr22	9195636	0.277077848984741	0.962862523398592	-0.685784674413851	0.0616445381089589	-11.1248246065483	0.0270851063599838	0.0298361995686779	9.49925180393483e-29	2.5675108449583e-24	1	CG
chr22	12336688	0.350624899920188	0.978819622348665	-0.628194722428477	0.04396380729258	-14.2889062871154	0.0270851063599838	0.0295300562459903	2.56607833023455e-46	2.38950489850201e-41	1	CG
chr22	18429135	0.50715878814218	0.980515893184039	-0.473357105041859	0.0446836457265581	-10.5935202319563	0.0270851063599838	0.029675040084757	3.19351610973817e-26	6.82419961075903e-22	1	CG
chr22	24377506	0.410043633099377	0.972850436791446	-0.562806803692069	0.0493698450395272	-11.3998089976071	0.0270851063599838	0.0290318108798689	4.19037409207404e-30	1.23847098409326e-25	1	CG
chr22	28577049	0.104821332827036	0.863369527295065	-0.758548194468029	0.051883862012102	-14.6201181841686	0.0238193535980984	0.0284270336547515	2.09037149800565e-48	2.15298208340784e-43	1	CG
chr22	32282486	0.12596967095026	0.789534567308448	-0.663564896358187	0.0627004814704235	-10.583090923651	0.0270851063599838	0.02843080668062	3.56983504964833e-26	7.53224418597546e-22	1	CG
chr22	35714835	0.25969519534538	0.807094602757496	-0.547399407412115	0.0517266734504335	-10.5825364535892	0.0553874351310244	0.0284270336547515	3.5910288189606e-26	7.55748413611274e-22	1	CG
chr22	40085088	0.0340279675861919	0.387117126601748	-0.353089159015556	0.0286324579910656	-12.331779518396	0.0299304484414643	0.0284270336547515	6.10826748510181e-35	2.68751216755958e-30	1	CG
chr22	43206436	0.335565611740431	0.968616823694884	-0.633051211954453	0.0608542458850183	-10.4027451617851	0.0270851063599838	0.0299837123177367	2.40891501933583e-25	4.6987200777407e-21	1	CG
chr23	3551275	0.113431179242704	0.90545043652896	-0.792019257286256	0.0469615547377746	-16.8652690846536	0.0270851063599838	0.0199477281382671	8.10322548886391e-64	2.00302378542561e-58	1	CG
chr23	3551276	0.113431179242704	0.90545043652896	-0.792019257286256	0.0809456948432455	-9.78457543443208	0.0270373334567776	0.0330954733832637	1.31144521078347e-22	1.85146171527552e-18	1	CG
chr23	5198009	0.922603824244755	0.324397492394386	0.598206331850369	0.0509716016083908	11.7360709291876	0.025218192076889	0.0284270336547515	8.32656579176106e-32	2.84428897325391e-27	1	CG
chr23	8208242	0.0797563100204801	0.790618780481885	-0.710862470461405	0.0697241775940319	-10.1953510961491	0.0319937747941835	0.0284270336547515	2.07991638196922e-24	3.63928215989073e-20	1	CG
chr23	8499718	0.890609852845768	0.0809726598450402	0.809637193000728	0.0740905392995179	10.9276730963949	0.0270851063599838	0.0338049383048501	8.50001107962726e-28	2.08217573210048e-23	1	CG
chr23	10593054	0.117666866695689	0.953792377110385	-0.836125510414696	0.0702684504849499	-11.8990173348675	0.0270851063599838	0.0303711022524346	1.19748891139012e-32	4.36469137635426e-28	1	CG
chr23	15418290	0.881242600905462	0.0733541016141004	0.807888499291361	0.0593751929356807	13.6064989324165	0.0244934679925754	0.0284270336547515	3.66378977044492e-42	2.50304317650577e-37	1	CG
chr23	19984066	0.112591314697854	0.914393066981855	-0.801801752284001	0.0823127141637836	-9.7409222916474	0.0311508462548229	0.0284270336547515	2.01715189954312e-22	2.79265950455519e-18	1	CG
chr23	19984067	0.112591314697854	0.914393066981855	-0.801801752284001	0.0769737309087825	-10.4165634537603	0.0299055713820418	0.0284270336547515	2.08345754592703e-25	4.08735437213307e-21	1	CG
chr23	26532039	0.0844012681294619	0.531825361322124	-0.447424093192662	0.0413916575749048	-10.809523450057	0.0235033695275539	0.0284270336547515	3.1027770521221e-27	7.21083530550838e-23	1	CG
chr23	26892010	0.136847827609541	0.946786376674843	-0.809938549065302	0.0710789605192479	-11.394912687925	0.0270851063599838	0.0297501706348974	4.43274152637665e-30	1.30726114971253e-25	1	CG
chr23	26892025	0.136847827609541	0.946786376674843	-0.809938549065302	0.0751134602971786	-10.7828682883316	0.0270851063599838	0.0302796332399049	4.1474768786451e-27	9.49267036940082e-23	1	CG
chr23	27182760	0.0281473648154647	0.901914230142341	-0.873766865326877	0.0848659816824547	-10.2958434935246	0.0293493394062384	0.0289062796132089	7.35719157346326e-25	1.35717374241733e-20	1	CG
chr23	28426817	0.87870621981163	0.07559379222391	0.80311242758772	0.0740775538970875	10.8415084642704	0.024343899391478	0.0302540308212977	2.18832640451889e-27	5.16512086954375e-23	1	CG
chr23	28426818	0.87870621981163	0.07559379222391	0.80311242758772	0.0775741015371188	10.3528421428566	0.0310793340631274	0.0318763704382741	4.06243646653334e-25	7.69224325234415e-21	1	CG
chr23	31119138	0.732728000656526	0.149283941809421	0.583444058847104	0.043107236167333	13.5347127471198	0.042711054526808	0.0284270336547515	9.75630737869918e-42	6.50315061030809e-37	1	CG
chr23	39544297	0.155582949819413	0.955614748958932	-0.800031799139518	0.0579052474353709	-13.816222787623	0.0270851063599838	0.0295315770758903	2.03469584806015e-43	1.49526663342499e-38	1	CG
chr23	39544326	0.155582949819413	0.955614748958932	-0.800031799139518	0.0579052474353709	-13.816222787623	0.0270851063599838	0.0295315770758903	2.03469584806015e-43	1.49526663342499e-38	1	CG
chr23	48428403	0.914091152817274	0.323051482816737	0.591039670000537	0.0487129638743635	12.1331083759325	0.0308146458484837	0.0284270336547515	7.05208412051257e-34	2.81160286302265e-29	1	CG
chr23	49549920	0.933265195398617	0.261242142456382	0.672023052942235	0.0676816011576565	9.9291837286301	0.0251038080423447	0.0555766319959469	3.10789235727176e-23	4.69999232233815e-19	1	CG
chr23	56545781	0.143639348206132	0.943767757115074	-0.800128408908942	0.0835523208539006	-9.57637562585537	0.0270851063599838	0.0298727657646365	1.00510242361777e-21	1.28066863275241e-17	1	CG
chr23	57821777	0.143639348206132	0.946870293257996	-0.803230945051864	0.0805272215008983	-9.97465118106557	0.0270851063599838	0.0300014183929324	1.96791708089736e-23	3.06466792720895e-19	1	CG
chr23	58645105	0.379837531320681	0.973178277137952	-0.593340745817272	0.0571674824113047	-10.3789903069081	0.0270851063599838	0.0293758498250423	3.0902612082946e-25	5.94246521529082e-21	1	CG
chr23	58645116	0.379837531320681	0.973178277137952	-0.593340745817272	0.0584619973825808	-10.1491699288752	0.0270851063599838	0.030105509829048	3.34193736485496e-24	5.72227434286414e-20	1	CG
chr24	5966014	0.971438943277409	0.45996925890232	0.511469684375088	0.0398696070507036	12.828560956837	0.027821712419079	0.0284270336547515	1.13451840764984e-37	5.97836893458074e-33	1	CG
chr24	13594688	0.961403614852686	0.120649260917778	0.840754353934908	0.052308056995195	16.0731329403449	0.02826311652698	0.0284270336547515	3.93676627049705e-58	7.43357977320779e-53	1	CG
chr24	13594752	0.961403614852686	0.120649260917778	0.840754353934908	0.052308056995195	16.0731329403449	0.02826311652698	0.0284270336547515	3.93676627049705e-58	7.43357977320779e-53	1	CG
chr24	14605945	0.938922273341304	0.316157702561416	0.622764570779888	0.0548009801743764	11.364113722022	0.0264652711252816	0.0284270336547515	6.31016447421817e-30	1.84492449972105e-25	1	CG
chr24	18100894	0.0498746679890853	0.906044913236719	-0.856170245247634	0.032989989368674	-25.9524256185611	0.028328414977389	0.0284270336547515	1.70720979943386e-148	1.160507017744e-141	1	CG
chr25	404502	0.299107303205175	0.970533859740599	-0.671426556535424	0.0631963146546382	-10.6244574577601	0.0240802467625181	0.0284270336547515	2.29341821886892e-26	4.97286408025085e-22	1	CG
chr25	3545978	0.160188301696735	0.884980224058918	-0.724791922362183	0.0616666130665566	-11.753392740735	0.0270851063599838	0.0333928597007456	6.78393189626183e-32	2.32904116830358e-27	1	CG
chr25	3546027	0.160188301696735	0.884980224058918	-0.724791922362183	0.0622353280470917	-11.6459886226317	0.0270851063599838	0.0251115162511978	2.40516230681343e-31	7.8415010660361e-27	1	CG
chr25	18133851	0.731729662249307	0.0529406792051902	0.678788983044117	0.0690128189889164	9.83569419404722	0.0346572761628802	0.031874352845938	7.90207314848342e-23	1.14167448151255e-18	1	CG
chr25	30586709	0.821849471254855	0.181132637353446	0.640716833901409	0.0476324245891075	13.451274828616	0.0264439876678659	0.0284270336547515	3.02609765339259e-41	1.93149775227773e-36	1	CG
chr25	31066251	0.815243994967035	0.0844672726560392	0.730776722310995	0.07484068960482	9.76443063485523	0.0668513272417991	0.0306437465243366	1.60008228850733e-22	2.2364157265664e-18	1	CG
chr25	32113534	0.942315740845335	0.0354800410232995	0.906835699822036	0.075168206489745	12.0640858970841	0.0245315910274314	0.0315373218290752	1.63467313045954e-33	6.42311498967922e-29	1	CG
chr25	38947327	0.908461177633323	0.128064947287395	0.780396230345928	0.0360961605395848	21.619923523171	0.0318722228116779	0.0284270336547515	1.16670472654988e-103	1.58617766046709e-97	1	CG
chr25	41661776	0.19021473849138	0.922440167367973	-0.732225428876593	0.0670977480339062	-10.9128167536499	0.0270851063599838	0.0312737498647133	1.00105635896984e-27	2.43030831888679e-23	1	CG
chr25	41661785	0.19021473849138	0.922440167367973	-0.732225428876593	0.0661067771985865	-11.0764048696092	0.0270851063599838	0.0246639063105695	1.63298660241014e-28	4.30252885656506e-24	1	CG
chr25	41661786	0.19021473849138	0.922440167367973	-0.732225428876593	0.0670977480339062	-10.9128167536499	0.0270851063599838	0.0312737498647133	1.00105635896984e-27	2.43030831888679e-23	1	CG
chr25	41661792	0.19021473849138	0.922440167367973	-0.732225428876593	0.0674087693803094	-10.8624654567642	0.0270851063599838	0.0245422712003068	1.73987341742003e-27	4.13535212650745e-23	1	CG
chr26	2870515	0.827406852810336	0.172211949920149	0.655194902890187	0.0663688958946888	9.87201751751033	0.0270851063599838	0.0580853604292419	5.50461282731279e-23	8.08177327980554e-19	1	CG
chr26	11184175	0.153423047782672	0.78571814464527	-0.632295096862598	0.0610884279746948	-10.3504889195139	0.0270851063599838	0.930776902929673	4.16354119094995e-25	7.8617864143749e-21	1	CG
chr26	17530610	0.0875944067816645	0.818255484775864	-0.730661077994199	0.072684831804064	-10.0524560607616	0.0270851063599838	0.0315120628005324	8.96058220225119e-24	1.4433931949302e-19	1	CG
chr26	17530701	0.0875944067816645	0.818255484775864	-0.730661077994199	0.0539842847649422	-13.5346996107411	0.0322691501712697	0.0284270336547515	9.7580515455293e-42	6.50315061030809e-37	1	CG
chr26	17651150	0.881488747036825	0.156476513471939	0.725012233564886	0.0684433422061455	10.5928817938377	0.0270851063599838	0.03782055537918	3.21537786071315e-26	6.83034931708038e-22	1	CG
chr26	19406248	0.0554763535028095	0.5871102992984	-0.53163394579559	0.0387271095307765	-13.7276949464328	0.0283226987537158	0.0284270336547515	6.93034929649239e-43	4.95898043491091e-38	1	CG
chr26	19655798	0.8661735651706	0.0856670369243502	0.78050652824625	0.0548276974623764	14.2356247730784	0.0270851063599838	0.0305866601990303	5.50685607441207e-46	4.89331492379734e-41	1	CG
chr26	20355166	0.92885322908824	0.300958748332996	0.627894480755244	0.0508657924328197	12.3441403490278	0.0298537250393383	0.0284270336547515	5.23908383480532e-35	2.32768813724765e-30	1	CG
chr26	20391972	0.125969670970329	0.768243405519076	-0.642273734548746	0.0546869105462675	-11.7445605928928	0.0270851063599838	0.0255312752497284	7.53129329315932e-32	2.57911035875448e-27	1	CG
chr26	22134889	0.15120283959594	0.934442271309987	-0.783239431714047	0.0512584452261809	-15.2802026721247	0.0270851063599838	0.0319601736772494	1.03617968050458e-52	1.36769329728575e-47	1	CG
chr26	22883774	0.939808227644633	0.442072085307831	0.497736142336802	0.0403100810251743	12.3476839956228	0.0246548753092781	0.0284270336547515	5.01339690925361e-35	2.24207108128864e-30	1	CG
chr26	23003905	0.975962013115972	0.269303819664411	0.706658193451561	0.0575981375220528	12.2687681208615	0.0270851063599838	0.0271492921042939	1.33265437018017e-34	5.62668403150451e-30	1	CG
chr26	32030349	0.294257010871078	0.970664336544125	-0.676407325673047	0.0414784341868776	-16.3074460001443	0.0270851063599838	0.029383924266466	8.73702072252273e-60	1.77288038410836e-54	1	CG
chr26	34549568	0.715765072933197	0.0587014695592118	0.657063603373985	0.036358705125562	18.0716997787701	0.0270851063599838	0.0298810470155467	5.32476158409352e-73	1.95654262901972e-67	1	CG
chr26	39049165	0.911608637114884	0.337919856162256	0.573688780952628	0.0554232182822377	10.3510550042614	0.0297843307443711	0.0284270336547515	4.13899428527479e-25	7.82630570809803e-21	1	CG
chr3	6473992	0.307683378218882	0.962876515921184	-0.655193137702302	0.0581826826056578	-11.2609647468986	0.0270851063599838	0.0303458685753136	2.04507489494761e-29	5.81664009396431e-25	1	CG
chr3	6473993	0.307683378218882	0.962876515921184	-0.655193137702302	0.0530765157167134	-12.344313277821	0.0270851063599838	0.0294184613336064	5.22783973070814e-35	2.32768813724765e-30	1	CG
chr3	9722694	0.946632068458152	0.149432840338763	0.797199228119389	0.0704284420084305	11.3192796175153	0.0283259344037665	0.0284270336547515	1.05333919090747e-29	3.02120902303624e-25	1	CG
chr3	9722719	0.946632068458152	0.149432840338763	0.797199228119389	0.0726212141024841	10.9774979387479	0.0285765703564808	0.0284270336547515	4.90316216957997e-28	1.22989445294523e-23	1	CG
chr3	10334610	0.117856959174221	0.854970049915053	-0.737113090740832	0.0529096818703211	-13.9315351119944	0.0270851063599838	0.142396737926544	4.07501690280644e-44	3.11243495364175e-39	1	CG
chr3	10439748	0.924498129948171	0.17275306200556	0.751745067942611	0.0562703825856395	13.3595158482974	0.0292396474271809	0.0284270336547515	1.04239923331916e-40	6.50082479481382e-36	1	CG
chr3	12769984	0.390910046972329	0.942456259238797	-0.551546212266468	0.0506052696666771	-10.8989877121365	0.0270851063599838	0.0239963799711883	1.16546661099338e-27	2.80441486225983e-23	1	CG
chr3	14312866	0.867232406459134	0.351107693981386	0.516124712477748	0.0377110440636739	13.6863013287643	0.0248535293128282	0.0284270336547515	1.22592533088113e-42	8.59118677117252e-38	1	CG
chr3	14630874	0.957617963571763	0.187271882640376	0.770346080931388	0.0678342497788678	11.356299855053	0.0280326273254621	0.0284270336547515	6.90058676057539e-30	2.01321879236459e-25	1	CG
chr3	16511259	0.726316884125408	0.142231948457296	0.584084935668112	0.0563031423991026	10.3739313789602	0.0292084012577721	0.0284270336547515	3.25837389352593e-25	6.24820585666815e-21	1	CG
chr3	22163480	0.271177312228517	0.969772610348605	-0.698595298120088	0.0646587375046624	-10.8043448585694	0.0300082935077479	0.0291428725119798	3.28292090909621e-27	7.57767538629793e-23	1	CG
chr3	26243358	0.929043995807155	0.275091794323956	0.653952201483199	0.0610050357264675	10.7196429556302	0.0290791342798396	0.0284270336547515	8.23204961353424e-27	1.84987965610094e-22	1	CG
chr3	26531447	0.162271377649021	0.848711253376881	-0.68643987572786	0.0681729301876693	-10.0690974238338	0.0337663854313525	0.0284270336547515	7.56692864057802e-24	1.23655110008268e-19	1	CG
chr3	32131582	0.918790850681255	0.108380104806616	0.810410745874639	0.0666706790748439	12.1554295999427	0.0236805275237079	0.0284270336547515	5.36788705538707e-34	2.16605969716159e-29	1	CG
chr3	32131662	0.918790850681255	0.108380104806616	0.810410745874639	0.0797361255810977	10.1636584417485	0.0270851063599838	0.0331392206571211	2.88060176452842e-24	4.96360360055867e-20	1	CG
chr3	34709902	0.176874095936373	0.895986894365377	-0.719112798429004	0.065536176099569	-10.9727610188372	0.0270851063599838	0.0376227948058048	5.16700577084047e-28	1.29368930776579e-23	1	CG
chr3	35108818	0.67647478076121	0.0345016156156905	0.64197316514552	0.0424894856793856	15.108988844668	0.0270851063599838	0.0311578040661526	1.41291224103879e-51	1.7150944312402e-46	1	CG
chr3	35674971	0.168697110865852	0.863383663200486	-0.694686552334634	0.061381257056767	-11.3175680271939	0.0270851063599838	0.0337074299249017	1.07410392141888e-29	3.07428102307809e-25	1	CG
chr3	42951936	0.54249365456634	0.95485531554977	-0.41236166098343	0.0330670409020824	-12.4704736116095	0.0270851063599838	0.0326183937782621	1.08181156200452e-35	4.98563493107511e-31	1	CG
chr3	44107573	0.230206971002112	0.86006543959404	-0.629858468591928	0.0492746905666347	-12.7825961228546	0.0270851063599838	0.0350097930734959	2.05106974449082e-37	1.06431457316067e-32	1	CG
chr3	45524564	0.950762427613458	0.145544887744414	0.805217539869043	0.0767921875701334	10.4856700316507	0.0286262712908414	0.0284270336547515	1.00530540164488e-25	2.03083118452209e-21	1	CG
chr3	45524575	0.950762427613458	0.145544887744414	0.805217539869043	0.0767921875701334	10.4856700316507	0.0286262712908414	0.0284270336547515	1.00530540164488e-25	2.03083118452209e-21	1	CG
chr3	45683289	0.984399717128009	0.0714075247540646	0.912992192373945	0.0954355165937994	9.56658720945472	0.0278176775908907	0.0311854445696902	1.10492843076743e-21	1.40391638459443e-17	1	CG
chr3	45700054	0.614396484314971	0.961401889487933	-0.347005405172961	0.0291615467798183	-11.8994169888516	0.0270851063599838	0.0298061659707862	1.19176820735748e-32	4.35551714366147e-28	1	CG
chr3	47681978	0.836916055539881	0.083353526277666	0.753562529262215	0.0737366608234986	10.2196454361555	0.0270851063599838	0.0335843403241116	1.61932086934828e-24	2.87030746687186e-20	1	CG
chr3	60606085	0.189320387940694	0.845548887399817	-0.656228499459123	0.0540503306867933	-12.1410635443062	0.0270851063599838	0.0266671592002727	6.39888527072892e-34	2.55868178966716e-29	1	CG
chr3	63186688	0.137231046264083	0.807212795069636	-0.669981748805553	0.0652201474299608	-10.2726193547023	0.0350285470864868	0.0282718667691942	9.36274122690443e-25	1.70629871823477e-20	1	CG
chr3	63446407	0.936589994459474	0.427945844054175	0.508644150405299	0.0462587363716933	10.9956343450088	0.0232253748138257	0.0284270336547515	4.01083325490191e-28	1.01354539134813e-23	1	CG
chr3	67595763	0.715085472093227	0.192154043642093	0.522931428451134	0.0394629438992928	13.2512016788617	0.0270851063599838	0.0466463896299396	4.44035845439931e-40	2.65939620785879e-35	1	CG
chr3	76269944	0.171679505795312	0.790020314948118	-0.618340809152806	0.0536825742324952	-11.518464194262	0.0270851063599838	0.0256849106942479	1.06492162566382e-30	3.30547904047785e-26	1	CG
chr3	76962072	0.847640821672267	0.080972659833145	0.766668161839122	0.0524553176036394	14.6156423574095	0.0788934312929075	0.0284270336547515	2.23238894444997e-48	2.28196560314e-43	1	CG
chr3	92282846	0.436130334500921	0.97371096570857	-0.537580631207649	0.0378265972932997	-14.211710004983	0.0270851063599838	0.0292400964612951	7.7509443992461e-46	6.75493065400362e-41	1	CG
chr3	94517934	0.215598986707255	0.943193775245541	-0.727594788538287	0.0470301833892684	-15.4708048343335	0.0270851063599838	0.0307725205011764	5.46198666012452e-54	7.65543322366224e-49	1	CG
chr3	102070111	0.245503519677727	0.799583062652259	-0.554079542974532	0.0531630263449115	-10.4222724150384	0.0270851063599838	0.0278023238563839	1.96208264752274e-25	3.86597532655623e-21	1	CG
chr3	104906575	0.550360535553809	0.0788764894658854	0.471484046087923	0.0443369780576024	10.6341042340633	0.0270851063599838	0.0257849119565598	2.06806401977808e-26	4.49857363076004e-22	1	CG
chr3	104906588	0.550360535553809	0.0788764894658854	0.471484046087923	0.0444076039921072	10.617191735265	0.0270851063599838	0.0251865920450462	2.47907081403219e-26	5.35832632394512e-22	1	CG
chr3	104906599	0.614428657015116	0.0818967857185087	0.532531871296607	0.0464434087515452	11.4662529218183	0.0270851063599838	0.0340653927817735	1.94917981713032e-30	5.96842591543241e-26	1	CG
chr3	104906600	0.614428657015116	0.0818967857185087	0.532531871296607	0.0446147978110634	11.9362161754446	0.0270851063599838	0.0252095302104751	7.66306094230412e-33	2.83874960566399e-28	1	CG
chr3	108659224	0.0727981896349175	0.607612132382214	-0.534813942747297	0.05156113741176	-10.372423293853	0.0305368438145003	0.0284270336547515	3.31022015104282e-25	6.32962745200876e-21	1	CG
chr3	113257548	0.970512085224791	0.584604155479799	0.385907929744992	0.0334604701974036	11.5332488595733	0.0277283993602496	0.0284270336547515	8.96937727814504e-31	2.80972253269789e-26	1	CG
chr3	117784441	0.136847827612525	0.804241049777299	-0.667393222164774	0.0612914265213392	-10.8888511826759	0.0270851063599838	0.0377048400551228	1.30273185227396e-27	3.12365344423115e-23	1	CG
chr3	121133867	0.379054413526612	0.949482473694435	-0.570428060167823	0.0485248278089056	-11.7553855608558	0.0270851063599838	0.0299256772781785	6.62576149393121e-32	2.28584143002993e-27	1	CG
chr3	121884144	0.0703070124343319	0.984494181813087	-0.914187169378756	0.0937914870506018	-9.74701647373966	0.0296196232136376	0.0292759771248904	1.89969270884076e-22	2.64079915792728e-18	1	CG
chr3	124414068	0.849065386239807	0.133058957396575	0.716006428843232	0.071370223617847	10.0322850699908	0.0349617455605164	0.0284270336547515	1.09942275269807e-23	1.74819340493977e-19	1	CG
chr3	125532288	0.960792074918271	0.1500844292733	0.810707645644971	0.051618028237963	15.7059010837754	0.027972671640575	0.0284270336547515	1.37805654178236e-55	1.97212438696515e-50	1	CG
chr3	125532289	0.960792074918271	0.1500844292733	0.810707645644971	0.051618028237963	15.7059010837754	0.027972671640575	0.0284270336547515	1.37805654178236e-55	1.97212438696515e-50	1	CG
chr3	125532291	0.960792074918271	0.1500844292733	0.810707645644971	0.051618028237963	15.7059010837754	0.027972671640575	0.0284270336547515	1.37805654178236e-55	1.97212438696515e-50	1	CG
chr3	125649003	0.815028621503679	0.308713751588027	0.506314869915652	0.0478417467087408	10.5831184007156	0.0360521153423159	0.0284270336547515	3.5687880115832e-26	7.53224418597546e-22	1	CG
chr3	126634832	0.47061928698432	0.876698940456511	-0.406079653472191	0.0311823847283904	-13.0227260361672	0.0270851063599838	0.0341606669217502	9.08679762220431e-39	5.04238083081631e-34	1	CG
chr3	139518681	0.916597709467022	0.123868094298292	0.79272961516873	0.077421669738974	10.2391180381592	0.0299204733953803	0.0284270336547515	1.32438119512866e-24	2.38167271784528e-20	1	CG
chr3	139518687	0.916597709467022	0.123868094298292	0.79272961516873	0.0755800981161299	10.4886026206355	0.0237331229643853	0.0284270336547515	9.74590543772008e-26	1.97465188794768e-21	1	CG
chr3	140537303	0.972191637979897	0.525470399255943	0.446721238723954	0.0387991422967871	11.513688506484	0.027674337510063	0.0284270336547515	1.12558967924607e-30	3.4858320112946e-26	1	CG
chr3	142965874	0.850886239362674	0.133058957396575	0.717827281966099	0.0647042366312712	11.0939765205294	0.0276949791701575	0.0284270336547515	1.34187135081207e-28	3.56313101510413e-24	1	CG
chr3	144586976	0.131020571697347	0.894064794035465	-0.763044222338118	0.0538149728816546	-14.1790319957262	0.0270851063599838	0.0312208434122571	1.23538885725367e-45	1.04972265195604e-40	1	CG
chr3	146560596	0.898440904574633	0.13591710306654	0.762523801508093	0.0687916895357793	11.0845337082686	0.0241322076333049	0.0400391688333328	1.49125363937792e-28	3.93672573493615e-24	1	CG
chr3	146560597	0.898440904574633	0.13591710306654	0.762523801508093	0.0777044755441496	9.81312589999849	0.0242261075371887	0.0349089215978794	9.88577824263952e-23	1.4132572399342e-18	1	CG
chr3	146893487	0.971333781825145	0.451660911787597	0.519672870037548	0.047670609437195	10.901326334462	0.0278217124194155	0.0284270336547515	1.1358929703592e-27	2.73809920797296e-23	1	CG
chr3	149210981	0.0524093536373765	0.802222070253918	-0.749812716616541	0.0451965924855982	-16.590027596781	0.0308005295206053	0.0284270336547515	8.22825450331069e-62	1.83387087353119e-56	1	CG
chr3	151678569	0.0799357661695004	0.727618348021796	-0.647682581852296	0.0541460537850893	-11.9617688931313	0.0293602556688336	0.0284270336547515	5.63486249573909e-33	2.13988861325095e-28	1	CG
chr3	154420702	0.184394443585945	0.914417046235736	-0.730022602649791	0.0674679027645804	-10.8202948770633	0.0270851063599838	0.031217715914573	2.75888302019541e-27	6.47806936992383e-23	1	CG
chr3	154420716	0.184394443585945	0.914417046235736	-0.730022602649791	0.0689956597804315	-10.5807032641326	0.0270851063599838	0.0247806122114677	3.6619915275055e-26	7.68304188940506e-22	1	CG
chr3	155938558	0.18522679145194	0.81527917137851	-0.63005237992657	0.0507238004556707	-12.4212376491228	0.0270851063599838	0.0252249801154575	2.00436479991906e-35	9.17510809698708e-31	1	CG
chr3	156201245	0.843709344587543	0.0794728327214776	0.764236511866066	0.0654409334890982	11.6782642165913	0.0270851063599838	0.0304307475798808	1.64622872571676e-31	5.47214679696925e-27	1	CG
chr3	160695451	0.557891622645488	0.0324632416816019	0.525428380963886	0.0396575671617199	13.249132979369	0.0270851063599838	0.0307145831324476	4.56445954933218e-40	2.72173217547836e-35	1	CG
chr3	160947768	0.802593384948077	0.0818476153020599	0.720745769646017	0.0541709429916985	13.3050253483028	0.0270851063599838	0.0305324398913193	2.1641971818726e-40	1.31352904551471e-35	1	CG
chr3	170346893	0.815886248244887	0.146218233055572	0.669668015189315	0.0495218785548707	13.5226698730202	0.0270851063599838	0.0361498037107456	1.1492780019478e-41	7.62187996241515e-37	1	CG
chr3	182946499	0.80471458910376	0.0790963886946656	0.725618200409094	0.0524342740442673	13.8386239465525	0.0355057706742305	0.0284270336547515	1.49032244872023e-43	1.1132680031893e-38	1	CG
chr3	190101056	0.911287346996609	0.479083716554403	0.432203630442206	0.0338289965956315	12.7761291772402	0.0239299122078214	0.0284270336547515	2.22889279396831e-37	1.14782617726776e-32	1	CG
chr3	191782522	0.973885347999258	0.452365612691466	0.521519735307792	0.0443577569936129	11.7571259381507	0.0276217224456011	0.0284270336547515	6.4906262286843e-32	2.245354520548e-27	1	CG
chr3	192180860	0.953032664278083	0.133058957407895	0.819973706870188	0.0728694153277961	11.2526456151956	0.0287423771910414	0.0284270336547515	2.24747881057402e-29	6.33927277168457e-25	1	CG
chr3	192958996	0.817244225882237	0.0833535263331826	0.733890699549054	0.0734816166189869	9.98740546706242	0.0270851063599838	0.0335843403285208	1.73051902045946e-23	2.71048821688811e-19	1	CG
chr3	197918302	0.815919241139459	0.118729271378919	0.69718996976054	0.0652229091706672	10.6893418068216	0.0241543895941165	0.0284270336547515	1.1417836731855e-26	2.52817032377811e-22	1	CG
chr3	198844798	0.311042203670658	0.901442065780438	-0.59039986210978	0.0585197455058721	-10.0889000286328	0.0270851063599838	0.0339081096614283	6.18587825445236e-24	1.02560088676637e-19	1	CG
chr3	202330794	0.072380494469796	0.698435957149242	-0.626055462679446	0.0491775957569335	-12.7305016246383	0.0230391882568023	0.0284270336547515	4.00259352464767e-37	2.04574135015871e-32	1	CG
chr3	203725536	0.366843374499418	0.962897201533245	-0.596053827033826	0.0595616479534399	-10.0073427702969	0.0270851063599838	0.0293038813242346	1.41502116167539e-23	2.22916908177299e-19	1	CG
chr3	206326475	0.904020879185238	0.374863272235132	0.529157606950106	0.0477932998110876	11.0717947712693	0.0301233323412498	0.0284270336547515	1.71922406933807e-28	4.50356045075846e-24	1	CG
chr3	206442623	0.773344523398189	0.0793711687134031	0.693973354684785	0.0716069611938037	9.69142305601479	0.0274978515758408	0.0308348303592743	3.27927248591451e-22	4.41414914658071e-18	1	CG
chr3	210163984	0.290801698729465	0.971286840811445	-0.68048514208198	0.0481231072898446	-14.1405071369027	0.0270851063599838	0.0301941852743347	2.13738506493749e-45	1.78273190818245e-40	1	CG
chr4	8642823	0.900629803666434	0.153282828655681	0.747346975010753	0.0713221426368504	10.4784706036666	0.0240161810975329	0.0284270336547515	1.08483852609355e-25	2.18500381160057e-21	1	CG
chr4	8642824	0.900629803666434	0.153282828655681	0.747346975010753	0.069581602704356	10.7405829409556	0.0243440471689193	0.0284270336547515	6.5628674333413e-27	1.48460196677019e-22	1	CG
chr4	8642828	0.900629803666434	0.153282828655681	0.747346975010753	0.0691822824873491	10.8025775984974	0.030728865423483	0.0284270336547515	3.34674076248919e-27	7.71189190278285e-23	1	CG
chr4	8642829	0.900629803666434	0.153282828655681	0.747346975010753	0.0674985852359447	11.0720391012399	0.0300907722888369	0.0284270336547515	1.71454226488234e-28	4.49996677586912e-24	1	CG
chr4	10422445	0.379054413495966	0.979288162095008	-0.600233748599042	0.0443153791286825	-13.5445924281972	0.0270851063599838	0.0289939452163277	8.52859473351712e-42	5.76862479299716e-37	1	CG
chr4	21605188	0.831402840759799	0.217549320227131	0.613853520532668	0.0605495389162435	10.1380379028451	0.0270851063599838	0.04257264633947	3.74546820489976e-24	6.37309228304218e-20	1	CG
chr4	25521219	0.939698049471899	0.38197089701366	0.557727152458239	0.044547779107617	12.5197521319952	0.029396253745841	0.0284270336547515	5.82166657185553e-36	2.71985161349397e-31	1	CG
chr4	28652653	0.125969670970329	0.929380797504882	-0.803411126534553	0.0538094357999348	-14.93067367444	0.0270851063599838	0.0244175038218096	2.08152498736026e-50	2.31959770162157e-45	1	CG
chr4	32924208	0.957956140421266	0.194010573559954	0.763945566861312	0.0698470496031271	10.9374063929983	0.0282220704756122	0.0284270336547515	7.63529686695737e-28	1.87711840487598e-23	1	CG
chr4	35113388	0.109603997351034	0.685569294309605	-0.575965296958571	0.0543167980356708	-10.6038153534073	0.0301863295550826	0.0284270336547515	2.86066231836685e-26	6.14403607582046e-22	1	CG
chr4	38084799	0.37939567636472	0.913670029807014	-0.534274353442294	0.0511039275428276	-10.4546632544934	0.0270851063599838	0.0248392315931456	1.39493417288748e-25	2.79302492361979e-21	1	CG
chr4	40397491	0.697997862205327	0.115562823903323	0.582435038302005	0.0571059679040085	10.1991973812797	0.0270851063599838	0.0327609827778728	1.99917742549336e-24	3.5161121344557e-20	1	CG
chr4	43049979	0.924498129948171	0.0818476152475857	0.842650514700585	0.069921086120026	12.0514505918014	0.0292396474275656	0.0309574182679305	1.90566380428578e-33	7.44488361682578e-29	1	CG
chr4	43049980	0.924498129948171	0.0818476152475857	0.842650514700585	0.0687396056700329	12.2585881383364	0.023639414192193	0.0305324398899036	1.51109741682721e-34	6.36034703787093e-30	1	CG
chr4	46399155	0.125609470964498	0.542963514284758	-0.41735404332026	0.0324305750221914	-12.8691533540394	0.0310790396099327	0.0284270336547515	6.71339891470306e-38	3.59335073370047e-33	1	CG
chr4	49944948	0.97718838155843	0.439960095859052	0.537228285699377	0.0392582865241324	13.6844557739202	0.0276578202958821	0.0284270336547515	1.25745080449393e-42	8.76692443930185e-38	1	CG
chr4	50780975	0.377025543339443	0.933394088721779	-0.556368545382336	0.0452619579978198	-12.2921890698837	0.212600350756133	0.0284270336547515	9.97672293441894e-35	4.29231613282584e-30	1	CG
chr4	54559804	0.785515838451488	0.128064947287395	0.657450891164093	0.0591564928931404	11.1137570706178	0.0450183256846054	0.0284270336547515	1.07537663192052e-28	2.88935530107316e-24	1	CG
chr4	57432760	0.0518306068536507	0.711070718853313	-0.659240111999662	0.0622923961037438	-10.5829949276914	0.0327101420465386	0.299058122806521	3.57349545227669e-26	7.53224418597546e-22	1	CG
chr4	58525523	0.92535468154427	0.164750471347092	0.760604210197179	0.0387305721847617	19.6383416844132	0.0246694790090955	0.0284270336547515	7.27347663428025e-86	4.49479862100052e-80	1	CG
chr4	63726032	0.911089971569046	0.379658397989676	0.53143157357937	0.047829099165181	11.1110512816484	0.0239793013660053	0.0284270336547515	1.10846755009276e-28	2.96653955396984e-24	1	CG
chr4	64218249	0.0741130543818166	0.842300901657642	-0.768187847275826	0.0778003127720776	-9.87384009015871	0.0291001534566247	0.0251598921794161	5.40546949519834e-23	7.96200766886101e-19	1	CG
chr4	64618571	0.831732421090695	0.0945736185777495	0.737158802512946	0.0728336618885833	10.1211278329052	0.0270851063599838	0.0329603453386195	4.45254971792102e-24	7.47333809824485e-20	1	CG
chr4	65022719	0.390279334362077	0.872904245810344	-0.482624911448267	0.0414081160590312	-11.6553216466124	0.0270851063599838	0.0332229199047285	2.15564905205414e-31	7.09608611975304e-27	1	CG
chr4	65739716	0.634757466688331	0.0516528960418995	0.583104570646432	0.0494298332374229	11.7966121359473	0.0270851063599838	0.0347887758550696	4.06343659186391e-32	1.43864332345692e-27	1	CG
chr4	67744523	0.0823154200253629	0.69986052534372	-0.617545105318357	0.0434281690911122	-14.2199203476147	0.0235811255591432	0.0284270336547515	6.89313514561564e-46	6.04610892251438e-41	1	CG
chr4	67978790	0.131020571697347	0.696564559232425	-0.565543987535078	0.0454338159336639	-12.4476444673018	0.0270851063599838	0.0278212695508406	1.44033556302482e-35	6.61550260196045e-31	1	CG
chr4	68451438	0.685613747113228	0.0795237624009037	0.606089984712325	0.056740715265972	10.6817473461742	0.0270851063599838	0.0304307475783946	1.23916950269632e-26	2.7393433635813e-22	1	CG
chr4	75343334	0.801175812677635	0.0562755729151887	0.744900239762447	0.0728655031781109	10.2229478597249	0.0243005374477995	0.0284270336547515	1.56507635166648e-24	2.78505029499661e-20	1	CG
chr4	81539412	0.218842866230003	0.929380797528825	-0.710537931298821	0.0503662170983124	-14.1074309772339	0.0270851063599838	0.0244175038209637	3.41804496900532e-45	2.81633751151764e-40	1	CG
chr4	82456599	0.394431389480177	0.986283080821111	-0.591851691340934	0.0397893704661565	-14.874618130597	0.0270851063599838	0.0293164678207685	4.81725869600964e-50	5.19780875172025e-45	1	CG
chr4	84287680	0.0415898365775552	0.805538269559919	-0.763948432982364	0.0706814038246046	-10.8083370115016	0.0283423113227022	0.0260817689168764	3.14316302804791e-27	7.29222672710179e-23	1	CG
chr4	84287699	0.0415898365775552	0.805538269559919	-0.763948432982364	0.0794252627001546	-9.61845648363057	0.0304395435902165	0.028692926494817	6.6826381786552e-22	8.71072916603573e-18	1	CG
chr4	86252019	0.0834113254714352	0.667181439182512	-0.583770113711077	0.0551253468732606	-10.5898673989885	0.0291132819704481	0.0284270336547515	3.32061900542228e-26	7.03193573281198e-22	1	CG
chr4	86656351	0.370381780574894	0.951416567494442	-0.581034786919548	0.0341083363962712	-17.0349787855109	0.0270851063599838	0.0239697427285547	4.51905525448724e-65	1.22876411279844e-59	1	CG
chr4	91916279	0.835968405262779	0.234883415277066	0.601084989985714	0.055972033850944	10.7390235556998	0.028423351845012	0.0284270336547515	6.67465747834285e-27	1.50738213734303e-22	1	CG
chr4	101104750	0.131020571697347	0.928408302960255	-0.797387731262908	0.0702967356858771	-11.3431686903081	0.0270851063599838	0.0259766284997064	8.01874023274631e-30	2.31460085571913e-25	1	CG
chr4	109540106	0.178451509386528	0.920147644003296	-0.741696134616767	0.0759471199807789	-9.76595471697254	0.0270851063599838	0.0308968297908855	1.57620355705407e-22	2.20690655740972e-18	1	CG
chr4	109733108	0.250311121624752	0.885666218364701	-0.635355096739949	0.0555364224168611	-11.4403317514931	0.0270851063599838	0.0259503611485645	2.62878396047153e-30	7.97751728766874e-26	1	CG
chr4	110715966	0.818110472181168	0.142783036157611	0.675327436023557	0.0691622067125804	9.76439978021575	0.0348890985045816	0.0284270336547515	1.60056938666163e-22	2.2364157265664e-18	1	CG
chr4	118017504	0.125969670947732	0.735369546380249	-0.609399875432517	0.0569719370137437	-10.6964921218232	0.0270851063599838	0.0266774141420216	1.05704413410975e-26	2.3443557625336e-22	1	CG
chr4	121335084	0.932258854376839	0.122436205100813	0.809822649276025	0.0630038996870486	12.8535321352893	0.0255837293530104	0.0284270336547515	8.21708515857542e-38	4.36383874870764e-33	1	CG
chr4	121335154	0.932258854376839	0.122436205100813	0.809822649276025	0.0828750515931204	9.77160959430703	0.0270851063599838	0.0283067505538945	1.49064743807251e-22	2.09358429823457e-18	1	CG
chr5	472638	0.953176572806288	0.38504610861838	0.568130464187908	0.0465078428813589	12.2157990779577	0.0243008886044662	0.0284270336547515	2.5597397653321e-34	1.0707875819909e-29	1	CG
chr5	1856820	0.0834113254769711	0.951800582452576	-0.868389256975605	0.0541042854043946	-16.0502860445334	0.0291132819704481	0.0284270336547515	5.69012076153775e-58	1.05971600886553e-52	1	CG
chr5	1856868	0.0834113254769711	0.951800582452576	-0.868389256975605	0.0845321362891379	-10.2728890466618	0.0291132819704481	0.0302552769024982	9.33659716744403e-25	1.70381807180359e-20	1	CG
chr5	2856168	0.956084548999489	0.450824497714824	0.505260051284665	0.0433624557706534	11.6520165268548	0.0299560977250671	0.0284270336547515	2.24092385392175e-31	7.3589801283268e-27	1	CG
chr5	13737476	0.230206971002112	0.868202285493284	-0.637995314491172	0.0449638850899851	-14.1890611368294	0.0270851063599838	0.741182247782484	1.07082755856411e-45	9.15615818285405e-41	1	CG
chr5	17904230	0.890891332601697	0.212079822510992	0.678811510090705	0.0681665032002906	9.95813894246831	0.0240438168017552	0.0284270336547515	2.32371722214515e-23	3.57777845887309e-19	1	CG
chr5	19597029	0.962304167759594	0.55147323606066	0.410830931698934	0.0272504519557174	15.0761144206541	0.028072518658477	0.0284270336547515	2.32558450288709e-51	2.77343597851697e-46	1	CG
chr5	21532610	0.0847027162013766	0.943767757115074	-0.859065040913697	0.0751918314392633	-11.4249782784931	0.0315689135561061	0.0284270336547515	3.13734051558227e-30	9.35379154355904e-26	1	CG
chr5	21532687	0.0847027162013766	0.943767757115074	-0.859065040913697	0.0779364421951733	-11.0226360957352	0.0270851063599838	0.029872765767391	2.97225022617643e-28	7.62430692745425e-24	1	CG
chr5	25355455	0.1817907970177	0.952325131834089	-0.770534334816389	0.051797960238189	-14.8757659813851	0.0340411849569006	0.0284270336547515	4.73534244861047e-50	5.15029671910825e-45	1	CG
chr5	25381420	0.284240875263543	0.969965482198834	-0.685724606935291	0.0536492398026593	-12.7816276513447	0.0270851063599838	0.0301667569848512	2.07677344766148e-37	1.07355486856525e-32	1	CG
chr5	25381445	0.284240875263543	0.969965482198834	-0.685724606935291	0.0449048507535574	-15.2706132061015	0.0270851063599838	0.029132083267609	1.2003894832839e-52	1.56920511225058e-47	1	CG
chr5	25927814	0.218711715656673	0.929729574737526	-0.711017859080854	0.0572780144760767	-12.4134515762208	0.0270851063599838	0.0344276081873118	2.20919612187494e-35	1.00788012192867e-30	1	CG
chr5	25927822	0.218711715656673	0.929729574737526	-0.711017859080854	0.0595083869020071	-11.9481958106459	0.0270851063599838	0.0285090209217168	6.63500019778711e-33	2.4781661940656e-28	1	CG
chr5	25927828	0.218711715656673	0.929729574737526	-0.711017859080854	0.0594510766198584	-11.9597137597228	0.0270851063599838	0.031404685963782	5.77606794854578e-33	2.1813264451467e-28	1	CG
chr5	25927837	0.218711715656673	0.929729574737526	-0.711017859080854	0.0593075211772636	-11.9886625670242	0.0270851063599838	0.0380863906716746	4.07430305041118e-33	1.55158647313595e-28	1	CG
chr5	25927842	0.218711715656673	0.929729574737526	-0.711017859080854	0.0574325253040154	-12.3800556447262	0.0270851063599838	0.0235701038565257	3.35110383618773e-35	1.50859204655207e-30	1	CG
chr5	27506740	0.887861789018319	0.14198468142459	0.745877107593729	0.0728748670331748	10.2350390190652	0.0240954217501488	0.0325342687381805	1.38139486027627e-24	2.47438304803424e-20	1	CG
chr5	27506741	0.887861789018319	0.14198468142459	0.745877107593729	0.071554721447478	10.4238699069105	0.031427216233777	0.0283151370520224	1.92939242512846e-25	3.81133247544698e-21	1	CG
chr5	33945632	0.683797626290385	0.0814639519658031	0.602333674324582	0.0403118160929119	14.9418640166522	0.0270851063599838	0.0316898782652648	1.75982821136728e-50	1.97731461742441e-45	1	CG
chr5	38653045	0.0545024955442603	0.583002289827701	-0.528499794283441	0.0455259906570024	-11.6087489070851	0.0282837407464648	0.0284270336547515	3.72018851509491e-31	1.20136153756588e-26	1	CG
chr5	45217627	0.06712820245649	0.983993483857314	-0.916865281400824	0.0910344842073815	-10.071626036922	0.0297712049744891	0.0292407620618384	7.37485940563866e-24	1.2109167324075e-19	1	CG
chr5	54445834	0.842795391116159	0.159925612902856	0.682869778213303	0.0685391918153273	9.96320149285148	0.0256114789776711	0.0284270336547515	2.20834478734336e-23	3.41173334429322e-19	1	CG
chr5	59843913	0.0808090490865965	0.802328750875786	-0.72151970178919	0.0701586868594398	-10.2841106937296	0.0317035118867675	0.0284270336547515	8.31056961592892e-25	1.52476689995227e-20	1	CG
chr5	60508699	0.0834113254714352	0.673837348501971	-0.590426023030536	0.0574565829135601	-10.276037889667	0.0291132819704481	0.0284270336547515	9.03664756247836e-25	1.6535198114166e-20	1	CG
chr5	60621467	0.928853229087365	0.340243105869546	0.588610123217819	0.056316810840377	10.4517659014137	0.0298537250393383	0.0284270336547515	1.43821994207749e-25	2.87490250321733e-21	1	CG
chr5	65635392	0.917254224889715	0.318449548960427	0.598804675929288	0.031924840521167	18.7567006178861	0.0246849787417669	0.0284270336547515	1.70670279594945e-78	8.00111981291492e-73	1	CG
chr5	66801311	0.777854703551389	0.0510732108720646	0.726781492679325	0.034790137507373	20.8904461077597	0.0270851063599838	0.030588706231914	6.54056143374348e-97	7.41010999972215e-91	1	CG
chr5	72704896	0.0821512005413224	0.843894185976705	-0.761742985435383	0.0567962254958218	-13.4118593055347	0.0270851063599838	0.0266078011808259	5.15305121371776e-41	3.27372019225168e-36	1	CG
chr5	72704955	0.0821512005413224	0.843894185976705	-0.761742985435383	0.0773086805909585	-9.85326588958072	0.0317897400542369	0.0328304544077555	6.63521506544021e-23	9.63762507138446e-19	1	CG
chr5	73071568	0.928853229087365	0.160514592900502	0.768338636186863	0.0784453720052101	9.79456934866511	0.0298537250393383	0.0343880043000119	1.18802586717729e-22	1.68246305142883e-18	1	CG
chr5	75452330	0.216592930942797	0.91971374486098	-0.703120813918183	0.0685108941532688	-10.2629052300091	0.0270851063599838	0.0246609872786992	1.03543773820865e-24	1.8794598111777e-20	1	CG
chr5	86672538	0.272682420521493	0.901242794179977	-0.628560373658483	0.05933588278577	-10.5932589884586	0.0242532245058527	0.0284270336547515	3.20244388559208e-26	6.82419961075903e-22	1	CG
chr5	87411925	0.794370568969321	0.318075981003416	0.476294587965905	0.0390995424500453	12.1815898120657	0.396321888878981	0.0284270336547515	3.89612253777109e-34	1.59066690647821e-29	1	CG
chr5	89362587	0.122651831664662	0.747594343643515	-0.624942511978853	0.0621410900601372	-10.0568321439818	0.0307066686130287	0.0284270336547515	8.57120411582638e-24	1.39055666401148e-19	1	CG
chr5	89416258	0.184394443585945	0.960343996881009	-0.775949553295064	0.0512546120381723	-15.1391167046035	0.0270851063599838	0.0296996938803281	8.94064506734358e-52	1.09505705428816e-46	1	CG
chr5	89416259	0.184394443585945	0.960343996881009	-0.775949553295064	0.061969424783233	-12.5214903318743	0.0270851063599838	0.026448040510186	5.69555542790559e-36	2.67934792111099e-31	1	CG
chr5	91672708	0.971396010510317	0.457350538701013	0.514045471809305	0.046919200767152	10.9559724676552	0.0279508837362915	0.0284270336547515	6.22065941250767e-28	1.54894020611222e-23	1	CG
chr5	103967453	0.42016553422714	0.94245625928433	-0.52229072505719	0.0498649515315293	-10.474104737211	0.0270851063599838	0.0300999369354059	1.13607426608864e-25	2.28481424771926e-21	1	CG
chr5	105069323	0.152221232486141	0.912091100941988	-0.759869868455847	0.0686091398791886	-11.0753446230907	0.0238988115709929	0.0279711520453362	1.65243175271964e-28	4.34534097017665e-24	1	CG
chr5	105069324	0.152221232486141	0.912091100941988	-0.759869868455847	0.0749272574002712	-10.1414344368235	0.0365927025970985	0.0214182674955758	3.61748097200559e-24	6.17076213236773e-20	1	CG
chr6	1968616	0.0380305310182132	0.927272546929597	-0.889242015911384	0.0536105417429868	-16.5870738664511	0.0295996920673238	0.0244787749323332	8.64299179337769e-62	1.89523593746733e-56	1	CG
chr6	1968628	0.0380305310182132	0.927272546929597	-0.889242015911384	0.0516407139162181	-17.2197854846486	0.0295996920673238	0.0306787530046515	1.88686213606178e-66	5.57664770531295e-61	1	CG
chr6	2891521	0.0813222421886143	0.503735965380184	-0.42241372319157	0.0360200484126645	-11.7271836603932	0.0303566281649559	0.0284270336547515	9.24848861977821e-32	3.15129269384038e-27	1	CG
chr6	4208019	0.296415074195488	0.971364949737263	-0.674949875541775	0.0465256974237013	-14.5070340245548	0.0270851063599838	0.0301816233138872	1.09347403930229e-47	1.06950925772223e-42	1	CG
chr6	6780244	0.934870960196422	0.0680396080472023	0.86683135214922	0.0264679104896991	32.7502751864972	0.023216530226134	0.0284270336547515	3.00898126968554e-235	4.09081986395384e-228	1	CG
chr6	6780301	0.934870960196422	0.0680396080472023	0.86683135214922	0.0509589227525424	17.0103939668931	0.0258254311301287	0.0332833553289587	6.87737509877299e-65	1.83334166097509e-59	1	CG
chr6	6780304	0.934870960196422	0.0680396080472023	0.86683135214922	0.0569575951756649	15.218889587522	0.0258254311301287	0.0275514694347505	2.64990575254577e-52	3.36695662817377e-47	1	CG
chr6	9218493	0.747829513567188	0.272193919204225	0.475635594362964	0.0378375620094541	12.5704609151118	0.0270851063599838	0.0257927754832174	3.06929279111189e-36	1.48498775042829e-31	1	CG
chr6	10376354	0.826739468558513	0.0596303637513995	0.767109104807113	0.0605699705024049	12.6648419744014	0.0270851063599838	0.0334226813847901	9.26066620219514e-37	4.64583531963124e-32	1	CG
chr6	12671595	0.889604810149154	0.258171040205311	0.631433769943842	0.064084713011387	9.85311067604602	0.0308572323546974	0.0284270336547515	6.64547301269899e-23	9.64222318092768e-19	1	CG
chr6	12671606	0.889604810149154	0.258171040205311	0.631433769943842	0.0634534920765326	9.95112718433616	0.0451024391217595	0.0284270336547515	2.49342796705226e-23	3.81316797674729e-19	1	CG
chr6	12671646	0.889604810149154	0.258171040205311	0.631433769943842	0.0611216399472618	10.3307727097746	0.0338230487166594	0.0284270336547515	5.11468891422772e-25	9.63103360808581e-21	1	CG
chr6	15056703	0.0752790907478814	0.674549967045954	-0.599270876298073	0.0399351568882939	-15.0060979596085	0.0232070217339952	0.0284270336547515	6.6973449821875e-51	7.71634318336929e-46	1	CG
chr6	17747393	0.121552607116982	0.82676555939036	-0.705212952273377	0.0599916361002102	-11.7551878581105	0.0270851063599838	0.027957366224923	6.64128815123257e-32	2.28584143002993e-27	1	CG
chr6	20143939	0.122097492849283	0.838827498665077	-0.716730005815794	0.0687592330818831	-10.4237638160138	0.0270851063599838	0.0513207799117141	1.93154657898701e-25	3.81133247544698e-21	1	CG
chr6	20467926	0.124256946665146	0.864218469163084	-0.739961522497938	0.0726255037559723	-10.1887282597622	0.0314943958754672	0.0260074338892788	2.22657773760259e-24	3.88589692472162e-20	1	CG
chr6	24388174	0.413207582207946	0.97997628634341	-0.566768704135463	0.0498596742447443	-11.3672765159553	0.0270851063599838	0.0302091987535848	6.08569092349176e-30	1.78698033222586e-25	1	CG
chr6	24808572	0.646408828004562	0.117726420140006	0.528682407864556	0.0463157428886939	11.4147452872577	0.0270851063599838	0.034381888260054	3.52936385503163e-30	1.04766353333978e-25	1	CG
chr6	25253649	0.92583558348153	0.360447297719686	0.565388285761845	0.0470159228222429	12.0254639667386	0.0256472386423033	0.0284270336547515	2.61117183856149e-33	1.00851801769786e-28	1	CG
chr6	29751763	0.117385857381521	0.787481049628791	-0.67009519224727	0.0618947850906948	-10.8263594625197	0.0270851063599838	0.0381892132242662	2.58218453320228e-27	6.07365765159855e-23	1	CG
chr6	29751785	0.117385857381521	0.787481049628791	-0.67009519224727	0.0545400396923434	-12.2862982137019	0.0270851063599838	0.0305225877651088	1.07308421929177e-34	4.58772692987788e-30	1	CG
chr6	29751854	0.117385857381521	0.787481049628791	-0.67009519224727	0.0545096122762065	-12.2931564593015	0.0270851063599838	0.063334698676151	9.85801848929239e-35	4.25470982662472e-30	1	CG
chr6	36634002	0.114207774655456	0.856136804181471	-0.741929029526015	0.0649448451735577	-11.4239864232996	0.0270851063599838	0.0427361420280965	3.17336468538678e-30	9.44049259867472e-26	1	CG
chr6	37525165	0.525248337098254	0.949581848303123	-0.42433351120487	0.0366730850784895	-11.5707066993871	0.0270851063599838	0.0242053316542461	5.80029302156713e-31	1.84245562465322e-26	1	CG
chr6	39573562	0.890609852854518	0.125297514291995	0.765312338562523	0.0664159262607854	11.523024395647	0.0270851063599838	0.0332603374900898	1.01002412598133e-30	3.14946024117482e-26	1	CG
chr6	43450896	0.973032102212707	0.50362153464581	0.469410567566897	0.0391472823846018	11.9908851642671	0.0278805918679481	0.0284270336547515	3.96643768143597e-33	1.51901881771481e-28	1	CG
chr6	44123182	0.0763580877142059	0.748704928244915	-0.672346840530709	0.0657455016151778	-10.2265071223594	0.0288341188978103	0.0249872357193379	1.50862762125404e-24	2.6916460839935e-20	1	CG
chr6	44226652	0.894402987115254	0.234080021873216	0.660322965242039	0.051785884035486	12.7510223594823	0.0333419922905616	0.0284270336547515	3.07683464647773e-37	1.57851660617021e-32	1	CG
chr6	44226653	0.894402987115254	0.234080021873216	0.660322965242039	0.0499255586411785	13.2261507575281	0.0316642184236393	0.0284270336547515	6.1981285141394e-40	3.64787097258151e-35	1	CG
chr6	55203979	0.0807796706339612	0.855280632040446	-0.774500961406485	0.080090530083496	-9.67031883293882	0.029399137066385	0.0247288735666158	4.03120214184131e-22	5.3678417734686e-18	1	CG
chr6	55203980	0.0807796706339612	0.855280632040446	-0.774500961406485	0.0770449341267562	-10.0525877552476	0.0290108444212499	0.0264154071892726	8.94861245915724e-24	1.44317500149217e-19	1	CG
chr6	57914428	0.739663986449653	0.128064947287395	0.611599039162257	0.0602947864312304	10.1434813084515	0.028628279161436	0.0284270336547515	3.54245342002367e-24	6.05037025637188e-20	1	CG
chr6	59227280	0.170732398660234	0.746280104028405	-0.575547705368171	0.0455041126078595	-12.6482568801652	0.0270851063599838	0.043936580859658	1.1438451051269e-36	5.67554441885533e-32	1	CG
chr6	59227281	0.170732398660234	0.746280104028405	-0.575547705368171	0.053448060977898	-10.7683552001292	0.0270851063599838	0.12215988364049	4.85598594491322e-27	1.10769968718062e-22	1	CG
chr6	59348213	0.26470693034404	0.813847057857405	-0.549140127513365	0.0458009612508746	-11.9897074759076	0.0270851063599838	0.119753948964775	4.02323422917266e-33	1.53644207376674e-28	1	CG
chr6	60542809	0.955012165478537	0.296964654285515	0.658047511193023	0.0651234636635592	10.1046147451958	0.0270851063599838	0.0273540311698875	5.27023016756949e-24	8.78072337771059e-20	1	CG
chr6	61190908	0.0578215580080609	0.985350267620955	-0.927528709612894	0.081095540618889	-11.4374810567186	0.0302843865658884	0.0293462874119173	2.71658543441302e-30	8.22560590969457e-26	1	CG
chr6	61976974	0.189320387940694	0.89631793157766	-0.706997543636966	0.0466354764265205	-15.1600797892763	0.0270851063599838	0.022038195520752	6.49903364413435e-52	8.03243041266242e-47	1	CG
chr6	62561191	0.948475958587702	0.26814950566111	0.680326452926592	0.0538023674468305	12.6449166683774	0.0252454060940018	0.0284270336547515	1.1935101604931e-36	5.87906024025807e-32	1	CG
chr6	69719485	0.50715878814218	0.0410227891135915	0.466135999028588	0.0428012240319693	10.8907165524149	0.0270851063599838	0.0299304150856786	1.27632070541854e-27	3.06573248184145e-23	1	CG
chr6	71542661	0.122651831661548	0.79194907378685	-0.669297242125303	0.0642890836267685	-10.4107447853966	0.0243540532870098	0.0284270336547515	2.21482033927418e-25	4.33880272649227e-21	1	CG
chr6	77726257	0.125969670947732	0.970709579445401	-0.844739908497669	0.0414239334730054	-20.3925566133926	0.0270851063599838	0.0292437453065679	1.94700878092161e-92	1.65439343967715e-86	1	CG
chr6	80754449	0.0807796706339612	0.674549967045954	-0.593770296411993	0.0545947986467645	-10.8759499280099	0.0290108444212499	0.0284270336547515	1.5008421685127e-27	3.58159966114981e-23	1	CG
chr6	86028333	0.920246950909794	0.123694482037686	0.796552468872108	0.0546281248646903	14.5813620885781	0.0266696986303538	0.0284270336547515	3.69078634459472e-48	3.71685833272452e-43	1	CG
chr6	94386412	0.115664198775092	0.8543189156911	-0.738654716916008	0.069803778726676	-10.58187293568	0.0270851063599838	0.0235789547969814	3.61655476860636e-26	7.5994408225184e-22	1	CG
chr6	98896176	0.949274157939606	0.525470399255943	0.423803758683663	0.0383609110958517	11.0478022178543	0.0232333702560566	0.0284270336547515	2.24647230139324e-28	5.81744969520592e-24	1	CG
chr6	99208342	0.119138074100865	0.933210142473382	-0.814072068372517	0.0853076147655286	-9.54278314556123	0.030212497846798	0.0284270336547515	1.3904958936294e-21	1.75202031556005e-17	1	CG
chr6	99208374	0.119138074100865	0.933210142473382	-0.814072068372517	0.0853076147655286	-9.54278314556123	0.030212497846798	0.0284270336547515	1.3904958936294e-21	1.75202031556005e-17	1	CG
chr6	99448446	0.182570978680625	0.881172059421188	-0.698601080740564	0.0645734022405378	-10.8187126045838	0.0548368820171865	0.0356075894941183	2.80692377736318e-27	6.57950918628123e-23	1	CG
chr6	101267398	0.889409633141571	0.133058957311498	0.756350675830073	0.0486139076378481	15.5583188552656	0.024726708212127	0.0284270336547515	1.3972081045661e-54	1.97870355859732e-49	1	CG
chr6	102497387	0.0984361713266005	0.829611530397902	-0.731175359071301	0.0713326557489297	-10.2502192214016	0.0270851063599838	0.0308771771578482	1.18075434227943e-24	2.13184412465124e-20	1	CG
chr6	106439202	0.949327383728934	0.436674432240497	0.512652951488437	0.0468669322614716	10.9384789392302	0.0304785656727672	0.0284270336547515	7.54551908464714e-28	1.8617801464654e-23	1	CG
chr7	5035927	0.431002713896282	0.943153009281473	-0.512150295385191	0.0405002168963883	-12.645618582622	0.0270851063599838	0.0219110419145541	1.18289870042211e-36	5.84797803282336e-32	1	CG
chr7	6901754	0.118833999690584	0.859866413888171	-0.741032414197588	0.0550862875881462	-13.4522119141143	0.0270851063599838	0.0519709208468721	2.98798587320156e-41	1.91616785665183e-36	1	CG
chr7	7115448	0.181378047727915	0.911845581239232	-0.730467533511317	0.0751906888760141	-9.71486688618885	0.0270851063599838	0.0324401942507461	2.60589294526213e-22	3.56778104146664e-18	1	CG
chr7	10449550	0.184394443598828	0.840003767530897	-0.655609323932069	0.0637899530104897	-10.2776266949791	0.0270851063599838	0.0266075494703244	8.88894680015419e-25	1.62868566325712e-20	1	CG
chr7	19205224	0.853725645956483	0.212079822517703	0.64164582343878	0.0599207716547702	10.708236988929	0.0266954231823621	0.0284270336547515	9.31182101947815e-27	2.08219746010654e-22	1	CG
chr7	25652814	0.155425304655852	0.89038397219655	-0.734958667540698	0.0758253795028497	-9.69277928260255	0.0236818135802351	0.025411607578933	3.236005860876e-22	4.36888588090848e-18	1	CG
chr7	25657629	0.728725562693761	0.119221714049751	0.60950384864401	0.059679891900457	10.2128845953781	0.0270851063599838	0.0252192461231081	1.73624901059911e-24	3.07355976952913e-20	1	CG
chr7	30516469	0.971438943295577	0.448289220744912	0.523149722550666	0.0386979339466097	13.5188024061553	0.0278217124194155	0.0284270336547515	1.21131665475146e-41	7.99431653006071e-37	1	CG
chr7	33570500	0.890461324991989	0.133058957305838	0.757402367686151	0.0606367626422821	12.4908114266314	0.0242999349119054	0.0284270336547515	8.37946302790912e-36	3.88811803305221e-31	1	CG
chr7	33645285	0.0834113254714352	0.895843335543199	-0.812432010071764	0.0564186006962843	-14.40007373535	0.0291132819704481	0.0284270336547515	5.16883446466805e-47	4.9838433455136e-42	1	CG
chr7	34248846	0.95303266427999	0.242715755875384	0.710316908404606	0.0708171993247256	10.030288054001	0.0287423771910414	0.0284270336547515	1.12188826525261e-23	1.7797526785678e-19	1	CG
chr7	37555675	0.0436329369658504	0.889726442966791	-0.846093506000941	0.0334525171137784	-25.2923719648125	0.028234071912998	0.0284270336547515	3.87523749193031e-141	1.75617560548257e-134	1	CG
chr7	38305487	0.138072567496812	0.826421926362972	-0.688349358866161	0.0653500828964899	-10.5332591537253	0.0404002519642671	0.0249197740624996	6.06958703124076e-26	1.25598555690996e-21	1	CG
chr7	43028384	0.312936947882077	0.926066913839082	-0.613129965957005	0.052527618958057	-11.6725253898637	0.0270851063599838	0.0246109504051684	1.76116353484391e-31	5.83991733680321e-27	1	CG
chr7	49875013	0.316602123739712	0.951800582436839	-0.635198458697126	0.0542737034105162	-11.7036136983799	0.0368521905023899	0.0284270336547515	1.22139070446031e-31	4.1204100334355e-27	1	CG
chr7	50824592	0.263555472367687	0.960187206269326	-0.696631733901639	0.0535926860249975	-12.9986344326296	0.0270851063599838	0.0293561196888787	1.24547381005985e-38	6.88319961207494e-34	1	CG
chr7	50824613	0.263555472367687	0.960187206269326	-0.696631733901639	0.0587705678189414	-11.853411660881	0.0270851063599838	0.0301337785316047	2.06604681408247e-32	7.45057308873696e-28	1	CG
chr7	56218211	0.81719226014673	0.193620026628677	0.623572233518053	0.0556091571499722	11.213481114924	0.436901722184578	0.0284270336547515	3.50145894012049e-29	9.75483859087115e-25	1	CG
chr7	56826770	0.865569973267616	0.155902970505208	0.709667002762408	0.0602527538381755	11.7781670970327	0.222514282859806	0.0284270336547515	5.05810033010893e-32	1.76778201014014e-27	1	CG
chr7	59450681	0.939806478594459	0.502128732450022	0.437677746144437	0.0378028741924272	11.5778960064395	0.0248314490290547	0.0284270336547515	5.33391255619962e-31	1.71029453017964e-26	1	CG
chr7	60399791	0.0705299218510899	0.62474447693151	-0.554214555080421	0.0437484381477219	-12.6682135076239	0.0270851063599838	0.0445083780580164	8.87117639349817e-37	4.46692152033301e-32	1	CG
chr7	60843489	0.0798828483082229	0.747328128302497	-0.667445279994274	0.050797584078131	-13.1393114870913	0.0270851063599838	0.0967474316913964	1.96002006259872e-39	1.13392290035542e-34	1	CG
chr7	61035676	0.909747436807531	0.187271882610441	0.722475554197091	0.0679810145847821	10.6276077020895	0.0298026811287635	0.0284270336547515	2.21727141090666e-26	4.81543356794586e-22	1	CG
chr7	63299007	0.937363775058677	0.385046108624121	0.552317666434556	0.051292699531365	10.7679586272666	0.0230322914987902	0.0284270336547515	4.87694372122981e-27	1.11061691749711e-22	1	CG
chr7	64933022	0.521744170803514	0.912083782845574	-0.39033961204206	0.0291531620069785	-13.3892718720742	0.0270851063599838	0.0315129912338598	6.98622728061505e-41	4.39723656726477e-36	1	CG
chr7	71050305	0.974883299358231	0.417637116582159	0.557246182776072	0.046638085453393	11.9483074264047	0.0276888193994796	0.0284270336547515	6.62609651142421e-33	2.4781661940656e-28	1	CG
chr7	71087993	0.355734912934066	0.968616823694884	-0.612881910760818	0.0560928841221078	-10.9261971523276	0.0270851063599838	0.0299837123177367	8.63935487430198e-28	2.11250328922059e-23	1	CG
chr7	77869843	0.97227037146029	0.502592876740375	0.469677494719915	0.0387797889645385	12.1113989338468	0.0277906518698865	0.0284270336547515	9.19130426284462e-34	3.65377591460317e-29	1	CG
chr7	77960762	0.22362329132816	0.944395189555112	-0.720771898226952	0.0457524814093389	-15.7537225528456	0.0270851063599838	0.0323719334975401	6.47546549670114e-56	9.89172100815262e-51	1	CG
chr7	77960770	0.22362329132816	0.944395189555112	-0.720771898226952	0.0514584038931477	-14.0068840791024	0.0270851063599838	0.0320164851526985	1.41477336709904e-44	1.13143295988179e-39	1	CG
chr7	80616284	0.95303266427999	0.203463029447197	0.749569634832794	0.0536426280362037	13.9733950828603	0.0270851063599838	0.0303739454274792	2.26563480216433e-44	1.78047006312872e-39	1	CG
chr7	81917067	0.126790572070448	0.832539594389403	-0.705749022318955	0.0679838212898318	-10.3811319947752	0.0270851063599838	0.0389648982454795	3.02170761202533e-25	5.81886939217602e-21	1	CG
chr7	84473015	0.0628345619537306	0.737899367793047	-0.675064805839317	0.0549885166125635	-12.2764687506606	0.0304649287134095	0.0284270336547515	1.21172677970604e-34	5.13204605930783e-30	1	CG
chr7	87136393	0.233984126027627	0.923786433739543	-0.689802307711916	0.0528063565687994	-13.0628650134799	0.0270851063599838	0.0307989606253615	5.36692840049839e-39	3.02760790596024e-34	1	CG
chr8	5464567	0.0797563100173035	0.829034035017097	-0.749277724999794	0.0670451660050487	-11.1757158591176	0.0270851063599838	0.0249130349556713	5.36163151571479e-29	1.46962373894447e-24	1	CG
chr8	14369098	0.890332901501997	0.341897341094964	0.548435560407033	0.0539158125787263	10.1720726105393	0.0307245791009024	0.0284270336547515	2.64225532194136e-24	4.56447592439458e-20	1	CG
chr8	14369127	0.890332901501997	0.341897341094964	0.548435560407033	0.0539158125787263	10.1720726105393	0.0307245791009024	0.0284270336547515	2.64225532194136e-24	4.56447592439458e-20	1	CG
chr8	16969320	0.981000244837145	0.362126890000052	0.618873354837093	0.0412615705021569	14.9987833062424	0.0281369476407655	0.0284270336547515	7.47775156864574e-51	8.54308923992112e-46	1	CG
chr8	19431259	0.33016609640153	0.946635864039827	-0.616469767638297	0.0567019771545088	-10.8721035592544	0.0270851063599838	0.0314791599840191	1.56549158913721e-27	3.727395719571e-23	1	CG
chr8	21353696	0.349048419134888	0.970536452648484	-0.621488033513596	0.0455061285610295	-13.6572381164023	0.0270851063599838	0.0298424598612989	1.82785856962652e-42	1.26144184885536e-37	1	CG
chr8	21394798	0.0478519409228801	0.713057563885381	-0.665205622962501	0.0442975840669194	-15.0167472329324	0.0300377433083653	0.0284270336547515	5.70388307403207e-51	6.62789506912719e-46	1	CG
chr8	35717675	0.115949358895586	0.68254740847271	-0.566598049577124	0.0516907650236927	-10.9613012946785	0.0270851063599838	0.226130759288221	5.86498983350629e-28	1.46305830289555e-23	1	CG
chr8	36888409	0.733144475891158	0.165553612175278	0.56759086371588	0.0551263009364199	10.2961899143299	0.0270851063599838	0.035119919133834	7.3307548133312e-25	1.35597669949312e-20	1	CG
chr8	39687148	0.299767271078077	0.921822436627932	-0.622055165549855	0.0562530577765589	-11.0581573720081	0.0270851063599838	0.0328512157269549	2.00167371797718e-28	5.21331126567182e-24	1	CG
chr8	47468486	0.20692958800434	0.838220605783333	-0.631291017778993	0.0501840851522667	-12.5795063487469	0.0270851063599838	0.0269446356702643	2.73735054183994e-36	1.3291171339022e-31	1	CG
chr8	52635157	0.931746579283128	0.152799461542669	0.77894711774046	0.0638869121858919	12.1925929910958	0.0289251507541592	0.0284270336547515	3.40414566182891e-34	1.4024425086585e-29	1	CG
chr8	52635159	0.931746579283128	0.152799461542669	0.77894711774046	0.0638869121858919	12.1925929910958	0.0289251507541592	0.0284270336547515	3.40414566182891e-34	1.4024425086585e-29	1	CG
chr8	52635187	0.931746579283128	0.152799461542669	0.77894711774046	0.0641411732076528	12.1442605238708	0.0234897359291245	0.0284270336547515	6.15364215827617e-34	2.47517784677965e-29	1	CG
chr8	56161789	0.134553530809594	0.832362524524503	-0.697808993714909	0.0643688635048816	-10.8407847477684	0.0258569762858961	0.0279113302278852	2.20570819787442e-27	5.19712444256413e-23	1	CG
chr8	62316404	0.827291790581759	0.123694482037686	0.703597308544073	0.0700193694859491	10.0486096020226	0.0285506596712491	0.0284270336547515	9.31726981091054e-24	1.49730122792919e-19	1	CG
chr8	64090993	0.171385827599909	0.927272546922936	-0.755886719323028	0.0561071667952953	-13.4721954876255	0.0270851063599838	0.0244787749324418	2.27984652779845e-41	1.4759688423525e-36	1	CG
chr8	65165095	0.452900129424745	0.971274540053482	-0.518374410628737	0.0488100992988486	-10.6202285607922	0.0270851063599838	0.0293565215873871	2.39972829691316e-26	5.19509269066287e-22	1	CG
chr8	65848750	0.249411364744798	0.823175765992357	-0.573764401247559	0.043885037165992	-13.0742603470366	0.0270851063599838	0.0364479876864986	4.62036210921252e-39	2.61731288778808e-34	1	CG
chr8	69051800	0.0834113254714352	0.889726442986723	-0.806315117515288	0.0572443814126279	-14.0854892238807	0.0291132819704481	0.0284270336547515	4.66417537101484e-45	3.81994979475646e-40	1	CG
chr8	69223554	0.973700464432256	0.464028099890532	0.509672364541725	0.0355708594064956	14.3283680249978	0.0277357763393481	0.0284270336547515	1.45499652265331e-46	1.37369505550018e-41	1	CG
chr8	70081928	0.704793099303583	0.0795237624009037	0.62526933690268	0.0535020378837008	11.6868321588394	0.0270851063599838	0.0304307475783946	1.48835075282465e-31	4.95947836585192e-27	1	CG
chr8	75155585	0.889886673805775	0.218154106383161	0.671732567422614	0.0624141920202975	10.7624972090348	0.023764116525967	0.0284270336547515	5.17485370691281e-27	1.17648871182413e-22	1	CG
chr8	75281273	0.926046493335388	0.0654735303893754	0.860572962946013	0.0528145938401849	16.2942266592085	0.0286927185150961	0.0314900565247958	1.08466961887119e-59	2.16859990778892e-54	1	CG
chr8	75281318	0.926046493335388	0.0654735303893754	0.860572962946013	0.0536540743146548	16.0392845079979	0.0248429347659428	0.0314900565247958	6.79324824110021e-58	1.24806336991034e-52	1	CG
chr8	75483168	0.523486064715026	0.970269249472487	-0.446783184757461	0.0281783263555399	-15.8555614382549	0.0270851063599838	0.0236294918940138	1.28672513261213e-56	2.15969109043646e-51	1	CG
chr8	77056999	0.195613861351727	0.726963193647163	-0.531349332295436	0.0428285638905955	-12.4064242184901	0.0368986383549842	0.0284270336547515	2.41185682901743e-35	1.09665799057641e-30	1	CG
chr8	77158623	0.956753055366345	0.115423608850379	0.841329446515966	0.079982139396761	10.5189665200433	0.0270851063599838	0.0288705426136463	7.06441915299897e-26	1.44861775110123e-21	1	CG
chr8	77158624	0.956753055366345	0.115423608850379	0.841329446515966	0.0641191512404722	13.121344095162	0.0289554131034513	0.0284270336547515	2.48488259072381e-39	1.43147821199304e-34	1	CG
chr8	78492717	0.569140369580993	0.0440969601329448	0.525043409448048	0.0446130045355151	11.7688421776228	0.0270851063599838	0.0308527556887296	5.64945429566465e-32	1.96939469744561e-27	1	CG
chr8	79102436	0.078295610033883	0.826050335907486	-0.747754725873603	0.0577572006298364	-12.9465195286374	0.0292862630123387	0.0284270336547515	2.45850038869146e-38	1.3423377565021e-33	1	CG
chr8	79851013	0.436467543352352	0.968775575098151	-0.532308031745799	0.0418963607709999	-12.7053524924355	0.0270851063599838	0.0291773162504786	5.52200538544009e-37	2.79084307609753e-32	1	CG
chr8	86752531	0.158578327373951	0.863347288286908	-0.704768960912957	0.0660666373385048	-10.6675470298563	0.0270851063599838	0.0295849012535222	1.44387816646943e-26	3.16613720785205e-22	1	CG
chr9	952718	0.91806449292596	0.204369397434472	0.713695095491489	0.0630137329038278	11.3260247029126	0.0270851063599838	0.0312468070608007	9.75316035550148e-30	2.80333562233768e-25	1	CG
chr9	2335879	0.0688820388953163	0.953792377101952	-0.884910338206636	0.0774011447228078	-11.4327810186234	0.0291762954156165	0.0303711022519717	2.86774568876309e-30	8.66401097020235e-26	1	CG
chr9	2335880	0.0688820388953163	0.953792377101952	-0.884910338206636	0.0484744232559883	-18.2552009651258	0.0302573221489132	0.0284270336547515	1.881173571547e-74	7.52212980398092e-69	1	CG
chr9	3377086	0.322372198478177	0.972991473454504	-0.650619274976327	0.0367090182155553	-17.7236904336665	0.0270851063599838	0.0291483939978942	2.7524824623236e-70	9.35525093284701e-65	1	CG
chr9	5103907	0.890609852845768	0.0795237624067541	0.811086090439014	0.0539402315578325	15.0367558131337	0.0270851063599838	0.0304307475785804	4.21716554636506e-51	4.98555694506586e-46	1	CG
chr9	7787197	0.844278986518801	0.237485230023799	0.606793756495003	0.0583603206926122	10.397368439612	0.0270851063599838	0.0256332419116446	2.54874863377533e-25	4.94310527381268e-21	1	CG
chr9	10079846	0.0688820388925728	0.603459678982823	-0.53457764009025	0.0448700000824118	-11.913921085545	0.0291762954155208	0.0284270336547515	1.00154226134203e-32	3.68008989347847e-28	1	CG
chr9	12573259	0.676824188892738	0.13668245560447	0.540141733288269	0.0438951555416693	12.305269832693	0.0262828793891275	0.0284270336547515	8.48523796255286e-35	3.70932177532998e-30	1	CG
chr9	19774400	0.0554763535028095	0.671124983055136	-0.615648629552326	0.0335173437421843	-18.3680614516443	0.0283226987539337	0.0284270336547515	2.36716773460856e-75	1.00570341775708e-69	1	CG
chr9	26103702	0.958897937170322	0.508444830528964	0.450453106641358	0.0410817763836458	10.9647913574808	0.0280984450999526	0.0284270336547515	5.64305604258355e-28	1.41028320982314e-23	1	CG
chr9	28505764	0.0807796706468307	0.698443280736803	-0.617663610089972	0.0534915506481488	-11.5469378360851	0.0290108444212499	0.0284270336547515	7.64976672693249e-31	2.41302484495365e-26	1	CG
chr9	32541256	0.0847027162013766	0.876808299768654	-0.792105583567277	0.0726401624542511	-10.9045128315365	0.0315689135561061	0.0284270336547515	1.09679187316303e-27	2.64854100260838e-23	1	CG
chr9	32541338	0.0847027162013766	0.876808299768654	-0.792105583567277	0.0764508618831949	-10.360976502495	0.0270851063599838	0.0485066132607245	3.73132979662252e-25	7.10487262191302e-21	1	CG
chr9	33542444	0.95303266427999	0.205684632435899	0.747348031844092	0.0695324317851178	10.7481935070772	0.0287423771910414	0.0284270336547515	6.04336019762291e-27	1.37164754112113e-22	1	CG
chr9	36140587	0.339207123736613	0.923786433737523	-0.58457931000091	0.0573552749565376	-10.192250153868	0.0270851063599838	0.0246673582948639	2.14735464434989e-24	3.75245117922647e-20	1	CG
chr9	42518876	0.930683873205247	0.316157702561416	0.614526170643831	0.0611242518842435	10.053720932366	0.0301630860072871	0.0284270336547515	8.84626992147041e-24	1.43006264531405e-19	1	CG
chr9	43454858	0.0807796706339612	0.955544034197156	-0.874764363563195	0.0798525827635377	-10.9547410151226	0.0290108444212499	0.0304799834451973	6.30584842801813e-28	1.5672817369942e-23	1	CG
chr9	43454859	0.0807796706339612	0.955544034197156	-0.874764363563195	0.0530369541017037	-16.4934879534324	0.029399137066385	0.0284270336547515	4.08662089347289e-61	8.81890518466509e-56	1	CG
chr9	65371549	0.525248337080007	0.0504248161297801	0.474823520950227	0.0337827557685136	14.0552039094684	0.0270851063599838	0.0315690983565297	7.15754558130365e-45	5.82691285520721e-40	1	CG
chr9	70654367	0.952424990110598	0.0855995208765129	0.866825469234085	0.0541867599599943	15.996997603733	0.0281806144594152	0.0284270336547515	1.34087377095706e-57	2.36748939416723e-52	1	CG
chr9	70654371	0.952424990110598	0.0855995208765129	0.866825469234085	0.0710386187879019	12.2021723398387	0.0294071080671372	0.0284270336547515	3.02640630364609e-34	1.26211958087023e-29	1	CG
chr9	70654415	0.952424990110598	0.0855995208765129	0.866825469234085	0.0491115069576951	17.6501500957968	0.0270851063599838	0.0306437465243366	1.014861296336e-69	3.36522188977099e-64	1	CG
chr9	70654446	0.952424990110598	0.0855995208765129	0.866825469234085	0.0631489414660538	13.7266824923749	0.0270851063599838	0.0333455637297375	7.02785371808878e-43	4.97636648250125e-38	1	CG
chr9	70654447	0.952424990110598	0.0855995208765129	0.866825469234085	0.0631489414660538	13.7266824923749	0.0270851063599838	0.0333455637297375	7.02785371808878e-43	4.97636648250125e-38	1	CG
chr9	72973977	0.184394443578722	0.955614748958932	-0.771220305380209	0.0689509721415613	-11.1850533999265	0.0270851063599838	0.0295315770758903	4.82614833861668e-29	1.33089752956668e-24	1	CG
chr9	72973983	0.184394443578722	0.955614748958932	-0.771220305380209	0.0689509721415613	-11.1850533999265	0.0270851063599838	0.0295315770758903	4.82614833861668e-29	1.33089752956668e-24	1	CG
chr9	76168123	0.897995669404179	0.141709987389554	0.756285682014625	0.074505279170131	10.150766367678	0.0416949421585859	0.0284270336547515	3.2877140809836e-24	5.63652874484383e-20	1	CG
chr9	76168203	0.897995669404179	0.141709987389554	0.756285682014625	0.07329340089537	10.3186053966067	0.0388064116546984	0.0284270336547515	5.80603348457966e-25	1.09026442576081e-20	1	CG
chr9	80650049	0.122097492828247	0.871578301650934	-0.749480808822687	0.06172193893073	-12.1428591163318	0.0270851063599838	0.0268608435324335	6.25997437988779e-34	2.51052025325142e-29	1	CG
chr9	81152692	0.0807796706339612	0.715276090210794	-0.634496419576833	0.0607728506555037	-10.4404584075467	0.029399137066385	0.0284270336547515	1.62026387061593e-25	3.2157779149396e-21	1	CG
chr9	86215268	0.0597518929193568	0.976012121627995	-0.916260228708638	0.0923452296272967	-9.92211760592988	0.030168294222481	0.0294616781412642	3.33602106705487e-23	5.03378735341847e-19	1	CG
chr9	87268333	0.0506676725348248	0.520976295411872	-0.470308622877047	0.0361971826980665	-12.9929620987373	0.0281496783574357	0.0284270336547515	1.34133312285771e-38	7.38296088738475e-34	1	CG
chr9	89318314	0.109147374228513	0.844992527093585	-0.735845152865072	0.074307140819568	-9.90275153570833	0.029837373763933	0.0284270336547515	4.04976775769096e-23	6.05033745396045e-19	1	CG
chr9	89318394	0.109147374228513	0.844992527093585	-0.735845152865072	0.0722791960280754	-10.180594047826	0.0270851063599838	0.0266977560138872	2.42078996645583e-24	4.20325966568388e-20	1	CG
chrX	66090138	0.318059797944148	0.958205011666845	-0.640145213722698	0.0529820706016961	-12.0822989070232	0.0243551732005218	0.0284270336547515	1.31004981563187e-33	5.16249432223132e-29	1	CG
chrX	82146420	0.801925982720098	0.075058279639225	0.726867703080873	0.0520499395501105	13.9648135879407	0.0291943774175408	0.0284270336547515	2.55573272208142e-44	1.99690340224945e-39	1	CG
chrX	112712896	0.158452450071614	0.980130045355858	-0.821677595284244	0.0674750770939146	-12.1774976876366	0.0347033060849714	0.0289612629301089	4.09658477568545e-34	1.66750195445769e-29	1	CG
chrX	112712918	0.158452450071614	0.980130045355858	-0.821677595284244	0.0683765180886595	-12.0169557949533	0.0238740415649133	0.0296168966045163	2.89439442699297e-33	1.11474075606049e-28	1	CG
chrX	118998682	0.779042038751594	0.0451195833165849	0.733922455435009	0.0702959111121443	10.4404714843822	0.0272647972728982	0.0176700013162525	1.62004068044046e-25	3.2157779149396e-21	1	CG
chrX	118998717	0.779042038751594	0.0451195833165849	0.733922455435009	0.075983633750587	9.65895442489731	0.0243513017076978	0.0284270336547515	4.5043763760422e-22	5.9686784531843e-18	1	CG
chr1	44654614	0.969524744645714	0.127649946458056	0.841874798187658	0.0901200774557764	9.34170078361042	0.0277593281438021	0.0285715950735301	9.47988855904698e-21	1.064265442771e-16	1	CG
chr1	77641310	0.151645456620912	0.943767757115074	-0.792122300494162	0.0846962166491313	-9.35251103099051	0.0270851063599838	0.0298727657646365	8.55911310089875e-21	9.64078431507874e-17	1	CG
chr1	78161010	0.945050288383904	0.15347193125586	0.791578357128044	0.0837089272383304	9.45631945412842	0.0283833294047705	0.0284270336547515	3.18973315955735e-21	3.82750102001637e-17	1	CG
chr1	96342907	0.1006618224019	0.880338850508656	-0.779677028106756	0.0828527783410697	-9.41039086096977	0.0270851063599838	0.0286037069261711	4.94295341175361e-21	5.76834813826486e-17	1	CG
chr1	138083530	0.315352660382462	0.888611081882989	-0.573258421500527	0.0571343838954533	-10.0335101635032	0.0270851063599838	0.03329447821396	1.08586210696043e-23	1.73271029152536e-19	1	CG
chr1	195693651	0.826739468558513	0.113772102440964	0.712967366117549	0.0747676193281166	9.53577728600268	0.0270851063599838	0.0320544181111879	1.48766890454987e-21	1.86581197015735e-17	1	CG
chr1	240457898	0.251777967149225	0.755705810952375	-0.50392784380315	0.0491659167784957	-10.2495361995072	0.0270851063599838	0.0301236233176943	1.18912747420024e-24	2.14411432934752e-20	1	CG
chr1	245801862	0.874697803009855	0.223172775023587	0.651525027986268	0.0671901279902082	9.69673741477641	0.0249618575144008	0.0284270336547515	3.11293701581888e-22	4.20691003499687e-18	1	CG
chr1	246020059	0.143972234485966	0.871590357267344	-0.727618122781377	0.0766936369111011	-9.48733365748179	0.0270851063599838	0.0342266770097489	2.37019202096932e-21	2.91616521675706e-17	1	CG
chr10	11886067	0.945050288401394	0.153471931268126	0.791578357133268	0.0837089272251466	9.45631945568016	0.0283833294044589	0.0284270336547515	3.18973311223963e-21	3.82750102001637e-17	1	CG
chr10	60943004	0.28806075606325	0.77007611242844	-0.482015356365191	0.0461186119239694	-10.4516449272115	0.0270851063599838	0.0467871049560145	1.44005593427687e-25	2.87490250321733e-21	1	CG
chr10	64467655	0.936589994459474	0.489945021194407	0.446644973265067	0.0420831122131648	10.6134016657956	0.0232253748138257	0.0284270336547515	2.58175008324099e-26	5.55377131652557e-22	1	CG
chr10	79730056	0.973523019582679	0.289168586096004	0.684354433486674	0.0710067258222533	9.63788184234513	0.0287979083326074	0.0256389986109646	5.53175984983835e-22	7.26630862327513e-18	1	CG
chr11	5200832	0.0741130543872828	0.761990912901247	-0.687877858513965	0.0714721952957691	-9.62441206216432	0.0298492547312378	0.0322448508509669	6.30665453702749e-22	8.23643327183427e-18	1	CG
chr11	13137165	0.945050288395782	0.153471931280392	0.791578357115389	0.083708927229914	9.45631945492802	0.0283833294047705	0.0284270336547515	3.1897331351748e-21	3.82750102001637e-17	1	CG
chr11	13577202	0.945050288395782	0.153471931280392	0.791578357115389	0.083708927229914	9.45631945492802	0.0283833294047705	0.0284270336547515	3.1897331351748e-21	3.82750102001637e-17	1	CG
chr11	45054944	0.945050288383904	0.15347193125586	0.791578357128044	0.0837089272375282	9.45631945421904	0.0283833294047705	0.0284270336547515	3.18973315679402e-21	3.82750102001637e-17	1	CG
chr11	46152032	0.682462518432002	0.0886136848485712	0.593848833583431	0.0604078929718385	9.8306496778538	0.0270851063599838	0.0265983990334721	8.30810590411873e-23	1.19779143398886e-18	1	CG
chr12	28777784	0.151645456620912	0.943767757139166	-0.792122300518255	0.084696216630281	-9.35251103335649	0.0270851063599838	0.0298727657646365	8.55911290938534e-21	9.64078431507874e-17	1	CG
chr12	32001705	0.487521558518887	0.856355926055418	-0.368834367536531	0.0325031015173701	-11.3476668477136	0.0270851063599838	0.0251876072336617	7.61680748527165e-30	2.21267687814103e-25	1	CG
chr12	67240338	0.315352660382462	0.923786433739543	-0.608433773357081	0.0622443646009421	-9.77492142875649	0.0270851063599838	0.0246673582940701	1.442692261237e-22	2.02832759815847e-18	1	CG
chr13	6284222	0.428806232040324	0.929380797513532	-0.500574565473208	0.0486114652206427	-10.2974589060657	0.0270851063599838	0.031003370348638	7.23471438529536e-25	1.34003518717767e-20	1	CG
chr13	7052174	0.333586818052887	0.839470243991912	-0.505883425939025	0.0490464054085599	-10.3143833217742	0.0270851063599838	0.0269446356701566	6.06695326902948e-25	1.1345590664429e-20	1	CG
chr13	20401697	0.481925867210837	0.859824595014518	-0.377898727803681	0.0340333981662539	-11.103761251158	0.0270851063599838	0.0338401901357678	1.20273471789347e-28	3.20619950743798e-24	1	CG
chr14	19929457	0.0533284479896118	0.627718688330505	-0.574390240340893	0.057818894149049	-9.93430000338981	0.0295569542486532	0.289159911332786	2.9524226943626e-23	4.47982858974811e-19	1	CG
chr14	39389452	0.792495712395028	0.0768520558223536	0.715643656572675	0.075024753407853	9.53876719437197	0.0304733711877375	0.0284270336547515	1.44540256737594e-21	1.81615300142449e-17	1	CG
chr14	46668471	0.202435873662646	0.915615915881685	-0.713180042219039	0.0750954373157275	-9.49698234288963	0.0270851063599838	0.0315507429051574	2.16060665511658e-21	2.67768788493519e-17	1	CG
chr15	9236498	0.0834113254775253	0.897860943659771	-0.814449618182246	0.0873492024781488	-9.32406473185589	0.0291132819706371	0.0229850520690143	1.11966692203612e-20	1.24466725130888e-16	1	CG
chr16	57929764	0.945050288383904	0.15347193125586	0.791578357128044	0.083708927234923	9.45631945451334	0.0283833294047705	0.0284270336547515	3.1897331478198e-21	3.82750102001637e-17	1	CG
chr19	48583044	0.151645456620912	0.943767757115074	-0.792122300494162	0.0846962166470759	-9.35251103121747	0.0270851063599838	0.029872765767391	8.55911308252745e-21	9.64078431507874e-17	1	CG
chr2	64719327	0.151645456620912	0.943767757115074	-0.792122300494162	0.0846962166487037	-9.35251103103772	0.0270851063599838	0.029872765767391	8.55911309707691e-21	9.64078431507874e-17	1	CG
chr2	123122168	0.969384105185072	0.345450761632847	0.623933343552225	0.0639578282082349	9.75538665135428	0.0284824078606786	0.0284270336547515	1.74932788845537e-22	2.43925652802359e-18	1	CG
chr2	159483364	0.653177845783026	0.0874707467284685	0.565707099054557	0.0561836533158147	10.0688913174559	0.0270851063599838	0.0352435605558014	7.58280076505224e-24	1.23655110008268e-19	1	CG
chr2	178251090	0.0416796372229831	0.388039998806972	-0.346360361583989	0.0299244329991383	-11.5745003955117	0.0281530290489722	0.0284270336547515	5.54935886462955e-31	1.77102251832452e-26	1	CG
chr2	189172845	0.964913737522429	0.446576303909996	0.518337433612433	0.0511478809264673	10.1340940078753	0.0284192979885772	0.0284270336547515	3.89971734618982e-24	6.60250071211482e-20	1	CG
chr2	189172856	0.964913737522429	0.446576303909996	0.518337433612433	0.0511478809264673	10.1340940078753	0.0284192979885772	0.0284270336547515	3.89971734618982e-24	6.60250071211482e-20	1	CG
chr2	249297111	0.969384105185072	0.394991546358176	0.574392558826896	0.057568416708612	9.97756394333787	0.0284824078606786	0.0284270336547515	1.9110087676285e-23	2.98287734949595e-19	1	CG
chr21	28721921	0.726207060606233	0.984945647920078	-0.258738587313845	0.0191633567868396	-13.5017361619825	0.0270851063599838	0.0288239608624922	1.52733929035514e-41	1.00312730102508e-36	1	CG
chr23	15418291	0.881242600905462	0.0733541016141004	0.807888499291361	0.0865119868662511	9.33845734626775	0.0244934679925754	0.0346568857646354	9.77478628546346e-21	1.09556296247213e-16	1	CG
chr23	58645123	0.379837531320681	0.973178277137952	-0.593340745817272	0.0599042535405288	-9.90481828499609	0.0270851063599838	0.0250074572212187	3.96690528563468e-23	5.93306108675828e-19	1	CG
chr23	58645128	0.379837531320681	0.973178277137952	-0.593340745817272	0.0598274314160038	-9.91753668466124	0.0270851063599838	0.0310551837243343	3.49269484289883e-23	5.26435268545757e-19	1	CG
chr24	26674906	0.631522503762033	0.073924196200429	0.557598307561604	0.0558424502864769	9.9852048880569	0.0270851063599838	0.0321765199789678	1.76935164246837e-23	2.76812213955201e-19	1	CG
chr25	31056866	0.0776232151423478	0.756601451288713	-0.678978236146365	0.0707117861773901	-9.60205183394825	0.0322033569931225	0.0284270336547515	7.8368548324913e-22	1.01278423859062e-17	1	CG
chr25	31066247	0.815243994967035	0.0844672726560392	0.730776722310995	0.0771617705238618	9.47070961889096	0.035840281055927	0.0306437465243366	2.7794896734336e-21	3.39211639354225e-17	1	CG
chr25	39307082	0.151645456620912	0.943767757115074	-0.792122300494162	0.0846962166459585	-9.35251103134086	0.0270851063599838	0.029872765767391	8.55911307253991e-21	9.64078431507874e-17	1	CG
chr26	19655797	0.8661735651706	0.0856670369243502	0.78050652824625	0.0825921806273009	9.4501261780253	0.0270851063599838	0.0371128970409985	3.38422500117495e-21	4.04303814877846e-17	1	CG
chr3	13651352	0.410450949246385	0.87487336413663	-0.464422414890245	0.0446516079834233	-10.4010232971377	0.0270851063599838	0.0258617129815745	2.45284773413178e-25	4.77072392488476e-21	1	CG
chr3	30011753	0.442894225922399	0.969772610348605	-0.526878384426205	0.0521115275404813	-10.1105918266724	0.0270851063599838	0.0292813870896562	4.95838345183673e-24	8.27129237272151e-20	1	CG
chr3	76830370	0.273408763153576	0.960673650611724	-0.687264887458149	0.0710614086553581	-9.67142223131722	0.0270851063599838	0.0293846435179559	3.98796880799351e-22	5.31547956404772e-18	1	CG
chr3	76830371	0.273408763153576	0.960673650611724	-0.687264887458149	0.0719230441045936	-9.55555894517894	0.0270851063599838	0.0295714536171424	1.22918592773058e-21	1.5559805717282e-17	1	CG
chr3	76830400	0.273408763153576	0.960673650611724	-0.687264887458149	0.0710614086553581	-9.67142223131722	0.0270851063599838	0.0293846435179559	3.98796880799351e-22	5.31547956404772e-18	1	CG
chr3	104906574	0.550360535553809	0.0788764894658854	0.471484046087923	0.0453708044899205	10.3917938284005	0.0270851063599838	0.0228322757806462	2.70222378600827e-25	5.22584903022252e-21	1	CG
chr3	150086503	0.906903825883094	0.256983612775978	0.649920213107116	0.0663286833144353	9.79847903848969	0.0270851063599838	0.0739683952481019	1.1429360659188e-22	1.6253800196475e-18	1	CG
chr3	157533891	0.355734912912391	0.927272546849955	-0.571537633937564	0.0569824855455573	-10.030057981248	0.0270851063599838	0.0306787530033621	1.12450550680837e-23	1.78182550228085e-19	1	CG
chr3	165409120	0.837992193453879	0.143880527085156	0.694111666368723	0.0716949512829743	9.6814580935988	0.0270851063599838	0.0334157295710322	3.61522654218688e-22	4.84717203143181e-18	1	CG
chr3	192670309	0.198213249053553	0.855551072219647	-0.657337823166093	0.0674633479617797	-9.74362884478395	0.0270851063599838	0.0352933232534566	1.96412397495025e-22	2.72479411680607e-18	1	CG
chr4	57433002	0.404010622554598	0.890621145911572	-0.486610523356974	0.0472621543986457	-10.2959869169848	0.0270851063599838	0.0224464066391854	7.34623491509785e-25	1.35699381856657e-20	1	CG
chr4	64218349	0.0741130543818166	0.842300901657642	-0.768187847275826	0.081582412615382	-9.41609622281491	0.0298492547312378	0.0268031232599708	4.68171228473966e-21	5.48230726408438e-17	1	CG
chr4	70033439	0.842795391116159	0.0795237624009037	0.763271628715255	0.0810979342605308	9.41172713799603	0.0240956787546612	0.0312692020332502	4.88050294078063e-21	5.70036244531667e-17	1	CG
chr4	70033440	0.842795391116159	0.0795237624009037	0.763271628715255	0.0808980743911184	9.43497894678013	0.0256114789776711	0.0304307475783946	3.91072776578692e-21	4.65159854693856e-17	1	CG
chr4	98321104	0.208705727693375	0.920581805335291	-0.711876077641916	0.0741660140748009	-9.59841359310406	0.0270851063599838	0.0363213967580816	8.11842936347735e-22	1.04718226207962e-17	1	CG
chr4	102438297	0.411640387895293	0.97136494975571	-0.559724561860418	0.0557901460914902	-10.0326778306428	0.246925002386372	0.0301816233109836	1.09505709208674e-23	1.74533421603257e-19	1	CG
chr5	4725106	0.564460576607495	0.973060171472617	-0.408599594865122	0.037411468534844	-10.9217737465869	0.0270851063599838	0.029271842838838	9.07068277965135e-28	2.21399000338554e-23	1	CG
chr5	16166969	0.956652182210599	0.21434353606217	0.74230864614843	0.0779967993886101	9.51716803724165	0.0280773072326148	0.0284270336547515	1.77962643404465e-21	2.21766003065862e-17	1	CG
chr5	16166991	0.956652182210599	0.21434353606217	0.74230864614843	0.0779967993886101	9.51716803724165	0.0280773072326148	0.0284270336547515	1.77962643404465e-21	2.21766003065862e-17	1	CG
chr5	59674444	0.131020571697347	0.836352374746727	-0.70533180304938	0.0736510259765029	-9.57667315149696	0.0270851063599838	0.0271316157390737	1.00221220720152e-21	1.27818393661917e-17	1	CG
chr5	73071567	0.928853229087365	0.160514592900502	0.768338636186863	0.0814755956957555	9.43029172877701	0.0235402207875101	0.0247405608247654	4.08949965920079e-21	4.83883729627592e-17	1	CG
chr5	104147641	0.293219970993841	0.873911661568843	-0.580691690575001	0.0582351797712877	-9.9714930537796	0.0270851063599838	0.0332513228479746	2.03151636381436e-23	3.15287745085948e-19	1	CG
chr6	11113485	0.122097492839557	0.810841837008473	-0.688744344168916	0.072115079330877	-9.55062866961337	0.0270851063599838	0.0760019154409397	1.2891161697396e-21	1.62881086013121e-17	1	CG
chr6	12671636	0.889604810149154	0.258171040205311	0.631433769943842	0.0646302082412562	9.76994794116679	0.0293648399247045	0.0284270336547515	1.51529913334188e-22	2.12381905174913e-18	1	CG
chr6	48890794	0.945050288383904	0.15347193125586	0.791578357128044	0.083708927234518	9.45631945455909	0.0283833294047705	0.0284270336547515	3.18973314642484e-21	3.82750102001637e-17	1	CG
chr6	56921328	0.341168505311649	0.8805164336167	-0.539347928305051	0.0537528180229904	-10.0338540032333	0.0270851063599838	0.0295189254918819	1.0820859811322e-23	1.7287137338279e-19	1	CG
chr6	86579437	0.0834113254714352	0.779140093713103	-0.695728768241668	0.0719196863622836	-9.67369024298922	0.0291132819704481	0.0309086685541425	3.9005393754473e-22	5.20916075698213e-18	1	CG
chr6	86579442	0.0834113254714352	0.779140093713103	-0.695728768241668	0.0725233774479683	-9.59316557948251	0.0291132819704481	0.0224231922643078	8.54230748535203e-22	1.09769175997725e-17	1	CG
chr6	94386358	0.115664198775092	0.8543189156911	-0.738654716916008	0.0777755349528117	-9.49726308361836	0.0300516166364038	0.0284270336547515	2.15479129758339e-21	2.67291735305381e-17	1	CG
chr7	1406718	0.131020571711977	0.742117503482181	-0.611096931770204	0.0620427251349055	-9.8496146073764	0.0270851063599838	0.0261067689322445	6.88073055800421e-23	9.97292573589775e-19	1	CG
chr8	55094557	0.927952571471575	0.362126889994666	0.565825681476909	0.0566489264731474	9.98828604007386	0.0291299194602912	0.0284270336547515	1.71521745494535e-23	2.68962022541558e-19	1	CG
chr8	57405894	0.0743906708034242	0.78817247806119	-0.713781807257766	0.0741197336771318	-9.63011834833385	0.0270851063599838	0.0388066627765496	5.96607257099061e-22	7.81415551243793e-18	1	CG
chr8	88370237	0.945050288428805	0.15347193125586	0.791578357172944	0.0837089272125919	9.4563194575724	0.0283833294047705	0.0284270336547515	3.18973305453908e-21	3.82750102001637e-17	1	CG
chr9	11206916	0.0821512005492104	0.71626004004237	-0.634108839493159	0.0653420424015656	-9.70445391951762	0.0270851063599838	0.0272494326520955	2.88617637224063e-22	3.9356691308914e-18	1	CG
chr9	91477652	0.352912113172111	0.95561474891047	-0.602702635738359	0.0610390759027156	-9.87404587675852	0.0270851063599838	0.0295315770738349	5.39438690567129e-23	7.95430140280062e-19	1	CG
chr9	91477724	0.352912113172111	0.95561474891047	-0.602702635738359	0.0610390759027156	-9.87404587675852	0.0270851063599838	0.0295315770738349	5.39438690567129e-23	7.95430140280062e-19	1	CG
chrX	3507384	0.268843398021035	0.951800582447662	-0.682957184426627	0.0710285888172063	-9.61524360541968	0.0270851063599838	0.0302552769024982	6.89459547576488e-22	8.96123728684246e-18	1	CG
chr15	24554376	0.134151421905703	0.632896609909116	-0.498745188003412	0.0492119522049816	-10.1346353000994	0.0322621618111297	0.0284270336547515	3.8781801249163e-24	6.58243125268198e-20	1	CG
chr15	42873887	0.471672657894449	0.921415992170562	-0.449743334276113	0.0428769485560554	-10.4891637446667	0.0270851063599838	0.0322113855111112	9.68820446813829e-26	1.96589068565628e-21	1	CG
chr18	39986979	0.965504441445248	0.549680550273882	0.415823891171366	0.038858065357264	10.7010960877298	0.0292041826986859	0.0284270336547515	1.00581329327689e-26	2.24538568866197e-22	1	CG
chr22	26114283	0.442894225932201	0.968775575097315	-0.525881349165115	0.0522880082530784	-10.0573987561317	0.0270851063599838	0.0291773162518397	8.52202906574227e-24	1.38423053392324e-19	1	CG
chr26	30567693	0.307034936692458	0.944139131776218	-0.63710419508376	0.0662498703798056	-9.6166859109503	0.0270851063599838	0.0262355343840202	6.79863442363955e-22	8.84496808525783e-18	1	CG
chr5	25355454	0.1817907970177	0.952325131834089	-0.770534334816389	0.082697496898782	-9.3175049271381	0.0384253122857137	0.026844382018175	1.19108209771095e-20	1.31866415825293e-16	1	CG
chr5	30958077	0.662697221897602	0.0764607072707372	0.586236514626865	0.0596578565357413	9.8266439437972	0.0270851063599838	0.0306887306551617	8.64518158782543e-23	1.24375025584938e-18	1	CG
chr5	75452329	0.216592930942797	0.91971374486098	-0.703120813918183	0.0741610981663298	-9.48099247857969	0.0270851063599838	0.0323454003138901	2.5187588333546e-21	3.08777688786564e-17	1	CG
chr6	29751855	0.117385857381521	0.787481049628791	-0.67009519224727	0.0703369943932929	-9.52692389015656	0.0270851063599838	0.0234229373132722	1.62012723333493e-21	2.02633128644237e-17	1	CG
chr7	7115473	0.181378047727915	0.911845581239232	-0.730467533511317	0.07753829979771	-9.42073188884767	0.0270851063599838	0.0285538341570257	4.47954563577715e-21	5.25462104853731e-17	1	CG
chr7	30462292	0.921041291435509	0.247042862346228	0.673998429089282	0.0705139134540803	9.55837502237342	0.029326691877333	0.0284270336547515	1.19620064989371e-21	1.51563694767401e-17	1	CG
chr8	3161369	0.360647443341255	0.926066913825456	-0.565419470484202	0.0572706909121674	-9.87275448363896	0.0270851063599838	0.0246109504050765	5.46430877769337e-23	8.03996453522134e-19	1	CG
chr8	27253894	0.976686883440545	0.0682381185551044	0.90844876488544	0.099664358173095	9.11508167551398	0.0280283319843803	0.0313428877611406	7.86112384020896e-20	8.02966550847802e-16	1	CG
chr9	8323302	0.926803864607333	0.392971283420823	0.53383258118651	0.0533914963655952	9.99845701141474	0.0235873947447986	0.0284270336547515	1.54790009092947e-23	2.43286320459183e-19	1	CG
chr9	66563132	0.394171065068808	0.866158953769167	-0.471987888700359	0.0458460120969204	-10.2950696715465	0.0270851063599838	0.033578133050021	7.41658669156259e-25	1.36627646512108e-20	1	CG
chr10	30263260	0.970363266792233	0.559708852543739	0.410654414248494	0.0384682456890188	10.6751531527657	0.0270851063599838	0.0253089036565323	1.33037958602094e-26	2.9314418250411e-22	1	CG
chr10	38161330	0.582226257478069	0.983717855267856	-0.401491597789787	0.0374115074533934	-10.7317674458844	0.0270851063599838	0.0292606390129479	7.2201790511719e-27	1.62518161533172e-22	1	CG
chr13	6522024	0.350472249424342	0.959334940411791	-0.608862690987449	0.0631437587216108	-9.64248412375658	0.0270851063599838	0.0297739554102683	5.28922388867941e-22	6.95444190844448e-18	1	CG
chr17	1715638	0.871080969712924	0.264643103715207	0.606437865997717	0.062728732933251	9.66762498842469	0.0270851063599838	0.0513100906538941	4.13871055587416e-22	5.50560475894933e-18	1	CG
chr18	8085479	0.972191637985908	0.565196815651747	0.406994822334161	0.0380411162768644	10.6988138668708	0.0276743375099291	0.0284270336547515	1.03089343750389e-26	2.29384166267923e-22	1	CG
chr19	1210382	0.537919071562387	0.0629721139668453	0.474946957595542	0.0463696790686584	10.2426190375892	0.0270851063599838	0.0300749825755874	1.27731014322592e-24	2.30006590931903e-20	1	CG
chr19	22676844	0.92519347830023	0.521740164328312	0.403453313971918	0.0375901273515605	10.7329594869055	0.0291916283083998	0.0284270336547515	7.12761812277896e-27	1.60700779369477e-22	1	CG
chr2	75100866	0.903048113511323	0.183491515145451	0.719556598365872	0.0765635002173356	9.39816748611695	0.041178946097493	0.0284270336547515	5.5521594889428e-21	6.40777884468513e-17	1	CG
chr2	75100880	0.903048113511323	0.183491515145451	0.719556598365872	0.0765635002173356	9.39816748611695	0.041178946097493	0.0284270336547515	5.5521594889428e-21	6.40777884468513e-17	1	CG
chr2	168727851	0.218702485899115	0.839948231277986	-0.621245745378872	0.0645979290940412	-9.61711550341601	0.0414800061848117	0.0284270336547515	6.77030861041644e-22	8.81655332579064e-18	1	CG
chr2	227713803	0.052504225005067	0.50766527522248	-0.455161050217413	0.0439102680472124	-10.3657087615139	0.0282127418967946	0.0284270336547515	3.55115946710994e-25	6.77129160288432e-21	1	CG
chr24	18100895	0.0498746679890853	0.906044913236719	-0.856170245247634	0.0935297271721568	-9.15399062024112	0.0310751211038375	0.0251089070124982	5.48683362936627e-20	5.68130280925431e-16	1	CG
chr26	2140733	0.15247608098102	0.698679688916479	-0.546203607935459	0.055242190186372	-9.88743578219324	0.0270851063599838	0.0235735394797382	4.71961888371005e-23	7.00490626473042e-19	1	CG
chr26	37084706	0.15706742746311	0.855266206554922	-0.698198779091812	0.0740268794596425	-9.43169270659925	0.0270851063599838	0.0406236660435498	4.03523538240441e-21	4.77878901434691e-17	1	CG
chr26	37084854	0.15706742746311	0.855266206554922	-0.698198779091812	0.0740268794596425	-9.43169270659925	0.0270851063599838	0.0406236660435498	4.03523538240441e-21	4.77878901434691e-17	1	CG
chr3	104906587	0.550360535553809	0.0788764894658854	0.471484046087923	0.045916533173216	10.2682849401825	0.0270851063599838	0.0528015299979804	9.79301024864721e-25	1.77994049169919e-20	1	CG
chr3	143463822	0.204160363702608	0.917019905214438	-0.71285954151183	0.0757216279792064	-9.41421309256036	0.0351717963125998	0.0284270336547515	4.76639193850888e-21	5.57186914334357e-17	1	CG
chr5	104147562	0.293219970993841	0.873911661568843	-0.580691690575001	0.0593799945859352	-9.77924795420148	0.0270851063599838	0.0343291690401338	1.3823382918129e-22	1.94750193063967e-18	1	CG
chr6	46185693	0.649021399387326	0.985189322651925	-0.336167923264599	0.0291704485881935	-11.5242630653496	0.0270851063599838	0.029292356123577	9.95603991869494e-31	3.11163210687881e-26	1	CG
chr6	73316365	0.131020571697347	0.811645901111027	-0.68062532941368	0.0718300133085765	-9.47550053331834	0.0270851063599838	0.0262539513607448	2.65484814164016e-21	3.25167833379907e-17	1	CG
chr6	102497479	0.0984361713266005	0.829611530397902	-0.731175359071301	0.0779913634876722	-9.37508111634534	0.0298187465243208	0.225028604030566	6.91225985290216e-21	7.89040265953411e-17	1	CG
chr6	106845085	0.86019268007855	0.350389910218298	0.509802769860252	0.0507848142982369	10.0384884124298	0.0241429936383714	0.0284270336547515	1.0324409902131e-23	1.65523727628638e-19	1	CG
chr1	30503955	0.946130200111935	0.447580574152461	0.498549625959475	0.0495922934479566	10.0529657190117	0.030510750390268	0.0284270336547515	8.91434711525925e-24	1.43935632741861e-19	1	CG
chr1	44835778	0.0628378992175832	0.480145014867133	-0.41730711564955	0.0393943679695234	-10.5930653836708	0.0284401280365513	0.0284270336547515	3.2090761236625e-26	6.82763086290718e-22	1	CG
chr1	46686107	0.88148874703046	0.127649946458056	0.753838800572404	0.0812749732024098	9.27516516917231	0.0224955002447559	0.0284270336547515	1.77344057198316e-20	1.92116110612907e-16	1	CG
chr1	215550548	0.823050049284181	0.0714075247997218	0.751642524484459	0.0810828652370721	9.2700538182363	0.0282863204451658	0.0311854445717435	1.8605202329702e-20	2.01228732355727e-16	1	CG
chr15	37823811	0.20608751815245	0.87718742686725	-0.6710999087148	0.0709352966597715	-9.46073309502899	0.0270851063599838	0.0623261095658939	3.05791706745932e-21	3.70530291192862e-17	1	CG
chr15	57252574	0.131020571697347	0.746406016848833	-0.615385445151486	0.064143211903759	-9.59392937907155	0.0270851063599838	0.0300876374053314	8.47928091145706e-22	1.09062364171042e-17	1	CG
chr16	62128112	0.903531675710961	0.299992602223161	0.6035390734878	0.0627262295565452	9.62179741640191	0.0240370399234406	0.0284270336547515	6.46907087069582e-22	8.44043951036252e-18	1	CG
chr18	52279042	0.928650688519342	0.183521742886209	0.745128945633133	0.080102439540543	9.30220040621852	0.028947991672273	0.0284270336547515	1.37568673086328e-20	1.51440997827879e-16	1	CG
chr18	52279044	0.928650688519342	0.183521742886209	0.745128945633133	0.0803388726121375	9.27482452026044	0.023500667352741	0.0284270336547515	1.77911655244768e-20	1.92577539076973e-16	1	CG
chr19	26794065	0.513990109855018	0.949482473685084	-0.435492363830065	0.0417013063495736	-10.4431348068432	0.0270851063599838	0.0299256772791875	1.57521344789592e-25	3.13552002592292e-21	1	CG
chr20	4012221	0.853372672421481	0.113541112122495	0.739831560298986	0.0796634619361711	9.28696220723828	0.0270851063599838	0.0278802337968328	1.58754574888253e-20	1.73081506898607e-16	1	CG
chr21	25539904	0.656923115446979	0.075075555376021	0.581847560070958	0.0599683052401076	9.70258468604864	0.0270851063599838	0.0310150288015628	2.9395586739869e-22	3.99643731117679e-18	1	CG
chr22	5321838	0.656923115446248	0.0704104768269694	0.586512638619279	0.0605933051604728	9.67949573085646	0.0270851063599838	0.0322924286414422	3.68529187782241e-22	4.93624514389469e-18	1	CG
chr23	45137193	0.178451509379764	0.865579434830433	-0.68712792545067	0.0728653768142216	-9.43010186034691	0.0270851063599838	0.0335959993695073	4.09690918187192e-21	4.84338919125219e-17	1	CG
chr3	34709922	0.176874095936373	0.895986894365377	-0.719112798429004	0.0769478776054187	-9.34545332252756	0.0270851063599838	0.0720138240341142	9.14966733090811e-21	1.0288922001015e-16	1	CG
chr4	22323307	0.0821512005554856	0.569932740323209	-0.487781539767723	0.0481919024623736	-10.1216493818347	0.0270851063599838	0.027179772778862	4.42888355805682e-24	7.44280451350817e-20	1	CG
chr6	95552537	0.504422653725063	0.0646158377710363	0.439806815954027	0.0423174729368769	10.3930311861974	0.0270851063599838	0.0311591178860517	2.66738601281861e-25	5.16582427922559e-21	1	CG
chr8	75535913	0.970512085224039	0.417107066205387	0.553405019018652	0.0563010685753211	9.8293874880597	0.0278556327878876	0.0284270336547515	8.41288849156779e-23	1.21161323884707e-18	1	CG
chr1	269574456	0.44762947140515	0.930405883161367	-0.482776411756217	0.0477953351985396	-10.1009106798977	0.0270851063599838	0.0305701399738084	5.47315434266895e-24	9.10765373193629e-20	0.999999999999999	CG
chr10	22759712	0.240165145746943	0.956606795849533	-0.71644165010259	0.0769887292396937	-9.30579913680675	0.0238431494815904	0.0284270336547515	1.32988453778736e-20	1.46636380365576e-16	0.999999999999999	CG
chr10	29086503	0.825690936204747	0.178459412995232	0.647231523209515	0.0682170998898503	9.48781939212595	0.0308498088057195	0.0284270336547515	2.35917601267411e-21	2.9052408506838e-17	0.999999999999999	CG
chr10	40300150	0.771738598831033	0.104630652044826	0.667107946786207	0.0708557486021557	9.41501515327878	0.0270851063599838	0.0317087871740913	4.73014164629843e-21	5.53425147875456e-17	0.999999999999999	CG
chr13	6553910	0.102951556762846	0.772968718333027	-0.670017161570182	0.0711507230452026	-9.41687073432149	0.0312552032575045	0.0284270336547515	4.64731786006001e-21	5.44672263608058e-17	0.999999999999999	CG
chr2	163241416	0.370747490766824	0.845940595061201	-0.475193104294377	0.0468406204942094	-10.1448934553103	0.0270851063599838	0.024797784046144	3.4915921531661e-24	5.97100248470805e-20	0.999999999999999	CG
chr20	32308641	0.953535558946047	0.446784094256045	0.506751464690002	0.0507820474817915	9.9789490542244	0.0239819250116886	0.0284270336547515	1.88452180894782e-23	2.94491515437999e-19	0.999999999999999	CG
chr3	67424329	0.139592697959981	0.734545084375722	-0.594952386415741	0.0616816393982702	-9.64553459051586	0.0314771046480024	0.25606385340049	5.13429708971727e-22	6.75727424522207e-18	0.999999999999999	CG
chr4	60604172	0.0778553305593725	0.747594343624227	-0.669739013064855	0.0709909859196574	-9.43414159401615	0.0322418781663021	0.0284270336547515	3.9420874958774e-21	4.68070902780692e-17	0.999999999999999	CG
chr4	65796673	0.205435052602039	0.78226178022647	-0.576826727624431	0.0595188806520508	-9.69149152848786	0.0270851063599838	0.0438627275784177	3.27707440422625e-22	4.41414914658071e-18	0.999999999999999	CG
chr9	80650064	0.122097492828247	0.871578301650934	-0.749480808822687	0.0811142188893857	-9.23982033094275	0.0270851063599838	0.0308460472655948	2.46911488033677e-20	2.6390344359363e-16	0.999999999999999	CG
chrX	64357783	0.617332068474214	0.959215870905578	-0.341883802431363	0.0301386008245796	-11.3437184566491	0.0243981893057743	0.0284270336547515	7.96850859475549e-30	2.3049953798157e-25	0.999999999999999	CG
chr15	61123950	0.11259131467857	0.956947079849365	-0.844355765170795	0.0931745402392828	-9.06208673530767	0.0311508462548229	0.0294817832336966	1.27978371139253e-19	1.27466129505026e-15	0.999999999999999	CG
chr15	72653042	0.956365315745301	0.251398309269297	0.704967006476004	0.0757083905884053	9.31160999457264	0.0291765480248698	0.0284270336547515	1.25909091946013e-20	1.38943186836413e-16	0.999999999999999	CG
chr2	146255382	0.906699484497328	0.269366924717454	0.637332559779873	0.0672770209394125	9.47325774656155	0.0299148106550924	0.0284270336547515	2.71249313172843e-21	3.31332742011151e-17	0.999999999999999	CG
chr22	11425810	0.387677458825998	0.961429883058195	-0.573752424232197	0.0592234388492629	-9.68792821525489	0.0270851063599838	0.0293561196884518	3.39342196574402e-22	4.56328488855662e-18	0.999999999999999	CG
chr3	141253340	0.670691715322365	0.0387912358499149	0.63190047947245	0.0665751575031401	9.49153562937716	0.0241259196323241	0.0284270336547515	2.27655460001374e-21	2.8136900663287e-17	0.999999999999999	CG
chr3	171786068	0.326189038837484	0.92498934506356	-0.598800306226076	0.0623415442589937	-9.60515677536638	0.0272740725601291	0.0284270336547515	7.60421200057402e-22	9.84590835096991e-18	0.999999999999999	CG
chr3	201963675	0.311042203670658	0.851870215004344	-0.540828011333686	0.0552158138824257	-9.79480285277153	0.0270851063599838	0.0365560903495923	1.18528414189459e-22	1.68033060873501e-18	0.999999999999999	CG
chr4	64618572	0.831732421090695	0.0945736185777495	0.737158802512946	0.0796753675438376	9.25202889220886	0.0335844857193157	0.0284270336547515	2.20271149877484e-20	2.36358854108453e-16	0.999999999999999	CG
chr6	94801131	0.762760689814742	0.120168190167623	0.642592499647119	0.0678902706889171	9.46516331613361	0.0270851063599838	0.0329970780829001	2.93102674194789e-21	3.56542873533524e-17	0.999999999999999	CG
chr1	144434532	0.807064510488132	0.11781018122702	0.689254329261113	0.0738688086594427	9.33078983903452	0.0502225980743264	0.0284270336547515	1.05084856360298e-20	1.17489060706482e-16	0.999999999999999	CG
chr12	38637945	0.656923115416099	0.0771704840899816	0.579752631326117	0.0601638166970249	9.63623425431361	0.0270851063599838	0.0307235682643827	5.6212348797105e-22	7.37671234945902e-18	0.999999999999999	CG
chr16	6089244	0.889396293928322	0.306719263659982	0.58267703026834	0.0605078103349934	9.62978212304208	0.0277496635389522	0.0284270336547515	5.98562572339864e-22	7.83222006381074e-18	0.999999999999999	CG
chr16	23539755	0.941260613239268	0.211134300250464	0.730126312988804	0.0790880294526937	9.23181824153966	0.031072448792216	0.0284270336547515	2.66076264990321e-20	2.83495606612864e-16	0.999999999999999	CG
chr16	23697859	0.956753055385042	0.300551084785435	0.656201970599607	0.069744383258752	9.40867120675646	0.0270851063599838	0.0636263376897978	5.02448515888584e-21	5.85344555888055e-17	0.999999999999999	CG
chr16	40020122	0.807587346254201	0.105686811513955	0.701900534740246	0.0755219519185741	9.2939935596079	0.0236833000259207	0.0284270336547515	1.48605418785815e-20	1.62931041078308e-16	0.999999999999999	CG
chr19	4695022	0.181550619717074	0.843080021321775	-0.661529401604701	0.0704904390039232	-9.3846684877063	0.0340411849572007	0.0326957140233788	6.31146723829625e-21	7.22278626179962e-17	0.999999999999999	CG
chr2	84203535	0.87959486634097	0.159462766355028	0.720132099985941	0.0777748658901923	9.25918793614728	0.0389824696103673	0.0284270336547515	2.05992875647311e-20	2.2173779349365e-16	0.999999999999999	CG
chr2	84203537	0.87959486634097	0.159462766355028	0.720132099985941	0.0777748658901923	9.25918793614728	0.0389824696103673	0.0284270336547515	2.05992875647311e-20	2.2173779349365e-16	0.999999999999999	CG
chr2	84203545	0.87959486634097	0.159462766355028	0.720132099985941	0.0777748658901923	9.25918793614728	0.0389824696103673	0.0284270336547515	2.05992875647311e-20	2.2173779349365e-16	0.999999999999999	CG
chr2	173788208	0.634757466674047	0.100249827739685	0.534507638934362	0.0545148030776301	9.80481646743203	0.0270851063599838	0.0341777122378423	1.0734196025563e-22	1.52811846019978e-18	0.999999999999999	CG
chr23	26007154	0.118060249818755	0.728513887470088	-0.610453637651334	0.0640030311464209	-9.53788635814432	0.032646598712941	0.0284270336547515	1.45772937163899e-21	1.82995040430774e-17	0.999999999999999	CG
chr4	109540107	0.178451509386528	0.920147644003296	-0.741696134616767	0.0804437636422923	-9.22005760340669	0.0270851063599838	0.0245231901433933	2.96940654213323e-20	3.15145712519041e-16	0.999999999999999	CG
chr5	23859440	0.167855147690518	0.720278850471654	-0.552423702781136	0.0566998588967512	-9.74294669387245	0.0346095208191975	0.0284270336547515	1.97735745344997e-22	2.74035640317257e-18	0.999999999999999	CG
chr17	25870294	0.840853554915187	0.153471931280392	0.687381623634794	0.0737589286821326	9.31930053644212	0.0240945494912044	0.0284270336547515	1.17109770285649e-20	1.29792218457779e-16	0.999999999999999	CG
chr2	88524224	0.465247986385065	0.916234946218468	-0.450986959833403	0.0440726763204668	-10.2328017603045	0.0270851063599838	0.0290168493938885	1.41369141600934e-24	2.52890142079128e-20	0.999999999999999	CG
chr7	12024103	0.200215956951163	0.946870293267563	-0.7466543363164	0.0812320878104942	-9.19161819474916	0.0270851063599838	0.0300014183951928	3.86975439360194e-20	4.0657436971694e-16	0.999999999999999	CG
chr9	76168243	0.897995669404179	0.141709987389554	0.756285682014625	0.0825583976796912	9.1606148286556	0.0270851063599838	0.0328895108500505	5.16024666125563e-20	5.35129190311226e-16	0.999999999999999	CG
chrX	92895015	0.347694804454388	0.955614748984288	-0.6079199445299	0.0638253369916136	-9.52474320049071	0.0270851063599838	0.0295315770738349	1.65450473064498e-21	2.06742607604276e-17	0.999999999999999	CG
chrX	132099832	0.282882458526538	0.788845368297986	-0.505962909771448	0.0510734196721676	-9.90657984170915	0.0745994400655644	0.0284270336547515	3.89760567476567e-23	5.84871653140294e-19	0.999999999999999	CG
chr10	39366254	0.228768693430793	0.902729047818726	-0.673960354387933	0.0722636487654294	-9.32640914072349	0.0270851063599838	0.0323451603715007	1.09518483957181e-20	1.22144689388394e-16	0.999999999999999	CG
chr14	6416284	0.161837779347973	0.831848705464574	-0.670010926116601	0.0718038115132181	-9.33113315291432	0.0270851063599838	0.0354551382440965	1.04744990929523e-20	1.17205463671486e-16	0.999999999999999	CG
chr2	31472758	0.417389513556487	0.910620915089694	-0.493231401533207	0.0495088635083317	-9.96248684743495	0.0270851063599838	0.0209088579763649	2.22428057088278e-23	3.43245246578431e-19	0.999999999999999	CG
chr2	169326722	0.0494199111162993	0.853701266260899	-0.8042813551446	0.0886682806474777	-9.07067723961195	0.0290210253274435	0.0242046737529099	1.18279531476056e-19	1.18239220768086e-15	0.999999999999999	CG
chr3	146952907	0.299118461001535	0.913177628490006	-0.614059167488471	0.06476132539798	-9.48188079405219	0.0564161402191515	0.0284270336547515	2.49740460345899e-21	3.0643616549373e-17	0.999999999999999	CG
chr4	64618519	0.831732421090695	0.0945736185777495	0.737158802512946	0.0802958055517317	9.18053935006631	0.0240981533686753	0.0284270336547515	4.28937572380977e-20	4.48927086892479e-16	0.999999999999999	CG
chr5	58965827	0.907530892970736	0.212809152432859	0.694721740537876	0.0748599388535406	9.28028730957237	0.0298310001610212	0.0284270336547515	1.6902217272639e-20	1.83539786845712e-16	0.999999999999999	CG
chr6	62283378	0.162717539933161	0.727101387298545	-0.564383847365385	0.0584746588674207	-9.65176810428274	0.0326417112818802	0.0284270336547515	4.83153916289113e-22	6.39596284628036e-18	0.999999999999999	CG
chr8	53268038	0.662611986678519	0.102089203084883	0.560522783593635	0.0580176324057257	9.66124883679876	0.0270851063599838	0.0313602796790428	4.40461353875109e-22	5.84788366633424e-18	0.999999999999999	CG
chr1	209609408	0.11921174191715	0.708834357412826	-0.589622615495677	0.0617277835873635	-9.55198099185243	0.0270851063599838	0.0357262315071107	1.27239603305745e-21	1.60918032502028e-17	0.999999999999999	CG
chr10	39366236	0.228768693430793	0.902729047818726	-0.673960354387933	0.0723602349177604	-9.31396028708183	0.0270851063599838	0.0306693947248553	1.23152758325581e-20	1.36011917156219e-16	0.999999999999999	CG
chr13	6020750	0.885403307242981	0.256214859577083	0.629188447665899	0.0667640061339771	9.42406671048603	0.031591453907358	0.0284270336547515	4.33947439010637e-21	5.09642847652312e-17	0.999999999999999	CG
chr13	8213092	0.280493561172843	0.856550504863662	-0.576056943690819	0.0600688517479289	-9.58994432102959	0.0270851063599838	0.538296240584523	8.81325603833085e-22	1.12930662280454e-17	0.999999999999999	CG
chr2	75100836	0.903048113511323	0.183491515145451	0.719556598365872	0.0781707765652303	9.2049309215373	0.0491610625698268	0.0284270336547515	3.41891061587248e-20	3.6059998235191e-16	0.999999999999999	CG
chr21	5342172	0.915248211615939	0.0710469054507466	0.844201306165193	0.0938132996646169	8.9987380167121	0.0255130640250333	0.0284270336547515	2.28327051356399e-19	2.20624705228428e-15	0.999999999999999	CG
chr26	20533925	0.194736849462425	0.599001976862787	-0.404265127400362	0.0383906642030436	-10.5302978156943	0.0270851063599838	0.0253708234824559	6.26359968973324e-26	1.29219915016404e-21	0.999999999999999	CG
chr6	86929998	0.760310386825094	0.0718518003512455	0.688458586473848	0.0741711976852876	9.28202062200769	0.026312801481884	0.0320186075977086	1.66294466941227e-20	1.80811982453983e-16	0.999999999999999	CG
chr1	22918907	0.701224469524585	0.115562823903323	0.585661645621262	0.0613893947219298	9.54011109368455	0.0270851063599838	0.0327609827778728	1.42679388800391e-21	1.79442957328235e-17	0.999999999999999	CG
chr1	246264906	0.86182565729721	0.182547384062152	0.679278273235057	0.0731705643890135	9.28349096261789	0.0270851063599838	0.0407394929203448	1.64014753804208e-20	1.78673112448184e-16	0.999999999999999	CG
chr10	22836372	0.397689398823005	0.899052454081112	-0.501363055258107	0.0506796810952268	-9.89278236214724	0.0270851063599838	0.0333805514878632	4.47416490683561e-23	6.66242113676026e-19	0.999999999999999	CG
chr10	22836379	0.397689398823005	0.899052454081112	-0.501363055258107	0.0506796810952268	-9.89278236214724	0.0270851063599838	0.0333805514878632	4.47416490683561e-23	6.66242113676026e-19	0.999999999999999	CG
chr14	15122330	0.632564479938546	0.943837679000439	-0.311273199061892	0.026688675224724	-11.6631191485118	0.0270851063599838	0.0301413569777769	1.96702014566836e-31	6.49086331133846e-27	0.999999999999999	CG
chr19	51089689	0.770365577310153	0.0874442758203991	0.682921301489754	0.073600568735489	9.2787503306406	0.0270851063599838	0.0313851663719206	1.71477887286885e-20	1.85909447136687e-16	0.999999999999999	CG
chr2	57728271	0.969384105185883	0.463229819404064	0.506154285781819	0.0512909671096362	9.86829288478606	0.0284824078606786	0.0284270336547515	5.71285629688346e-23	8.36943605050421e-19	0.999999999999999	CG
chr2	63890913	0.153105683532002	0.816881334689969	-0.663775651157967	0.0712482061479639	-9.31638404733276	0.0321997187980311	0.0231163746568048	1.20372760032448e-20	1.33049724284435e-16	0.999999999999999	CG
chr21	33669868	0.96628234643875	0.287398616992968	0.678883729445782	0.0731400660937044	9.28196767796219	0.0279337924159995	0.0284270336547515	1.66377136656451e-20	1.80811982453983e-16	0.999999999999999	CG
chr3	62792746	0.76690545411162	0.0413942033716021	0.725511250740018	0.0790070886415933	9.18286274325608	0.028426917756702	0.030832596891071	4.19780231910291e-20	4.40020468203936e-16	0.999999999999999	CG
chr4	290374	0.776906376718661	0.0788552779486096	0.698051098770052	0.0755245697155426	9.24270209547974	0.0270851063599838	0.034030663426154	2.40349438347236e-20	2.57294357628006e-16	0.999999999999999	CG
chr4	79154494	0.10685855508509	0.798177850143084	-0.691319295057994	0.0747105655833009	-9.25330024823845	0.0303003839504732	0.0284270336547515	2.17665937083045e-20	2.33747856454268e-16	0.999999999999999	CG
chr6	43838533	0.259075829458193	0.778157795378153	-0.519081965919959	0.0529171609271248	-9.80933135537669	0.0270851063599838	0.0246831901153731	1.02646446868299e-22	1.46433988575827e-18	0.999999999999999	CG
chr11	6347979	0.367801343898655	0.85331589818487	-0.485514554286214	0.0487633021043992	-9.9565561258907	0.0270851063599838	0.0263087655874211	2.36099871291908e-23	3.62696488888871e-19	0.999999999999999	CG
chr2	75100843	0.903048113511323	0.183491515145451	0.719556598365872	0.0784024717097614	9.17772849087721	0.0290737273983708	0.0284270336547515	4.40280486649428e-20	4.60444147567431e-16	0.999999999999999	CG
chr16	10691395	0.20870572771694	0.938075344625819	-0.729369616908879	0.0797217581996287	-9.14894043207737	0.0270851063599838	0.0323213002060847	5.74946812270604e-20	5.93066143278099e-16	0.999999999999999	CG
chr7	22321526	0.24587089373013	0.848258930935911	-0.602388037205781	0.0636428771255133	-9.46512892586207	0.0270851063599838	0.0350553959223856	2.93199140008731e-21	3.56542873533524e-17	0.999999999999999	CG
chr10	53797944	0.80020967879755	0.0570797185824848	0.743129960215065	0.0815331866088074	9.11444763934677	0.534239482982671	0.0243916472312445	7.90722302294536e-20	8.07068942442534e-16	0.999999999999998	CG
chr15	2856207	0.251370847586185	0.854678632815675	-0.60330778522949	0.0638213451151509	-9.45307223063007	0.0270851063599838	0.0342530126227917	3.29028747381597e-21	3.93773408111409e-17	0.999999999999998	CG
chr2	88112592	0.0612895675700829	0.561170402398057	-0.499880834827974	0.0507065878822253	-9.85830156801386	0.0205438279914033	0.0284270336547515	6.31078202546273e-23	9.18601553229177e-19	0.999999999999998	CG
chr2	93551216	0.768850742364433	0.203670411633693	0.56518033073074	0.0589916019498786	9.58069135350719	0.0270851063599838	0.0380161523544337	9.63974797562649e-22	1.23057175809064e-17	0.999999999999998	CG
chr2	246591357	0.979708870788682	0.553596462076598	0.426112408712085	0.0413667935430327	10.3008324362586	0.0286089190550999	0.0284270336547515	6.98541743689594e-25	1.29739480508149e-20	0.999999999999998	CG
chr23	18024046	0.917763965289054	0.187271882640376	0.730492082648678	0.0800691219912624	9.1232683022101	0.0294384592834284	0.0284270336547515	7.28922299871553e-20	7.45670784303478e-16	0.999999999999998	CG
chr4	37752458	0.924498129948171	0.357577419459664	0.566920710488506	0.0592847394352434	9.56267524980443	0.0292396474275656	0.0284270336547515	1.14751361706055e-21	1.45530470768735e-17	0.999999999999998	CG
chr5	31898818	0.631522503762033	0.0818476152475857	0.549674888514447	0.0570711506416496	9.6313966397114	0.0270851063599838	0.0309574182679305	5.89230890271055e-22	7.72498459258432e-18	0.999999999999998	CG
chr14	30369625	0.251940708555018	0.811439276507806	-0.559498567952789	0.0583847942349171	-9.58295006918393	0.0270851063599838	0.0261327089917818	9.43118265255449e-22	1.20507867051829e-17	0.999999999999998	CG
chr3	62792747	0.76690545411162	0.0413942033716021	0.725511250740018	0.0794504184296842	9.13162277908096	0.0255269009626994	0.0310379372594813	6.74800812976529e-20	6.91426060729898e-16	0.999999999999998	CG
chr4	14982752	0.786302872887734	0.151658383079663	0.634644489808071	0.0679172617488362	9.34437687071425	0.0231983371087642	0.0341093800830664	9.24321311268567e-21	1.03855252925411e-16	0.999999999999998	CG
chr6	72954247	0.815208479868242	0.369795721841055	0.445412758027187	0.0438761168837796	10.1515993132895	0.236614834575485	0.0284270336547515	3.25976986134285e-24	5.59567690416104e-20	0.999999999999998	CG
chr10	18555316	0.831608800390226	0.27934016313212	0.552268637258106	0.0575435341492642	9.59740560643282	0.448170966949807	0.0284270336547515	8.19819598614867e-22	1.05646887936707e-17	0.999999999999998	CG
chr16	24366407	0.0721058243804251	0.744978607637233	-0.672872783256808	0.0728363498529079	-9.23814530266366	0.0293561607731993	0.0290605595835545	2.50806760305416e-20	2.67645953753504e-16	0.999999999999998	CG
chr18	65777891	0.270990849551546	0.908057218304905	-0.637066368753359	0.0683202661293065	-9.32470560854687	0.0270851063599838	0.0314429316343467	1.11292116063836e-20	1.23818080156319e-16	0.999999999999998	CG
chr18	65777901	0.270990849551546	0.908057218304905	-0.637066368753359	0.0683202661293065	-9.32470560854687	0.0270851063599838	0.0314429316343467	1.11292116063836e-20	1.23818080156319e-16	0.999999999999998	CG
chr13	10546236	0.528541446628452	0.0413842369522825	0.48715720967617	0.0492933365822614	9.88282075130368	0.0270851063599838	0.0323063496276856	4.94217733067073e-23	7.31924887856146e-19	0.999999999999998	CG
chr2	56736946	0.976686883440545	0.0714075247540646	0.90527935868648	0.102524683902769	8.82986734731139	0.0280283319843803	0.0311854445696902	1.04799940252677e-18	9.10993247898548e-15	0.999999999999998	CG
chr3	102921259	0.14796500901384	0.541650103387561	-0.393685094373721	0.0373850439960999	-10.5305505168	0.0249835601829715	0.0284270336547515	6.24680677747109e-26	1.29069328608196e-21	0.999999999999998	CG
chr8	22093762	0.956652182210599	0.368303779814187	0.588348402396413	0.0621921039877218	9.46017845790468	0.0280773072326148	0.0284270336547515	3.0741808999392e-21	3.71838179810515e-17	0.999999999999998	CG
chr8	22093768	0.956652182210599	0.368303779814187	0.588348402396413	0.0621921039877218	9.46017845790468	0.0280773072326148	0.0284270336547515	3.0741808999392e-21	3.71838179810515e-17	0.999999999999998	CG
chr1	189687743	0.1843944435715	0.775709211784869	-0.59131476821337	0.0626200829313539	-9.4428934062829	0.0270851063599838	0.0397040155496624	3.62624893591497e-21	4.32078684177262e-17	0.999999999999998	CG
chr13	18661227	0.102777956914157	0.679623112364974	-0.576845155450816	0.0607823005103111	-9.49034752893172	0.0304326291923266	0.0284270336547515	2.30265291043363e-21	2.8433611976074e-17	0.999999999999998	CG
chr18	22146327	0.936386964820871	0.203790387696532	0.732596577124339	0.0806646822828267	9.08199916483532	0.0231362538204747	0.0413807707591879	1.06598591074137e-19	1.07431190076993e-15	0.999999999999998	CG
chr2	126760050	0.178451509386528	0.867715524443734	-0.689264015057206	0.0751240340008174	-9.17501335258044	0.0270851063599838	0.0444488689692709	4.51518501516443e-20	4.71833884117532e-16	0.999999999999998	CG
chr5	61183573	0.167683792899744	0.767678998374434	-0.59999520547469	0.063781470531864	-9.40704565873789	0.0270851063599838	0.0417616402917415	5.10277752404259e-21	5.93448442713047e-17	0.999999999999998	CG
chr13	7803619	0.0962728001494015	0.666413976426276	-0.570141176276874	0.0599890835079527	-9.50408212523019	0.0301261810079567	0.0284270336547515	2.01819941705459e-21	2.50576782809538e-17	0.999999999999998	CG
chr2	88112586	0.0612895675700829	0.561170402398057	-0.499880834827974	0.0510342805216663	-9.79500111921344	0.0179184777723996	0.0284270336547515	1.18296108277199e-22	1.67878786023804e-18	0.999999999999998	CG
chr6	98886160	0.248071824768666	0.899709427341964	-0.651637602573299	0.0703788441475586	-9.25899836045977	0.0270851063599838	0.0317485496175082	2.06358904047981e-20	2.21956061830085e-16	0.999999999999998	CG
chr6	99448418	0.182570978680625	0.881172059421188	-0.698601080740564	0.076414931425251	-9.14220647340283	0.0302547167168025	0.0264349736947197	6.11908719504887e-20	6.29759454076575e-16	0.999999999999998	CG
chr2	130168720	0.853751571957764	0.251448590476529	0.602302981481235	0.0641751090502929	9.3853051501513	0.0270851063599838	0.0250788786662751	6.27345179051623e-21	7.19138844030115e-17	0.999999999999998	CG
chr8	776848	0.754109342112454	0.128976507369754	0.625132834742699	0.0670645819648314	9.32135586963799	0.0270851063599838	0.0326358517799781	1.14862941943193e-20	1.27581995154535e-16	0.999999999999998	CG
chr9	70766083	0.886362615674651	0.325438088866884	0.560924526807767	0.0588580493019713	9.53012431536668	0.0270851063599838	0.0272757248642519	1.57094994919702e-21	1.9684458945682e-17	0.999999999999998	CG
chr1	99852477	0.122651831664662	0.861094765484188	-0.738442933819526	0.0815740759168589	-9.05242168568546	0.0243540532870098	0.0260714181821717	1.39832130124463e-19	1.3856186937096e-15	0.999999999999997	CG
chr5	59956463	0.318247406007688	0.948728878944401	-0.630481472936713	0.0677971257409893	-9.29953100586285	0.024235376778603	0.0242273058327358	1.41066539622735e-20	1.5516594623447e-16	0.999999999999997	CG
chr16	5496920	0.119138074110356	0.800524697845657	-0.681386623735302	0.0743778453655339	-9.16115034506029	0.0270851063599838	0.0289563548382889	5.1347000964496e-20	5.33293521594862e-16	0.999999999999997	CG
chr2	153190813	0.279785302707801	0.853571910958724	-0.573786608250923	0.0606015930669758	-9.46817697707688	0.0270851063599838	0.0273533479724388	2.8477005521873e-21	3.46999731468241e-17	0.999999999999997	CG
chr26	29635047	0.187071613199676	0.919646495347856	-0.732574882148179	0.0809093842929146	-9.0542634646193	0.0270851063599838	0.0323280604413355	1.37492535236946e-19	1.36542089212684e-15	0.999999999999997	CG
chr3	50387615	0.176825813241667	0.654615534988277	-0.47778972174661	0.0483218695855032	-9.88764975041341	0.0270851063599838	0.0374247278602428	4.70954458786391e-23	6.99759318642453e-19	0.999999999999997	CG
chr6	29378932	0.307088558805175	0.903976126467791	-0.596887567662616	0.0635479718521116	-9.39270837866688	0.0270851063599838	0.0260336626350107	5.84768711007041e-21	6.73741022603411e-17	0.999999999999997	CG
chr12	68409475	0.931624221932541	0.464020943766085	0.467603278166457	0.0470339883945513	9.94181642100814	0.0261823516635462	0.0284270336547515	2.73788508771949e-23	4.17293128874478e-19	0.999999999999997	CG
chr13	68735064	0.417145138654823	0.913788793203896	-0.496643654549072	0.0507680685542931	-9.78259895820037	0.0270851063599838	0.0324420427217147	1.33731620624167e-22	1.88602717264219e-18	0.999999999999997	CG
chr22	41392390	0.618470810559156	0.0795237624009037	0.538947048158252	0.0561697632892467	9.5949674094751	0.0270851063599838	0.0312692020332502	8.39436259082132e-22	1.0807237061038e-17	0.999999999999997	CG
chr6	29378989	0.307088558805175	0.903976126467791	-0.596887567662616	0.0635858740211759	-9.38710958763947	0.0270851063599838	0.0250275888083381	6.16693400906205e-21	7.0812262486581e-17	0.999999999999997	CG
chr1	268668847	0.872130515363451	0.446114380047502	0.426016135315948	0.0417416594636361	10.2060181792025	0.024994349931098	0.0284270336547515	1.86356182488356e-24	3.28609639550689e-20	0.999999999999997	CG
chr12	45779946	0.862627856332319	0.196066331330777	0.666561525001542	0.0725424813142626	9.18856803524433	0.0541165610763992	0.025160813470766	3.98105458898597e-20	4.17622609739114e-16	0.999999999999997	CG
chr2	31926110	0.10685855508418	0.903629351178932	-0.796770796094752	0.0892424877940655	-8.92815536399396	0.0270851063599838	0.0314947356864496	4.33171007930486e-19	4.01166073585344e-15	0.999999999999997	CG
chr26	25501212	0.184083385334728	0.892229874650637	-0.708146489315909	0.0778739902596131	-9.09349176734259	0.0270851063599838	0.0253008755252355	9.59083206814657e-20	9.7072285739615e-16	0.999999999999997	CG
chr3	66654617	0.950762427592171	0.267488555944798	0.683273871647373	0.0746777374150901	9.14963274596083	0.0286262712908414	0.0284270336547515	5.71274253306103e-20	5.90173403404174e-16	0.999999999999997	CG
chr3	66654625	0.950762427592171	0.267488555944798	0.683273871647373	0.0746777374150901	9.14963274596083	0.0286262712908414	0.0284270336547515	5.71274253306103e-20	5.90173403404174e-16	0.999999999999997	CG
chr6	40117548	0.762760689814742	0.157077148031052	0.60568354178369	0.0647612300902435	9.35256388644381	0.0270851063599838	0.0570789579875375	8.55483579749807e-21	9.64078431507874e-17	0.999999999999997	CG
chr8	75334338	0.94966740675209	0.436674432240497	0.512992974511593	0.0528996667025206	9.69747082522072	0.0253466942852986	0.0284270336547515	3.09064744620416e-22	4.18094329527e-18	0.999999999999997	CG
chr9	52635560	0.937829280384756	0.494680465580237	0.443148814804519	0.0439542898401656	10.0820378719796	0.0287946023887212	0.0284270336547515	6.63358045548745e-24	1.0958195327973e-19	0.999999999999997	CG
chr16	43919841	0.917763965261104	0.247042862349445	0.670721102911659	0.0731156663363833	9.17342529336834	0.0294384592834284	0.0284270336547515	4.58222450207766e-20	4.78471694452296e-16	0.999999999999997	CG
chr21	33669851	0.96628234643875	0.287398616992968	0.678883729445782	0.074205642466507	9.14868070513908	0.0282313120598712	0.0284270336547515	5.76330612908919e-20	5.94042838754394e-16	0.999999999999997	CG
chr18	36647310	0.078295610033883	0.656734660044121	-0.578439050010238	0.061379151988632	-9.42403130817726	0.0292862630123387	0.0284270336547515	4.34093838290754e-21	5.09642847652312e-17	0.999999999999997	CG
chr18	62158674	0.92426271065243	0.542829444870857	0.381433265781573	0.03612379664898	10.5590580494075	0.0265038356014045	0.0284270336547515	4.61267141199091e-26	9.58883050016542e-22	0.999999999999997	CG
chr2	132590960	0.24562849458744	0.970664336593663	-0.725035842006223	0.0802486095530059	-9.03487108430609	0.0253944015142384	0.0293839242647256	1.64195851346343e-19	1.61293535443589e-15	0.999999999999997	CG
chr26	20066706	0.0821512005554856	0.640932032328129	-0.558780831772643	0.0588832712779861	-9.4896363541804	0.0270851063599838	0.0294292726822411	2.31841624828688e-21	2.86022823206813e-17	0.999999999999997	CG
chr19	53305090	0.881823196888559	0.123868094215822	0.757955102672737	0.0844831719086183	8.97166957098372	0.0237113076218537	0.0284270336547515	2.9205341417884e-19	2.78441287886221e-15	0.999999999999997	CG
chr2	200913841	0.826739468558513	0.211822854531588	0.614916614026925	0.0661362604132698	9.29772276485632	0.0270851063599838	0.0385348489074799	1.43485797024734e-20	1.57699416561615e-16	0.999999999999997	CG
chr22	9488497	0.15178188574871	0.865681537827583	-0.713899652078873	0.0788600671013447	-9.05273959710718	0.0317496039721989	0.0284270336547515	1.39425499456568e-19	1.3825970499047e-15	0.999999999999997	CG
chr22	27860191	0.169374738820008	0.811511640817215	-0.642136901997207	0.0696259710511752	-9.22266350188833	0.0598480025235991	0.0294308132748812	2.89810153256164e-20	3.08059015967435e-16	0.999999999999997	CG
chr3	50043981	0.477034299857251	0.970664336593663	-0.493630036736412	0.0505603819591701	-9.76317855223171	0.0270851063599838	0.029383924266466	1.61996707712517e-22	2.26119545189937e-18	0.999999999999997	CG
chr9	89500196	0.106477900576221	0.776694891851457	-0.670216991275236	0.0732432932664429	-9.15055783793248	0.0270851063599838	0.029425108893271	5.66403033785877e-20	5.86031657642795e-16	0.999999999999997	CG
chr1	29908299	0.70259811278855	0.180357725394367	0.522240387394183	0.0542568327930325	9.62533860732925	0.0270851063599838	0.0357556293526892	6.2500732179051e-22	8.17038718020619e-18	0.999999999999996	CG
chr1	274075120	0.903145404856362	0.205767267542117	0.697378137314245	0.0767580886058227	9.08540259379704	0.0306479709724311	0.343415406303988	1.0331560869348e-19	1.04199807892065e-15	0.999999999999996	CG
chr5	61183537	0.167683792899744	0.767678998374434	-0.59999520547469	0.0642434465255926	-9.33939939283412	0.0270851063599838	0.025730150614213	9.68821166812152e-21	1.08675555961527e-16	0.999999999999996	CG
chr6	56886904	0.928996146545495	0.218272493706591	0.710723652838903	0.0784838488681515	9.0556676703366	0.0270851063599838	0.0403030382615502	1.35734814245946e-19	1.34895054304155e-15	0.999999999999996	CG
chr1	52466275	0.15706742746311	0.719302094806277	-0.562234667343167	0.0594420603906848	-9.45853262231931	0.0270851063599838	0.0361605114143432	3.1229477207034e-21	3.77401014567829e-17	0.999999999999996	CG
chr2	116954917	0.971396010510317	0.551910617097987	0.41948539341233	0.041098554791374	10.2068161652335	0.0277001830726674	0.0284270336547515	1.8483036764594e-24	3.26342378081915e-20	0.999999999999996	CG
chr9	10778198	0.119166306200771	0.808792480297186	-0.689626174096415	0.0758253672489703	-9.0949269237569	0.0312554682835134	0.0250623507346962	9.46500989931739e-20	9.60300479924128e-16	0.999999999999996	CG
chr19	23547837	0.0834113254714352	0.836050650967503	-0.752639325496068	0.0839940627969543	-8.96062531604745	0.0291132819704481	0.0267053737695397	3.22842312116694e-19	3.04591191580179e-15	0.999999999999996	CG
chr11	48929011	0.226482956468592	0.836175380751524	-0.609692424282932	0.0656454282129521	-9.28766009881306	0.0276772189811799	0.0284270336547515	1.57717336907522e-20	1.72088664693879e-16	0.999999999999996	CG
chr1	7833403	0.956652182213452	0.332543785491117	0.624108396722335	0.0675216923811258	9.24307988608399	0.0280773072321496	0.0284270336547515	2.39502058490089e-20	2.56589275289528e-16	0.999999999999996	CG
chr1	7833407	0.956652182213452	0.332543785491117	0.624108396722335	0.0675216923811258	9.24307988608399	0.0280773072321496	0.0284270336547515	2.39502058490089e-20	2.56589275289528e-16	0.999999999999996	CG
chr19	23547838	0.0834113254714352	0.836050650967503	-0.752639325496068	0.0840897833792338	-8.95042531031105	0.0291132819704481	0.0251604034159827	3.54115311935223e-19	3.32251685151706e-15	0.999999999999996	CG
chr7	12489932	0.177694971161309	0.946870293267563	-0.769175322106254	0.0862243754041788	-8.920625037882	0.0270851063599838	0.0300014183951928	4.63663919559356e-19	4.27368150762039e-15	0.999999999999996	CG
chr2	29369764	0.12596967095026	0.57652208045701	-0.45055240950675	0.0451811850453079	-9.97212465885818	0.0270851063599838	0.0257780423557423	2.0186361730285e-23	3.1400567018908e-19	0.999999999999996	CG
chr2	31926097	0.10685855508418	0.903629351178932	-0.796770796094752	0.0898604672753865	-8.86675554059793	0.0270851063599838	0.0249899194412103	7.53079939688833e-19	6.74022162886614e-15	0.999999999999996	CG
chr4	66493255	0.570734745386308	0.965024396857873	-0.394289651471565	0.0379474713906263	-10.390406449294	0.0270851063599838	0.0295600118870305	2.74182183845008e-25	5.2948961162926e-21	0.999999999999996	CG
chr7	4801316	0.856624774204128	0.314908550120065	0.541716224084063	0.0569620757107052	9.51012085365869	0.0257924328348308	0.0284270336547515	1.9044115943771e-21	2.37098633111618e-17	0.999999999999996	CG
chr25	36476337	0.508257297134929	0.842822029591693	-0.334564732456764	0.0302639024839369	-11.054910470794	0.0270851063599838	0.454226775256806	2.07543798307266e-28	5.39509310033206e-24	0.999999999999995	CG
chr3	18262281	0.910492857966433	0.276530358554007	0.633962499412426	0.0688881661525957	9.20277799249469	0.0238068611420215	0.0284270336547515	3.48813045413521e-20	3.67615555748712e-16	0.999999999999995	CG
chr15	21458677	0.388640943235297	0.955614748965271	-0.566973805729974	0.0602753371644609	-9.40639791334537	0.0270851063599838	0.0295315770753763	5.13431044711969e-21	5.96605338050473e-17	0.999999999999995	CG
chr18	51269359	0.405991019248585	0.841351756233801	-0.435360736985216	0.0432760668402826	-10.060080981758	0.0270851063599838	0.026580250880007	8.29301030135262e-24	1.34864236836901e-19	0.999999999999995	CG
chr2	11911023	0.0763580877268355	0.824648266388128	-0.748290178661292	0.0836737071652248	-8.94295477053138	0.02998030950102	0.0295881505191363	3.78900842442065e-19	3.54284405213712e-15	0.999999999999995	CG
chr21	33669860	0.96628234643875	0.287398616992968	0.678883729445782	0.0747125305234875	9.08661137146681	0.0283963162610273	0.0284270336547515	1.02173822924329e-19	1.03124752494552e-15	0.999999999999995	CG
chr22	11425804	0.387677458825998	0.961429883058195	-0.573752424232197	0.0611322345410018	-9.38543190086366	0.0270851063599838	0.0297195445392263	6.26591051403444e-21	7.18880510511695e-17	0.999999999999995	CG
chr9	6180696	0.810252121011038	0.345349324508691	0.464902796502347	0.047091487197123	9.87233201101258	0.0267390356187593	0.0284270336547515	5.48737757167996e-23	8.065178484303e-19	0.999999999999995	CG
chr23	59497612	0.11259131467857	0.873135033318223	-0.760543718639653	0.0852723081944463	-8.91900002173492	0.0299055713820418	0.0284270336547515	4.70517278814782e-19	4.33097775510746e-15	0.999999999999995	CG
chr26	4002645	0.970512085230225	0.477352794680914	0.493159290549311	0.0507547313869519	9.71651858010017	0.0278556327875348	0.0284270336547515	2.56398187322089e-22	3.5139384495788e-18	0.999999999999995	CG
chr4	74669729	0.357335845462765	0.892955117879264	-0.5356192724165	0.0562419231368037	-9.52348786355779	0.0270851063599838	0.0283940175380338	1.67462076378875e-21	2.09064100278116e-17	0.999999999999995	CG
chr6	20467927	0.124256946665146	0.864218469163084	-0.739961522497938	0.0826926391961971	-8.94833602713176	0.0243245848340117	0.0233257279855762	3.60881031083226e-19	3.37900092228155e-15	0.999999999999995	CG
chr1	66526700	0.357335845462765	0.921436330477519	-0.564100485014754	0.0599985396536665	-9.4019035841697	0.0270851063599838	0.0279759636633748	5.3584704185911e-21	6.21590112478232e-17	0.999999999999995	CG
chr1	130449178	0.0760865447142704	0.580142336618458	-0.504055791904187	0.0522376984950835	-9.64927258331697	0.0291838292326666	0.0284270336547515	4.95056381810638e-22	6.53420346460901e-18	0.999999999999995	CG
chr21	17920017	0.819132802856723	0.254875864222246	0.564256938634476	0.060031352435764	9.39937075777619	0.0342368371203863	0.0284270336547515	5.48903463367087e-21	6.35110036956568e-17	0.999999999999995	CG
chr22	17375010	0.261893950042764	0.864557186488514	-0.602663236445751	0.0650239894811498	-9.26832144958532	0.0270851063599838	0.0249397336224411	1.89098256984523e-20	2.04360876356788e-16	0.999999999999995	CG
chr5	90822324	0.0807796706339612	0.597472499606865	-0.516692828972904	0.0538941918959112	-9.58717091390518	0.0290108444212499	0.0284270336547515	9.05333498652829e-22	1.15788705182617e-17	0.999999999999995	CG
chr2	88088142	0.647777298038023	0.984955928067387	-0.337178630029364	0.0306912731945958	-10.9861401933868	0.0270851063599838	0.028823960861793	4.45576267309746e-28	1.11973604240547e-23	0.999999999999995	CG
chr24	5792672	0.213488610021334	0.811010646067119	-0.597522036045785	0.0643660105921375	-9.28319202244879	0.165969083079318	0.0284270336547515	1.64475733753431e-20	1.79031836190609e-16	0.999999999999995	CG
chr26	29635040	0.187071613199676	0.919646495347856	-0.732574882148179	0.0818611243584129	-8.94899609417462	0.0270851063599838	0.0243822491948353	3.58729852747264e-19	3.36117386939718e-15	0.999999999999995	CG
chr2	242941212	0.855887288409246	0.111415816708	0.744471471701247	0.0834251518047808	8.92382519654683	0.0345010569461266	0.0284270336547515	4.5045458513358e-19	4.16039028587948e-15	0.999999999999994	CG
chr1	74062534	0.757919351421035	0.0752609285250779	0.682658422895957	0.0754379331945411	9.0492726137592	0.0243340155475307	0.0284270336547515	1.43923846258772e-19	1.42305252515773e-15	0.999999999999994	CG
chr8	56161839	0.134553530809594	0.832362524524503	-0.697808993714909	0.0774023552513239	-9.01534574043821	0.0285337224331781	0.0449882174456247	1.96250439718533e-19	1.91673589036203e-15	0.999999999999994	CG
chr20	26126595	0.44052585755225	0.054371606122337	0.386154251429913	0.0370563133216634	10.4207412129194	0.0270851063599838	0.0297035297032175	1.99393137645158e-25	3.92304266972673e-21	0.999999999999994	CG
chr1	146248349	0.315352660382462	0.814974851867572	-0.49962219148511	0.0517690892387121	-9.65097510565245	0.0270851063599838	0.038015921737856	4.86905121963693e-22	6.4393510247723e-18	0.999999999999994	CG
chr26	29635113	0.187071613199676	0.919646495347856	-0.732574882148179	0.0819858788166888	-8.93537878377976	0.0292023663831969	0.0284270336547515	4.05785648449669e-19	3.77863287838009e-15	0.999999999999994	CG
chr7	9839143	0.698758723294863	0.162903560271365	0.535855163023498	0.056503334255846	9.48360251798869	0.0270851063599838	0.0348468871925673	2.456524723745e-21	3.01965192141388e-17	0.999999999999994	CG
chr4	109448170	0.126790572070448	0.783845926198598	-0.65705535412815	0.0722340823019456	-9.09619577336906	0.0270851063599838	0.0228440480067838	9.35512773700761e-20	9.49860912667979e-16	0.999999999999994	CG
chr1	78361849	0.973765758395704	0.507398175110274	0.46636758328543	0.0475290260207608	9.81226888768392	0.0279694098021153	0.0284270336547515	9.97011776960968e-23	1.42381712364317e-18	0.999999999999994	CG
chr6	11113488	0.122097492839557	0.810841837008473	-0.688744344168916	0.0763621908949706	-9.0194419004586	0.0270851063599838	0.0239461989356343	1.8904993757313e-19	1.85173119923193e-15	0.999999999999994	CG
chr8	31854543	0.109147374230411	0.785529971200614	-0.676382596970202	0.0747891226064985	-9.04386324370959	0.029837373763933	0.0284270336547515	1.51230430416193e-19	1.49204129217362e-15	0.999999999999994	CG
chr5	82620687	0.0763580877160637	0.614897785534212	-0.538539697818149	0.0569204096333874	-9.46127586373274	0.0299803095004734	0.0284270336547515	3.04208366485269e-21	3.68940568993844e-17	0.999999999999993	CG
chr2	58937039	0.805804652376193	0.159462766346899	0.646341886029294	0.0709322907269513	9.11209661220925	0.0408392872854057	0.0284270336547515	8.0805044982717e-20	8.24136594434701e-16	0.999999999999993	CG
chr3	26243092	0.814066308808976	0.115652846985783	0.698413461823193	0.077693947744215	8.98929044154789	0.0835550960897894	0.0250707566766693	2.48831657672459e-19	2.39078248029126e-15	0.999999999999993	CG
chr7	8295033	0.178950503267858	0.843812475548825	-0.664861972280967	0.073338777859592	-9.06562655780621	0.0425015418108992	0.0263276711851682	1.23890147243268e-19	1.23666062531276e-15	0.999999999999993	CG
chr7	25652813	0.155425304655852	0.89038397219655	-0.734958667540698	0.0824304042312057	-8.91611140810668	0.0333781009242445	0.0279468092741093	4.8294766943205e-19	4.43338949481975e-15	0.999999999999993	CG
chr2	8548832	0.372464923672218	0.930681885509774	-0.558216961837556	0.0595091625626152	-9.38035317250857	0.0291377012276452	0.0284270336547515	6.57521119157338e-21	7.51828394461943e-17	0.999999999999993	CG
chr3	84639562	0.658381665087256	0.180635438589508	0.477746226497748	0.0490510633489197	9.73977308298801	0.0274818709481531	0.0284270336547515	2.04009398248854e-22	2.81800827956478e-18	0.999999999999993	CG
chr3	110673767	0.162821417585461	0.833807223935664	-0.670985806350203	0.0741450577563544	-9.04963630286872	0.0270851063599838	0.0431221674373536	1.43445312299566e-19	1.41935325928063e-15	0.999999999999993	CG
chrX	82146326	0.801925982720098	0.075058279639225	0.726867703080873	0.0814082042992526	8.92867874113699	0.026104464770635	0.0344532203727417	4.31126876997764e-19	3.99817684453936e-15	0.999999999999993	CG
chr9	952719	0.91806449292596	0.204369397434472	0.713695095491489	0.0797219279146687	8.95230602370029	0.0236161099620852	0.0452460406293596	3.48132267760056e-19	3.2708951267973e-15	0.999999999999993	CG
chr18	59559865	0.25226919490859	0.951529645200281	-0.699260450291691	0.0778539707134131	-8.98169282676315	0.0270851063599838	0.0296467285016327	2.66632334817226e-19	2.55639203994527e-15	0.999999999999993	CG
chr18	59559880	0.25226919490859	0.951529645200281	-0.699260450291691	0.0778539707134131	-8.98169282676315	0.0270851063599838	0.0296467285016327	2.66632334817226e-19	2.55639203994527e-15	0.999999999999993	CG
chr18	59559886	0.25226919490859	0.951529645200281	-0.699260450291691	0.0778539707134131	-8.98169282676315	0.0270851063599838	0.0296467285016327	2.66632334817226e-19	2.55639203994527e-15	0.999999999999993	CG
chr12	24466390	0.892568334528787	0.0860818679221796	0.806486466606607	0.0918105658818391	8.7842445895014	0.0318594224884228	0.0460016067486846	1.57418828055215e-18	1.32600150265358e-14	0.999999999999993	CG
chrX	91021353	0.409216241368598	0.963609722503172	-0.554393481134574	0.0590586451697466	-9.38716896639153	0.0270851063599838	0.0294456989033513	6.16345938988387e-21	7.0812262486581e-17	0.999999999999993	CG
chr14	47378371	0.181378047705194	0.882696111110437	-0.701318063405242	0.0781734882742588	-8.97130317307555	0.0270851063599838	0.0255458863537659	2.93026699061988e-19	2.78977936168969e-15	0.999999999999993	CG
chr14	47378396	0.181378047705194	0.882696111110437	-0.701318063405242	0.0781734882742588	-8.97130317307555	0.0270851063599838	0.0255458863537659	2.93026699061988e-19	2.78977936168969e-15	0.999999999999993	CG
chr16	24366406	0.0721058243804251	0.744978607637233	-0.672872783256808	0.0744709930901966	-9.03536740059111	0.0297294914188692	0.040743663547275	1.63452428729352e-19	1.60679351316849e-15	0.999999999999993	CG
chr2	61496105	0.11259131467857	0.877446822380662	-0.764855507702092	0.0864293488336276	-8.84948825860533	0.0270851063599838	0.0256292070464085	8.79215122460159e-19	7.78009965284981e-15	0.999999999999993	CG
chr6	29378996	0.307088558805175	0.903976126467791	-0.596887567662616	0.0645862272028267	-9.24171597433844	0.0270851063599838	0.0322389369966495	2.42575288294995e-20	2.5947282331634e-16	0.999999999999993	CG
chr11	34921634	0.88028467386305	0.344164244762966	0.536120429100083	0.0567115290088117	9.45346455068744	0.0253176670532214	0.0284270336547515	3.27797420760903e-21	3.92645425665468e-17	0.999999999999993	CG
chr19	520096	0.078443576040302	0.581320570978375	-0.502876994938073	0.052391552242206	-9.59843664515368	0.0289182397091995	0.0284270336547515	8.11661415973083e-22	1.04718226207962e-17	0.999999999999993	CG
chr23	54453577	0.79053503061968	0.120649260903146	0.669885769716534	0.0741012567209995	9.04014046939497	0.0247571053956964	0.0284270336547515	1.56470618240835e-19	1.5403875211874e-15	0.999999999999993	CG
chr11	1267339	0.896718374115007	0.200183767572065	0.696534606542942	0.0775886128899935	8.97727876035754	0.0270851063599838	0.0427305051602311	2.77546033512281e-19	2.65167929016282e-15	0.999999999999993	CG
chr7	38305510	0.138072567496812	0.826421926362972	-0.688349358866161	0.0765219782956097	-8.99544646123783	0.0308749230469879	0.0359553388338494	2.35273998304849e-19	2.27014611920781e-15	0.999999999999993	CG
chr2	228537682	0.117856959168071	0.927272546901088	-0.809415587733018	0.0923326024865799	-8.76630319015065	0.0272725806568744	0.024478774931558	1.84628414167678e-18	1.54372120540022e-14	0.999999999999992	CG
chr9	75630411	0.609625839848129	0.969772610348996	-0.360146770500867	0.0338616177206518	-10.6358406580563	0.0270851063599838	0.0292813870896562	2.02989807932947e-26	4.42262905469281e-22	0.999999999999992	CG
chr1	56995193	0.886703507020924	0.252574612677606	0.634128894343317	0.0695413359748277	9.11873327502446	0.0270851063599838	0.0343318705457774	7.60074947329507e-20	7.76954611751912e-16	0.999999999999992	CG
chr3	146893494	0.971333781825145	0.451660911787597	0.519672870037548	0.054659836845229	9.50739885135438	0.0286134060069135	0.0284270336547515	1.95489446025952e-21	2.43161058771329e-17	0.999999999999992	CG
chr4	105603373	0.297671665857785	0.834905478033854	-0.537233812176069	0.0569553626640494	-9.43254132793318	0.0270851063599838	0.0267590170602725	4.00271261694908e-21	4.74854616208795e-17	0.999999999999992	CG
chr2	242941121	0.855887288409246	0.111415816708	0.744471471701247	0.0839520217175833	8.86782064886617	0.0270851063599838	0.0333717722945435	7.45913411186664e-19	6.68047765709998e-15	0.999999999999992	CG
chr23	45137099	0.178451509379764	0.865579434830433	-0.68712792545067	0.0765039378006031	-8.98160206134191	0.0270851063599838	0.0246957447976201	2.66852421907682e-19	2.55669913810355e-15	0.999999999999992	CG
chr19	728628	0.0512672626839883	0.768978437770989	-0.717711175087001	0.0805182372554666	-8.91364738661456	0.0301661570429221	0.0289443216725408	4.93806923291393e-19	4.53001711314e-15	0.999999999999992	CG
chr9	52635559	0.937829280384756	0.494680465580237	0.443148814804519	0.0447372312925608	9.90559321623036	0.0291454578741137	0.0284270336547515	3.93627048153171e-23	5.89372620431161e-19	0.999999999999991	CG
chr3	44331357	0.124256946667527	0.762255894651079	-0.637998947983553	0.0701575911608818	-9.09379779759721	0.0314943958754672	0.0284270336547515	9.56386404596158e-20	9.68883923362328e-16	0.999999999999991	CG
chr1	256974216	0.0691268174068633	0.843303669563723	-0.774176852156859	0.0879535146563992	-8.80211388005667	0.0331564477896076	0.0265191589125108	1.34262837528059e-18	1.14298827935483e-14	0.999999999999991	CG
chr2	100510800	0.473646901206219	0.949890616705602	-0.476243715499382	0.0490761256969933	-9.7041832201632	0.0270851063599838	0.0260619085665113	2.8938472807494e-22	3.94217535431319e-18	0.999999999999991	CG
chr16	61704203	0.383399548069516	0.863301647291651	-0.479902099222135	0.049569114517052	-9.6814741174577	0.0270851063599838	0.033811507521086	3.61465987820098e-22	4.84717203143181e-18	0.999999999999991	CG
chr16	61704242	0.383399548069516	0.863301647291651	-0.479902099222135	0.049569114517052	-9.6814741174577	0.0270851063599838	0.033811507521086	3.61465987820098e-22	4.84717203143181e-18	0.999999999999991	CG
chr1	215399030	0.402962339195487	0.953792377094246	-0.55083003789876	0.0588296385042521	-9.36313823956179	0.0666083687606089	0.0284270336547515	7.74028060426609e-21	8.78863135650253e-17	0.999999999999991	CG
chr1	140125953	0.908911422471755	0.349256239981492	0.559655182490262	0.0600090709910313	9.32617641379428	0.0690711308927541	0.0284270336547515	1.09759128980008e-20	1.22312739390597e-16	0.999999999999991	CG
chr3	127865998	0.841059344205321	0.112464682095915	0.728594662109406	0.0820684452116605	8.87789040270359	0.0330348835665104	0.0250054773631419	6.81403274631621e-19	6.13099022555402e-15	0.999999999999991	CG
chr5	87244808	0.0741130543818166	0.634616417837929	-0.560503363456112	0.0601330004119879	-9.32106097510432	0.0291001534566247	0.0284270336547515	1.15182673026633e-20	1.27832692365121e-16	0.999999999999991	CG
chr2	148868803	0.85242184635147	0.079696485689153	0.772725360662317	0.0878705180678736	8.79390923888081	0.0312261652606972	0.0315770908518394	1.44444270992373e-18	1.22429712362857e-14	0.99999999999999	CG
chr9	10778205	0.119166306200771	0.808792480297186	-0.689626174096415	0.0770150638432933	-8.95443228482722	0.0242474969270019	0.0230370482197176	3.41488290792911e-19	3.21291208066143e-15	0.99999999999999	CG
chr2	209658831	0.0723334525606347	0.722414069086734	-0.650080616526099	0.0718620918522143	-9.04622450822892	0.0290146583815209	0.0306973051692078	1.47996988996851e-19	1.46120049695945e-15	0.99999999999999	CG
chr4	92753627	0.197203648431769	0.842830273432053	-0.645626625000284	0.0712795503980299	-9.05766971585905	0.0364114968997611	0.0284270336547515	1.33267082607766e-19	1.32539475533119e-15	0.99999999999999	CG
chr5	35828221	0.279785302734472	0.877947087613786	-0.598161784879314	0.0650803042991777	-9.19113380493017	0.0270851063599838	0.0328326895762778	3.88722202707923e-20	4.080942262099e-16	0.99999999999999	CG
chr14	7139289	0.897349054124822	0.463930741160536	0.433418312964286	0.0435605506675842	9.94978957616382	0.0304427905190067	0.0284270336547515	2.52717002864026e-23	3.8604268490365e-19	0.99999999999999	CG
chr6	98886175	0.248071824768666	0.899709427341964	-0.651637602573299	0.0720809944802058	-9.04035255440663	0.0270851063599838	0.0304274134216001	1.56167325291694e-19	1.53851578870602e-15	0.99999999999999	CG
chr1	232052973	0.948475958570677	0.155326488721623	0.793149469849053	0.0906016713031599	8.75424766939581	0.0270851063599838	0.0329031467024382	2.05469446642403e-18	1.70435150912233e-14	0.99999999999999	CG
chr24	13836980	0.304640776848051	0.874282555361961	-0.56964177851391	0.0613870621392173	-9.27950872159417	0.0270851063599838	0.0262093083918181	1.70261787531265e-20	1.8473831979569e-16	0.99999999999999	CG
chr9	34899430	0.0740710017217105	0.620606832151486	-0.546535830429775	0.0583656389669889	-9.36399977971442	0.0291001534566247	0.0284270336547515	7.67739908146063e-21	8.72717748855535e-17	0.99999999999999	CG
chr13	46593958	0.0597518929193568	0.905050708506918	-0.845298815587561	0.0974488058949117	-8.67428602972444	0.030168294222481	0.0208043017871897	4.16153122305718e-18	3.31250210400227e-14	0.99999999999999	CG
chr1	258652783	0.701460183283856	0.261176533432322	0.440283649851534	0.0445040049449234	9.89312423446865	0.0270851063599838	0.0434617876987154	4.45890718330484e-23	6.65427778903965e-19	0.99999999999999	CG
chr18	52279128	0.928650688519342	0.183521742886209	0.745128945633133	0.0843907137872237	8.8295134878447	0.030175357763599	0.0284270336547515	1.05132008011928e-18	9.13295860770022e-15	0.99999999999999	CG
chr3	14311185	0.789384725967475	0.0858873418025423	0.703497384164933	0.0789319067466539	8.91271240187994	0.0270851063599838	0.0333455637297375	4.97990347871053e-19	4.56531392163448e-15	0.99999999999999	CG
chr3	18334747	0.83016890491977	0.111373062738215	0.718795842181555	0.0809570090046721	8.87873515855894	0.0391637612873739	0.0284270336547515	6.76249053078412e-19	6.0926790639532e-15	0.999999999999989	CG
chr4	108241168	0.122781384453115	0.858568690530799	-0.735787306077684	0.0832028288380029	-8.84329675268941	0.0275451052330394	0.0284270336547515	9.29349747048676e-19	8.17789580827471e-15	0.999999999999989	CG
chr23	18024047	0.917763965289054	0.187271882640376	0.730492082648678	0.0825711664772959	8.84681800940207	0.0236386243337905	0.0284270336547515	9.00500666199512e-19	7.93945216584016e-15	0.999999999999989	CG
chr7	30462321	0.921041291435509	0.247042862346228	0.673998429089282	0.0751862541629722	8.96438367082813	0.0235013662840355	0.0284270336547515	3.1202092013224e-19	2.95200994908396e-15	0.999999999999989	CG
chr15	4381220	0.054854102298915	0.660671561174213	-0.605817458875298	0.0662862857371103	-9.13940873498259	0.0299468363117631	0.0284270336547515	6.27947056101696e-20	6.45288694510811e-16	0.999999999999988	CG
chr2	29709852	0.417553684529742	0.893215360066302	-0.47566167553656	0.0492417296253033	-9.65972721015343	0.0270851063599838	0.0330840879399566	4.47052781797684e-22	5.92960560273646e-18	0.999999999999988	CG
chr9	75264504	0.970512085224039	0.565197636362966	0.405314448861073	0.0400528586849896	10.1194886499567	0.0278556327878876	0.0284270336547515	4.52774892588277e-24	7.59018486753813e-20	0.999999999999988	CG
chr16	65384062	0.786418615707918	0.0573827316194174	0.729035884088501	0.0825302292752958	8.83356184140309	0.0276099971762983	0.0301003522416376	1.0139423749313e-18	8.8308242640345e-15	0.999999999999987	CG
chr3	104906674	0.590791569108246	0.136160425983838	0.454631143124408	0.0465313151913564	9.77043398096042	0.0270851063599838	0.0323593200282113	1.50804696042523e-22	2.11583579609098e-18	0.999999999999987	CG
chr1	78788374	0.924498129935112	0.117760257202903	0.806737872732208	0.0927503485224448	8.69794977144463	0.0292396474275656	0.0280788081937983	3.37934048642151e-18	2.72337684482382e-14	0.999999999999987	CG
chr1	90812955	0.881242600925133	0.0833535262798872	0.797889074645246	0.0916128839745912	8.70935440550632	0.0244934679925754	0.0335843403285208	3.05610363640335e-18	2.47904799610566e-14	0.999999999999987	CG
chr15	81750968	0.87803260300072	0.155902970512978	0.722129632487741	0.0816605583337308	8.84306508824661	0.0311295824205965	0.0284270336547515	9.31279420468833e-19	8.18692048086227e-15	0.999999999999987	CG
chr12	44454406	0.789605697084882	0.0641818950321946	0.725423802052688	0.082111225686268	8.8346483198826	0.1291631388333	0.0342620483185414	1.00413652111107e-18	8.75102725277895e-15	0.999999999999987	CG
chr18	25716573	0.227495959713401	0.949516165682696	-0.722020205969295	0.0816612710288164	-8.84164790570686	0.0270851063599838	0.0301321553545208	9.43170438697385e-19	8.27808029134995e-15	0.999999999999987	CG
chr2	88112263	0.0591332676053707	0.801344639826082	-0.742211372220711	0.0843076495043905	-8.80360651238485	0.0270851063599838	0.850697129055083	1.32488317931821e-18	1.12929595016875e-14	0.999999999999987	CG
chr1	40085380	0.956652182204353	0.291808482034799	0.664843700169554	0.0741763741970497	8.96301157027972	0.0280773072326148	0.0284270336547515	3.15929412992238e-19	2.98483369274859e-15	0.999999999999987	CG
chr1	40085381	0.956652182204353	0.291808482034799	0.664843700169554	0.0741763741970497	8.96301157027972	0.0280773072326148	0.0284270336547515	3.15929412992238e-19	2.98483369274859e-15	0.999999999999987	CG
chr13	56216541	0.291811905990064	0.867297380213102	-0.575485474223039	0.0624786816891593	-9.21090936403178	0.0270851063599838	0.030791779137076	3.23373610457313e-20	3.42130915605836e-16	0.999999999999986	CG
chr11	54919185	0.93454237184637	0.160556899172764	0.773985472673606	0.0885708562423257	8.73860212614427	0.0286779664522949	0.0284270336547515	2.36012491647323e-18	1.94229780175836e-14	0.999999999999986	CG
chr11	54919192	0.93454237184637	0.160556899172764	0.773985472673606	0.0885708562423257	8.73860212614427	0.0286779664522949	0.0284270336547515	2.36012491647323e-18	1.94229780175836e-14	0.999999999999986	CG
chr5	26338330	0.457339523924931	0.969447205939708	-0.512107682014778	0.0541570966043378	-9.45596632988186	0.0270851063599838	0.0291539970091175	3.20051907925554e-21	3.83705688465106e-17	0.999999999999986	CG
chr1	177819427	0.812720742027846	0.302346963524827	0.51037377850302	0.0539388065113168	9.4620888283084	0.0270851063599838	0.201412534041922	3.01851981181936e-21	3.66737074186019e-17	0.999999999999986	CG
chr2	116704879	0.190466303710909	0.691419164077808	-0.500952860366899	0.0527049916250772	-9.50484659841107	0.0304876091283381	0.0284270336547515	2.00343074715625e-21	2.48970495976343e-17	0.999999999999986	CG
chr1	55607762	0.251940708555018	0.924989345035325	-0.673048636480307	0.0753408589195081	-8.93338151612224	0.0270851063599838	0.0262736890571723	4.13181795279058e-19	3.84487153879128e-15	0.999999999999986	CG
chr3	92416503	0.972912529477665	0.600773050666755	0.372139478810909	0.0357821905579176	10.4001312666579	0.0281266580544302	0.0284270336547515	2.47591883178536e-25	4.80871717549936e-21	0.999999999999986	CG
chr2	131390340	0.0784435760310516	0.804826956097246	-0.726383380066194	0.0823693555466389	-8.81861191271435	0.0296905421011895	0.0221003831749811	1.15887342179683e-18	9.98435181123375e-15	0.999999999999986	CG
chr4	98321058	0.208705727693375	0.920581805335291	-0.711876077641916	0.0804664235719614	-8.84687110525402	0.0270851063599838	0.0619570269636311	9.00072500689306e-19	7.93945216584016e-15	0.999999999999986	CG
chr6	107430943	0.971396010510317	0.507398175110274	0.463997835400043	0.0478727747777806	9.69231128869932	0.0277001830726674	0.0284270336547515	3.2508716787312e-22	4.38460188893982e-18	0.999999999999986	CG
chr7	11195627	0.78973391050511	0.221160518321708	0.568573392183403	0.0616446233433601	9.22340605467654	0.0270851063599838	0.175208079568322	2.87809485967463e-20	3.06171753692492e-16	0.999999999999985	CG
chr8	58237108	0.158164618235297	0.672718361992876	-0.514553743757579	0.0545390125141954	-9.43459956528645	0.0265604530071487	0.0284270336547515	3.9249053051118e-21	4.6643811375377e-17	0.999999999999985	CG
chr1	233597070	0.905404438497757	0.0255024159959047	0.879902022501852	0.10261012306575	8.57519702942009	0.0240043433313535	0.0312554042944802	9.89173110454391e-18	7.44638398937584e-14	0.999999999999985	CG
chr6	84013526	0.523983801012306	0.0886136848485712	0.435370116163735	0.0441331687745865	9.86491856923805	0.0270851063599838	0.0310659203814472	5.90823694800574e-23	8.64635498542777e-19	0.999999999999985	CG
chr9	952675	0.91806449292596	0.204369397434472	0.713695095491489	0.0807561694958107	8.8376541377252	0.0270851063599838	0.040105484863336	9.77493299764432e-19	8.54622391984043e-15	0.999999999999985	CG
chr13	56824717	0.11883399967451	0.819502323073292	-0.700668323398782	0.0790723035396071	-8.86110928901697	0.0270851063599838	0.0295571700290253	7.92221558405262e-19	7.05802178727939e-15	0.999999999999985	CG
chr15	4381280	0.054854102298915	0.660671561174213	-0.605817458875298	0.0666171823658795	-9.09401204554082	0.0302347915579465	0.0284270336547515	9.54502868542932e-20	9.67696859909633e-16	0.999999999999984	CG
chrX	91021368	0.409216241368598	0.963609722503172	-0.554393481134574	0.0598619590113138	-9.26119843538357	0.0270851063599838	0.029621625675274	2.02150334761741e-20	2.18119649679211e-16	0.999999999999984	CG
chrX	91021376	0.409216241368598	0.963609722503172	-0.554393481134574	0.0598619590113138	-9.26119843538357	0.0270851063599838	0.029621625675274	2.02150334761741e-20	2.18119649679211e-16	0.999999999999984	CG
chr2	142080836	0.763596175043249	0.0402239984400056	0.723372176603244	0.0821509599240687	8.80540138875856	0.0305109473877987	0.0309348302298778	1.30385124779103e-18	1.11386206951097e-14	0.999999999999984	CG
chr9	76168242	0.897995669404179	0.141709987389554	0.756285682014625	0.0865020439721971	8.74298048098962	0.499705479687032	0.0328895108500505	2.27039921196883e-18	1.87526767815484e-14	0.999999999999984	CG
chr2	85969148	0.914134893056546	0.242413646230382	0.671721246826163	0.0753674237541481	8.91262051118197	0.0295520678775448	0.0284270336547515	4.9840338127518e-19	4.5660214863007e-15	0.999999999999983	CG
chr3	34709901	0.176874095936373	0.895986894365377	-0.719112798429004	0.081617390746361	-8.81077907358937	0.0270851063599838	0.0284423457178853	1.24279083228824e-18	1.06667897623816e-14	0.999999999999983	CG
chr14	47378445	0.181378047705194	0.882696111110437	-0.701318063405242	0.0792821319222046	-8.84585273379643	0.0270851063599838	0.0256082617341389	9.08319824781194e-19	8.00320126677666e-15	0.999999999999983	CG
chr1	238079352	0.969454586838977	0.582133298459243	0.387321288379734	0.0378890725852956	10.2225064365933	0.0277593281438021	0.0284270336547515	1.5722214399357e-24	2.79410775643809e-20	0.999999999999983	CG
chr2	150337439	0.157866281000538	0.837568533375201	-0.679702252374663	0.0764493036278978	-8.89088873435633	0.0251217801578252	0.0247544001199705	6.06220593411991e-19	5.50186264215795e-15	0.999999999999983	CG
chr4	98321071	0.208705727693375	0.920581805335291	-0.711876077641916	0.0806885824358475	-8.82251312579326	0.0270851063599838	0.0336760250778479	1.11919073478709e-18	9.67311286970677e-15	0.999999999999983	CG
chr4	98321087	0.208705727693375	0.920581805335291	-0.711876077641916	0.0806885824358475	-8.82251312579326	0.0270851063599838	0.0336760250778479	1.11919073478709e-18	9.67311286970677e-15	0.999999999999983	CG
chr5	48104364	0.34829989932939	0.92700386895397	-0.57870396962458	0.0631252644285879	-9.16754923504922	0.0270851063599838	0.0295693390105506	4.83894755947538e-20	5.03730921033132e-16	0.999999999999983	CG
chr1	258836346	0.834965332982489	0.130120858614445	0.704844474368044	0.0797748314909306	8.83542417069443	0.421929095974003	0.0284270336547515	9.97191573060325e-19	8.70165815833073e-15	0.999999999999983	CG
chr12	10031676	0.105316333166007	0.615950320271442	-0.510633987105435	0.0541590710516765	-9.42841110805256	0.0318718496661832	0.0284270336547515	4.16347829634566e-21	4.9178112170632e-17	0.999999999999983	CG
chr15	81750977	0.87803260300072	0.155902970512978	0.722129632487741	0.0820568500810636	8.80035770047659	0.0245160902557028	0.0284270336547515	1.36380748246769e-18	1.15956601087426e-14	0.999999999999983	CG
chr3	110673754	0.162821417585461	0.833807223935664	-0.670985806350203	0.0753270439017627	-8.90763491562559	0.0270851063599838	0.0295533698025123	5.21327428071127e-19	4.75361278949578e-15	0.999999999999983	CG
chr1	46686197	0.88148874703046	0.127649946458056	0.753838800572404	0.0862876568419536	8.73634570878604	0.0270851063599838	0.0285715950735301	2.40772380407668e-18	1.97907399852545e-14	0.999999999999982	CG
chr2	242971427	0.424596728990702	0.922029380064059	-0.497432651073357	0.0524609502897768	-9.48196035957612	0.0270851063599838	0.0268527824277347	2.49550068841661e-21	3.0643616549373e-17	0.999999999999982	CG
chr4	75343423	0.801175812677635	0.0562755729151887	0.744900239762447	0.0851250704422155	8.75065636824464	0.0265078613552514	0.0339282605407692	2.12115360852643e-18	1.75626416132667e-14	0.999999999999982	CG
chr15	38160884	0.932419703961665	0.348897312041914	0.583522391919751	0.0638308324652052	9.14170110875235	0.0289251507541592	0.0284270336547515	6.14775505969632e-20	6.32231270553466e-16	0.999999999999982	CG
chr12	35221489	0.500310463865221	0.920586755554788	-0.420276291689567	0.0422841248202482	-9.93933996449451	0.0270851063599838	0.0264292965861198	2.80680685759234e-23	4.2731874259206e-19	0.999999999999982	CG
chr25	6191371	0.280882839239627	0.880465895031137	-0.59958305579151	0.0659836797938256	-9.08683871019294	0.0270851063599838	0.0255915792234742	1.01960481118019e-19	1.02985880859962e-15	0.999999999999982	CG
chr3	18262282	0.910492857966433	0.276530358554007	0.633962499412426	0.0705224353767943	8.98951512416194	0.0270851063599838	0.386411338212961	2.48323522197487e-19	2.38758763957598e-15	0.999999999999982	CG
chr5	71923826	0.0796699568746237	0.503283351339899	-0.423613394465275	0.042763976483083	-9.90584667992352	0.0454586223774382	0.0284270336547515	3.92630140940745e-23	5.88528123053017e-19	0.999999999999981	CG
chr23	51814852	0.0543932781667716	0.471363639065619	-0.416970360898847	0.041890514023174	-9.95381342583139	0.0282837407464648	0.0284270336547515	2.42700747111474e-23	3.72415941619998e-19	0.999999999999981	CG
chr10	72383278	0.842252225093678	0.156870594669013	0.685381630424665	0.0773705288486019	8.85843279895133	0.25733948531032	0.0284270336547515	8.11471311520958e-19	7.2153359497424e-15	0.999999999999981	CG
chr3	158530156	0.808842101193542	0.128064947385008	0.680777153808534	0.0767608459666972	8.8688073357593	0.0241803739789166	0.0284270336547515	7.39334663427356e-19	6.63029327602048e-15	0.999999999999981	CG
chr1	241308991	0.793603788542047	0.120649260986492	0.672954527555554	0.0757400381306768	8.88505662479973	0.0239868437530844	0.0284270336547515	6.38882205969386e-19	5.78284739158387e-15	0.999999999999981	CG
chr3	18334733	0.83016890491977	0.111373062738215	0.718795842181555	0.0818029230067798	8.78692124634692	0.0324602361721242	0.0284270336547515	1.53714459041272e-18	1.29560085334385e-14	0.999999999999981	CG
chr9	80836339	0.158667860631477	0.827566942250602	-0.668899081619125	0.0752037529369998	-8.8944907068598	0.0341504238254939	0.0284270336547515	5.86878206326638e-19	5.32987536777285e-15	0.999999999999981	CG
chr6	50761845	0.0776232151433078	0.749551587891549	-0.671928372748241	0.0756083637731726	-8.88695825721141	0.0270851063599838	0.0279865886921442	6.28045916597188e-19	5.68854994863313e-15	0.99999999999998	CG
chr2	136043621	0.431870680346191	0.871716705389808	-0.439846025043617	0.0449442909433871	-9.78647155870492	0.0270851063599838	0.0342673735468947	1.28709180315218e-22	1.81896911147215e-18	0.99999999999998	CG
chr6	68403769	0.184394443578722	0.913177628416848	-0.728783184838125	0.0831611005687119	-8.76351058192127	0.0270851063599838	0.0311546690355317	1.89262131912318e-18	1.57858145032277e-14	0.99999999999998	CG
chr6	50590813	0.955715152959499	0.544631662270164	0.411083490689335	0.0411486073284944	9.99021637373058	0.0284006321317521	0.0284270336547515	1.68214158032699e-23	2.64080008847833e-19	0.99999999999998	CG
chr3	114097347	0.45696323915656	0.925840499845346	-0.468877260688786	0.0487988057727919	-9.60837572279712	0.0270851063599838	0.0327144777014182	7.37024135881843e-22	9.56117570717868e-18	0.99999999999998	CG
chr1	147122322	0.131020571697347	0.729745526550757	-0.59872495485341	0.0659860811069664	-9.0735037572977	0.0270851063599838	0.0475119442049095	1.15250024677222e-19	1.15550601161198e-15	0.99999999999998	CG
chr1	158360209	0.660909559222765	0.124707578129882	0.536201981092883	0.0577104242617925	9.2912500289463	0.0270851063599838	0.03216931257656	1.52486787801648e-20	1.66783068209248e-16	0.99999999999998	CG
chr7	56218272	0.81719226014673	0.193620026628677	0.623572233518053	0.0692737608279781	9.00156460490891	0.0450164589888936	0.0284270336547515	2.22523468008115e-19	2.15476336797446e-15	0.99999999999998	CG
chr2	197604048	0.404433089104112	0.905455658820335	-0.501022569716223	0.0530704250903493	-9.44071144829275	0.0270851063599838	0.0260840821065187	3.70256772666765e-21	4.40785986701111e-17	0.999999999999979	CG
chr3	110947432	0.25441111122784	0.834639795399762	-0.580228684171922	0.063559844251465	-9.12885629291875	0.0270851063599838	0.0629769331739218	6.92267451084857e-20	7.08706978548063e-16	0.999999999999979	CG
chr1	136488359	0.96952474462097	0.56519763638704	0.40432710823393	0.0402813323268008	10.037580310245	0.0277593281438021	0.0284270336547515	1.04198777022434e-23	1.66857527228929e-19	0.999999999999979	CG
chr23	54453576	0.79053503061968	0.120649260903146	0.669885769716534	0.0754356029745758	8.88023351443623	0.038468913201227	0.0284270336547515	6.67201494170915e-19	6.0231393371839e-15	0.999999999999979	CG
chr4	103687764	0.888489468923821	0.436313389921526	0.452176079002295	0.046618901672941	9.69941510365422	0.0307158246818162	0.0284270336547515	3.03231909307908e-22	4.10612399072501e-18	0.999999999999979	CG
chr7	61035646	0.909747436807531	0.187271882610441	0.722475554197091	0.0824192135242878	8.76586324115052	0.0215751743477492	0.0284270336547515	1.85350906768943e-18	1.54712346254648e-14	0.999999999999979	CG
chr1	57853974	0.915039143564292	0.15347193125586	0.761567212308432	0.0876160774511276	8.69209435600715	0.0294986565568062	0.0284270336547515	3.55818369640876e-18	2.85565561332505e-14	0.999999999999978	CG
chr7	20093207	0.264803015007641	0.895843335526157	-0.631040320518516	0.0703510720994032	-8.96987496689293	0.040697080344514	0.0284270336547515	2.96851216056594e-19	2.81829653141289e-15	0.999999999999978	CG
chr2	85969147	0.914134893056546	0.242413646230382	0.671721246826163	0.0757759840967164	8.86456645642259	0.0237909701386882	0.0284270336547515	7.68023293157492e-19	6.85591398488385e-15	0.999999999999977	CG
chr12	13831254	0.221610508781943	0.632896609913202	-0.411286101131259	0.0412615524871702	-9.96778056906957	0.0250694701831899	0.0284270336547515	2.10888601499374e-23	3.26922179215911e-19	0.999999999999977	CG
chr1	74316719	0.200330461348024	0.864172254471796	-0.663841793123772	0.0747454372530144	-8.88136878344371	0.0468156245564229	0.0284270336547515	6.60426085988748e-19	5.96990272243246e-15	0.999999999999977	CG
chr14	46066963	0.249184036954937	0.926812896701576	-0.677628859746638	0.0765929271842148	-8.84714665776989	0.0270851063599838	0.0242398778486365	8.97853669773661e-19	7.92639503711843e-15	0.999999999999977	CG
chr1	146852738	0.370840935773858	0.92151198338	-0.550671047606141	0.059788266836173	-9.21035308006245	0.0270851063599838	0.0247052092152218	3.25053934003734e-20	3.43641281296009e-16	0.999999999999976	CG
chr1	171348014	0.96952474462097	0.554171228063477	0.415353516557494	0.0418421795457075	9.92667019421803	0.0277593281438021	0.0284270336547515	3.18721427563005e-23	4.81459349004457e-19	0.999999999999976	CG
chr22	23282969	0.392394702831081	0.843812475547075	-0.451417772715994	0.0466573836689749	-9.6751625834555	0.0270851063599838	0.0263276711850605	3.8448004283176e-22	5.13977042036717e-18	0.999999999999975	CG
chr11	1130678	0.274937815933118	0.955614748962101	-0.680676933028983	0.0771016110038411	-8.828310124351	0.0270851063599838	0.0295315770758903	1.06269059591775e-18	9.20233537170019e-15	0.999999999999975	CG
chr11	1130679	0.274937815933118	0.955614748962101	-0.680676933028983	0.0771016110038411	-8.828310124351	0.0270851063599838	0.0295315770758903	1.06269059591775e-18	9.20233537170019e-15	0.999999999999975	CG
chr14	37030804	0.439761890195508	0.941809407245089	-0.502047517049581	0.0534110280715414	-9.39969768747221	0.0270851063599838	0.0300999369368687	5.4720065483253e-21	6.33679099717825e-17	0.999999999999974	CG
chr3	48295790	0.523508425808062	0.952103613710038	-0.428595187901976	0.0436590020739554	-9.81688008296581	0.0270851063599838	0.0319338661052959	9.52457146519927e-23	1.36305290039967e-18	0.999999999999974	CG
chr16	43919850	0.917763965261104	0.247042862349445	0.670721102911659	0.0758474383278722	8.84302908177697	0.0236386243337905	0.0284270336547515	9.31579695278055e-19	8.18692048086227e-15	0.999999999999974	CG
chr2	101435539	0.207233088216425	0.849127902032067	-0.641894813815642	0.0720304944396321	-8.91143145426562	0.024284817443583	0.026598331062256	5.03778613988343e-19	4.60905392756772e-15	0.999999999999973	CG
chr5	58965819	0.907530892970736	0.212809152432859	0.694721740537876	0.0790535239407973	8.78799205786384	0.0238435618979822	0.0284270336547515	1.52256731927242e-18	1.28490741418871e-14	0.999999999999973	CG
chr5	58965828	0.907530892970736	0.212809152432859	0.694721740537876	0.0790535239407973	8.78799205786384	0.0238435618979822	0.0284270336547515	1.52256731927242e-18	1.28490741418871e-14	0.999999999999973	CG
chr20	2805806	0.721952156124419	0.0858873417962674	0.636064814328152	0.071267184932724	8.92507280775289	0.0942718156841681	0.0284270336547515	4.45406135899925e-19	4.12216405091837e-15	0.999999999999973	CG
chr6	68403768	0.184394443578722	0.913177628416848	-0.728783184838125	0.0835933002171469	-8.71820089582533	0.0270851063599838	0.0248330711966077	2.82657105710109e-18	2.30385283091877e-14	0.999999999999973	CG
chr3	76962073	0.847640821672267	0.080972659833145	0.766668161839122	0.0886560215309192	8.64767162568583	0.0332590619905687	0.0338049383090446	5.25608178759439e-18	4.11152763936698e-14	0.999999999999973	CG
chr19	38165806	0.911821225226438	0.116553949413274	0.795267275813164	0.0924626617055064	8.60095590094616	0.0302564845723497	0.0367007479340786	7.90548593496912e-18	6.04488002183754e-14	0.999999999999972	CG
chr6	89167221	0.936423537863222	0.379658397989676	0.556765139873546	0.0607515031699421	9.16463150411423	0.0230181600123545	0.0284270336547515	4.97165405113404e-20	5.1675421619951e-16	0.999999999999972	CG
chr2	72965228	0.761569359531188	0.0618335106041117	0.699735848927076	0.0797923865030685	8.76945633027491	0.0355895964812369	0.0284270336547515	1.7953102879192e-18	1.50387545610084e-14	0.999999999999972	CG
chr2	151268733	0.0739870394063974	0.754461364552403	-0.680474325146006	0.077266179764791	-8.80688455437379	0.0294580270353652	0.0483230669982685	1.28672094390191e-18	1.10229621206622e-14	0.999999999999971	CG
chr15	2083354	0.538563779191965	0.925409652031717	-0.386845872839752	0.0381860825898305	-10.1305461729341	0.0270851063599838	0.0245574704320098	4.04384314660305e-24	6.8295060348841e-20	0.999999999999971	CG
chr3	148634287	0.315856202526796	0.895248676823087	-0.579392474296291	0.0638211997360911	-9.07837014490724	0.0270851063599838	0.0236697443526687	1.10212792595496e-19	1.10745243385444e-15	0.999999999999971	CG
chr15	9311310	0.259075829459032	0.863578772111411	-0.604502942652379	0.0671828878941814	-8.99787076144331	0.0270851063599838	0.046620282686451	2.30137509570647e-19	2.22216153608235e-15	0.99999999999997	CG
chr13	32997986	0.0821512005423976	0.78525406133052	-0.703102860788123	0.0803405096906897	-8.75153597475374	0.0270851063599838	0.0276546406735128	2.1046822992416e-18	1.74368824297555e-14	0.99999999999997	CG
chr15	30164723	0.815853735279713	0.128064947307866	0.687788787971846	0.0783081619435534	8.78310473520784	0.0255795592864343	0.0284270336547515	1.59022970811092e-18	1.33785602200565e-14	0.99999999999997	CG
chr3	110673768	0.162821417585461	0.833807223935664	-0.670985806350203	0.0760725311188063	-8.82034285545581	0.0270851063599838	0.047472788446474	1.14109784473434e-18	9.84368128164766e-15	0.999999999999969	CG
chr1	123661710	0.323723751025296	0.955679534423982	-0.631955783398686	0.0708752174975552	-8.91645635402086	0.0270851063599838	0.0296408662484725	4.81446395640898e-19	4.42259424099488e-15	0.999999999999969	CG
chr23	13011043	0.904793478337559	0.123694482055012	0.781098996282547	0.0907609065033695	8.60611717505872	0.0298603159750126	0.0284270336547515	7.55770097458768e-18	5.79197876608654e-14	0.999999999999969	CG
chr26	25501209	0.184083385334728	0.892229874650637	-0.708146489315909	0.0810434047089121	-8.73786697214161	0.0270851063599838	0.0253634431388267	2.37552996413548e-18	1.9537929177773e-14	0.999999999999969	CG
chr16	36227922	0.957974313679485	0.381669477566958	0.576304836112528	0.0634936006511695	9.0765814224132	0.0282220704756122	0.0284270336547515	1.1203850367935e-19	1.12496628624417e-15	0.999999999999968	CG
chr3	18334742	0.83016890491977	0.111373062738215	0.718795842181555	0.0824865044466512	8.71410234926905	0.0268237020156976	0.0284270336547515	2.93071517129739e-18	2.38302287469052e-14	0.999999999999968	CG
chr15	21971093	0.275068087846929	0.902362994713457	-0.627294906866528	0.0703010289319562	-8.92298329621437	0.0270851063599838	0.0321926670823429	4.53893229552468e-19	4.18930354840094e-15	0.999999999999968	CG
chr2	142080791	0.763596175043249	0.0402239984400056	0.723372176603244	0.0831367154247765	8.70099537740053	0.0444171951052644	0.0311243131318356	3.28985669303391e-18	2.65914402731801e-14	0.999999999999968	CG
chr3	36019709	0.216551844020877	0.894525251779867	-0.67797340775899	0.0771068715830876	-8.7926457634639	0.0270851063599838	0.0372633014494064	1.46078484886171e-18	1.23737714683768e-14	0.999999999999967	CG
chr3	123459174	0.902109658457123	0.332970040182977	0.569139618274146	0.0625880033037748	9.09342986245769	0.0270851063599838	0.0255412117071219	9.59629638733808e-20	9.7072285739615e-16	0.999999999999967	CG
chr6	62602060	0.249745116149018	0.718596989126817	-0.468851872977799	0.0492074640769301	-9.52806412142686	0.0270851063599838	0.0743264631844974	1.60243438412114e-21	2.00604791350618e-17	0.999999999999967	CG
chr25	18133850	0.731729662249307	0.0529406792051902	0.678788983044117	0.0772264660705944	8.78959011828433	0.0250317464066859	0.0301592045311681	1.50106599137514e-18	1.26912562449203e-14	0.999999999999967	CG
chr8	72401355	0.863057048062743	0.329259673536305	0.533797374526438	0.0579004566099569	9.21922564656671	0.0270851063599838	0.0274669302457389	2.9925345042953e-20	3.1735256521832e-16	0.999999999999966	CG
chr1	235172944	0.131020571686407	0.800767096154374	-0.669746524467966	0.0761068281335227	-8.80008457707573	0.0270851063599838	0.0277783989683785	1.36713079802036e-18	1.16093958377465e-14	0.999999999999965	CG
chr6	2187797	0.131020571711977	0.800767096052981	-0.669746524341004	0.0761068281470002	-8.80008457384914	0.0270851063599838	0.0277783989695683	1.36713083732817e-18	1.16093958377465e-14	0.999999999999965	CG
chr1	163884842	0.884596242940293	0.0858873418460872	0.798708901094206	0.0933492365552062	8.55613747437403	0.0240359754184101	0.0333455637339412	1.16712107908217e-17	8.67073063897048e-14	0.999999999999964	CG
chr25	6641959	0.924498129941641	0.418199483137418	0.506298646804223	0.0542849183972381	9.32669075965642	0.0292396474275656	0.0284270336547515	1.09227981054826e-20	1.21920711876309e-16	0.999999999999964	CG
chr2	195627599	0.969384105185072	0.173137691487549	0.796246413697524	0.0930385132217618	8.55824524839119	0.0270851063599838	0.0346684875240036	1.14598378393192e-17	8.5276780660293e-14	0.999999999999964	CG
chr12	15542070	0.525248337098254	0.0878650024768906	0.437383334621363	0.0450880658194637	9.7006453187121	0.0270851063599838	0.0246428937368081	2.99597678725227e-22	4.06095692464826e-18	0.999999999999964	CG
chr24	20304149	0.970512085223663	0.582283045839181	0.388229039384482	0.0385222537543029	10.0780458448934	0.0277283993602496	0.0284270336547515	6.90864200589336e-24	1.13849102696306e-19	0.999999999999963	CG
chr2	61496152	0.11259131467857	0.877446822380662	-0.764855507702092	0.0888633794288743	-8.60709453790554	0.0311508462548229	0.0284270336547515	7.49356446730753e-18	5.74606565618028e-14	0.999999999999963	CG
chr1	34513061	0.727723230049943	0.0809726598310489	0.646750570218894	0.0730837536264663	8.84944379737882	0.0270851063599838	0.0338049383048501	8.79565437664245e-19	7.78009965284981e-15	0.999999999999963	CG
chr3	16630242	0.719640949176924	0.117760257220134	0.60188069195679	0.0670909297962074	8.97111865620342	0.100192361541725	0.0284270336547515	2.93518054957663e-19	2.79250181332364e-15	0.999999999999963	CG
chr1	254166677	0.758541000628461	0.127649946518169	0.630891054110292	0.0709705403370206	8.88947795964853	0.0398580553506338	0.0284270336547515	6.13966819842521e-19	5.56473534243221e-15	0.999999999999963	CG
chr19	728627	0.0512672626839883	0.768978437770989	-0.717711175087001	0.0825886082957723	-8.69019577756634	0.0288744395032321	0.0258702287004523	3.61815436866746e-18	2.90036139554119e-14	0.999999999999963	CG
chr26	17530702	0.0875944067816645	0.818255484775864	-0.730661077994199	0.0843640104091897	-8.66081489547833	0.025311645179716	0.0271315904507761	4.68403615747276e-18	3.69380401589557e-14	0.999999999999962	CG
chr3	67521775	0.0834113254714352	0.808448631874829	-0.725037306403394	0.0836126137526814	-8.67138669469166	0.0291132819704481	0.0252692228157921	4.26889280899614e-18	3.39398572422092e-14	0.999999999999961	CG
chr2	159900868	0.935890136567612	0.544875060753968	0.391015075813644	0.0389318288463267	10.0435835510599	0.0330222719719745	0.0284270336547515	9.80460999938001e-24	1.57375739816081e-19	0.999999999999961	CG
chr1	128585748	0.841735497181613	0.2282138597937	0.613521637387913	0.0687062815065668	8.92962948852462	0.69645929126837	0.0284270336547515	4.27437934601827e-19	3.96667217457882e-15	0.999999999999961	CG
chr7	32119930	0.866694982598051	0.167697526781956	0.698997455816095	0.0801642919016061	8.71956128140003	0.0313224097393189	0.0347672275205037	2.79281801472712e-18	2.27770727587226e-14	0.999999999999961	CG
chr12	29339533	0.978872813285856	0.616590826647017	0.362281986638839	0.0351105373679388	10.3183264568789	0.0275404070166817	0.0284270336547515	5.82292323955499e-25	1.09192781805148e-20	0.99999999999996	CG
chr5	69279771	0.127996259219432	0.711430212372436	-0.583433953153005	0.0647598361933423	-9.00919439343772	0.0309211954000922	0.0284270336547515	2.07575658607058e-19	2.02153785378105e-15	0.999999999999958	CG
chr18	10807480	0.860756520619063	0.330556311482902	0.530200209136161	0.0576382332751171	9.19875886211545	0.0333171767991986	0.0284270336547515	3.6210790478274e-20	3.81036310751284e-16	0.999999999999958	CG
chr18	57998747	0.184394443578722	0.835027231834887	-0.650632788256165	0.0737777812614407	-8.8188174967009	0.0270851063599838	0.0414199380260531	1.1567479893203e-18	9.97235962449312e-15	0.999999999999958	CG
chr23	13011041	0.904793478337559	0.123694482055012	0.781098996282547	0.0912819407727291	8.55699374564463	0.0239343161150456	0.0284270336547515	1.15848816715703e-17	8.61130097358168e-14	0.999999999999957	CG
chr15	21971108	0.275068087846929	0.902362994713457	-0.627294906866528	0.0706709477490012	-8.87627698293311	0.0270851063599838	0.0330024516474526	6.9135551135965e-19	6.21642230270905e-15	0.999999999999957	CG
chr2	187765042	0.756671860561722	0.229829643794825	0.526842216766897	0.0572074594748265	9.20932727311074	0.033572373831933	0.0284270336547515	3.28175174828648e-20	3.46671428572982e-16	0.999999999999957	CG
chr5	60239140	0.0778553305593725	0.760935914613335	-0.683080584053963	0.0781484934115823	-8.74080297948168	0.0322418781663021	0.330950624759375	2.31459360083128e-18	1.90829259126534e-14	0.999999999999957	CG
chr1	99852448	0.122651831664662	0.861094765484188	-0.738442933819526	0.0855846895500176	-8.62821303321973	0.0307066686130287	0.0244709056641931	6.23179265986706e-18	4.83581597118798e-14	0.999999999999957	CG
chr2	31926045	0.10685855508418	0.903629351178932	-0.796770796094752	0.0934074781405879	-8.53005360979267	0.0331668921844964	0.0284270336547515	1.46279912438052e-17	1.06748727952945e-13	0.999999999999957	CG
chr23	30471821	0.106818740917363	0.815886530336935	-0.709067789419572	0.0816511225018399	-8.68411563360436	0.0314025422487386	0.0284270336547515	3.81700347341315e-18	3.0507675148336e-14	0.999999999999957	CG
chr1	29532688	0.95303266427999	0.312218956620318	0.640813707659673	0.0725058017380838	8.83810250074215	0.0287423771910414	0.0284270336547515	9.73579368507901e-19	8.5174818991856e-15	0.999999999999956	CG
chr8	11621083	0.355085137552306	0.893139407813328	-0.538054270261022	0.0587346713360359	-9.16076072312855	0.0270851063599838	0.023298363966676	5.15327440689303e-20	5.34814095472284e-16	0.999999999999956	CG
chr13	21172955	0.370045241980364	0.868336578912295	-0.498291336931932	0.0534093930565613	-9.32965735828965	0.0270851063599838	0.0371076996986348	1.0621371197378e-20	1.18653589341694e-16	0.999999999999956	CG
chr18	43983122	0.413851689022579	0.896460335403964	-0.482608646381385	0.0513303678672981	-9.40201028032858	0.0270851063599838	0.0253186199429116	5.35303830423021e-21	6.21490261357735e-17	0.999999999999955	CG
chr2	105727022	0.0703070124343319	0.947108423444806	-0.876801411010474	0.104238482071564	-8.41149442687118	0.0296196232136376	0.0250723858284738	4.04819417564964e-17	2.73678157179667e-13	0.999999999999954	CG
chr2	34772310	0.112357688866347	0.923513559759906	-0.811155870893559	0.0954524036302953	-8.49801408915081	0.0270851063599838	0.0263320618728392	1.92861707550087e-17	1.37928737962477e-13	0.999999999999953	CG
chr22	27821041	0.430756800571542	0.926066913827182	-0.495310113255639	0.0530592752582726	-9.33503352325593	0.0270851063599838	0.0311358832903215	1.00959297010199e-20	1.13062478830072e-16	0.999999999999953	CG
chr2	42072549	0.857427127781888	0.391975731452595	0.465451396329292	0.0490552481363669	9.48830989572005	0.0236959093807817	0.0284270336547515	2.34810324782078e-21	2.89422671911232e-17	0.999999999999953	CG
chr5	21404027	0.915277912621291	0.0682381185551044	0.847039794066187	0.100275555457387	8.44712143655136	0.0288464313353148	0.0313428877611406	2.9857311626106e-17	2.07526098913934e-13	0.999999999999953	CG
chr14	39538477	0.867437947000801	0.245991915835579	0.621446031165221	0.0700139363656939	8.87603330741625	0.0261602209060485	0.0264366965857254	6.92871029891137e-19	6.22593162544344e-15	0.999999999999952	CG
chr14	58085140	0.807653809202254	0.140909142080425	0.66674466712183	0.0761247588297454	8.75857838332227	0.0360970423471023	0.0284270336547515	1.97728203961073e-18	1.64314615137239e-14	0.999999999999951	CG
chr7	31615647	0.902109658475063	0.119853977399078	0.782255681075986	0.091653235825412	8.5349488649379	0.0241541154074611	0.0284270336547515	1.40217428880907e-17	1.0276588274919e-13	0.999999999999951	CG
chr15	38537424	0.686752901638269	0.163035464500646	0.523717437137623	0.0569232312186865	9.20041652459285	0.0270851063599838	0.0654375448097255	3.56564900796468e-20	3.75494188421129e-16	0.999999999999951	CG
chr3	75929494	0.923930561186695	0.299521137216409	0.624409423970286	0.0704845075246528	8.85881799985468	0.0234648162811628	0.0284270336547515	8.0867268557588e-19	7.19515728137063e-15	0.99999999999995	CG
chr18	7815074	0.915178762259902	0.256231811253222	0.65894695100668	0.075169078278726	8.76619703335078	0.0327233098513629	0.0284270336547515	1.8480249191066e-18	1.54422700088198e-14	0.999999999999948	CG
chr8	57405895	0.0743906708034242	0.78817247806119	-0.713781807257766	0.0825654293792003	-8.64504445292184	0.0326916631068737	0.0339314143376872	5.37843550033074e-18	4.19998815370212e-14	0.999999999999947	CG
chr3	172320470	0.894933453646479	0.506681048976639	0.38825240466984	0.0387787875595395	10.011978947865	0.0246464986416761	0.0284270336547515	1.3502416360501e-23	2.13205898725879e-19	0.999999999999947	CG
chr2	44168632	0.861658650094641	0.468010320504094	0.393648329590547	0.039509387587052	9.96341258702662	0.0253292368176705	0.0284270336547515	2.20365929281782e-23	3.40836773850968e-19	0.999999999999947	CG
chr9	72714902	0.0834113254714352	0.669342012740166	-0.585930687268731	0.0654051707997802	-8.95847652569237	0.0291132819704481	0.0284270336547515	3.29195039811274e-19	3.10369398226339e-15	0.999999999999945	CG
chr4	57216005	0.823854565963874	0.19844045945203	0.625414106511844	0.0707256342231381	8.84282075914192	0.0237943991114036	0.0284270336547515	9.3331887332611e-19	8.19690616554084e-15	0.999999999999945	CG
chr3	132129654	0.299626505610974	0.891417919381523	-0.591791413770549	0.0662023954845434	-8.93912387065687	0.0261589113760412	0.0284270336547515	3.92267939671245e-19	3.65526101276803e-15	0.999999999999945	CG
chr1	145591994	0.0712701492501099	0.781158410864045	-0.709888261613936	0.0821018813289198	-8.64643111855078	0.0308031046309146	0.0369660635393079	5.31350890447321e-18	4.15405940121124e-14	0.999999999999945	CG
chr15	21971085	0.275068087846929	0.902362994713457	-0.627294906866528	0.071022442335242	-8.83234772335136	0.0270851063599838	0.0338932811500755	1.02501214402747e-18	8.91581204573645e-15	0.999999999999943	CG
chr11	15739798	0.944438360778459	0.473660286167797	0.470778074610661	0.0499452829429481	9.42587661678533	0.0233199528433859	0.0284270336547515	4.26527638729241e-21	5.02060513516205e-17	0.999999999999943	CG
chr9	64083304	0.341037535062546	0.946870293255577	-0.605832758193031	0.0681424473159934	-8.89068094933007	0.035499129230315	0.0284270336547515	6.07355399340604e-19	5.50848454887009e-15	0.999999999999943	CG
chr1	189888233	0.844118350858821	0.0833535263331826	0.760764824525639	0.0890190872113831	8.54608655691043	0.0226506616896232	0.0284270336547515	1.27332535286923e-17	9.40321723846334e-14	0.999999999999943	CG
chr3	17059082	0.112720375307911	0.681749386031203	-0.569029010723293	0.0632257987643415	-8.99994973324429	0.0270851063599838	0.0282498467881189	2.25821050744574e-19	2.18358435957041e-15	0.999999999999941	CG
chr19	51089642	0.776958479127208	0.123034169697253	0.653924309429955	0.0746845402790043	8.75581890156977	0.0270851063599838	0.0305372979576482	2.02626846345289e-18	1.68179849503243e-14	0.99999999999994	CG
chr10	51472240	0.915248211617842	0.219193859124014	0.696054352493827	0.0803700050417434	8.66062347678469	0.0270851063599838	0.0461579859428413	4.69190900554669e-18	3.69572511455355e-14	0.99999999999994	CG
chr6	51435549	0.122651831661548	0.720730383745568	-0.59807855208402	0.067164213720963	-8.90472051930462	0.0243540532870098	0.0284270336547515	5.35207164639728e-19	4.87363479832029e-15	0.99999999999994	CG
chr14	23241749	0.951518874634957	0.507398175119202	0.444120699515754	0.0464051560133071	9.57050331623492	0.0286103239110504	0.0284270336547515	1.06386482464216e-21	1.35300566900572e-17	0.999999999999939	CG
chr3	70462952	0.11259131467857	0.825654447307639	-0.713063132629069	0.082697044868497	-8.62259508502349	0.0311508462548229	0.0284270336547515	6.54535737205157e-18	5.05892680662205e-14	0.999999999999938	CG
chr18	57998732	0.184394443578722	0.835027231834887	-0.650632788256165	0.0743018721472948	-8.75661365525706	0.0270851063599838	0.032363003199023	2.01203839082507e-18	1.67100771638848e-14	0.999999999999937	CG
chr15	21971107	0.275068087846929	0.902362994713457	-0.627294906866528	0.0711847377093904	-8.81221069363831	0.0270851063599838	0.0248396181624972	1.2270173131714e-18	1.05447207546678e-14	0.999999999999936	CG
chr18	7815104	0.915178762259902	0.256231811253222	0.65894695100668	0.0754590609478013	8.7325092935162	0.0272744204743645	0.0284270336547515	2.49083779194751e-18	2.04368430520944e-14	0.999999999999935	CG
chr1	158404012	0.915248211570728	0.108380104878417	0.806868106692311	0.0954855030637806	8.45016343636326	0.0255130640255719	0.0284270336547515	2.90895317441524e-17	2.02707740512987e-13	0.999999999999933	CG
chr9	51772090	0.890255203112765	0.211326479970774	0.678928723141991	0.0782061537968484	8.68126982571736	0.0271933239911077	0.0284270336547515	3.9137443374514e-18	3.12441472603258e-14	0.999999999999933	CG
chr21	7726730	0.105253058098177	0.826609029059112	-0.721355970960935	0.0839537081677399	-8.59230624476601	0.0296511182918332	0.0284270336547515	8.5240830784823e-18	6.49960856658948e-14	0.999999999999932	CG
chr2	53842332	0.076781690431785	0.720895414289747	-0.644113723857962	0.0735227182299183	-8.76074415317053	0.0299803095004734	0.0252251767502384	1.93965592896911e-18	1.61599338587851e-14	0.999999999999932	CG
chr2	122233979	0.184394443585945	0.915615915906087	-0.731221472320142	0.0853768986445374	-8.5646291201622	0.0270851063599838	0.0247702440225444	1.08424270856354e-17	8.0903816528595e-14	0.999999999999928	CG
chr5	22246991	0.259471807991715	0.976235352458434	-0.716763544466719	0.0834498311823905	-8.58915511644522	0.0507651767520401	0.0284270336547515	8.76111722610787e-18	6.65422270931419e-14	0.999999999999927	CG
chr15	81750994	0.87803260300072	0.155902970512978	0.722129632487741	0.0841976229518572	8.57660355685627	0.0239734629732246	0.0284270336547515	9.77156953647762e-18	7.36408284208947e-14	0.999999999999926	CG
chr3	117784424	0.136847827612525	0.804241049777299	-0.667393222164774	0.0767982828045502	-8.69021022075811	0.0270851063599838	0.0253391434427747	3.61769440413442e-18	2.90036139554119e-14	0.999999999999926	CG
chr22	9488496	0.15178188574871	0.865681537827583	-0.713899652078873	0.083101943052531	-8.59064933809788	0.0339882545035411	0.0284270336547515	8.64791878516997e-18	6.57927321626986e-14	0.999999999999925	CG
chr21	4493741	0.131020571711977	0.792521484078501	-0.661500912366525	0.076025377443177	-8.70105397189175	0.0270851063599838	0.0257682845335999	3.28815825241983e-18	2.65914402731801e-14	0.999999999999924	CG
chr13	77593318	0.17415247645135	0.882493527604202	-0.708341051152852	0.0823845598641278	-8.5979830725694	0.0355051402308024	0.0284270336547515	8.11292616965695e-18	6.19304842754285e-14	0.999999999999923	CG
chr3	76139223	0.0821512005413224	0.6540708443214	-0.571919643780077	0.0639149415700565	-8.94813684767594	0.0270851063599838	0.0242548262737214	3.61532662433617e-19	3.38277254315678e-15	0.999999999999923	CG
chr12	23490228	0.835299247864189	0.199500215082643	0.635799032781546	0.0725785487742944	8.76015080928059	0.0270851063599838	0.0369272563864593	1.94989325303961e-18	1.62236906279748e-14	0.999999999999922	CG
chr6	101145	0.21279847035321	0.943767757128332	-0.730969286775122	0.0854702585767575	-8.55232333383742	0.0270851063599838	0.0298727657670036	1.20635279219214e-17	8.93776922540667e-14	0.999999999999922	CG
chrX	140870761	0.212798470349096	0.943767757139166	-0.73096928679007	0.0854702585681579	-8.55232333487282	0.0270851063599838	0.0298727657646365	1.20635278136759e-17	8.93776922540667e-14	0.999999999999922	CG
chr20	30913359	0.227802235630066	0.843303669525785	-0.61550143389572	0.0698647643332934	-8.80989780426996	0.0270851063599838	0.0249447087848936	1.2526000163317e-18	1.0744198372893e-14	0.99999999999992	CG
chr9	23693109	0.235004708292508	0.915615915887785	-0.680611207595278	0.0786916747847521	-8.64908784133742	0.0270851063599838	0.0247702440236548	5.19126926979e-18	4.06785017499012e-14	0.99999999999992	CG
chr6	85018892	0.143639348206132	0.863551593859034	-0.719912245652902	0.0840466179082122	-8.56563016538182	0.0270851063599838	0.0302154161115985	1.07486364406298e-17	8.03354610863495e-14	0.999999999999918	CG
chr17	4980333	0.969524744629848	0.246108900201353	0.723415844428494	0.0845401488915838	8.55706849246526	0.0277593281436479	0.0274762811327525	1.1577375684705e-17	8.61042933127401e-14	0.999999999999917	CG
chr3	79961825	0.910503205189112	0.375718270771222	0.53478493441789	0.0589630370311903	9.06983359990428	0.53161456154461	0.0284270336547515	1.19198913341e-19	1.19070737286868e-15	0.999999999999917	CG
chr2	246892957	0.935669815618772	0.375200632597753	0.560469183021019	0.062449595570304	8.97474479862818	0.0294475051788125	0.267353055253169	2.84009409985508e-19	2.70962216995623e-15	0.999999999999917	CG
chr23	8499789	0.890609852845768	0.0809726598450402	0.809637193000728	0.0962748447599648	8.40964423281428	0.0243877167004803	0.0284270336547515	4.1125622312094e-17	2.77666044676173e-13	0.999999999999915	CG
chr9	80078084	0.348799766540735	0.953792377130183	-0.604992610589448	0.0685234917653491	-8.82898105457289	0.0316666261193649	0.0284270336547515	1.05633611542419e-18	9.17067372405744e-15	0.999999999999914	CG
chr10	17029830	0.922280448722773	0.137612309549308	0.784668139173465	0.0929210292168514	8.44446241918255	0.0270851063599838	0.0320995435543034	3.05447808344112e-17	2.11332032716959e-13	0.999999999999914	CG
chr15	44224238	0.251868305023579	0.955544034197156	-0.703675729173577	0.0819325048924379	-8.58848060482677	0.0256239482033138	0.0284270336547515	8.8126943996254e-18	6.68592617167205e-14	0.999999999999913	CG
chr13	45765814	0.820383455280813	0.108169053822679	0.712214401458134	0.0831053599311066	8.57001765046866	0.0564399502585155	0.0284270336547515	1.03469180474383e-17	7.75469280485177e-14	0.999999999999913	CG
chr2	209202823	0.973700464387973	0.260714691924049	0.712985772463924	0.0832280025817492	8.56665725893886	0.0280854217427134	0.0346127222138171	1.06532374995903e-17	7.96670254337831e-14	0.999999999999912	CG
chr18	16407399	0.194087309701159	0.884201300309239	-0.690113990608079	0.0801527823659646	-8.60998171538364	0.0270851063599838	0.0233490626468785	7.30722301651522e-18	5.62220509597767e-14	0.99999999999991	CG
chr1	214332069	0.970512085224791	0.584994558712262	0.385517526512529	0.038796307818761	9.93696431922064	0.0277283993602496	0.0284270336547515	2.87453649595689e-23	4.36652210819609e-19	0.999999999999908	CG
chr5	58263322	0.868582261474531	0.416747615562143	0.451834645912387	0.0478086478532901	9.45089782289865	0.0247952660652835	0.0284270336547515	3.35936703149997e-21	4.01687079702802e-17	0.999999999999908	CG
chr2	100547416	0.879320740895077	0.206868907031903	0.672451833863174	0.0777988815979114	8.64346401968363	0.0231614107504113	0.0284270336547515	5.45339000715433e-18	4.25119424510411e-14	0.999999999999907	CG
chr6	93573134	0.214145215846746	0.890259448849723	-0.676114233002978	0.0782976611677307	-8.63517789573042	0.0270851063599838	0.0231704687994401	5.86357160147077e-18	4.5578842839125e-14	0.999999999999907	CG
chr15	15665190	0.507721672153476	0.969606924838815	-0.461885252685338	0.0491856158102237	-9.39065710730272	0.0270851063599838	0.0300465794171396	5.96270852122408e-21	6.86411504950479e-17	0.999999999999906	CG
chr3	136368643	0.904793478333914	0.149432840415777	0.755360637918138	0.0890868697441398	8.47892220354758	0.0298603159750126	0.0284270336547515	2.27289587108452e-17	1.60941921741599e-13	0.999999999999906	CG
chr1	34630975	0.379054413494778	0.927272546922936	-0.548218133428158	0.0609463229136086	-8.9950977716122	0.0270851063599838	0.0306787530049858	2.36022042980886e-19	2.27574881019208e-15	0.999999999999904	CG
chr2	85865276	0.860242694092051	0.128064947292639	0.732177746799412	0.0859915823983202	8.51452812448436	0.0228326414793243	0.0284270336547515	1.67270025043838e-17	1.20898301118029e-13	0.999999999999902	CG
chr8	27485335	0.0796811614369235	0.674650985762434	-0.59496982432551	0.0673302783098437	-8.83658644016812	0.0309782137231164	0.116826967256749	9.86876313420366e-19	8.62271445424439e-15	0.999999999999902	CG
chr5	5299335	0.932875597524516	0.216109634227683	0.716765963296833	0.0839011162604208	8.54298482837894	0.0270851063599838	0.0709432217916668	1.30798577763176e-17	9.62779862572418e-14	0.999999999999902	CG
chr7	31049815	0.625034635965482	0.0811042059930666	0.543930429972415	0.0604074558024027	9.00435919287268	0.0705048912357479	0.0284270336547515	2.16928936685259e-19	2.10358635755919e-15	0.9999999999999	CG
chr1	4705087	0.128459571435802	0.866079737579878	-0.737620166144076	0.08676612924367	-8.5012455041365	0.0270851063599838	0.043850731657394	1.87567210919423e-17	1.34465412214185e-13	0.9999999999999	CG
chr14	36916321	0.117666866676942	0.953163901197221	-0.835497034520279	0.100111855164037	-8.34563532112444	0.0335886359021115	0.0284270336547515	7.08320631660193e-17	4.60319193329392e-13	0.999999999999898	CG
chr7	93809055	0.980246197991495	0.667637065542338	0.312609132449157	0.0289547931988007	10.7964553676075	0.0275813718683189	0.0284270336547515	3.57749082750226e-27	8.2296605049146e-23	0.999999999999895	CG
chr24	14315463	0.896718374106603	0.243022591754725	0.653695782351878	0.0754324092509706	8.66598042993658	0.0270851063599838	0.0235210753741461	4.47643853575286e-18	3.54655103692458e-14	0.999999999999893	CG
chr6	63535504	0.844118350879598	0.320464873781735	0.523653477097863	0.0577184702413915	9.07254601356943	0.0270851063599838	0.0261528514027136	1.16267859959275e-19	1.16485187466119e-15	0.999999999999893	CG
chr5	23514512	0.87870621981163	0.303211977223978	0.575494242587652	0.0648082539741289	8.87995289639166	0.024343899391478	0.0284270336547515	6.68886808517124e-19	6.03434658624779e-15	0.999999999999891	CG
chr6	85018895	0.143639348206132	0.863551593859034	-0.719912245652902	0.0844928592947111	-8.52039156518361	0.0270851063599838	0.0250873000998086	1.5901478544873e-17	1.15176560925529e-13	0.999999999999891	CG
chr7	37555710	0.0436329369658504	0.889726442966791	-0.846093506000941	0.101695573276674	-8.3198656415363	0.0302582749708367	0.0254824246683369	8.80630813090664e-17	5.66075524076329e-13	0.99999999999989	CG
chr5	48104370	0.34829989932939	0.92700386895397	-0.57870396962458	0.0652543764746808	-8.86843152733398	0.0270851063599838	0.0476641969007464	7.41833586066953e-19	6.6483179774813e-15	0.99999999999989	CG
chr2	4794980	0.181378047720691	0.867103865369167	-0.685725817648476	0.0798510006899454	-8.58756699006304	0.0270851063599838	0.0266973474714875	8.88303296269941e-18	6.72802648662562e-14	0.999999999999889	CG
chr4	48505216	0.482894063988213	0.938163584745095	-0.455269520756882	0.0484387688349941	-9.39886648043742	0.0270851063599838	0.0239577793628017	5.51540266206985e-21	6.37618301979688e-17	0.999999999999889	CG
chr24	17976044	0.342350592508775	0.95180058245749	-0.609449989948715	0.0694687326233905	-8.77301149644854	0.073785084384294	0.0284270336547515	1.73950269494524e-18	1.45802552751321e-14	0.999999999999888	CG
chr2	4794997	0.181378047720691	0.867103865369167	-0.685725817648476	0.0798745848563448	-8.58503138240731	0.0270851063599838	0.0261530598911728	9.08116353316032e-18	6.86661473070101e-14	0.999999999999888	CG
chr2	108049091	0.836522990566299	0.190629686592836	0.645893303973463	0.0744450976542606	8.67610258197435	0.0255204290974077	0.0284270336547515	4.09562764431963e-18	3.26578021868713e-14	0.999999999999887	CG
chr1	221025765	0.603858937180672	0.0844672727191704	0.519391664461501	0.0572068031602974	9.07919400785481	0.0270851063599838	0.0306437465261369	1.09381813350066e-19	1.09991544146155e-15	0.999999999999886	CG
chr10	79730057	0.973523019582679	0.289168586096004	0.684354433486674	0.079711725299957	8.58536722058685	0.0270851063599838	0.0385982551425205	9.05467289758126e-18	6.85039415682943e-14	0.999999999999886	CG
chr5	67215321	0.772377402725347	0.135561512734024	0.636815889991323	0.0732555831025869	8.6930697022714	0.325323781461583	0.132372295963363	3.52775794359621e-18	2.83961852426524e-14	0.999999999999883	CG
chr1	249789897	0.188335474811608	0.931204565864601	-0.742869091052993	0.0877483361058423	-8.46590515581905	0.0260810750127553	0.0263513389333431	2.54170941291103e-17	1.78858525840896e-13	0.999999999999882	CG
chr16	11832891	0.179475239035401	0.826050335919142	-0.646575096883741	0.0746154218532762	-8.66543511816051	0.0324482994833906	0.0284270336547515	4.49791801541338e-18	3.56149313684452e-14	0.999999999999881	CG
chr26	4388486	0.634757466683442	0.0752051643666179	0.559552302316825	0.0627390376442781	8.9187262560419	0.0270851063599838	0.0314355082433715	4.71681669633663e-19	4.33875809369355e-15	0.99999999999988	CG
chr4	31451840	0.198952565856816	0.831848705464574	-0.632896139607758	0.072758055328645	-8.69864012649861	0.0270851063599838	0.0268663386331818	3.35884868139437e-18	2.71168490518558e-14	0.99999999999988	CG
chr12	24466449	0.892568334528787	0.0860818679221796	0.806486466606607	0.0964668361078033	8.36024585387402	0.023095073103316	0.0360820800960147	6.25876884948193e-17	4.11262672592252e-13	0.999999999999879	CG
chr10	9041452	0.140186515452175	0.959671408510545	-0.81948489305837	0.0982646918915912	-8.33956609727584	0.0315617875580838	0.0284270336547515	7.45636283272302e-17	4.82953664999064e-13	0.999999999999878	CG
chr16	65384063	0.786418615707918	0.0573827316194174	0.729035884088501	0.0859164347618369	8.4854066175978	0.0365724987201063	0.0314162396559863	2.14965700926593e-17	1.52533255040599e-13	0.999999999999877	CG
chr2	194715126	0.730703610800629	0.0844672727191704	0.646236338081458	0.0746076889839625	8.66179273051029	0.805756372175283	0.0306437465261369	4.64402184917954e-18	3.6643744693889e-14	0.999999999999877	CG
chr8	63438604	0.131020571697347	0.712084500868662	-0.581063929171315	0.0657231455721079	-8.84108519324906	0.0270851063599838	0.0646884297055529	9.47933419040578e-19	8.30915591718544e-15	0.999999999999876	CG
chr2	205145998	0.249268911620183	0.782004430698245	-0.532735519078062	0.0591531451392374	-9.00603877991753	0.0280939852209436	0.0284270336547515	2.13633649573042e-19	2.0775589715505e-15	0.999999999999872	CG
chr6	60105319	0.27959411236981	0.932364530513954	-0.652770418144144	0.075565765317689	-8.63844116975202	0.0250711391816892	0.0242412845968722	5.69851895121585e-18	4.43866877754103e-14	0.999999999999871	CG
chr2	147037851	0.822689679714108	0.27660260057337	0.546087079140738	0.0609831359597939	8.95472281879326	0.0252571138128892	0.0284270336547515	3.40590235602029e-19	3.20668183410359e-15	0.999999999999871	CG
chr13	17854135	0.916597709488064	0.271601657868889	0.644996051619175	0.0745129853869654	8.65615635005821	0.0237331229641282	0.0284270336547515	4.87939221413704e-18	3.83673326369874e-14	0.99999999999987	CG
chr3	136368642	0.904793478333914	0.149432840415777	0.755360637918138	0.0896176373417854	8.42870511121968	0.0239343161150456	0.0284270336547515	3.495111186323e-17	2.39865281643838e-13	0.999999999999869	CG
chr20	19861741	0.334168458623471	0.916864919432694	-0.582696460809222	0.0660614195033275	-8.82052588621521	0.0244482859826698	0.0284270336547515	1.13923406204369e-18	9.83384310724862e-15	0.999999999999863	CG
chr1	146852698	0.370840935773858	0.92151198338	-0.550671047606141	0.0617028404060045	-8.92456561128673	0.0270851063599838	0.0319211078006504	4.47451724065697e-19	4.13546533552171e-15	0.99999999999986	CG
chr2	140193169	0.640503906772816	0.96372693917857	-0.323223032405753	0.0305631051396296	-10.5755953437678	0.0270851063599838	0.0239771452624388	3.8671356195034e-26	8.10094302798919e-22	0.99999999999986	CG
chr3	44065037	0.587702144150615	0.0818476152475857	0.505854528903029	0.0555683214106084	9.1032897172679	0.0270851063599838	0.0305324398899036	8.76362609125681e-20	8.91134595618247e-16	0.99999999999986	CG
chr17	50214692	0.254349747722544	0.771813813204099	-0.517464065481556	0.0571586557213467	-9.05311818395865	0.0221981100850526	0.0284270336547515	1.38942784868023e-19	1.37881596671332e-15	0.99999999999986	CG
chr9	18318670	0.416439581214502	0.0415247322564906	0.374914848958012	0.0376437981171367	9.95953829609287	0.0270851063599838	0.0312916808030854	2.29124286043551e-23	3.53177811692345e-19	0.999999999999859	CG
chr4	87759254	0.511032187582487	0.910911025897756	-0.399878838315269	0.041065818574883	-9.73751046959154	0.0270851063599838	0.0320722223258949	2.08602080901213e-22	2.87628948236462e-18	0.999999999999859	CG
chr18	60809969	0.970512085224039	0.569743888240321	0.400768196983718	0.0411911016242533	9.72948479600132	0.0278556327878876	0.0284270336547515	2.25733337869988e-22	3.09679830576268e-18	0.999999999999858	CG
chr2	4795060	0.181378047720691	0.867103865369167	-0.685725817648476	0.0802261987735215	-8.54740506382808	0.0270851063599838	0.0371529667913023	1.25886763404103e-17	9.30656061526604e-14	0.999999999999857	CG
chr3	43771560	0.461443837922739	0.934442271343012	-0.472998433420273	0.0510934207870024	-9.25752134295533	0.0270851063599838	0.0319601736772494	2.09232804727368e-20	2.24869276698996e-16	0.999999999999856	CG
chr3	23496512	0.028118027404068	0.710244397320114	-0.682126369916046	0.0797413667016513	-8.5542347482981	0.0293426667931568	0.0253920528347384	1.18653225644817e-17	8.81012512872006e-14	0.999999999999856	CG
chr15	60116551	0.888826957459707	0.240871839543757	0.64795511791595	0.075061606529545	8.63231081606158	0.0273160679296947	0.0284270336547515	6.0124736478329e-18	4.67095850258113e-14	0.999999999999856	CG
chr16	5196033	0.973020083162964	0.50703517021798	0.465984912944984	0.050143492015592	9.29302875037278	0.0277621041843654	0.0284270336547515	1.49959101818887e-20	1.64282733626102e-16	0.999999999999855	CG
chr1	115447555	0.131020571697347	0.861271060803434	-0.730250489106087	0.086355053075304	-8.45637241944937	0.0270851063599838	0.0230689016236914	2.75823733581118e-17	1.9269909217359e-13	0.999999999999854	CG
chr22	35815858	0.788952171698909	0.190114103950183	0.598838067748726	0.0683616664409409	8.75985181353171	0.0246239643411168	0.193441105721149	1.95507220748814e-18	1.6256831964622e-14	0.999999999999853	CG
chr3	23496516	0.028118027404068	0.710244397320114	-0.682126369916046	0.0797830533309637	-8.54976516236329	0.0293426667931568	0.0250337317801795	1.2333920218718e-17	9.12815172859832e-14	0.999999999999852	CG
chr2	211268657	0.677247760465504	0.128064947385008	0.549182813080495	0.0615889271101252	8.91690826337206	0.0321712068046089	0.0284270336547515	4.79486569780673e-19	4.40756925542002e-15	0.999999999999849	CG
chr5	43776345	0.50715878814218	0.968775575071394	-0.461616786929215	0.0496064236196923	-9.30558490707171	0.0270851063599838	0.0291773162518397	1.33256838785435e-20	1.46813238414436e-16	0.999999999999845	CG
chr11	11939033	0.802418191991578	0.133058957329937	0.66935923466164	0.0781111233613996	8.56932029468699	0.0373755040442477	0.0284270336547515	1.04097629035618e-17	7.79749455853345e-14	0.999999999999844	CG
chr20	21911711	0.879230999622731	0.31505228384633	0.564178715776401	0.0637121036165905	8.8551261652188	0.0270851063599838	0.0579221584601344	8.35892102956394e-19	7.42276828237084e-15	0.99999999999984	CG
chr1	77824592	0.89060985281737	0.145893963226548	0.744715889590822	0.0884971023258974	8.41514433826712	0.0243877167004803	0.0284270336547515	3.9241143220396e-17	2.663493085864e-13	0.999999999999839	CG
chr1	77824593	0.89060985281737	0.145893963226548	0.744715889590822	0.0884971023258974	8.41514433826712	0.0243877167004803	0.0284270336547515	3.9241143220396e-17	2.663493085864e-13	0.999999999999839	CG
chr1	167556464	0.25186830500442	0.930681885505762	-0.678813580501342	0.0794546803345657	-8.54340584649024	0.0416048539263829	0.0284270336547515	1.30322703706404e-17	9.59796708924924e-14	0.999999999999839	CG
chr14	59166295	0.971396010510317	0.570167570743372	0.401228439766945	0.0413565930749669	9.70168019013656	0.0279508837362915	0.0284270336547515	2.96573929421349e-22	4.02800281715032e-18	0.999999999999838	CG
chr2	128727098	0.427428366581768	0.932934544700392	-0.505506178118623	0.0556756262176495	-9.07948796377211	0.0270851063599838	0.0243107747746903	1.09086819632101e-19	1.09776101375838e-15	0.999999999999837	CG
chr24	23036622	0.922098975745314	0.308042110161731	0.614056865583583	0.0706030774413008	8.69731020002787	0.0301362516955149	0.0284270336547515	3.39843499759976e-18	2.73714243016249e-14	0.999999999999834	CG
chr23	11123735	0.666173085962232	0.0833535262921005	0.582819559670131	0.0663508071282887	8.7839106243765	0.0575667083060318	0.0284270336547515	1.5788716239911e-18	1.32912297314562e-14	0.999999999999829	CG
chr2	228529286	0.855181799250916	0.099133527640617	0.756048271610299	0.0901697855130438	8.3847185319181	0.0363053122291042	0.0320713094089102	5.08472753715292e-17	3.3853441132784e-13	0.999999999999828	CG
chr1	39874862	0.676773232071126	0.066237346903299	0.610535885167827	0.0701751748185815	8.70016906614338	0.026420124350952	0.0298481129144006	3.31390087842706e-18	2.67698704789284e-14	0.999999999999827	CG
chr11	28932054	0.167291845425107	0.791951348264729	-0.624659502839623	0.0721383340535127	-8.65918947305113	0.0270851063599838	0.0254065136024291	4.7513050082649e-18	3.74034312760216e-14	0.999999999999824	CG
chr18	29633225	0.226010450287012	0.850614584208415	-0.624604133921402	0.0721506843914706	-8.65693983625248	0.0270851063599838	0.0357891021492326	4.84598312710433e-18	3.8126683678718e-14	0.999999999999821	CG
chr3	129216061	0.588429089265595	0.970664336593663	-0.382235247328068	0.038832318805377	-9.84322489840964	0.0270851063599838	0.0291114517030296	7.33220860963093e-23	1.06159800110836e-18	0.999999999999818	CG
chr6	56909126	0.393741040286581	0.9281557010176	-0.534414660731019	0.0597808956185077	-8.93955594344705	0.0270851063599838	0.0305901067832983	3.90737307645182e-19	3.64349541601752e-15	0.999999999999816	CG
chr12	76403249	0.137136142585332	0.924516216721541	-0.787380074136209	0.09464974884956	-8.31888181116785	0.0313527888934367	0.0284270336547515	8.87970392210181e-17	5.69984966538742e-13	0.99999999999981	CG
chr23	10593055	0.117666866695689	0.953792377110385	-0.836125510414696	0.101370041244936	-8.24825066800949	0.0335886359021115	0.0284270336547515	1.60729949684251e-16	9.93716385806743e-13	0.999999999999809	CG
chr9	84850139	0.955012165497986	0.26141098514302	0.693601180354967	0.0817606901131231	8.48330878072713	0.0270851063599838	0.0296217850663135	2.18878790054425e-17	1.55228849324375e-13	0.999999999999807	CG
chr1	132413183	0.732730310196655	0.117158293851303	0.615572016345353	0.0710311352663218	8.66622804263718	0.0286330350004703	0.0284270336547515	4.46671869000459e-18	3.54091375760549e-14	0.999999999999804	CG
chr2	122233985	0.184394443585945	0.915615915906087	-0.731221472320142	0.0869872909021847	-8.40607248181098	0.0270851063599838	0.0315507429022191	4.23969184508576e-17	2.85347317432992e-13	0.999999999999801	CG
chr3	63186687	0.137231046264083	0.807212795069636	-0.669981748805553	0.078560344655115	-8.52824350181783	0.0797014244093275	0.025792175914463	1.48586522370038e-17	1.08083895436133e-13	0.9999999999998	CG
chr2	157932885	0.312780645503996	0.908289706769883	-0.595509061265886	0.0683080637821387	-8.71799064844231	0.0270851063599838	0.031951356527686	2.83182339392098e-18	2.30675090808235e-14	0.999999999999798	CG
chr2	209658830	0.0723334525606347	0.722414069086734	-0.650080616526099	0.0758333327524898	-8.57249171215879	0.0301134763573692	0.0245274322010453	1.01269644493907e-17	7.61503197076825e-14	0.999999999999797	CG
chr18	66654539	0.640603140628274	0.318481839981349	0.322121300646925	0.0306223082146193	10.5191711346287	0.0270851063599838	0.0254515150644512	7.04909562203348e-26	1.44765903174392e-21	0.999999999999797	CG
chr16	46425030	0.362665283859557	0.929894305307168	-0.567229021447611	0.0644330042123649	-8.80339242879439	0.0270851063599838	0.0244175038218096	1.32741401680997e-18	1.13074423963958e-14	0.999999999999794	CG
chr16	27120041	0.32130155341318	0.880715121420875	-0.559413568007695	0.0633640851745036	-8.82855905623949	0.0270851063599838	0.0255915792234742	1.06032853170725e-18	9.1994597373798e-15	0.999999999999792	CG
chrX	93855357	0.479841828285152	0.913177628404291	-0.433335800119139	0.0459782113673379	-9.42480769112677	0.024177994702441	0.0284270336547515	4.3089444283694e-21	5.06761870833896e-17	0.999999999999791	CG
chr13	1298228	0.110457230532136	0.890259448833257	-0.779802218301121	0.0938064753689821	-8.31288261533989	0.0241308426882031	0.0231704688008333	9.34049021777107e-17	5.9871463361399e-13	0.999999999999787	CG
chr2	242256942	0.858803460704914	0.19791526007706	0.660888200627854	0.0773981340537123	8.53881309553555	0.0243099769308112	0.0284270336547515	1.35607515747971e-17	9.96020352964294e-14	0.999999999999787	CG
chr10	59847833	0.109834153799083	0.548032495481368	-0.438198341682285	0.0466721376293316	-9.38886376198237	0.0309224410752638	0.0284270336547515	6.06509857130244e-21	6.97607688983377e-17	0.999999999999786	CG
chr21	21518393	0.797310984109052	0.133058957329937	0.664252026779115	0.0778850161121298	8.52862411715755	0.0358766587814061	0.0284270336547515	1.48098545403533e-17	1.07844337478848e-13	0.999999999999783	CG
chr23	19983992	0.112591314697854	0.914393066981855	-0.801801752284001	0.0968718316493783	-8.27693395110019	0.0270851063599838	0.0267070167997187	1.26387280175159e-16	7.93663374290323e-13	0.999999999999783	CG
chr3	137147411	0.203041658077595	0.859782002589575	-0.65674034451198	0.076854228100382	-8.54527279428514	0.046129792329423	0.0284270336547515	1.28233008369078e-17	9.45943870768132e-14	0.999999999999782	CG
chr2	44286764	0.886536582191242	0.244680535537245	0.641856046653998	0.0748616592558509	8.57389554324943	0.024343968642044	0.0284270336547515	1.00042172712187e-17	7.52689459554631e-14	0.999999999999773	CG
chr1	235633499	0.832694358679401	0.215722442355031	0.61697191632437	0.0714354632659069	8.63677350320796	0.0334405935127807	0.0284270336547515	5.78228635635263e-18	4.49727079800538e-14	0.999999999999771	CG
chr15	71310529	0.954955253916567	0.334471082145096	0.62048417177147	0.0719286753482083	8.62638118619164	0.0285949751007381	0.0263487010859479	6.33237207758034e-18	4.90826167106688e-14	0.999999999999769	CG
chr10	13696079	0.969440663626461	0.452168485178397	0.517272178448064	0.0576659546930035	8.97014852527577	0.0277593281434938	0.0284270336547515	2.96114869942984e-19	2.8152375795821e-15	0.999999999999769	CG
chr16	11636685	0.0847027162148712	0.727378796172209	-0.642676079957338	0.0749995772339245	-8.56906270221797	0.0315689135569413	0.0284270336547515	1.04330719730336e-17	7.81065096611575e-14	0.999999999999769	CG
chr18	29633224	0.226010450287012	0.850614584208415	-0.624604133921402	0.0725055705797518	-8.6145675280822	0.0270851063599838	0.0264921772395655	7.02060949388208e-18	5.40800330086868e-14	0.999999999999768	CG
chr18	65777801	0.270990849551546	0.908057218304905	-0.637066368753359	0.0742352405813189	-8.58172430997246	0.0270851063599838	0.024936750847629	9.34614215502598e-18	7.05912299663693e-14	0.999999999999767	CG
chr5	89439131	0.847092090943678	0.149591734181928	0.69750035676175	0.0825966391356592	8.44465784638228	0.0252410952721436	0.0284270336547515	3.04937272801038e-17	2.11193760867788e-13	0.999999999999765	CG
chr5	89439141	0.847092090943678	0.149591734181928	0.69750035676175	0.0825966391356592	8.44465784638228	0.0252410952721436	0.0284270336547515	3.04937272801038e-17	2.11193760867788e-13	0.999999999999765	CG
chr1	191100732	0.305909825495458	0.88557077582405	-0.579660950328592	0.0663139632136528	-8.74115981367331	0.0270851063599838	0.025529287303068	2.30729356848353e-18	1.90342829039357e-14	0.999999999999764	CG
chr4	42585361	0.955012165459963	0.340334620407117	0.614677545052846	0.0711563847019415	8.63840325260475	0.0288520057173378	0.0284270336547515	5.70041016595483e-18	4.43866877754103e-14	0.999999999999764	CG
chr15	60116550	0.888826957459707	0.240871839543757	0.64795511791595	0.0757635165233021	8.5523368984155	0.0410413730680307	0.0284270336547515	1.20621098875359e-17	8.93776922540667e-14	0.999999999999763	CG
chr2	242256992	0.858803460704914	0.19791526007706	0.660888200627854	0.0775583798961046	8.52117078145733	0.0348088285738762	0.0284270336547515	1.57948427129898e-17	1.145262142937e-13	0.999999999999762	CG
chr9	65880726	0.121552607095263	0.791138395227674	-0.669585788132411	0.0787635796327775	-8.50121072777859	0.0270851063599838	0.0257723729734546	1.87623419430304e-17	1.34465412214185e-13	0.999999999999761	CG
chr2	63890867	0.153105683532002	0.816881334689969	-0.663775651157967	0.077968469038878	-8.51338572297712	0.0235527877769908	0.0290102560956907	1.68926969811284e-17	1.22031020878236e-13	0.99999999999976	CG
chr8	30793183	0.315604658242359	0.840663394040372	-0.525058735798013	0.0587840342066752	-8.93199561554403	0.0239122461556057	0.0284270336547515	4.18392078864422e-19	3.89069290374187e-15	0.99999999999976	CG
chr23	25132994	0.0760865447151927	0.595075476644723	-0.51898893192953	0.0579450905030065	-8.956564351256	0.0291838292326666	0.0284270336547515	3.34951986429035e-19	3.15578275327635e-15	0.99999999999976	CG
chr18	65777808	0.270990849551546	0.908057218304905	-0.637066368753359	0.0742780762209907	-8.57677529043659	0.0270851063599838	0.0244336691566277	9.75699714533455e-18	7.35717900692076e-14	0.999999999999759	CG
chr18	29633258	0.226010450287012	0.850614584208415	-0.624604133921402	0.0725617888248969	-8.60789327325807	0.0270851063599838	0.0249217612384662	7.44154900713728e-18	5.70940039037353e-14	0.999999999999758	CG
chr13	77593328	0.17415247645135	0.882493527604202	-0.708341051152852	0.0841540993856709	-8.41719008727771	0.0376800862280423	0.0284270336547515	3.85621703248855e-17	2.62264522640814e-13	0.999999999999757	CG
chr18	16825117	0.768530605126875	0.187271882640376	0.581258722486499	0.0665906516937901	8.72883366811538	0.0265566348338411	0.0284270336547515	2.5731231933364e-18	2.10484651043165e-14	0.999999999999753	CG
chr5	89439125	0.847092090943678	0.149591734181928	0.69750035676175	0.082676324914861	8.43651864642056	0.0241017872644493	0.0284270336547515	3.26929540783094e-17	2.25237443451403e-13	0.999999999999753	CG
chr2	228529289	0.855181799250916	0.099133527640617	0.756048271610299	0.0907992277038386	8.32659363663659	0.0379692166386219	0.0320713094089102	8.32017360841371e-17	5.36093824975125e-13	0.99999999999975	CG
chr2	52365539	0.789091588443389	0.339675308468595	0.449416279974795	0.0483851693459453	9.28830643872607	0.0270851063599838	0.0268532538168089	1.56762695438867e-20	1.71184422720902e-16	0.999999999999743	CG
chr14	58085144	0.807653809202254	0.140909142080425	0.66674466712183	0.0784851863384091	8.49516575327971	0.038468913201227	0.0284270336547515	1.97650646988382e-17	1.41056834031139e-13	0.999999999999742	CG
chr3	141794908	0.870691207824749	0.435275176093874	0.435416031730875	0.046460026738991	9.37184203911483	0.0270851063599838	0.0255199836174757	7.12775342492017e-21	8.12956455048573e-17	0.999999999999739	CG
chr9	23693100	0.235004708292508	0.915615915887785	-0.680611207595278	0.0804360220100559	-8.46152246949992	0.0270851063599838	0.0315507429051574	2.63909204295531e-17	1.85327580540151e-13	0.999999999999737	CG
chr4	53979750	0.924498129948171	0.206696442837068	0.717801687111103	0.0855962615557108	8.38589996881952	0.023639414192193	0.0276585468787884	5.03391286890397e-17	3.35315447481365e-13	0.999999999999735	CG
chr7	7115384	0.181378047727915	0.911845581239232	-0.730467533511317	0.087359875500776	-8.36159082558249	0.0270851063599838	0.0372717080302611	6.18781315518642e-17	4.06796800757065e-13	0.999999999999734	CG
chr12	80379982	0.306810564980637	0.889954623144348	-0.583144058163711	0.0669613823901575	-8.70866217734218	0.0270851063599838	0.283423984454899	3.07482170785217e-18	2.49125884554074e-14	0.999999999999731	CG
chr3	56697739	0.914355227774278	0.379179750480981	0.535175477293297	0.0603247733949989	8.8715704539665	0.0238198878875929	0.0284270336547515	7.21214970669252e-19	6.4720665146619e-15	0.999999999999728	CG
chr9	47781347	0.918790850670499	0.356834738545479	0.56195611212502	0.0640416511269968	8.7748535872481	0.0236805275237079	0.0284270336547515	1.71126363369348e-18	1.43701381786839e-14	0.999999999999727	CG
chr17	4980334	0.969524744629848	0.246108900201353	0.723415844428494	0.0864413618216107	8.36886218800451	0.0277593281436479	0.0495865431696558	5.8177241231008e-17	3.84324989906998e-13	0.999999999999724	CG
chr3	152003340	0.30222088077355	0.859101687255833	-0.556880806482283	0.0633579539260201	-8.78943797857685	0.0270851063599838	0.0249238548728237	1.50309999430665e-18	1.27005550367289e-14	0.999999999999723	CG
chr3	167955922	0.861543659927951	0.328186255577365	0.533357404350585	0.0601113331664829	8.87282607546586	0.710610382910313	0.0284270336547515	7.13126618112433e-19	6.40370981800141e-15	0.999999999999719	CG
chr13	56621347	0.466707815311323	0.970580575372708	-0.503872760061386	0.0560297323785119	-8.99295318166872	0.0270851063599838	0.0299723728012327	2.40674785616407e-19	2.31732404869108e-15	0.999999999999716	CG
chr2	157932981	0.312780645503996	0.908289706769883	-0.595509061265886	0.0687438448728075	-8.66272554826865	0.0270851063599838	0.0256802318471284	4.60616428218014e-18	3.63872659303904e-14	0.999999999999716	CG
chr15	9689257	0.0784435760373002	0.719795946712307	-0.641352370675007	0.0751246384923246	-8.537177463297	0.0296905421015868	0.0270045281424521	1.37540230987093e-17	1.00967043329041e-13	0.999999999999712	CG
chr8	72401408	0.863057048062743	0.329259673536305	0.533797374526438	0.060208584824575	8.86580171385395	0.0270851063599838	0.0259436034067389	7.59555412858938e-19	6.78923936590596e-15	0.99999999999971	CG
chr8	72401395	0.863057048062743	0.329259673536305	0.533797374526438	0.0602167900026311	8.86459365408078	0.0270851063599838	0.0257751418907742	7.67835848916587e-19	6.85591398488385e-15	0.999999999999707	CG
chr17	21298109	0.242607230566425	0.920147644023998	-0.677540413457574	0.0801723532618603	-8.45104809689918	0.0238408829807229	0.0308968297930219	2.88699285130596e-17	2.01383897208287e-13	0.999999999999707	CG
chr3	171463857	0.906749517873499	0.404540234259443	0.502209283614056	0.0558411265396636	8.99353782301186	0.131876196413705	0.0284270336547515	2.3939748058038e-19	2.30665919813656e-15	0.999999999999705	CG
chr16	23793743	0.185992015067254	0.836704416357373	-0.650712401290119	0.0764756285470386	-8.50875518976452	0.0270851063599838	0.122169107275432	1.75810597735988e-17	1.26734318509487e-13	0.999999999999701	CG
chr1	140125955	0.908911422471755	0.349256239981492	0.559655182490262	0.0638365171626082	8.76700683818128	0.0355027326527944	0.0284270336547515	1.83478646699797e-18	1.535997026841e-14	0.9999999999997	CG
chr17	18320839	0.0900106998787392	0.530020098245051	-0.440009398366312	0.0472248432731232	-9.31732892836791	0.0293561310741294	0.0284270336547515	1.19305894489369e-20	1.31977801646417e-16	0.999999999999698	CG
chr3	143290031	0.0638757301093421	0.507035170267549	-0.443159440158207	0.0476702769546558	-9.29634708394378	0.0287062844703248	0.0284270336547515	1.45353766083845e-20	1.59623384817003e-16	0.999999999999696	CG
chr3	73447741	0.50680978649381	0.971549200926035	-0.464739414432224	0.0506777890266975	-9.1704753375763	0.0270851063599838	0.0292092796100643	4.70937794094249e-20	4.90618482988978e-16	0.999999999999693	CG
chr5	48685696	0.50680978649381	0.971549200926035	-0.464739414432224	0.0506777890255446	-9.17047533778492	0.0270851063599838	0.0292092796100643	4.70937793182841e-20	4.90618482988978e-16	0.999999999999693	CG
chr22	28577048	0.104821332827036	0.863369527295065	-0.758548194468029	0.09151186772174	-8.28906909401681	0.0331585582819452	0.0215963145284043	1.14138230619966e-16	7.19069001729667e-13	0.999999999999691	CG
chr7	84473014	0.0628345619537306	0.737899367793047	-0.675064805839317	0.0799279052386057	-8.4459214065985	0.0304649287134095	0.301029377890494	3.01656596203797e-17	2.09455134323199e-13	0.999999999999687	CG
chr2	242256982	0.858803460704914	0.19791526007706	0.660888200627854	0.0779716392458101	8.47600752043145	0.0356835020038512	0.0284270336547515	2.33053698959698e-17	1.64680358729585e-13	0.999999999999684	CG
chr2	242256962	0.858803460704914	0.19791526007706	0.660888200627854	0.0779895379545162	8.47406226477821	0.0348469748909037	0.0284270336547515	2.36980662520762e-17	1.67281339818878e-13	0.99999999999968	CG
chr2	76120073	0.833814885098821	0.166437546788583	0.667377338310237	0.078893837528075	8.45918210117167	0.033608673052793	0.0284270336547515	2.69259298498421e-17	1.88597549857289e-13	0.99999999999968	CG
chr15	55971230	0.905021659868496	0.522819761623276	0.38220189824522	0.0392416736563517	9.73969412192379	0.0300272999950662	0.0284270336547515	2.04167976025013e-22	2.81800827956478e-18	0.999999999999679	CG
chr7	58129854	0.176874095936373	0.888830333966547	-0.711956238030174	0.0850960462392862	-8.36650196447654	0.0270851063599838	0.0340822849445978	5.93539316019189e-17	3.9152759064198e-13	0.999999999999679	CG
chr7	58129856	0.176874095936373	0.888830333966547	-0.711956238030174	0.0850960462392862	-8.36650196447654	0.0270851063599838	0.0340822849445978	5.93539316019189e-17	3.9152759064198e-13	0.999999999999679	CG
chr7	58129872	0.176874095936373	0.888830333966547	-0.711956238030174	0.0850960462392862	-8.36650196447654	0.0270851063599838	0.0340822849445978	5.93539316019189e-17	3.9152759064198e-13	0.999999999999679	CG
chr9	18962856	0.482808838113023	0.94401230907994	-0.461203470966917	0.0502327632686501	-9.1813279014804	0.0270851063599838	0.0303125671621765	4.25807679495786e-20	4.4599467045826e-16	0.999999999999677	CG
chr23	30518244	0.931059462253281	0.438248584922398	0.492810877330883	0.0546357477740461	9.01993470225707	0.0233029076636732	0.0284270336547515	1.88201446410575e-19	1.84474935651025e-15	0.999999999999675	CG
chr2	182659931	0.116307917874974	0.983993483884307	-0.867685566009333	0.106804633367782	-8.12404423524826	0.0248220871682119	0.0292407620618384	4.50901306803728e-16	2.61302979729754e-12	0.999999999999671	CG
chr6	73446101	0.116307917874974	0.983993483856875	-0.867685565981901	0.106804633379881	-8.12404423407113	0.0248220871682119	0.0292407620633016	4.50901311179216e-16	2.61302979729754e-12	0.999999999999671	CG
chr5	87412170	0.794370568969321	0.318075981003416	0.476294587965905	0.0523562971837615	9.09717863152532	0.0449123226952698	0.0284270336547515	9.2708797814899e-20	9.42010422275601e-16	0.999999999999669	CG
chr9	22204315	0.966282346446284	0.325223706840672	0.641058639605613	0.0752835070695064	8.51526004246518	0.028231312059335	0.0284270336547515	1.66216887036642e-17	1.20201023852495e-13	0.999999999999669	CG
chr1	44817485	0.917763965261104	0.23589024023965	0.681873725021454	0.0809785486326054	8.420424131273	0.0294384592834284	0.0284270336547515	3.75123780751975e-17	2.55892860988614e-13	0.999999999999665	CG
chr11	8750042	0.0847027162142997	0.800472531435897	-0.715769815221598	0.085715448046819	-8.35053460644147	0.0315689135561061	0.46521686876397	6.79546784413496e-17	4.43740949504216e-13	0.999999999999661	CG
chr3	32131663	0.918790850681255	0.108380104806616	0.810410745874639	0.0989032263583624	8.19397683689535	0.030284610626883	0.0318212184648847	2.52733721731778e-16	1.51968473894381e-12	0.999999999999659	CG
chr10	41891831	0.956652182204353	0.393542960727254	0.563109221477099	0.0644875261176319	8.7320642514636	0.0280773072326148	0.0284270336547515	2.50066090715271e-18	2.04927051078796e-14	0.999999999999655	CG
chr10	41891846	0.956652182204353	0.393542960727254	0.563109221477099	0.0644875261176319	8.7320642514636	0.0280773072326148	0.0284270336547515	2.50066090715271e-18	2.04927051078796e-14	0.999999999999655	CG
chr18	30396072	0.524514957470241	0.951044667072298	-0.426529709602057	0.0454714844723666	-9.38015801664146	0.0270851063599838	0.0306363486570295	6.5873929729682e-21	7.52588335007881e-17	0.999999999999654	CG
chr14	12381021	0.0782956100453802	0.57154940324366	-0.49325379319828	0.0547773854990094	-9.00469762667296	0.0292862630123387	0.0284270336547515	2.16260926602345e-19	2.09860544782091e-15	0.999999999999649	CG
chr2	217008414	0.916746760425977	0.503283351339899	0.413463409086078	0.0436688653100308	9.46815096180447	0.021446638811348	0.0284270336547515	2.84840973610165e-21	3.46999731468241e-17	0.999999999999647	CG
chr11	12675461	0.955012165469688	0.316157702571406	0.638854462898281	0.0750920411853274	8.50761882103573	0.0288520057173378	0.0284270336547515	1.77541752656366e-17	1.27846659433423e-13	0.999999999999641	CG
chr22	20955383	0.522161533253236	0.892987056205379	-0.370825522952143	0.0377441776102817	-9.82470797962568	0.0270851063599838	0.032230747511359	8.81290766181999e-23	1.26654013080063e-18	0.999999999999639	CG
chr1	14026589	0.44289422592786	0.942511191634991	-0.499616965707131	0.0556989589211386	-8.96995160025368	0.0270851063599838	0.0311501070077043	2.96644757296354e-19	2.81829653141289e-15	0.999999999999637	CG
chr15	77246011	0.142619094677032	0.681205631541905	-0.538586536864873	0.0611366229389382	-8.80955654686391	0.0752427127179864	0.0284270336547515	1.25641896821555e-18	1.07701604450276e-14	0.999999999999636	CG
chr13	21453540	0.836916055539881	0.078855277954415	0.758060777585466	0.0917332087786578	8.26375516215272	0.0229588697575943	0.0284270336547515	1.41159994160782e-16	8.79927392945299e-13	0.999999999999635	CG
chr2	177450518	0.336912857248924	0.826588695724587	-0.489675838475663	0.0543239487052562	-9.0139956712735	0.0270851063599838	0.0251906287532961	1.98682547481815e-19	1.93909673520826e-15	0.999999999999634	CG
chr11	26216032	0.174077736176252	0.678873042140444	-0.504795305964192	0.0564545443435291	-8.94162395311323	0.0270851063599838	0.0404377679189587	3.83492632719533e-19	3.58085323944573e-15	0.999999999999626	CG
chr1	113201363	0.379036767296151	0.890259448849723	-0.511222681553573	0.0573652311754398	-8.91171657602325	0.0254087008089872	0.0284270336547515	5.02484500490645e-19	4.60030989293804e-15	0.999999999999621	CG
chr1	101606505	0.933265037707352	0.507035170188127	0.426229867519226	0.0455223888018362	9.36308218302535	0.0232713950648852	0.0284270336547515	7.74438962476552e-21	8.78863135650253e-17	0.999999999999615	CG
chr5	99613869	0.150917981848206	0.855521608632808	-0.704603626784602	0.0843946295549131	-8.34891545232908	0.0322497454106808	0.0845115795346488	6.8892629390434e-17	4.49218437588814e-13	0.999999999999608	CG
chr15	60116580	0.888826957459707	0.240871839543757	0.64795511791595	0.0764945014106944	8.47061038331523	0.0280898615996938	0.0284270336547515	2.44110463465781e-17	1.72135417590065e-13	0.999999999999606	CG
chr21	11592075	0.857268412764074	0.11493074884427	0.742337663919804	0.0896715659546605	8.27840638241048	0.0334642085892394	0.0284270336547515	1.24834581598989e-16	7.84637864752909e-13	0.999999999999606	CG
chrX	4948473	0.945050288395782	0.228664613547036	0.716385674848746	0.0860489199850938	8.32533023044153	0.0283833294047705	0.0284270336547515	8.4093976132392e-17	5.41586120237403e-13	0.999999999999606	CG
chr2	125137322	0.23702208500215	0.953792377169778	-0.716770292167629	0.0861142122145824	-8.32348428598006	0.0762786652083921	0.0284270336547515	8.5414604538203e-17	5.49830835713791e-13	0.999999999999603	CG
chr23	21901025	0.948615516463201	0.474195577072177	0.474419939391024	0.0522830477100948	9.07406817639331	0.0284473201290771	0.0284270336547515	1.14654321470543e-19	1.15038180754197e-15	0.999999999999601	CG
chr22	9195635	0.277077848984741	0.962862523398592	-0.685784674413851	0.0818039725179974	-8.38326860303726	0.306937748108416	0.0293038813254386	5.14778218242086e-17	3.42229719855786e-13	0.999999999999599	CG
chr25	11225733	0.428830739349445	0.926066913826706	-0.497236174477262	0.0554807068686622	-8.9623258704031	0.0270851063599838	0.0246109504051684	3.17900748696522e-19	3.00137271687673e-15	0.999999999999596	CG
chr6	36263649	0.839240796416456	0.306812887354835	0.532427909061621	0.0604040634248621	8.81443861345387	0.0270851063599838	0.0249970355245672	1.20286261780097e-18	1.03502255277593e-14	0.999999999999593	CG
chr1	164979211	0.322061370550126	0.953792377094246	-0.631731006544121	0.0742848322415946	-8.50417221768178	0.0270851063599838	0.0303711022487313	1.82895867358356e-17	1.31354256404037e-13	0.999999999999591	CG
chr1	266201331	0.882270819985806	0.289847002698999	0.592423817286806	0.0688142752255351	8.60902502199099	0.0414365790018565	0.0253237291124369	7.36845665331498e-18	5.6597094739263e-14	0.999999999999584	CG
chr1	189323286	0.529535251356641	0.929340712962556	-0.399805461605915	0.0419005010989694	-9.54178234435837	0.0270851063599838	0.0307194362643638	1.40398281256867e-21	1.76737581394423e-17	0.999999999999582	CG
chr3	168994586	0.686411869129667	0.237815099439089	0.448596769690578	0.0487297075516417	9.20581698987572	0.0236049595051936	0.0284270336547515	3.39081826819914e-20	3.57914689478535e-16	0.999999999999578	CG
chr2	170840128	0.840003073430421	0.316157702548783	0.523845370881639	0.0592489916874692	8.84142254512711	0.0250562026066294	0.0284270336547515	9.45075119297566e-19	8.28944593501223e-15	0.999999999999577	CG
chr23	59497592	0.11259131467857	0.873135033318223	-0.760543718639653	0.0923383255834583	-8.23649025292591	0.0270851063599838	0.0339097418372594	1.77336124236826e-16	1.09043389266621e-12	0.999999999999577	CG
chr21	5460364	0.279785302738471	0.760793348109093	-0.481008045370622	0.0532782323165077	-9.02822831120069	0.0270851063599838	0.0356612390039711	1.74473515294144e-19	1.71265785072706e-15	0.99999999999957	CG
chr3	138147928	0.958296928071069	0.352880505451732	0.605416422619337	0.0706802426445872	8.56556797157092	0.029049720077397	0.0284270336547515	1.07544401475912e-17	8.03354610863495e-14	0.999999999999568	CG
chr11	11823156	0.936329904511173	0.351933665165041	0.584396239346133	0.0677518654343016	8.62553725421504	0.0287549754983641	0.0284270336547515	6.37924653369281e-18	4.93387541017624e-14	0.999999999999565	CG
chr15	71310598	0.954955253916567	0.334471082145096	0.62048417177147	0.0728006350863298	8.52305987489912	0.0290942401667073	0.0253253231147392	1.55392402926036e-17	1.12853442094366e-13	0.999999999999564	CG
chr23	17821641	0.662423095179809	0.0793556064127804	0.583067488767029	0.0675979136165636	8.62552492484264	0.0270851063599838	0.0257547876933338	6.3799338753243e-18	4.93387541017624e-14	0.999999999999554	CG
chr3	220353744	0.113862863118202	0.688822552791712	-0.57495968967351	0.0664638420329667	-8.65071401361849	0.0270851063599838	0.0254375543106031	5.11782077664671e-18	4.0149244929657e-14	0.999999999999554	CG
chr20	4012140	0.853372672421481	0.113541112122495	0.739831560298986	0.0895497710705417	8.26168008532588	0.0320454360398168	0.0284270336547515	1.43636240956531e-16	8.94542887325694e-13	0.99999999999955	CG
chr5	34545533	0.812474827657682	0.128573013157154	0.683901814500528	0.0817631341518057	8.36442758212718	0.0264314385922763	0.0284270336547515	6.04074763403804e-17	3.98090978951205e-13	0.999999999999538	CG
chr3	110947416	0.25441111122784	0.834639795399762	-0.580228684171922	0.0672652913422159	-8.62597444527485	0.0270851063599838	0.0301480965666944	6.3549210638161e-18	4.92012935129659e-14	0.999999999999531	CG
chr2	42741164	0.389292462045593	0.972149737035299	-0.582857274989706	0.0676386427892743	-8.61722309842285	0.0631072432490379	0.0302446122120676	6.85973970637075e-18	5.28988457816808e-14	0.999999999999529	CG
chr2	69778226	0.855757137460908	0.243052099684865	0.612705037776042	0.0718277213427626	8.53020291221836	0.0743056747329322	0.0284270336547515	1.46091242320775e-17	1.06702459478521e-13	0.999999999999526	CG
chr4	72959085	0.151770025748742	0.889726442986723	-0.737956417237981	0.089381867851767	-8.25622058449064	0.0238929704212143	0.0284270336547515	1.5035763484516e-16	9.33835964484543e-13	0.999999999999524	CG
chr4	50629476	0.479046943314969	0.959671408502811	-0.480624465187842	0.0533295855614679	-9.01234202605743	0.0270851063599838	0.0294149733712113	2.01702149948441e-19	1.9671552007416e-15	0.999999999999524	CG
chr21	10482485	0.160188301696232	0.872584982596758	-0.712396680900526	0.0858210953390022	-8.30095069384148	0.0270851063599838	0.0257445545934549	1.0328155384129e-16	6.56145057121255e-13	0.999999999999519	CG
chr21	10482498	0.160188301696232	0.872584982596758	-0.712396680900526	0.0858210953390022	-8.30095069384148	0.0270851063599838	0.0257445545934549	1.0328155384129e-16	6.56145057121255e-13	0.999999999999519	CG
chr4	97620514	0.297671665857785	0.885570775829832	-0.587899109972047	0.068376225606324	-8.59800471229392	0.0270851063599838	0.025529287303068	8.11139693669073e-18	6.19304842754285e-14	0.999999999999518	CG
chr2	22993127	0.313321361492988	0.872936216715267	-0.559614855222279	0.064413560166063	-8.68784233909054	0.0270851063599838	0.0257690185278412	3.69387940645103e-18	2.95409639980501e-14	0.999999999999517	CG
chr13	17854147	0.916597709488064	0.271601657868889	0.644996051619175	0.0763802900307212	8.44453525064842	0.0299204733947361	0.0284270336547515	3.05257444359195e-17	2.11307860235766e-13	0.999999999999517	CG
chr2	147037846	0.822689679714108	0.27660260057337	0.546087079140738	0.062533370620399	8.7327306000454	0.0223110563465851	0.0284270336547515	2.4859672345843e-18	2.04091980266994e-14	0.999999999999511	CG
chr3	44370975	0.610255516231528	0.971274540053482	-0.361019023821954	0.0366087126098308	-9.86156021572327	0.0270851063599838	0.0292204404388073	6.1092593199317e-23	8.91176076546387e-19	0.999999999999498	CG
chr3	44370976	0.610255516231528	0.971274540053482	-0.361019023821954	0.0366087126098308	-9.86156021572327	0.0270851063599838	0.0292204404388073	6.1092593199317e-23	8.91176076546387e-19	0.999999999999498	CG
chr6	86929999	0.760310386825094	0.0718518003512455	0.688458586473848	0.0825343339702853	8.34148109466435	0.0351817654800832	0.0304431025924784	7.33657584820427e-17	4.76102274494137e-13	0.999999999999498	CG
chr20	48436382	0.784904097366038	0.179587337747232	0.605316759618805	0.0708740499683695	8.54073895719171	0.072365418959464	0.0284270336547515	1.33366190225719e-17	9.80617649961108e-14	0.999999999999497	CG
chr25	36837107	0.63145833939903	0.0994590341924115	0.531999305206619	0.0605909843997321	8.78017266887267	0.0270851063599838	0.0319974133483461	1.63223879076883e-18	1.37150074954641e-14	0.999999999999497	CG
chr3	75929511	0.923930561186695	0.299521137216409	0.624409423970286	0.0735680571787236	8.48750732200755	0.0304822131269441	0.0284270336547515	2.11116444608779e-17	1.50115330646372e-13	0.999999999999492	CG
chr18	14840867	0.192604283735055	0.801518698558211	-0.608914414823156	0.071398036075307	-8.52844767580027	0.0289610802471136	0.0284270336547515	1.48324559309301e-17	1.0795109862281e-13	0.99999999999949	CG
chr19	51089688	0.770365577310153	0.0874442758203991	0.682921301489754	0.0818087344156865	8.34777981064583	0.0270851063599838	0.0395131892882144	6.95580955423919e-17	4.52993724436455e-13	0.999999999999481	CG
chr11	34921559	0.76268388265538	0.0858873417911717	0.676796540864208	0.0809604836039849	8.35959113306106	0.0270851063599838	0.0333455637339412	6.29359928108364e-17	4.12952603233927e-13	0.999999999999477	CG
chr1	57789619	0.143972234489269	0.830889173804982	-0.686916939315713	0.0823839491648691	-8.33799479484815	0.0270851063599838	0.030826719873745	7.55608993339373e-17	4.88714560501015e-13	0.999999999999476	CG
chr8	72263667	0.131020571697347	0.806279095294676	-0.675258523597329	0.0807481821469942	-8.36252291560059	0.0270851063599838	0.0273422023352255	6.13910559360001e-17	4.03789943485891e-13	0.999999999999476	CG
chr8	84877781	0.0427621414165049	0.91082355412445	-0.868061412707945	0.10786499104443	-8.04766592295352	0.0292503338438946	0.0249002798892062	8.43879221520782e-16	4.65618751318624e-12	0.999999999999463	CG
chr2	97153514	0.119138074100865	0.818534341859029	-0.699396267758163	0.0841794381340638	-8.30839790881365	0.030212497846798	0.0284270336547515	9.70027806525594e-17	6.20022665249875e-13	0.999999999999462	CG
chr2	97153515	0.119138074100865	0.818534341859029	-0.699396267758163	0.0841794381340638	-8.30839790881365	0.030212497846798	0.0284270336547515	9.70027806525594e-17	6.20022665249875e-13	0.999999999999462	CG
chr1	197998484	0.791908444712524	0.148583794785629	0.643324649926895	0.0763068962844273	8.43075372282157	0.0281059861486477	0.0284270336547515	3.43445869244578e-17	2.36060260370188e-13	0.999999999999461	CG
chr9	89318395	0.109147374228513	0.844992527093585	-0.735845152865072	0.0893138606655275	-8.23886849568341	0.0270851063599838	0.0490467996214535	1.73846891242314e-16	1.0714016049658e-12	0.999999999999457	CG
chr10	17400833	0.379355107617124	0.876895137912215	-0.497540030295092	0.0558515283043182	-8.90826169669245	0.0270851063599838	0.0261431246059549	5.18389184094088e-19	4.73283264548129e-15	0.999999999999452	CG
chr5	99613868	0.150917981848206	0.855521608632808	-0.704603626784602	0.0849505601438704	-8.29427876156792	0.0312202961027596	0.192667299088853	1.09245994709509e-16	6.91452128893781e-13	0.999999999999449	CG
chr20	28331871	0.776504839808721	0.199596512029167	0.576908327779555	0.0670088119537014	8.60943972828767	0.0281928471642778	0.0284270336547515	7.341851230174e-18	5.64246168738918e-14	0.999999999999449	CG
chr4	109383607	0.0768077723455074	0.487584151266111	-0.410776378920603	0.0436662302944769	-9.4071866554636	0.0232421713079235	0.0284270336547515	5.09593908247033e-21	5.93160546609155e-17	0.999999999999449	CG
chr23	21901006	0.948615516463201	0.474195577072177	0.474419939391024	0.0526146018393706	9.01688738117607	0.0230703996126241	0.0284270336547515	1.93509182602619e-19	1.89132132878092e-15	0.999999999999446	CG
chr1	191100181	0.914134893056546	0.275547922365481	0.638586970691065	0.0756924098258384	8.43660509898413	0.0295520678775448	0.0284270336547515	3.26687917965171e-17	2.25225227475992e-13	0.999999999999442	CG
chr3	67521774	0.0834113254714352	0.808448631874829	-0.725037306403394	0.0878646269917547	-8.2517542181273	0.0291132819704481	0.0252553029187843	1.56086182361564e-16	9.67646429850446e-13	0.999999999999435	CG
chr9	25066462	0.256867243489841	0.843303669525785	-0.586436426035945	0.0683812533339437	-8.57598241395269	0.0270851063599838	0.0265191589135734	9.82445596185434e-18	7.39983738104354e-14	0.999999999999435	CG
chr10	57311042	0.9047934783199	0.145544887744414	0.759248590575486	0.0926750616575124	8.19258791951329	0.0298603159750126	0.0284270336547515	2.55668338509673e-16	1.5352934544976e-12	0.999999999999435	CG
chr9	80836268	0.158667860631477	0.827566942250602	-0.668899081619125	0.0799791206543594	-8.36342130479107	0.0386249032196197	0.0284270336547515	6.09251706324655e-17	4.00919618797507e-13	0.999999999999433	CG
chr1	128585809	0.841735497181613	0.2282138597937	0.613521637387913	0.0722122156174103	8.49609213818379	0.0530791363975031	0.0284270336547515	1.96080370641439e-17	1.40009674800716e-13	0.999999999999425	CG
chr1	128585848	0.841735497181613	0.2282138597937	0.613521637387913	0.0722122156174103	8.49609213818379	0.0530791363975031	0.0284270336547515	1.96080370641439e-17	1.40009674800716e-13	0.999999999999425	CG
chr13	1742392	0.119138074115666	0.833375159977408	-0.714237085861742	0.0863785611710803	-8.26868468493163	0.030212497847306	0.0284270336547515	1.35444964509271e-16	8.47800980624116e-13	0.999999999999424	CG
chr3	47681891	0.836916055539881	0.083353526277666	0.753562529262215	0.0919316025693918	8.19699111296805	0.0229588697575943	0.0284270336547515	2.46478660130576e-16	1.48469975595309e-12	0.999999999999416	CG
chr6	46264558	0.716916377803182	0.0772950214207395	0.639621356382442	0.0759138839420067	8.42561759678995	0.0270851063599838	0.0343123925507167	3.58852368648771e-17	2.4577979510804e-13	0.999999999999413	CG
chr2	197604136	0.191870694171034	0.901151505444995	-0.709280811273961	0.0857218218298779	-8.27421531802704	0.025862868619208	0.0284270336547515	1.29304313939727e-16	8.11231815452322e-13	0.99999999999941	CG
chr23	36736043	0.078295610033883	0.796434844017379	-0.718139233983496	0.0869846216714657	-8.25593329239107	0.0292862630123387	0.0381737781704723	1.50719793190126e-16	9.35657808741678e-13	0.999999999999404	CG
chr1	33083468	0.0776232151423478	0.716560529239493	-0.638937314097145	0.0758438693478731	-8.42437654606638	0.0322033569931225	0.0284270336547515	3.62676170505069e-17	2.48023889075385e-13	0.999999999999402	CG
chr23	23099325	0.670791155857867	0.97450388018264	-0.303712724324773	0.0286700393977802	-10.5933835705956	0.0270851063599838	0.0289687700714975	3.19818331443427e-26	6.82419961075903e-22	0.9999999999994	CG
chr8	72599338	0.40866015843217	0.898073746191299	-0.489413587759129	0.0548070892988306	-8.92974967327029	0.0270851063599838	0.0407290698195828	4.2697383811832e-19	3.96507184062122e-15	0.999999999999399	CG
chr7	14748950	0.802615623753917	0.17189203628964	0.630723587464278	0.0746993060138954	8.44349996165897	0.0358164727145274	0.0284270336547515	3.0797446849308e-17	2.12863513464383e-13	0.999999999999397	CG
chr11	5200891	0.0741130543872828	0.761990912901247	-0.687877858513965	0.0827520013871917	-8.31252231949564	0.0291001534566247	0.0245020012149317	9.36890230454576e-17	6.00252810931389e-13	0.999999999999394	CG
chr3	132129553	0.299626505610974	0.891417919381523	-0.591791413770549	0.0692526020028927	-8.54540330117603	0.0327571388622451	0.0284270336547515	1.28088173386889e-17	9.45388419857784e-14	0.999999999999383	CG
chr9	3180159	0.878176709514463	0.195198599269214	0.68297811024525	0.0820930255283089	8.31956315228913	0.0245264925462439	0.0284270336547515	8.82881053420006e-17	5.67253788886081e-13	0.999999999999383	CG
chr8	57905226	0.0821512005413224	0.752197229639016	-0.670046029097694	0.0802905931400933	-8.34526191540992	0.0270851063599838	0.0424838699668757	7.10562309161328e-17	4.61555372589159e-13	0.999999999999375	CG
chr4	66128398	0.956652182204353	0.411084079505975	0.545568102698377	0.0627626661058192	8.69255779827035	0.0280773072326148	0.0284270336547515	3.54369453031673e-18	2.84866615052801e-14	0.999999999999373	CG
chr4	66128403	0.956652182204353	0.411084079505975	0.545568102698377	0.0627626661058192	8.69255779827035	0.0280773072326148	0.0284270336547515	3.54369453031673e-18	2.84866615052801e-14	0.999999999999373	CG
chr11	25805211	0.570162351584288	0.968775575071394	-0.398613223487107	0.042070708119822	-9.47483988983053	0.0270851063599838	0.0291773162518397	2.6717011808343e-21	3.26937468266187e-17	0.999999999999367	CG
chr1	4705086	0.128459571435802	0.866079737579878	-0.737620166144076	0.0898350419458277	-8.21082898351487	0.0270851063599838	0.0540984708651676	2.19666566718711e-16	1.33145214125623e-12	0.999999999999366	CG
chr5	2856252	0.9710133639751	0.19315935206488	0.77785401191022	0.0955300480035281	8.14250623930904	0.0270851063599838	0.0255763259654006	3.87178543260467e-16	2.26596367447023e-12	0.999999999999357	CG
chr3	36019707	0.216551844020877	0.894525251779867	-0.67797340775899	0.0814957301037217	-8.31912797021532	0.0270851063599838	0.0527690260398644	8.86128355800063e-17	5.6907125337514e-13	0.999999999999339	CG
chr20	22314782	0.0400053979282715	0.619047725375453	-0.579042327447181	0.0675482688689257	-8.57227486570806	0.0312531966330542	0.0239976758036371	1.01460569775157e-17	7.6209584486256e-14	0.999999999999338	CG
chr15	21971094	0.275068087846929	0.902362994713457	-0.627294906866528	0.0743681514981805	-8.4349939352987	0.0270851063599838	0.0374831559523238	3.31219982945895e-17	2.28002863971809e-13	0.999999999999331	CG
chr10	9041451	0.140186515452175	0.959671408510545	-0.81948489305837	0.10148959216878	-8.07457075692596	0.0324473340600313	0.0284270336547515	6.77144255716966e-16	3.80414186534111e-12	0.999999999999326	CG
chr1	62107160	0.173269121517434	0.821016520143909	-0.647747398626475	0.0772654768070112	-8.38340000469262	0.0270851063599838	0.0271290329225107	5.14203613807766e-17	3.42014961547731e-13	0.999999999999325	CG
chr9	26065545	0.361828740136465	0.892859050292563	-0.531030310156098	0.0608519898785926	-8.72658907647179	0.0270851063599838	0.0228430397962211	2.62468631969155e-18	2.14573472800441e-14	0.999999999999296	CG
chr14	61349071	0.66023561535804	0.109591588400819	0.550644026957221	0.0636222014123182	8.65490370866998	0.191315467765029	0.03729411065203	4.93327976811769e-18	3.87686353148413e-14	0.999999999999295	CG
chrX	23988389	0.227495959713401	0.943767757139166	-0.716271797425765	0.0870305231409974	-8.23012170414442	0.0270851063599838	0.0298727657646365	1.87023328440428e-16	1.14585417470144e-12	0.999999999999285	CG
chr2	235614365	0.324656784572163	0.958205011712602	-0.633548227140439	0.0753520306580125	-8.40784543705022	0.0270851063599838	0.029633506229911	4.17610970196964e-17	2.81346559357376e-13	0.999999999999283	CG
chr2	235614372	0.324656784572163	0.958205011712602	-0.633548227140439	0.0753520306580125	-8.40784543705022	0.0270851063599838	0.029633506229911	4.17610970196964e-17	2.81346559357376e-13	0.999999999999283	CG
chr15	8344693	0.0782055065906737	0.646554050279115	-0.568348543688442	0.0661508821726715	-8.59170014097318	0.0314149221527323	0.0378357093349814	8.56917837588005e-18	6.53033115303792e-14	0.999999999999279	CG
chr21	34681737	0.842552382551016	0.34508163478028	0.497470747770736	0.0561429543783128	8.8607867768872	0.0270851063599838	0.0608734718244033	7.94517001981138e-19	7.07383669982927e-15	0.999999999999277	CG
chr4	50561321	0.442188418123483	0.980809519715383	-0.5386211015919	0.0619658573145148	-8.6922238299402	0.0216383121061765	0.0288509333707724	3.55412991625438e-18	2.85408703301227e-14	0.999999999999271	CG
chr18	27112895	0.956652182204353	0.411084079500824	0.545568102703529	0.0629507856619888	8.66658131374136	0.0280773072326148	0.0284270336547515	4.45288736196293e-18	3.53200869251885e-14	0.999999999999269	CG
chr18	27112903	0.956652182204353	0.411084079500824	0.545568102703529	0.0629507856619888	8.66658131374136	0.0280773072326148	0.0284270336547515	4.45288736196293e-18	3.53200869251885e-14	0.999999999999269	CG
chr7	52579129	0.781509221184955	0.15347193125586	0.628037289929095	0.0746041372586291	8.41826355758109	0.0333421001886978	0.0284270336547515	3.82105408751537e-17	2.60125382555039e-13	0.999999999999268	CG
chr1	191100208	0.914134893056546	0.275547922365481	0.638586970691065	0.0760992254081715	8.39150421395082	0.0237909701386882	0.0284270336547515	4.79961131243685e-17	3.20650946686526e-13	0.999999999999266	CG
chr5	103224692	0.315352660382462	0.953792377169778	-0.638439716787316	0.0760915402866171	-8.39041652176417	0.0270851063599838	0.0303711022487313	4.84422804213159e-17	3.23155291344526e-13	0.999999999999259	CG
chr1	128585819	0.841735497181613	0.2282138597937	0.613521637387913	0.0725859427818927	8.45234784965777	0.0627222599557211	0.0284270336547515	2.8550248663837e-17	1.99358526669557e-13	0.999999999999251	CG
chr10	57311032	0.9047934783199	0.145544887744414	0.759248590575486	0.0931853937865929	8.14772100780372	0.0239343161150456	0.0284270336547515	3.70846715873031e-16	2.17600192548345e-12	0.999999999999251	CG
chr26	40929497	0.776716240959327	0.190629686592836	0.586086554366491	0.0687118922477195	8.52962326017069	0.0245214093022002	0.0284270336547515	1.46825081950459e-17	1.07089086924432e-13	0.999999999999249	CG
chr2	41746088	0.840239402108085	0.331654338174659	0.508585063933426	0.0577585690658717	8.80536121581201	0.0207571445217022	0.0284270336547515	1.30431835751483e-18	1.11386206951097e-14	0.999999999999247	CG
chr15	71362312	0.886095289246858	0.359300378317859	0.526794910928999	0.0603352613435596	8.73112835178316	0.0243915641088909	0.0284270336547515	2.52144336156217e-18	2.06505679682317e-14	0.999999999999246	CG
chr9	50488670	0.0555348992838706	0.438161389337399	-0.382626490053528	0.039955751868403	-9.57625553671808	0.0283226987537158	0.0284270336547515	1.00627132532643e-21	1.28095748659612e-17	0.999999999999245	CG
chr2	150337438	0.157866281000538	0.837568533375201	-0.679702252374663	0.0819731946247613	-8.29176239240222	0.0256006787688454	0.0246610163550749	1.11582660024136e-16	7.04928899023717e-13	0.999999999999236	CG
chr15	21971019	0.275068087846929	0.902362994713457	-0.627294906866528	0.0745836493822477	-8.41062232891806	0.0270851063599838	0.0280033512233468	4.07840959566133e-17	2.7558383236838e-13	0.999999999999225	CG
chr2	170898028	0.391716408673028	0.888686656716401	-0.496970248043373	0.0561628921206982	-8.84872963762884	0.0270851063599838	0.0260053417796777	8.85211314385788e-19	7.82494858335796e-15	0.999999999999215	CG
chr7	14748908	0.802615623753917	0.17189203628964	0.630723587464278	0.0751049013404772	8.39790181741913	0.0248183061756989	0.0284270336547515	4.54526982527459e-17	3.04707111923542e-13	0.999999999999205	CG
chr16	9717143	0.233078568241701	0.846695225632679	-0.613616657390979	0.0726848654426714	-8.44215165913673	0.0270851063599838	0.515833528574248	3.11548763789398e-17	2.15159158816676e-13	0.999999999999205	CG
chr6	19140325	0.407060901219306	0.934940835581407	-0.527879934362101	0.0605584008168703	-8.71687374900171	0.0270851063599838	0.0307101242997001	2.85988742263348e-18	2.32682306221493e-14	0.9999999999992	CG
chr3	119515486	0.152476080959116	0.791138395206809	-0.638662314247693	0.0762685737089552	-8.37385941796763	0.0270851063599838	0.025772372974112	5.57612737404453e-17	3.69802375300619e-13	0.999999999999184	CG
chr3	36019704	0.216551844020877	0.894525251779867	-0.67797340775899	0.0818426460455856	-8.2838647149967	0.0270851063599838	0.0611700342398018	1.19241058726177e-16	7.50173862271544e-13	0.999999999999179	CG
chr3	217998807	0.119034727882117	0.442502482428321	-0.323467754546204	0.0316471862515458	-10.2210588952566	0.0308034254243835	0.0284270336547515	1.59587954977368e-24	2.83244973566694e-20	0.999999999999175	CG
chr26	4465317	0.608525933498386	0.0833535262857162	0.52517240721267	0.0602124638844492	8.72198832820565	0.0320739555601011	0.0284270336547515	2.73358510139761e-18	2.23073752773485e-14	0.999999999999175	CG
chr7	3669263	0.89671837411549	0.123694482046961	0.77302389206853	0.0953263527618558	8.1092360052807	0.0242694382825858	0.0284270336547515	5.09390233266356e-16	2.92579051486745e-12	0.999999999999169	CG
chr13	5362327	0.927100927595608	0.156066477032419	0.771034450563188	0.0950561313251406	8.11135946534428	0.0249411126204023	0.0284270336547515	5.00565314494742e-16	2.87631790232283e-12	0.999999999999164	CG
chr9	89738208	0.924498129935112	0.436674432240497	0.487823697694615	0.0549442949846755	8.87851409924677	0.0292396474275656	0.0284270336547515	6.77594099594161e-19	6.10075437472118e-15	0.999999999999158	CG
chr4	4385983	0.0776232151521028	0.640289616137626	-0.562666400985524	0.065583660652889	-8.57936863212801	0.0270851063599838	0.0427686294124591	9.53952981218272e-18	7.19719143867955e-14	0.999999999999134	CG
chr8	37958739	0.375027029984754	0.779412093849468	-0.404385063864714	0.0431594703909329	-9.36955574759945	0.0270851063599838	0.0285271420531796	7.28384560199226e-21	8.29368003037935e-17	0.999999999999122	CG
chr17	47760104	0.113431179231463	0.775559102088845	-0.662127922857382	0.0797065028860129	-8.30707531861335	0.0270373334567776	0.0284270336547515	9.80896900625483e-17	6.26086919782731e-13	0.999999999999121	CG
chr9	80836267	0.158667860631477	0.827566942250602	-0.668899081619125	0.0806764164567301	-8.29113526600282	0.0270851063599838	0.037444457089849	1.12172630457711e-16	7.08326917827541e-13	0.999999999999116	CG
chr5	103038880	0.466985213295377	0.951872733132662	-0.484887519837285	0.0545829990596082	-8.88348988130455	0.0270851063599838	0.0252412090813475	6.47948757019352e-19	5.86101121289049e-15	0.999999999999114	CG
chr3	36019701	0.216551844020877	0.894525251779867	-0.67797340775899	0.081981184791709	-8.26986593913626	0.0270851063599838	0.0659314202328313	1.34109727747221e-16	8.39829893493367e-13	0.999999999999106	CG
chr2	148868718	0.81752749596417	0.270341633521102	0.547185862443068	0.0634339571550938	8.62607169698111	0.034944407408791	0.0284270336547515	6.34952240482967e-18	4.91875069340953e-14	0.999999999999103	CG
chr2	145574758	0.401294833642179	0.851090636456064	-0.449795802813885	0.0496197021752042	-9.064863009973	0.0270851063599838	0.0344463227914023	1.24760924812245e-19	1.24443896592812e-15	0.999999999999102	CG
chr2	23569664	0.24462403550701	0.802031423587759	-0.557407388080749	0.0649058288256991	-8.58794037709055	0.0524716620826009	0.0284270336547515	8.8542194551608e-18	6.70994120864059e-14	0.999999999999088	CG
chr2	23569667	0.24462403550701	0.802031423587759	-0.557407388080749	0.0649058288256991	-8.58794037709055	0.0524716620826009	0.0284270336547515	8.8542194551608e-18	6.70994120864059e-14	0.999999999999088	CG
chr1	249475619	0.542333156100939	0.0750755554066171	0.467257600694322	0.0521229094755908	8.96453412511708	0.0270851063599838	0.0310150288034276	3.11595261352199e-19	2.95003573144397e-15	0.999999999999079	CG
chr8	86044059	0.206984789192026	0.837816373716238	-0.630831584524212	0.0753383230550658	-8.3733159824002	0.0384278094029705	0.0284270336547515	5.60191323874026e-17	3.71331327055124e-13	0.999999999999079	CG
chr3	184993159	0.887861788999185	0.363943425932958	0.523918363066227	0.0601670958153222	8.70772231843048	0.031427216233777	0.0284270336547515	3.10041707728268e-18	2.51050040606857e-14	0.999999999999077	CG
chr8	44871125	0.390873116722272	0.803778805279557	-0.412905688557285	0.0444220324823687	-9.29506520713948	0.0242958736032375	0.0284270336547515	1.47115996250894e-20	1.61428221660172e-16	0.999999999999066	CG
chr2	59985352	0.111128634510446	0.895460540901771	-0.784331906391325	0.0971677898601963	-8.07193317373804	0.0341730012717125	0.0284270336547515	6.91937461935346e-16	3.87923395966377e-12	0.999999999999058	CG
chr17	20476229	0.970512085236411	0.50703517021791	0.463476915018501	0.0516204920681302	8.9785450787023	0.0277283993602496	0.0284270336547515	2.7437071428357e-19	2.62318565822492e-15	0.999999999999048	CG
chr9	60342269	0.0807796706339612	0.553731367097327	-0.472951696463366	0.05297046824304	-8.92859195228105	0.0290108444212499	0.0284270336547515	4.31465184074592e-19	3.9985866818584e-15	0.999999999999044	CG
chr26	19655855	0.8661735651706	0.0856670369243502	0.78050652824625	0.0966589193831093	8.07485261812931	0.0247636060868329	0.0284270336547515	6.75581953801431e-16	3.79693396004282e-12	0.999999999999041	CG
chr26	19655862	0.8661735651706	0.0856670369243502	0.78050652824625	0.0966589193831093	8.07485261812931	0.0247636060868329	0.0284270336547515	6.75581953801431e-16	3.79693396004282e-12	0.999999999999041	CG
chr23	26892011	0.136847827609541	0.946786376674843	-0.809938549065302	0.100855387378317	-8.03069196519124	0.0321903529388104	0.0284270336547515	9.69244284730198e-16	5.28569186725671e-12	0.999999999999033	CG
chr23	26892026	0.136847827609541	0.946786376674843	-0.809938549065302	0.100855387378317	-8.03069196519124	0.0321903529388104	0.0284270336547515	9.69244284730198e-16	5.28569186725671e-12	0.999999999999033	CG
chr3	22163481	0.271177312228517	0.969772610348605	-0.698595298120088	0.0850433329259268	-8.21458042723429	0.0408338795884247	0.0292813870896562	2.12907360394533e-16	1.29278842150523e-12	0.99999999999903	CG
chr2	97639399	0.131020571697347	0.885365263851582	-0.754344692154235	0.0929887052809573	-8.11221846647986	0.0270851063599838	0.0235155463854049	4.97038334829376e-16	2.85967735124739e-12	0.999999999999017	CG
chr2	172432547	0.155628248263181	0.700028809325005	-0.544400561061824	0.0631634052810539	-8.61892354662389	0.0270851063599838	0.0361394319541177	6.75864607640801e-18	5.21488424032831e-14	0.999999999999009	CG
chr16	5497018	0.119138074110356	0.800524697845657	-0.681386623735302	0.0826358161834009	-8.24565733365591	0.0302124978469164	0.0284270336547515	1.64254747641959e-16	1.01412499871722e-12	0.999999999999007	CG
chr6	102497478	0.0984361713266005	0.829611530397902	-0.731175359071301	0.0897145632442891	-8.15001859932529	0.0354016667645247	0.0284270336547515	3.63868304455846e-16	2.13597686140257e-12	0.999999999999006	CG
chr19	54770971	0.150235661020745	0.691805306154248	-0.541569645133503	0.0627787672085983	-8.62663714523098	0.0270851063599838	0.308971802756406	6.31822267392447e-18	4.90008804354131e-14	0.999999999998995	CG
chr23	8208241	0.0797563100204801	0.790618780481885	-0.710862470461405	0.0868644876219845	-8.18357984859043	0.0270851063599838	0.0319761886026191	2.75533557851255e-16	1.65239492224809e-12	0.999999999998985	CG
chr2	64167723	0.394431389480177	0.841491561729285	-0.447060172249108	0.0493564176545817	-9.05779214727121	0.0270851063599838	0.0365531188648648	1.33117619957602e-19	1.3248774752964e-15	0.99999999999898	CG
chr10	48986782	0.729631527724318	0.0715169253713742	0.658114602352944	0.079414442884696	8.28708958279135	0.0242455168948315	0.030802567635728	1.16053228456476e-16	7.30794812549411e-13	0.999999999998952	CG
chr1	247078157	0.733075995529574	0.195198599262237	0.537877396267336	0.0623179899245535	8.63117370952639	0.0251048537914201	0.0284270336547515	6.07255766955635e-18	4.7149422045213e-14	0.999999999998941	CG
chr2	76332083	0.0807796706339612	0.559732832262221	-0.47895316162826	0.0539422669542943	-8.87899579812025	0.0290108444212499	0.0284270336547515	6.74666566121278e-19	6.08245240034178e-15	0.999999999998931	CG
chr3	131638683	0.305441429987609	0.780933725057269	-0.475492295069659	0.0534518570562554	-8.89571141689666	0.493765705171345	0.0284270336547515	5.80462388938763e-19	5.27513238395351e-15	0.999999999998929	CG
chr1	82977991	0.218268888873545	0.902523870358992	-0.684254981485447	0.0831774127468767	-8.22645185619987	0.0270851063599838	0.0250183790055774	1.92840540006901e-16	1.17672240942142e-12	0.999999999998924	CG
chr5	34545523	0.812474827657682	0.128573013157154	0.683901814500528	0.0831441239195277	8.22549787357737	0.0379152234472573	0.0284270336547515	1.94381717158019e-16	1.18506295699105e-12	0.999999999998912	CG
chr5	46618052	0.142994757918069	0.749379007060191	-0.606384249142122	0.0721233171214864	-8.40760344010124	0.0270851063599838	0.027671046006221	4.18473250423248e-17	2.81787844588433e-13	0.999999999998899	CG
chr1	180202772	0.448719564186722	0.922776711901893	-0.474057147715171	0.053288692666194	-8.89601759766775	0.0270851063599838	0.0247201584851007	5.78864060489027e-19	5.26412587808054e-15	0.999999999998886	CG
chr4	53979774	0.924498129948171	0.206696442837068	0.717801687111103	0.0880143421109517	8.15550818077167	0.0292396474275656	0.0252690382858238	3.47714690303724e-16	2.04822709295541e-12	0.999999999998885	CG
chr3	213799413	0.88124260088579	0.298530402519651	0.582712198366139	0.0687758995318265	8.47262198434039	0.0244934679925754	0.0284270336547515	2.39930206920733e-17	1.69275492351473e-13	0.99999999999888	CG
chr19	15993595	0.972270371442308	0.631334328140862	0.340936043301446	0.034329844372893	9.93118522758728	0.0279142511627767	0.0284270336547515	3.04612984564333e-23	4.61172016580342e-19	0.999999999998877	CG
chr2	140860773	0.345359943615666	0.952815416253663	-0.607455472637997	0.0723398703658504	-8.39724303576799	0.0270851063599838	0.0301898466230668	4.57083374629807e-17	3.06269852810447e-13	0.999999999998849	CG
chr2	245409438	0.211525068210102	0.836479039306203	-0.624953971096101	0.074837034817302	-8.35086495104712	0.0356274091050154	0.0284270336547515	6.77648675388433e-17	4.42714131843934e-13	0.999999999998847	CG
chr2	15215451	0.171679505814022	0.95180058245749	-0.780121076643468	0.0970291456536	-8.04006952126064	0.0284170604025649	0.0284270336547515	8.9787516452286e-16	4.92913638781493e-12	0.999999999998804	CG
chr17	18321013	0.0639511256610415	0.544481402471496	-0.480530276810454	0.0542978025235558	-8.84990284094808	0.0284321403609235	0.0284270336547515	8.75955206080767e-19	7.75826107512589e-15	0.999999999998793	CG
chr17	18321014	0.0639511256610415	0.544481402471496	-0.480530276810454	0.0542978025235558	-8.84990284094808	0.0284321403609235	0.0284270336547515	8.75955206080767e-19	7.75826107512589e-15	0.999999999998793	CG
chr5	103038903	0.466985213295377	0.951872733132662	-0.484887519837285	0.0549235125861396	-8.8284142256344	0.0270851063599838	0.0254283854422585	1.06170216840076e-18	9.20233537170019e-15	0.999999999998789	CG
chr11	60127741	0.131020571697347	0.851948090798555	-0.720927519101208	0.0886142823996613	-8.13556798722058	0.0270851063599838	0.0355679584862117	4.10011460240173e-16	2.39135798204553e-12	0.999999999998783	CG
chr13	70584553	0.909850336351225	0.337919856171898	0.571930480179327	0.0673677003800199	8.48968388342006	0.0298026811287635	0.0284270336547515	2.0719992734502e-17	1.47407568824125e-13	0.999999999998768	CG
chr13	5362245	0.927100927595608	0.156066477032419	0.771034450563188	0.0958006173911119	8.0483244425805	0.0270851063599838	0.0337374415954807	8.39351983654718e-16	4.63873844766664e-12	0.999999999998761	CG
chr15	37823833	0.20608751815245	0.87718742686725	-0.6710999087148	0.0815795901984686	-8.2263211555995	0.0270851063599838	0.0547729633653888	1.93050975010015e-16	1.17747800308077e-12	0.999999999998725	CG
chr13	8213050	0.280493561172843	0.856550504863662	-0.576056943690819	0.0680128239153929	-8.46982834306993	0.0270851063599838	0.0399461396618275	2.45754928020434e-17	1.73205181284942e-13	0.999999999998716	CG
chr8	5464496	0.0797563100173035	0.829034035017097	-0.749277724999794	0.0927714976142377	-8.07659404309112	0.0319937747941407	0.0277426140181559	6.66008029139622e-16	3.75087914212253e-12	0.999999999998708	CG
chr8	62785255	0.330959010148287	0.937245886331293	-0.606286876183006	0.0723740921489092	-8.37712582198025	0.0270851063599838	0.0303248370902092	5.42358577421739e-17	3.60037247115688e-13	0.999999999998678	CG
chr1	177819431	0.812720742027846	0.302346963524827	0.51037377850302	0.0586736717695938	8.69851439513127	0.0270851063599838	0.0790969447382957	3.36257160597127e-18	2.71307942562704e-14	0.999999999998666	CG
chr5	20017517	0.844232251711621	0.168986383380725	0.675245868330896	0.0822476916086761	8.20990662623857	0.0327814886739969	0.0284270336547515	2.21360570827289e-16	1.34052461336541e-12	0.999999999998665	CG
chrX	133968510	0.338309026179957	0.875601163569552	-0.537292137389595	0.0625381235424949	-8.59143362407577	0.0537994906222139	0.0284270336547515	8.5890822054881e-18	6.53816951839954e-14	0.999999999998649	CG
chr17	1440499	0.902109658476404	0.508383571366496	0.393726087109908	0.0420148242102878	9.37112303836557	0.0270851063599838	0.0290565865431706	7.17648182891511e-21	8.17828079463273e-17	0.999999999998635	CG
chr24	1550151	0.728573619276626	0.218154106388525	0.510419512888102	0.0587356811383758	8.69010970836622	0.0255988185845403	0.0284270336547515	3.62089656544424e-18	2.90084917115267e-14	0.999999999998602	CG
chr9	22841120	0.06031498632814	0.688280026792968	-0.627965040464828	0.075559049956392	-8.31091763100847	0.0315513219882951	0.0284270336547515	9.49648282630709e-17	6.07853814688684e-13	0.9999999999986	CG
chr1	213246905	0.66303481871702	0.978819622306809	-0.315784803589789	0.0308830619199444	-10.2251779440903	0.0270851063599838	0.0289176296367024	1.52946798465822e-24	2.72525236005804e-20	0.999999999998597	CG
chr1	25840752	0.971396010497951	0.507035170207982	0.464360840289969	0.0521506427242043	8.90422085008069	0.0279508837362915	0.0284270336547515	5.37623212517349e-19	4.89235863898657e-15	0.999999999998593	CG
chr6	20760666	0.439744691598652	0.923786433731908	-0.484041742133256	0.0549783395553131	-8.80422628344871	0.0270851063599838	0.0307989606271741	1.31758325154486e-18	1.12377824483307e-14	0.999999999998579	CG
chr18	57011169	0.119138074100865	0.802529580328744	-0.683391506227878	0.0835196421477437	-8.18240462547696	0.0270851063599838	0.0296475288113154	2.78234946285926e-16	1.66785963426479e-12	0.999999999998577	CG
chr10	42387270	0.87489786987013	0.325704301720406	0.549193568149724	0.0643121718413374	8.53949652803862	0.0247281392541502	0.0284270336547515	1.34807911444666e-17	9.90682573501576e-14	0.999999999998571	CG
chr18	23338944	0.864434290021546	0.205110957041073	0.659323332980473	0.080111533599856	8.23006754899595	0.0250315156944743	0.221634349886643	1.87107900954081e-16	1.14585594948405e-12	0.999999999998543	CG
chr3	19962133	0.631522503762033	0.9589350024893	-0.327412498727267	0.0325760867553424	-10.050700723701	0.0270851063599838	0.0296065558290241	9.12164760812282e-24	1.46759915542966e-19	0.999999999998534	CG
chr13	70584595	0.909850336351225	0.337919856171898	0.571930480179327	0.0676084488370583	8.45945277575773	0.0239076346387387	0.0284270336547515	2.68635104073517e-17	1.88257334623322e-13	0.999999999998528	CG
chr10	50446424	0.801104527036289	0.316157702561416	0.484946824474872	0.0551658496682615	8.79070706589472	0.0254808715673975	0.0284270336547515	1.48621617103059e-18	1.25813520012847e-14	0.999999999998503	CG
chr3	78740307	0.260741179239351	0.92498934501103	-0.664248165771679	0.0808873802514399	-8.21201235232061	0.0242967637797398	0.0284270336547515	2.17511892545296e-16	1.31914340684158e-12	0.999999999998479	CG
chr16	37809512	0.970512085223663	0.58839181233051	0.382120272893154	0.0404431861704227	9.44832267376129	0.0278556327878876	0.0284270336547515	3.44303536093125e-21	4.10968590340361e-17	0.999999999998478	CG
chr17	48706943	0.971396010497951	0.586872321254564	0.384523689243388	0.0407906488546431	9.42676079053393	0.0277001830726674	0.0284270336547515	4.22948688483209e-21	4.98711343989638e-17	0.999999999998473	CG
chr1	44817515	0.917763965261104	0.23589024023965	0.681873725021454	0.0834533317234104	8.17071902271548	0.0236386243337905	0.0284270336547515	3.06556854133747e-16	1.82316374680667e-12	0.999999999998443	CG
chr3	18607600	0.863057048100059	0.174671998291252	0.688385049808807	0.0844040476299771	8.15582983444882	0.0270851063599838	0.035197846357502	3.46790431360665e-16	2.04366818069167e-12	0.999999999998427	CG
chr26	40151730	0.916597709487061	0.286049628333161	0.630548081153899	0.0761280911133275	8.28272549505069	0.0299204733953803	0.0284270336547515	1.20387707490798e-16	7.57037384297242e-13	0.999999999998406	CG
chr13	45948289	0.401007405991692	0.0772512729141238	0.323756133077569	0.0321096540314516	10.0828284465615	0.0270851063599838	0.0310613597372573	6.58040861107513e-24	1.08835835665097e-19	0.999999999998398	CG
chr4	49948055	0.971240279150382	0.280106768009878	0.691133511140505	0.0848323580863736	8.14705056809589	0.0270851063599838	0.028796740604273	3.72907769201041e-16	2.18715152442791e-12	0.999999999998396	CG
chr2	68713772	0.315352660382462	0.849741705000561	-0.534389044618099	0.0623388454388283	-8.57232823059713	0.0270851063599838	0.0349738330615028	1.01413551034986e-17	7.6209584486256e-14	0.999999999998395	CG
chr10	53971616	0.849008043533459	0.131820235949816	0.717187807583643	0.0885784932155528	8.09663589375347	0.0288954494098904	0.0419547583468405	5.6499855624777e-16	3.2179981552834e-12	0.999999999998389	CG
chr9	30778307	0.935913811415543	0.447377876590568	0.488535934824975	0.0557670289646477	8.76030055563248	0.0292467654979674	0.0284270336547515	1.94730456555493e-18	1.62120736894584e-14	0.999999999998383	CG
chr1	87416388	0.866173565127188	0.203669155249122	0.662504409878067	0.0807641577233288	8.20295077115256	0.0270851063599838	0.0410794346199918	2.34557267689304e-16	1.4166555609235e-12	0.999999999998355	CG
chrX	133773116	0.183377718577119	0.762664231318197	-0.579286512741079	0.0688510716958698	-8.41361649822843	0.0668632923653589	0.0284270336547515	3.97559044685597e-17	2.69574080875411e-13	0.999999999998313	CG
chr1	57854018	0.915039143564292	0.15347193125586	0.761567212308432	0.0950729074282589	8.01034945610665	0.0235891664587704	0.0284270336547515	1.14382954611152e-15	6.14169833221583e-12	0.999999999998281	CG
chr13	8213135	0.280493561172843	0.856550504863662	-0.576056943690819	0.0684225241575242	-8.41911272324015	0.0270851063599838	0.0255149678119737	3.79346276461151e-17	2.58643484948859e-13	0.999999999998269	CG
chr2	151658791	0.840094154954023	0.432397157403605	0.407696997550418	0.0442291100720705	9.21784311025212	0.0254561461326643	0.0284270336547515	3.03136278534354e-20	3.21219668855511e-16	0.999999999998261	CG
chr13	77593394	0.17415247645135	0.882493527604202	-0.708341051152852	0.0874536383875699	-8.099617857106	0.0270851063599838	0.032500986573516	5.51320928996401e-16	3.14917677240466e-12	0.999999999998252	CG
chr17	40360519	0.506809786483888	0.0407710700925569	0.466038716391331	0.0526231566860989	8.85615279925692	0.0270851063599838	0.0330138622018255	8.28233313564867e-19	7.35956483861034e-15	0.999999999998248	CG
chr23	15501559	0.837181015491138	0.252967290894855	0.584213724596283	0.0696282908501777	8.39046481628225	0.0245185861713782	0.0284270336547515	4.84223836833785e-17	3.23155291344526e-13	0.999999999998228	CG
chr2	209134749	0.948249152159472	0.346797169941952	0.60145198221752	0.0721221733288335	8.33934911355573	0.0228729007446345	0.0284270336547515	7.47005666914911e-17	4.83610223751269e-13	0.99999999999821	CG
chr10	13396919	0.115664198782885	0.744796510742013	-0.629132311959128	0.0761122697384599	-8.26584615228239	0.0270851063599838	0.0274672797229336	1.38707341758182e-16	8.65829632406896e-13	0.999999999998199	CG
chr26	19292417	0.858751570132569	0.0385490028269373	0.820202567305632	0.103626713723117	7.91497228694482	0.0289957996672718	0.0311531422050166	2.473081735407e-15	1.25269928717182e-11	0.999999999998173	CG
chr23	20722081	0.953032664290143	0.389995251120997	0.563037413169145	0.0666377287421133	8.4492287446964	0.0270851063599838	0.0248184871776876	2.93233448961259e-17	2.04023324914902e-13	0.999999999998155	CG
chr11	60127784	0.131020571697347	0.851948090798555	-0.720927519101208	0.0893680682161277	-8.06694755175548	0.0270851063599838	0.0268093641652715	7.207749360998e-16	4.03093308890516e-12	0.999999999998147	CG
chr21	11984908	0.68874088899385	0.985170213754189	-0.296429324760339	0.0282714666277765	-10.4851060138882	0.0270851063599838	0.0292861114029514	1.01132178849373e-25	2.0399538348702e-21	0.999999999998147	CG
chr13	8787478	0.172951581631721	0.772322552585276	-0.599370970953555	0.071886994769	-8.33768295474807	0.0270851063599838	0.0445613883621378	7.57603760115963e-17	4.89771737715119e-13	0.999999999998129	CG
chr2	69778227	0.855757137460908	0.243052099684865	0.612705037776042	0.0738183391618802	8.30017370659625	0.0329991321557093	0.0284270336547515	1.03959280646937e-16	6.60142160454245e-13	0.999999999998114	CG
chr12	64049155	0.442894225885433	0.916124401528304	-0.473230175642871	0.0537427923786149	-8.8054631085968	0.0270851063599838	0.0311780715521155	1.30313392409544e-18	1.11386206951097e-14	0.999999999998104	CG
chr13	44349541	0.928338991752828	0.492334756837895	0.436004234914933	0.0483840623906562	9.01131929341949	0.0269333199555276	0.0592440702874253	2.03592337389015e-19	1.98416640717334e-15	0.999999999998101	CG
chr3	127865999	0.841059344205321	0.112464682095915	0.728594662109406	0.0905295197963918	8.04814455823995	0.025187411156524	0.0363210460963118	8.40586284452792e-16	4.64367222719607e-12	0.999999999998088	CG
chr11	46540685	0.417293594461266	0.956947079849365	-0.539653485388099	0.0633244001372554	-8.52204654475056	0.0270851063599838	0.0294817832317408	1.56758364563408e-17	1.13723969212518e-13	0.999999999998079	CG
chr7	29977717	0.506809786483888	0.969772610348605	-0.462962823864717	0.0522848244696741	-8.85463092896566	0.0270851063599838	0.0292813870896562	8.39611582382268e-19	7.45093075764654e-15	0.999999999998067	CG
chr6	54840937	0.776906376689673	0.234952322126115	0.541954054563558	0.0636650406921518	8.51258475093327	0.0270851063599838	0.0256174815064164	1.70098351507973e-17	1.22811958292575e-13	0.999999999998065	CG
chr15	13377343	0.781031601673795	0.128064947299597	0.652966654374198	0.0796569914725864	8.19722967567654	0.0294457310667885	0.0284270336547515	2.45990175506442e-16	1.48241410568446e-12	0.999999999998065	CG
chr10	53797945	0.80020967879755	0.0570797185824848	0.743129960215065	0.092646069896663	8.02117090389208	0.0369906389920265	0.0328290920696776	1.04741875951217e-15	5.67113559353855e-12	0.999999999998064	CG
chr23	13011042	0.904793478337559	0.123694482055012	0.781098996282547	0.0981218059105852	7.96050367228599	0.0270851063599838	0.0351517218199234	1.7134036984494e-15	8.93188215980429e-12	0.999999999998058	CG
chr23	13011044	0.904793478337559	0.123694482055012	0.781098996282547	0.0981218059105852	7.96050367228599	0.0270851063599838	0.0351517218199234	1.7134036984494e-15	8.93188215980429e-12	0.999999999998058	CG
chr13	21442809	0.910389753428581	0.274106102502902	0.636283650925679	0.0772761368562091	8.23389569938826	0.0237858179658749	0.0284270336547515	1.8122148780247e-16	1.11331779146752e-12	0.999999999998037	CG
chr1	57789589	0.143972234489269	0.830889173804982	-0.686916939315713	0.0845772920174922	-8.12176558187328	0.0270851063599838	0.0287543933893506	4.59450113173474e-16	2.65917070578318e-12	0.999999999998031	CG
chr3	203436481	0.953032664278083	0.249319788425624	0.703712875852459	0.087006382029625	8.08806043231232	0.0287423771910414	0.0284270336547515	6.06223274501465e-16	3.43409445347609e-12	0.999999999998022	CG
chr1	177819530	0.740239179450171	0.257344579735729	0.482894599714442	0.0551905214937407	8.74959298525942	0.0270851063599838	0.0451661725064873	2.14123629900454e-18	1.77181308802288e-14	0.999999999998007	CG
chr24	16421344	0.880902120675462	0.156647241223322	0.72425487945214	0.089993140351243	8.04788983499603	0.027267940783239	0.0284270336547515	8.4233716210007e-16	4.65145457831625e-12	0.999999999997993	CG
chr17	67994071	0.479362332294612	0.0378847339654097	0.441477598329202	0.0492281801278079	8.9679853527598	0.0241760286791852	0.0299358064689472	3.01987196097363e-19	2.86106352353326e-15	0.999999999997992	CG
chr2	84788115	0.117666866676942	0.686036112229199	-0.568369245552256	0.06752816772751	-8.41677280280643	0.0270851063599838	0.0333137679991882	3.86997172868651e-17	2.63068390955871e-13	0.999999999997982	CG
chr2	19994139	0.700205224311278	0.0833535262921005	0.616851698019177	0.0745236537424703	8.27726053463264	0.0270851063599838	0.0335843403241116	1.2604125839675e-16	7.91856244437679e-13	0.999999999997975	CG
chr5	58739575	0.125969670947732	0.698495344094041	-0.572525673146309	0.0681519997655721	-8.40071714866286	0.0270851063599838	0.0281938428703121	4.43760119993164e-17	2.9792991623461e-13	0.999999999997946	CG
chr3	89854241	0.119138074100865	0.797064825135509	-0.677926751034644	0.0833589110364517	-8.1326248460491	0.030212497846798	0.0284270336547515	4.20093178799125e-16	2.44700946863083e-12	0.99999999999794	CG
chr5	11700154	0.828962897612201	0.16029888460963	0.668664013002571	0.0820290321798522	8.15155311763884	0.0270851063599838	0.03782055537918	3.59279805542136e-16	2.11086434463023e-12	0.999999999997932	CG
chr5	11700168	0.828962897612201	0.16029888460963	0.668664013002571	0.0820290321798522	8.15155311763884	0.0270851063599838	0.03782055537918	3.59279805542136e-16	2.11086434463023e-12	0.999999999997932	CG
chr4	14982753	0.786302872887734	0.151658383079663	0.634644489808071	0.0771281845293266	8.22843806944216	0.0216431184494091	0.0328927008880193	1.89670321138531e-16	1.15893808788564e-12	0.999999999997924	CG
chr19	47425539	0.147527270165245	0.57421028713269	-0.426683016967445	0.0471353736026083	-9.05228885135713	0.0270851063599838	0.0255107915751075	1.40002381347212e-19	1.38629532067337e-15	0.999999999997907	CG
chr5	95974854	0.154187117257918	0.749124307058261	-0.594937189800343	0.0714320664903999	-8.32871312606222	0.0270851063599838	0.0259815300793497	8.17258365781729e-17	5.26833844575918e-13	0.999999999997878	CG
chr16	53528076	0.347631872815273	0.927441014537867	-0.579809141722595	0.0692533525714254	-8.37228986314562	0.0270851063599838	0.0264370506372507	5.65092340938167e-17	3.74032942247265e-13	0.999999999997871	CG
chr22	6383079	0.0555348992906292	0.732724755979723	-0.677189856689094	0.0833395308917049	-8.12567396820441	0.0302899053560144	0.0282515358377545	4.44883392750413e-16	2.58093255644879e-12	0.999999999997832	CG
chr7	42093727	0.9072316517233	0.0630474775967909	0.844184174126509	0.107456422380234	7.8560606748973	0.0217037656330112	0.0316381358726489	3.96403104171502e-15	1.95404093123444e-11	0.999999999997827	CG
chr13	39617196	0.589247997299641	0.970664336568525	-0.381416339268884	0.0406411318826137	-9.38498318330682	0.0270851063599838	0.029383924266466	6.29264820958922e-21	7.20731669974406e-17	0.999999999997811	CG
chr4	37425461	0.694364664018007	0.136469435943177	0.55789522807483	0.0661277733592948	8.43662503262576	0.0381445779511264	0.0284270336547515	3.26632231223341e-17	2.25225227475992e-13	0.999999999997811	CG
chr11	30332180	0.113528970609196	0.658876697768543	-0.545347727159347	0.064322733876813	-8.47830454787205	0.0242527032326793	0.0284270336547515	2.28499205267239e-17	1.61630077930179e-13	0.999999999997799	CG
chr2	88112400	0.0540386284440389	0.798356288842418	-0.744317660398379	0.09306264175958	-7.99802849269275	0.0270851063599838	0.345151291212866	1.26427120870395e-15	6.73519927167764e-12	0.999999999997797	CG
chr2	88112412	0.0540386284440389	0.798356288842418	-0.744317660398379	0.09306264175958	-7.99802849269275	0.0270851063599838	0.345151291212866	1.26427120870395e-15	6.73519927167764e-12	0.999999999997797	CG
chr22	5219515	0.861109519620211	0.324519760935872	0.536589758684339	0.0630617010994073	8.50896422598061	0.0256069373112207	0.0249629899534351	1.75493968647554e-17	1.26573186157138e-13	0.999999999997792	CG
chr18	31476007	0.259088455128264	0.714030488562902	-0.454942033434639	0.0513124698644165	-8.86611060891703	0.0270851063599838	0.106908278155695	7.57452343997588e-19	6.77489545181103e-15	0.999999999997698	CG
chr13	77593383	0.17415247645135	0.882493527604202	-0.708341051152852	0.0879539593549336	-8.05354365338323	0.0270851063599838	0.0254446280519637	8.04306941415925e-16	4.46138165670466e-12	0.999999999997687	CG
chr13	77593414	0.17415247645135	0.882493527604202	-0.708341051152852	0.0879539593549336	-8.05354365338323	0.0270851063599838	0.0254446280519637	8.04306941415925e-16	4.46138165670466e-12	0.999999999997687	CG
chr23	8712997	0.969524744632941	0.57156735309725	0.397957391535691	0.0430805136013973	9.23752662788084	0.0277593281438021	0.0284270336547515	2.5226079837734e-20	2.68986480716184e-16	0.999999999997682	CG
chr16	30423742	0.0821512005423976	0.656071263960569	-0.573920063418172	0.0685249072622797	-8.37534972825994	0.0270851063599838	0.0588937929281742	5.50601178892903e-17	3.65330600121001e-13	0.999999999997678	CG
chr1	154699206	0.720822374482011	0.197049687194871	0.523772687287139	0.0612794487441952	8.54728131569157	0.0270851063599838	0.0284643210925432	1.26021764206528e-17	9.31147762136787e-14	0.999999999997668	CG
chr13	6553988	0.102951556762846	0.772968718333027	-0.670017161570182	0.0824315125602671	-8.1281677450759	0.0270851063599838	0.0287076259595834	4.3582783242771e-16	2.53540370518338e-12	0.999999999997661	CG
chr18	10076492	0.314342882955024	0.923852611509959	-0.609509728554935	0.0736857894865421	-8.27174049164874	0.0270851063599838	0.0226744516887582	1.32017410947706e-16	8.27489575006484e-13	0.999999999997655	CG
chr6	30294370	0.910867372027229	0.359595701464229	0.551271670563	0.0652655166678174	8.44659934845553	0.0302564845723497	0.0284270336547515	2.99910782856854e-17	2.08349338802998e-13	0.999999999997651	CG
chr15	30179131	0.884596242995924	0.36219191003538	0.522404332960544	0.0610932064656797	8.55093983737808	0.0308539518087157	0.0284270336547515	1.22090253844639e-17	9.04064032658235e-14	0.999999999997646	CG
chr2	209134762	0.948249152159472	0.346797169941952	0.60145198221752	0.0725317034313991	8.29226329678547	0.0292323741430909	0.0284270336547515	1.11113632021276e-16	7.02292135660129e-13	0.999999999997637	CG
chr5	79970628	0.519542239917347	0.939426611473071	-0.419884371555723	0.0462861670994624	-9.0714871821953	0.0270851063599838	0.0279102437483204	1.17403467022836e-19	1.17536302388875e-15	0.999999999997594	CG
chr15	8344685	0.0782055065906737	0.646554050279115	-0.568348543688442	0.0677890533960566	-8.38407552865317	0.0229168584320893	0.0258939096193978	5.1125959576021e-17	3.40223241023618e-13	0.999999999997558	CG
chr8	86914898	0.0821512005413224	0.765086076817161	-0.682934876275839	0.0843971923009134	-8.09191464380561	0.0317897400542369	0.289299364076891	5.87340649367672e-16	3.33407536847203e-12	0.999999999997526	CG
chr3	36019680	0.216551844020877	0.894525251779867	-0.67797340775899	0.0836832308320773	-8.10166387002246	0.0270851063599838	0.0247416408628248	5.42125577411268e-16	3.10332425294397e-12	0.999999999997519	CG
chr15	62981664	0.906596116822263	0.213881481444743	0.69271463537752	0.0858194186694752	8.07177030696794	0.0300245257663487	0.0261610034631731	6.9286128665771e-16	3.88281207192135e-12	0.999999999997517	CG
chr5	103644145	0.970732099107334	0.494529337903633	0.476202761203701	0.0544756274366431	8.74157460155076	0.0285278236754134	0.0284270336547515	2.2988365007952e-18	1.89760299354181e-14	0.999999999997506	CG
chr3	71082748	0.792324911903178	0.18522736834359	0.607097543559588	0.0734419436913059	8.26635997150844	0.0270851063599838	0.0570712567830214	1.38111111237897e-16	8.62812453609785e-13	0.999999999997485	CG
chr19	38913617	0.170592907914432	0.823631715465149	-0.653038807550718	0.0801171755081485	-8.15104630697195	0.0270851063599838	0.0478327145027394	3.60788922161781e-16	2.11881515539784e-12	0.999999999997452	CG
chr1	4705090	0.128459571435802	0.866079737579878	-0.737620166144076	0.0923771888993097	-7.98487348373499	0.0270851063599838	0.0323719379217738	1.40666500402048e-15	7.43261724150207e-12	0.999999999997443	CG
chr4	13649298	0.828301833759699	0.482605624019832	0.345696209739867	0.0355962076668559	9.71160222951923	0.0241686156999816	0.0284270336547515	2.69073691852913e-22	3.6765377413446e-18	0.999999999997442	CG
chr13	30405944	0.507730110799217	0.850368712396586	-0.342638601597369	0.03515388866757	-9.74681933021701	0.0270851063599838	0.0374930686287803	1.90338428414012e-22	2.64322820001519e-18	0.999999999997439	CG
chr13	16686732	0.224764338370824	0.712202494545878	-0.487438156175055	0.0561328731564529	-8.68364879197387	0.0270851063599838	0.0266665971198657	3.83270991082148e-18	3.06152116197036e-14	0.999999999997439	CG
chr10	52053459	0.634757466688331	0.0844672726560392	0.550290194032292	0.0652420862442311	8.4345891695171	0.0270851063599838	0.0306437465243366	3.32368268091389e-17	2.28561857315138e-13	0.999999999997433	CG
chr22	35949325	0.634757466688331	0.0844672726560392	0.550290194032292	0.0652420862437342	8.43458916958133	0.0270851063599838	0.0306437465243366	3.32368267908849e-17	2.28561857315138e-13	0.999999999997433	CG
chr5	15896467	0.956164904126236	0.110117504794718	0.846047399331518	0.108107268983321	7.82599918847312	0.0270851063599838	0.0385225583795251	5.03640584594431e-15	2.4401915810316e-11	0.999999999997418	CG
chr26	23003904	0.975962013115972	0.269303819664411	0.706658193451561	0.0879278497895501	8.03679602245368	0.0290064288729937	0.0415631561802471	9.22179922115276e-16	5.04928418720449e-12	0.999999999997391	CG
chr11	11823162	0.936329904511173	0.351933665165041	0.584396239346133	0.0702276349138173	8.32145693163807	0.0294545740970792	0.0284270336547515	8.68885899236584e-17	5.58790016247615e-13	0.999999999997354	CG
chr1	177192036	0.18599201504594	0.866135150583388	-0.680143135537448	0.0841342070434611	-8.08402621761334	0.0270851063599838	0.0259853612300557	6.26628520730928e-16	3.54525320796797e-12	0.999999999997315	CG
chr9	135690	0.518673833538637	0.209175689467483	0.309498144071154	0.0303827650625665	10.186635200378	0.0270851063599838	0.0291121180144549	2.27502456921319e-24	3.96535761569501e-20	0.999999999997312	CG
chr18	10855092	0.842870159027359	0.120649260909686	0.722220898117673	0.0902462856836612	8.00277698573947	0.025436331960842	0.0284270336547515	1.21644137618467e-15	6.49566555786839e-12	0.999999999997301	CG
chr1	195559655	0.97376575832944	0.537119322841654	0.436646435487787	0.0488327373341631	8.94167436283182	0.0279694098021153	0.0284270336547515	3.83317703840961e-19	3.58085323944573e-15	0.999999999997285	CG
chr4	116268870	0.886095289268937	0.334855952543879	0.551239336725057	0.0654572010752657	8.42137041715574	0.024435553803591	0.0284270336547515	3.72105743395014e-17	2.53961516066845e-13	0.999999999997281	CG
chr2	76120097	0.833814885098821	0.166437546788583	0.667377338310237	0.0823043996772602	8.10864717958239	0.0369996748753602	0.0284270336547515	5.11864376173049e-16	2.93875972321364e-12	0.999999999997281	CG
chr1	98769169	0.348299899334926	0.95561474891047	-0.607314849575545	0.0735933874002667	-8.25230188511943	0.0270851063599838	0.0295315770738349	1.55372334527518e-16	9.63660400914102e-13	0.999999999997278	CG
chr1	98769245	0.348299899334926	0.95561474891047	-0.607314849575545	0.0735933874002667	-8.25230188511943	0.0270851063599838	0.0295315770738349	1.55372334527518e-16	9.63660400914102e-13	0.999999999997278	CG
chr1	27738529	0.819427155587918	0.218154106383161	0.601273049204757	0.0727317298027104	8.26699778536478	0.0396159956020739	0.0284270336547515	1.37374512843972e-16	8.5908769264535e-13	0.999999999997251	CG
chr7	6901930	0.455746346959233	0.896518259815481	-0.440771912856248	0.049465471431016	-8.91069871781053	0.0270851063599838	0.101172112441656	5.07119487846307e-19	4.63338342465296e-15	0.999999999997192	CG
chr6	39167217	0.247995374190416	0.796916097190552	-0.548920723000136	0.0651687091602719	-8.42307190173361	0.0246531601977789	0.0284270336547515	3.66739247870715e-17	2.50550448976273e-13	0.999999999997183	CG
chr5	103781399	0.477736161034086	0.969745112943297	-0.492008951909211	0.0569073282635989	-8.64579250022404	0.0270851063599838	0.0291428725106845	5.34331367792254e-18	4.17495975637066e-14	0.999999999997182	CG
chr13	36479973	0.844367514601298	0.120606394716145	0.723761119885153	0.0905594226515342	7.99211278841883	0.0270851063599838	0.0318498068646166	1.3264559760105e-15	7.03942270582401e-12	0.999999999997168	CG
chr17	7103568	0.807641595560417	0.248600132468031	0.559041463092387	0.066662968665126	8.3860871228323	0.0242096661978268	0.0284270336547515	5.02590929603389e-17	3.3494642811997e-13	0.999999999997131	CG
chr4	33137976	0.932328628819472	0.50373596537035	0.428592663449122	0.0477246043158166	8.98053885607764	0.0234579322105919	0.0284270336547515	2.69443875525902e-19	2.5797097428093e-15	0.999999999997114	CG
chr1	158634485	0.911071925161104	0.386976110903414	0.52409581425769	0.0616072689964902	8.50704507430037	0.0252201683779921	0.0284270336547515	1.78422182944428e-17	1.28397366173554e-13	0.999999999997087	CG
chr2	189867981	0.0633672591991598	0.612550119507602	-0.549182860308442	0.065253787329089	-8.41610706117016	0.0270851063599838	0.0261948327413859	3.89201643146688e-17	2.64434702507695e-13	0.999999999997083	CG
chr18	33018946	0.970512085211291	0.418912696877662	0.551599388333628	0.0656346681431465	8.40408588843037	0.0277283993602496	0.0772450827731054	4.31207039107684e-17	2.90075066167157e-13	0.999999999997018	CG
chr4	101513202	0.727313643912047	0.0811042059962209	0.646209437915826	0.0793904113039408	8.13964088738446	0.0246210508207786	0.0284270336547515	3.9645202748796e-16	2.31724420407947e-12	0.999999999997008	CG
chr19	17847953	0.112591314697854	0.852649649984906	-0.740058335287052	0.0930374963641819	-7.95440939629545	0.0299055713820418	0.0284270336547515	1.7998803284077e-15	9.32902402631434e-12	0.999999999996998	CG
chr25	9757201	0.315352660389204	0.951800582447662	-0.636447922058458	0.0779799860137212	-8.16168294703809	0.0270851063599838	0.0302552769024982	3.30388496676222e-16	1.95293574091936e-12	0.999999999996993	CG
chr3	29862657	0.315352660382462	0.95180058245749	-0.636447922075028	0.0779799860067227	-8.16168294798308	0.0270851063599838	0.0302552769024982	3.30388494090854e-16	1.95293574091936e-12	0.999999999996993	CG
chr6	94386359	0.115664198775092	0.8543189156911	-0.738654716916008	0.0928375035697324	-7.95642588947027	0.0306803992651783	0.043267829467288	1.77080120203729e-15	9.19934607723947e-12	0.999999999996992	CG
chr21	11592078	0.857268412764074	0.11493074884427	0.742337663919804	0.0934037192947556	7.94762424371129	0.145114902456158	0.0284270336547515	1.90122293655977e-15	9.80197943454757e-12	0.999999999996944	CG
chr11	38190806	0.131020571697347	0.981133584207522	-0.850113012510175	0.109093180339378	-7.79254037571876	0.0325685642597675	0.0290327154428088	6.56751744290502e-15	3.1132425655565e-11	0.99999999999692	CG
chr1	266431225	0.166425882100096	0.844711981147576	-0.67828609904748	0.0841326154599038	-8.06210641782246	0.0337663854313525	0.0284270336547515	7.49908730135825e-16	4.18353832699345e-12	0.999999999996868	CG
chr9	36015176	0.910362179471978	0.270023433059051	0.640338746412927	0.078629834492485	8.14371225052149	0.0241567531536059	0.0284270336547515	3.83339614694442e-16	2.24446252400099e-12	0.999999999996833	CG
chr6	108501962	0.933037678831778	0.519465337753751	0.413572341078027	0.0456332826472515	9.06295399073018	0.0293137990080016	0.0284270336547515	1.26964593634207e-19	1.26549119687223e-15	0.999999999996825	CG
chr6	89110227	0.150235661020745	0.820531672366498	-0.670296011345753	0.0829945167739523	-8.07638910858898	0.0270851063599838	0.39225222470119	6.67127730732305e-16	3.7540749176024e-12	0.999999999996823	CG
chr2	213277918	0.0847027162025197	0.710573683114331	-0.625870966911811	0.0765606246976779	-8.17484143295913	0.0270851063599838	0.0252883606274444	2.96255232664595e-16	1.76808517174499e-12	0.99999999999676	CG
chr2	96478122	0.923714726518764	0.411880343102567	0.511834383416197	0.0599701460071464	8.53481969770765	0.0211343985467729	0.0284270336547515	1.40374163376158e-17	1.02825322611449e-13	0.999999999996729	CG
chr17	5153363	0.896750319576224	0.417637116598762	0.479113202977462	0.0552246847618979	8.67570734071487	0.0242575588600207	0.0284270336547515	4.10987852117429e-18	3.27522266125584e-14	0.999999999996674	CG
chr14	60522867	0.570770193223975	0.97881962237787	-0.408049429153895	0.0448768401394313	-9.09265063863887	0.0270851063599838	0.0289176296367024	9.66534184648756e-20	9.76980299277118e-16	0.99999999999666	CG
chr12	16967266	0.926446910797207	0.558517835319519	0.367929075477688	0.0390336316790354	9.42595038307181	0.0235379954712581	0.0284270336547515	4.26227906448816e-21	5.02060513516205e-17	0.999999999996653	CG
chr1	102028186	0.7989649127826	0.152799461553865	0.646165451228735	0.0795881815310974	8.11886185609429	0.167213452884548	0.0284270336547515	4.70575783418292e-16	2.7200890883217e-12	0.999999999996614	CG
chr26	37084879	0.15706742746311	0.855266206554922	-0.698198779091812	0.0871710707484138	-8.00952395212511	0.0270851063599838	0.0447792891402116	1.15153310673953e-15	6.18062096159014e-12	0.999999999996613	CG
chr10	40113282	0.849010974873379	0.128064947287395	0.720946027585984	0.0904898758086282	7.96714572921583	0.0231192021269614	0.0284270336547515	1.62381138340582e-15	8.48747966575788e-12	0.999999999996606	CG
chr9	20551329	0.118833999695692	0.85485132731702	-0.736017327621328	0.0927036824784631	-7.93946160436852	0.0270851063599838	0.0366161597559727	2.03060734836419e-15	1.0401977420005e-11	0.999999999996575	CG
chr9	3180206	0.878176709514463	0.195198599269214	0.68297811024525	0.0849829788975774	8.0366459155119	0.0246000335315425	0.0284270336547515	9.23309829695041e-16	5.05343564524635e-12	0.999999999996556	CG
chr1	82977992	0.218268888873545	0.902523870358992	-0.684254981485447	0.0851792660545188	-8.03311666300917	0.0270851063599838	0.0249687795258314	9.50272287721702e-16	5.19264413221927e-12	0.999999999996536	CG
chr16	54806778	0.159821962881158	0.716507703249811	-0.556685740368653	0.0665887412587437	-8.36005801950123	0.0272543545025129	0.0284270336547515	6.26874193909549e-17	4.11719008467686e-13	0.999999999996516	CG
chr6	20143976	0.122097492849283	0.838827498665077	-0.716730005815794	0.0899548731559069	-7.96766179163613	0.0270851063599838	0.0591359845579518	1.61704682594482e-15	8.45551608492742e-12	0.999999999996459	CG
chrX	133773103	0.183377718577119	0.762664231318197	-0.579286512741079	0.0699107455921197	-8.28608689314817	0.0271658526414095	0.0284270336547515	1.17035292845674e-16	7.36637742647603e-13	0.999999999996452	CG
chr13	36479972	0.844367514601298	0.120606394716145	0.723761119885153	0.0909866610182015	7.95458490053138	0.025312187363658	0.0284270336547515	1.79733087093649e-15	9.3193627826657e-12	0.999999999996447	CG
chr4	16563843	0.66395218297195	0.133058957328522	0.530893225643427	0.0628588235742373	8.44580276015559	0.0376138486966686	0.0284270336547515	3.0196315973501e-17	2.09557151031553e-13	0.999999999996433	CG
chr2	198006415	0.925592191358305	0.434766103560662	0.490826087797643	0.0570141719278657	8.60884357697303	0.0234078764000582	0.0284270336547515	7.38012713747008e-18	5.66547273745403e-14	0.999999999996432	CG
chr23	10069179	0.47163610145733	0.944623710745576	-0.472987609288246	0.0544132569211087	-8.69250686416381	0.0270851063599838	0.0239287217704756	3.54528409255169e-18	2.84866615052801e-14	0.999999999996427	CG
chr3	153851747	0.933123181855223	0.371580582538703	0.561542599316519	0.0673333012708113	8.33974554519497	0.0288647047359941	0.0284270336547515	7.44505658515974e-17	4.82451199813633e-13	0.999999999996424	CG
chr2	34245047	0.379346493368412	0.955614748958932	-0.576268255590519	0.0695114931955226	-8.29025861909751	0.0270851063599838	0.0295315770758903	1.13002495932775e-16	7.12904955042736e-13	0.99999999999635	CG
chr2	34245048	0.379346493368412	0.955614748958932	-0.576268255590519	0.0695114931955226	-8.29025861909751	0.0270851063599838	0.0295315770758903	1.13002495932775e-16	7.12904955042736e-13	0.99999999999635	CG
chr1	179828898	0.768641055666929	0.0837437609710122	0.684897294695916	0.0853800187431207	8.02175151491285	0.0270851063599838	0.0336830033641362	1.04247862915394e-15	5.64881525231067e-12	0.999999999996321	CG
chr2	105430896	0.914134893056546	0.211134300390212	0.703000592666334	0.088023624105473	7.98649907692933	0.0295520678775448	0.0284270336547515	1.38824804250189e-15	7.34672590437864e-12	0.999999999996319	CG
chr1	245801904	0.874697803009855	0.223172775023587	0.651525027986268	0.0805257697934537	8.09088853987252	0.0256048142052928	0.0284270336547515	5.92310387014381e-16	3.36088309881126e-12	0.999999999996283	CG
chr11	12455530	0.324220979162174	0.934111086961509	-0.609890107799335	0.074456849484277	-8.19118874923823	0.0435792642449313	0.0241814502819969	2.58658575345041e-16	1.55256412458977e-12	0.999999999996259	CG
chr23	36736058	0.078295610033883	0.796434844017379	-0.718139233983496	0.0902647402150323	-7.9559220164232	0.0292862630123387	0.0280606867077562	1.77802371380866e-15	9.22981342798177e-12	0.999999999996257	CG
chr9	93555058	0.728847691055741	0.10838010480912	0.620467586246621	0.0760027478911416	8.16375201506285	0.0270851063599838	0.0318212184667805	3.24775320696267e-16	1.92393857422998e-12	0.999999999996256	CG
chr1	261982282	0.170128093513729	0.858631913126254	-0.688503819612525	0.0859396630769402	-8.01147915830343	0.0270851063599838	0.0363923331469194	1.13336944172395e-15	6.0903443636693e-12	0.999999999996252	CG
chr1	250299518	0.930683873227549	0.209692201736784	0.720991671490765	0.0906924606197709	7.94985235336739	0.0301630860072871	0.0667810815027433	1.86733933479319e-15	9.63825354418021e-12	0.999999999996235	CG
chr4	37046598	0.126790572072113	0.846689616783482	-0.719899044711369	0.0905595579297399	-7.94945405177329	0.0272556492094892	0.431215052331118	1.87335247221715e-15	9.66562073375503e-12	0.999999999996182	CG
chr2	246337395	0.0643497043690845	0.906972107706548	-0.842622403337463	0.108519835268051	-7.76468561029538	0.0299034246245105	0.0225763482341886	8.18479908175443e-15	3.8199564355687e-11	0.999999999996128	CG
chr2	118990926	0.467237568423471	0.973004778954048	-0.505767210530577	0.0592961214119666	-8.52951590234209	0.0270851063599838	0.0295270154963011	1.46961395670817e-17	1.07131035659741e-13	0.999999999996124	CG
chr16	48789044	0.570770193223975	0.072414838174429	0.498355355049546	0.05822265272158	8.55947525154299	0.0270851063599838	0.030105799162674	1.13382402410127e-17	8.44181350132832e-14	0.999999999996093	CG
chr7	5181654	0.170465764544655	0.78509063272263	-0.614624868177974	0.0752164442526743	-8.17141616151472	0.0270851063599838	0.0390340491665614	3.04790278810689e-16	1.81387641012288e-12	0.999999999996093	CG
chr25	37938151	0.248026912584282	0.870021960770572	-0.62199504818629	0.0762939401442346	-8.15261404785755	0.0270851063599838	0.0421271052452272	3.56140816364488e-16	2.09423200254031e-12	0.999999999996092	CG
chr2	148868719	0.81752749596417	0.270341633521102	0.547185862443068	0.0653613065423897	8.37170937040852	0.036937819760064	0.0284270336547515	5.67883632249311e-17	3.75697579462538e-13	0.999999999996088	CG
chr18	6902032	0.349230215280422	0.90502312761198	-0.555792912331558	0.0666313246848092	-8.34131566437654	0.0270851063599838	0.0316638958603131	7.34684851284415e-17	4.76541446239615e-13	0.999999999996055	CG
chr10	79112463	0.931059462275957	0.159324216252155	0.771735246023803	0.0982139567409383	7.85769427922989	0.0290308057438966	0.0680099267933216	3.91268854676144e-15	1.93037081580265e-11	0.999999999996027	CG
chr8	63077896	0.151645456620912	0.804529728772478	-0.652884272151566	0.0808386143541461	-8.07639118220587	0.0270851063599838	0.0288494632236752	6.67116391818297e-16	3.7540749176024e-12	0.999999999996023	CG
chr1	78434804	0.303803464206318	0.943767757115074	-0.639964292908755	0.0789644613530537	-8.10445967645427	0.0270851063599838	0.0298727657646365	5.29804373884332e-16	3.03662893826052e-12	0.999999999995987	CG
chr1	78434825	0.303803464206318	0.943767757115074	-0.639964292908755	0.0789644613530537	-8.10445967645427	0.0270851063599838	0.0298727657646365	5.29804373884332e-16	3.03662893826052e-12	0.999999999995987	CG
chr8	492340	0.905404438519143	0.0433690976790101	0.862035340840133	0.111445341436831	7.7350504716139	0.0240043433311588	0.0307901729131642	1.03362090051281e-14	4.73784673435613e-11	0.999999999995978	CG
chr12	79357550	0.520331306229347	0.939484522955171	-0.419153216725824	0.0466754519475693	-8.98016407418315	0.0270851063599838	0.0239039885940399	2.70363282446671e-19	2.5866907160173e-15	0.999999999995977	CG
chrX	37575110	0.670151345849279	0.972991473460446	-0.302840127611167	0.0296685171386687	-10.2074574942762	0.0270851063599838	0.0291483939967574	1.83613069464667e-24	3.24614655155073e-20	0.999999999995953	CG
chr1	150366519	0.942861900318068	0.564340115023512	0.378521785294556	0.0407382530232037	9.29155663790877	0.0286510949365634	0.0284270336547515	1.52048089913585e-20	1.66437140090822e-16	0.999999999995953	CG
chr10	51995353	0.0847027162002336	0.693919005567644	-0.60921628936741	0.0744838338964066	-8.1791746946689	0.0315689135561061	0.0284270336547515	2.85794519103957e-16	1.70715325229252e-12	0.999999999995945	CG
chr17	32305657	0.0824285534987871	0.594793598718002	-0.512365045219215	0.0603204111618931	-8.49405757271922	0.0294393618402383	0.0284270336547515	1.99545383262621e-17	1.42259691637138e-13	0.999999999995935	CG
chr15	48523765	0.714659524920641	0.0468622834892235	0.667797241431417	0.0830589025478431	8.04004412467112	0.0218295679132532	0.0340156125248847	8.9806127548746e-16	4.92913638781493e-12	0.99999999999593	CG
chr6	77726256	0.125969670947732	0.970709579445401	-0.844739908497669	0.10898083066458	-7.75127059819908	0.0329261838734617	0.0292437453065679	9.09775815760416e-15	4.21709317539571e-11	0.999999999995862	CG
chr13	4177200	0.27749698616148	0.933049330261226	-0.655552344099747	0.0813009496601018	-8.06328027951015	0.0270851063599838	0.0260476042314055	7.42739662556107e-16	4.1469473562329e-12	0.99999999999585	CG
chr3	16241251	0.57747303667062	0.139241496420877	0.438231540249744	0.0495013060394511	8.85292884798809	0.101343863654719	0.0284270336547515	8.5252016117653e-19	7.56054974628425e-15	0.999999999995836	CG
chr3	153851783	0.933123181855223	0.371580582538703	0.561542599316519	0.0675591243720155	8.31186911518236	0.023460760443082	0.0284270336547515	9.42062994666954e-17	6.03282631440899e-13	0.999999999995804	CG
chr1	199691465	0.975304615905331	0.221035445463128	0.754269170442203	0.095811959337355	7.87239062491576	0.0270851063599838	0.0444020987636892	3.47927812046022e-15	1.72887631521092e-11	0.999999999995715	CG
chr5	38353325	0.636151221015528	0.964381802367033	-0.328230581351505	0.0334271439206719	-9.81928285977558	0.0270851063599838	0.0297808793785846	9.300278760281e-23	1.33235705319039e-18	0.999999999995686	CG
chr22	40998054	0.925602772289544	0.321923144796156	0.603679627493388	0.0737843627132464	8.18167434527438	0.0251185529431549	0.0284270336547515	2.79926714831099e-16	1.6772612875186e-12	0.999999999995646	CG
chr3	36933253	0.274742576176583	0.854901910111911	-0.580159333935329	0.0703539309527888	-8.24629592232232	0.0270851063599838	0.02492028858991	1.63379784783025e-16	1.00918119388763e-12	0.999999999995601	CG
chr12	76403248	0.137136142585332	0.924516216721541	-0.787380074136209	0.100724602300396	-7.81715743873548	0.033106719878166	0.0284270336547515	5.40295117157645e-15	2.59742196799008e-11	0.999999999995584	CG
chr7	94459588	0.85502319176636	0.337919856171898	0.517103335594462	0.0611230554177795	8.46003741239753	0.0323762648764396	0.0284270336547515	2.67291758957352e-17	1.87412533497536e-13	0.999999999995573	CG
chr2	105430904	0.914134893056546	0.211134300390212	0.703000592666334	0.0883736929359948	7.95486268945993	0.0237909701386882	0.0284270336547515	1.79330284581448e-15	9.3020247021696e-12	0.999999999995551	CG
chr10	20678048	0.572611062744386	0.0741083098564159	0.49850275288797	0.0584037564548564	8.53545701761994	0.0270851063599838	0.363541165680381	1.3960249900308e-17	1.02370384512352e-13	0.999999999995549	CG
chr25	4807617	0.780828513040367	0.122215486206662	0.658613026833705	0.0818987457516378	8.04179625449923	0.0270851063599838	0.0318498068646166	8.85310060887756e-16	4.86700906427063e-12	0.999999999995473	CG
chr25	4807627	0.780828513040367	0.122215486206662	0.658613026833705	0.0818987457516378	8.04179625449923	0.0270851063599838	0.0318498068646166	8.85310060887756e-16	4.86700906427063e-12	0.999999999995473	CG
chr12	15134237	0.503193043476396	0.872119840450798	-0.368926796974402	0.0394283610269811	-9.35688898460536	0.0270851063599838	0.0257689242409722	8.21189956332013e-21	9.30364765888981e-17	0.999999999995468	CG
chr9	22803813	0.876995888905064	0.493023635431124	0.383972253473939	0.0416404034998176	9.22114631947842	0.0254390746245115	0.0284270336547515	2.93940755925018e-20	3.12205614466917e-16	0.999999999995436	CG
chr1	76409051	0.750759825712839	0.0734462382926003	0.677313587420238	0.0846656131136277	7.99986632720928	0.0459818000930439	0.0284270336547515	1.24554353966691e-15	6.64063491967199e-12	0.999999999995408	CG
chr13	53041120	0.147947148354162	0.58782173949826	-0.439874591144098	0.0498464445528315	-8.82459310970277	0.0331648893182837	0.0284270336547515	1.09858499798806e-18	9.50710632156078e-15	0.999999999995398	CG
chr14	14650955	0.042762141422735	0.863531915579189	-0.820769774156454	0.105727052054559	-7.76310091132503	0.0292503338438946	0.0350084458432022	8.28776174476674e-15	3.86535663647138e-11	0.999999999995361	CG
chr24	28660255	0.948842830667388	0.525470399255943	0.423372431411445	0.0474385620617094	8.92464722814975	0.0222999733723855	0.0284270336547515	4.47121927378587e-19	4.13522843688121e-15	0.999999999995341	CG
chr3	192958995	0.817244225882237	0.0833535263331826	0.733890699549054	0.0929993551201837	7.89135256476395	0.0236840635495022	0.0284270336547515	2.9892883721411e-15	1.49854227542456e-11	0.999999999995322	CG
chr7	21008466	0.880874522419236	0.375560844628278	0.505313677790957	0.0594679043729959	8.49725046003837	0.0311036460621119	0.0284270336547515	1.94134256155775e-17	1.3876582920301e-13	0.999999999995309	CG
chr1	212538816	0.792649214030532	0.154412710262581	0.63823650376795	0.0789880522434951	8.08016510902775	0.0251515314898242	0.0284270336547515	6.46791418693184e-16	3.6456738872312e-12	0.999999999995259	CG
[truncated: 47,316 more rows]
