# Supplementary material for: Integrated analyses of the methylome and transcriptome to unravel sex differences in the perirenal fat from suckling lambs
Source: Front Genet. 2022 Nov 1;13:1035063. doi: 10.3389/fgene.2022.1035063 (PMC9663842; doi:10.3389/fgene.2022.1035063)
Supplement: Supplementary file 1 [file DataSheet1.ZIP › SupplementaryTable7.xlsx]

## Sheet: Hoja1
Supplementary Table 7: Differential methylated regions (DRMs) in the perirenal fat identified in the comparison between male and female Assaf suckling lambs.
chr	start	end	length	nCG	meanMethy1	meanMethy2	diff.Methy	areaStat	Context
chr5	13204419	13205279	861	114	0.258829447120974	0.0775797600644975	0.181249687056476	406.068317139116	CG
chr22	7292049	7292710	662	80	0.284148099555821	0.0829642258397455	0.201183873716075	388.578183383561	CG
chr5	41556505	41556997	493	69	0.363904432248261	0.0662443834522029	0.297660048796058	384.15953041866	CG
chr22	22594611	22595158	548	79	0.319818243945745	0.0875744598825105	0.232243784063235	330.482957468017	CG
chr24	28843336	28843989	654	68	0.304787891963914	0.0631349240013066	0.241652967962608	316.704492572451	CG
chr11	54789938	54790304	367	63	0.316272280655856	0.060695857632465	0.255576423023391	314.912691006128	CG
chr19	14365053	14365542	490	64	0.435707055542361	0.0709269382133977	0.364780117328963	312.342137857244	CG
chr17	72202934	72203434	501	70	0.413012240441795	0.101704727425991	0.311307513015805	311.652495427969	CG
chr6	36902469	36903037	569	74	0.485793882674288	0.187036607297124	0.298757275377165	290.710394983934	CG
chr19	43131027	43131545	519	62	0.0851692667818687	0.360094436405672	-0.274925169623804	-285.433042164442	CG
chr24	34304373	34305041	669	56	0.310899985491319	0.0613749830853588	0.24952500240596	267.646108131143	CG
chr21	44964078	44964410	333	71	0.590687786086812	0.345665886167021	0.245021899919791	263.05525543545	CG
chr19	50049147	50049720	574	67	0.309956383320558	0.0934081827931106	0.216548200527448	259.607900796751	CG
chr7	20778350	20778747	398	65	0.247320037773978	0.0634987395325726	0.183821298241405	240.282436832966	CG
chr10	19201627	19201967	341	56	0.289792661196552	0.0727820240413259	0.217010637155226	230.881458537908	CG
chr24	410199	410608	410	46	0.381040467758162	0.0640497368040405	0.316990730954121	229.70839098125	CG
chr14	54246983	54247352	370	63	0.254206626414979	0.07113260703846	0.18307401937652	228.48547233497	CG
chr11	55164400	55164798	399	67	0.335205797812923	0.116278916447885	0.218926881365038	227.800772083139	CG
chr2	57306776	57307044	269	38	0.419713392364521	0.0587921618431038	0.360921230521418	224.253590065302	CG
chr14	63882959	63883454	496	72	0.42942672755445	0.241558482349369	0.187868245205081	220.016337282401	CG
chr2	88111692	88112663	972	30	0.143637097722991	0.719452313434879	-0.575815215711887	-215.561199178946	CG
chr14	65231438	65231866	429	49	0.0719180436852415	0.3298428237401	-0.257924780054858	-210.745446236861	CG
chr7	86402185	86402502	318	51	0.371724545945901	0.0893419058619798	0.282382640083921	210.146076225473	CG
chr4	105736087	105736321	235	58	0.252651468828771	0.0666560069757385	0.185995461853033	208.526431587822	CG
chr11	50520901	50521426	526	52	0.555735740939419	0.264360343691199	0.29137539724822	205.875199725639	CG
chr2	134053622	134053970	349	58	0.325860716490081	0.128266734577865	0.197593981912216	204.524641981916	CG
chr7	21577627	21578176	550	61	0.247618116597902	0.0736444693149142	0.173973647282988	201.886142685495	CG
chr11	48894874	48895408	535	46	0.0897214484450544	0.390494727558916	-0.300773279113862	-199.826638105102	CG
chr1	95047621	95047910	290	42	0.324799061246246	0.0854405672842606	0.239358493961986	199.536733628922	CG
chr5	12792277	12792592	316	57	0.0894404385156791	0.272963882585343	-0.183523444069664	-198.748424895252	CG
chr21	40753887	40754151	265	62	0.247381974157702	0.0711570629342599	0.176224911223442	195.138043457135	CG
chr1	185113464	185114058	595	43	0.0893229159694546	0.366733778588309	-0.277410862618854	-192.486423155205	CG
chr19	13324415	13326071	1657	50	0.309870975697344	0.110268121005986	0.199602854691357	190.927566350978	CG
chr1	231167774	231168061	288	62	0.245749309016456	0.0876483849574599	0.158100924058996	189.500063933741	CG
chr7	71463518	71464023	506	42	0.0805417971088548	0.494598207706174	-0.414056410597319	-189.092081739922	CG
chr2	74716771	74717112	342	55	0.215823505370832	0.0707918634907608	0.145031641880071	189.052420787096	CG
chr19	51081831	51082352	522	60	0.238599807145086	0.0718766221360902	0.166723185008995	187.659972525333	CG
chr3	8729889	8730335	447	60	0.342280750801772	0.141589235726469	0.200691515075302	185.413413917266	CG
chr3	4761319	4761677	359	56	0.23525484469022	0.0571900189225706	0.17806482576765	185.030912173452	CG
chr17	55364207	55364706	500	37	0.486444924506309	0.127005780909731	0.359439143596578	183.568318796497	CG
chr14	48481785	48482156	372	56	0.191392976633466	0.0515951342268835	0.139797842406583	182.314275644912	CG
chr3	20165452	20165823	372	45	0.161843151341086	0.456695435675177	-0.294852284334091	-182.115827088108	CG
chr24	28672086	28672486	401	42	0.501932031709658	0.19765423090535	0.304277800804309	181.655703656448	CG
chr4	50094201	50094576	376	34	0.54084900635886	0.0890784502410724	0.451770556117787	179.984074778102	CG
chr3	95627697	95628265	569	59	0.233425522484719	0.0888540452195659	0.144571477265154	177.490183750591	CG
chr5	41260338	41260733	396	41	0.313202881241208	0.0723420212667131	0.240860859974495	177.413087386951	CG
chr10	85929300	85929857	558	43	0.176190806201123	0.440359931907909	-0.264169125706787	-175.589594235513	CG
chr7	84103924	84104093	170	31	0.551567372025948	0.0566797146891547	0.494887657336794	175.241017677434	CG
chr7	69807628	69807922	295	52	0.311354738324392	0.101227208441964	0.210127529882428	174.368501723275	CG
chr24	1914613	1914961	349	45	0.453640353352834	0.19646500823179	0.257175345121044	172.210240303353	CG
chr23	37356736	37357064	329	63	0.15581778906506	0.0518330673355956	0.103984721729464	172.087189132393	CG
chr1	64256501	64257153	653	65	0.200090103025792	0.076304224834944	0.123785878190848	171.700740333703	CG
chr13	45915973	45916372	400	41	0.325989926974575	0.0714028458812615	0.254587081093314	171.570158599283	CG
chr4	33218529	33218754	226	44	0.332404676508062	0.0871676112091577	0.245237065298904	169.235164014985	CG
chr1	185717743	185718052	310	41	0.293070046489169	0.0782432033694055	0.214826843119764	168.865080770187	CG
chr19	39112586	39112919	334	43	0.290175741862349	0.0663487561727409	0.223826985689608	167.025829128833	CG
chr17	52132106	52132325	220	39	0.360600022629727	0.0912314066567115	0.269368615973016	165.813948512146	CG
chr4	45852492	45852891	400	57	0.108058612391658	0.274266544893299	-0.166207932501641	-165.170065969471	CG
chr23	878970	879148	179	36	0.412852232646275	0.0606387961046583	0.352213436541617	164.888531049314	CG
chr21	45686007	45686205	199	39	0.451127300091331	0.100781077052091	0.35034622303924	164.20492400975	CG
chr19	51259371	51259938	568	56	0.236799833011057	0.0837271440034802	0.153072689007577	164.013324785666	CG
chr26	14863273	14863508	236	51	0.247654366290764	0.0794942275651676	0.168160138725597	163.375220156377	CG
chr5	2351672	2352004	333	45	0.221966389661304	0.0708944375120815	0.151071952149223	162.142484148936	CG
chr8	89262369	89262693	325	50	0.226849203941305	0.0531820309937108	0.173667172947595	162.09038298723	CG
chr5	14429848	14430095	248	31	0.365211585235138	0.0792045627540788	0.28600702248106	161.529289239862	CG
chr24	9702981	9703442	462	51	0.40447868472522	0.20860720953829	0.195871475186931	159.731179486426	CG
chr12	50011333	50011679	347	42	0.323827273776322	0.0744601180492637	0.249367155727059	158.560020480438	CG
chr1	163028540	163028724	185	39	0.315904716765772	0.0883920979068385	0.227512618858933	158.393191161019	CG
chr1	38745201	38745435	235	36	0.345276826575704	0.0829418395339894	0.262334987041714	156.462442350259	CG
chr14	35242501	35242727	227	35	0.257853406677614	0.0713713887542813	0.186482017923332	155.773958654021	CG
chr11	60597547	60597956	410	37	0.540829524814749	0.796446698336229	-0.25561717352148	-155.633114691802	CG
chr21	38653659	38653905	247	56	0.231667546681558	0.0857517340145541	0.145915812667004	154.600104934149	CG
chr7	14326289	14326795	507	39	0.293941628281956	0.0741543326461093	0.219787295635847	154.546990449882	CG
chr21	15563128	15563403	276	46	0.0900055423903866	0.261502674154217	-0.17149713176383	-154.087869118277	CG
chr5	55269990	55270735	746	43	0.297157118842807	0.0871156764492869	0.21004144239352	152.813090831626	CG
chr2	48014783	48015104	322	32	0.414489467176572	0.0825999799566506	0.331889487219921	152.543797301719	CG
chr2	204988066	204988512	447	51	0.345404315255185	0.142767888097424	0.20263642715776	152.51236111906	CG
chr2	5993955	5994559	605	45	0.328468224183116	0.111167833790834	0.217300390392282	152.365448542244	CG
chr14	19709162	19709639	478	47	0.265787077371262	0.0920115020000764	0.173775575371186	151.943518496579	CG
chr19	58004293	58004739	447	38	0.512841620889146	0.755589192513974	-0.242747571624828	-151.606868965104	CG
chr1	268990564	268990895	332	33	0.639888471565366	0.262248568671952	0.377639902893414	151.349140247935	CG
chr24	28277689	28278104	416	39	0.285483244464089	0.0768607558378462	0.208622488626242	150.196166253656	CG
chr24	26710942	26711295	354	31	0.501507374076528	0.0866740744014227	0.414833299675105	149.872316843452	CG
chr22	42218557	42218646	90	29	0.479571188296188	0.0642695904799121	0.415301597816276	149.769872483121	CG
chr19	50041172	50041457	286	44	0.274594676413946	0.0967037794313616	0.177890896982584	148.679071331621	CG
chr5	104275172	104275384	213	31	0.40286097405586	0.0819560240352036	0.320904950020657	148.332405166479	CG
chr6	37114768	37115099	332	50	0.0727353209923768	0.200954324711051	-0.128219003718674	-147.459426765704	CG
chr2	221345216	221345475	260	39	0.400842754912361	0.0875879443735737	0.313254810538787	147.319426387683	CG
chr7	21743883	21744406	524	36	0.343053822661445	0.0769858682311203	0.266067954430325	146.729757400725	CG
chr19	52361584	52361692	109	30	0.472331097045602	0.0993674571506926	0.37296363989491	146.690108780774	CG
chr7	25046049	25046389	341	36	0.254050574145857	0.526868459764855	-0.272817885618998	-146.015757589623	CG
chr4	71662710	71663048	339	33	0.073887841168615	0.28371925949367	-0.209831418325055	-145.813400897309	CG
chr21	42614062	42614360	299	33	0.268521457827562	0.0816272917842299	0.186894166043332	145.4508392498	CG
chr12	25439688	25440579	892	35	0.279163231573898	0.0585407120417338	0.220622519532164	145.392451865758	CG
chr24	2306966	2307105	140	33	0.089997160844846	0.346930661861443	-0.256933501016597	-145.276306688249	CG
chr11	54694373	54696028	1656	39	0.467213801039352	0.10191781588039	0.365295985158963	144.515517967813	CG
chr2	42944277	42944464	188	28	0.528381685129583	0.0672350485321589	0.461146636597424	143.327246314678	CG
chr8	47009844	47010246	403	42	0.241090699087594	0.0825520152829535	0.15853868380464	142.218169974517	CG
chr7	67262901	67263240	340	39	0.341310819060454	0.139619059732779	0.201691759327674	142.12638360742	CG
chr19	57562156	57562610	455	42	0.279317403966155	0.0831618838940863	0.196155520072068	141.976959528734	CG
chr16	42132486	42132785	300	46	0.210820162108847	0.069007477768745	0.141812684340102	141.255340836771	CG
chr14	14190941	14191294	354	53	0.238536107880464	0.0794411368765181	0.159094971003946	140.618733252036	CG
chr3	33578220	33578626	407	39	0.308037001239739	0.0908839139563759	0.217153087283363	140.493815207716	CG
chr17	54854009	54854407	399	47	0.102268501556484	0.250315931805061	-0.148047430248578	-140.190231092144	CG
chr9	37361566	37361885	320	39	0.363634183571207	0.147235160116735	0.216399023454472	139.803371822016	CG
chr3	157106513	157108290	1778	39	0.276427218939975	0.0764718386016985	0.199955380338277	139.770626972959	CG
chr1	87641180	87641488	309	50	0.204818357177902	0.0561339750630393	0.148684382114862	139.76240461951	CG
chr20	50793617	50793890	274	48	0.234872918613069	0.0938582562840344	0.141014662329034	139.006252348983	CG
chr5	45257862	45258096	235	36	0.309807409660954	0.0828733789497591	0.226934030711195	138.774586036012	CG
chr18	43397079	43397355	277	30	0.0795287973268917	0.408524860843798	-0.328996063516907	-137.964776726591	CG
chrX	116121360	116124255	2896	34	0.458638365208698	0.194559004176124	0.264079361032574	137.867067652766	CG
chr22	15477006	15477210	205	35	0.354726011980332	0.0915888672990786	0.263137144681254	137.56034524252	CG
chr3	2079205	2079533	329	39	0.239061476495864	0.0725581995845437	0.16650327691132	136.773948368769	CG
chr3	104906340	104906756	417	23	0.412751919908987	0.0757910288814682	0.336960891027519	136.564872037128	CG
chr14	62837894	62838014	121	24	0.394636960364	0.0700182821971014	0.324618678166899	136.401319456852	CG
chr2	39571069	39571253	185	31	0.232914852749687	0.0606086468524653	0.172306205897221	136.385545533657	CG
chr5	43506454	43506689	236	29	0.468425931894876	0.125152953890975	0.343272978003901	136.251028744519	CG
chr11	47826113	47826373	261	34	0.348013489817238	0.135985629256968	0.21202786056027	135.744070462246	CG
chr5	55372157	55372576	420	28	0.344555842558073	0.689268422427084	-0.344712579869011	-135.658189329402	CG
chr3	7289752	7289874	123	35	0.273222162834784	0.070428314953649	0.202793847881135	133.473225224237	CG
chr1	112879692	112880000	309	47	0.0976048474406078	0.271502058598672	-0.173897211158065	-132.950166330166	CG
chr11	34576804	34576969	166	34	0.296018240908601	0.066614149290951	0.22940409161765	132.914700112743	CG
chr20	30753645	30753975	331	47	0.19682316955447	0.0741511235245962	0.122672046029874	132.590797267615	CG
chr3	162076880	162077139	260	33	0.0786352653617396	0.311178872099711	-0.232543606737972	-132.190645989297	CG
chr10	5575042	5575343	302	40	0.108588729170661	0.32426757489836	-0.215678845727699	-132.099080995768	CG
chr9	14013207	14013496	290	27	0.52636288204307	0.108316080527463	0.418046801515607	132.002598647824	CG
chr3	111232833	111232996	164	36	0.370546209995908	0.0884867258969643	0.282059484098944	129.545560389153	CG
chr1	42729209	42729488	280	36	0.0949676304392364	0.320952082885489	-0.225984452446253	-129.402329108084	CG
chr1	62631959	62632359	401	40	0.301965229519519	0.109112108788952	0.192853120730568	129.392545586063	CG
chr2	242895512	242895814	303	33	0.447748900684731	0.183111375657224	0.264637525027507	128.741743202505	CG
chr8	6114054	6114496	443	29	0.391550867706494	0.0774400519911864	0.314110815715308	128.473064434587	CG
chr14	23380706	23381258	553	45	0.26116300635169	0.0887839144670936	0.172379091884597	127.590689689301	CG
chr8	74443856	74444140	285	38	0.0667967401903917	0.246651536961012	-0.17985479677062	-126.933290348954	CG
chr5	49457603	49457880	278	46	0.160308382112969	0.0598905220329351	0.100417860080033	126.709984342382	CG
chr14	65421420	65421818	399	37	0.265317244686663	0.0702398255328154	0.195077419153848	126.297636846244	CG
chr23	42113969	42114326	358	45	0.0921018076849215	0.25681789206694	-0.164716084382018	-126.237122001648	CG
chr11	7785129	7785309	181	27	0.401536790154008	0.0900176535742032	0.311519136579804	125.783374147497	CG
chr23	61363926	61364117	192	28	0.415870092581445	0.104076859752741	0.311793232828704	125.747703449153	CG
chr5	38080618	38081179	562	34	0.461392908326128	0.148968788831447	0.312424119494681	125.732238587197	CG
chr1	21859920	21860235	316	42	0.249191128691904	0.101963758183579	0.147227370508325	125.208550628124	CG
chr14	11883007	11884795	1789	46	0.261599613824971	0.0716973274918849	0.189902286333086	125.180115830028	CG
chr19	35078530	35078666	137	31	0.401536790094105	0.0766796297709499	0.324857160323155	125.023540103566	CG
chr1	123226311	123226599	289	32	0.294211749305464	0.081381043169801	0.212830706135663	124.678858448501	CG
chr2	208368612	208369220	609	34	0.249247582982981	0.46699468385898	-0.217747100875999	-124.060211147236	CG
chr21	26000381	26000621	241	30	0.343645244559132	0.0818560039236812	0.261789240635451	123.93998457962	CG
chr20	51256994	51257163	170	42	0.681401580772364	0.849466566392158	-0.168064985619795	-123.702759171498	CG
chr5	108151854	108152120	267	23	0.705843778345022	0.312485740693472	0.39335803765155	123.091408484055	CG
chr16	65425819	65426018	200	28	0.434238184709311	0.0647160754356408	0.36952210927367	122.621032740177	CG
chr14	12872751	12873010	260	37	0.309228776688401	0.0662696010464216	0.24295917564198	122.308967641841	CG
chr11	42987415	42987674	260	48	0.0746021007276074	0.230101186348372	-0.155499085620765	-122.153936118446	CG
chr11	27637171	27637480	310	38	0.170260006334584	0.052431561637203	0.117828444697381	121.79257555467	CG
chr12	43308775	43308991	217	35	0.309058472598214	0.0852306432906546	0.223827829307559	121.528240611601	CG
chr13	42579576	42579918	343	36	0.319793625544825	0.102085632058187	0.217707993486638	121.299180100566	CG
chrX	8258998	8260779	1782	30	0.701868693212394	0.8471309310875	-0.145262237875106	-120.925377098353	CG
chr14	55282899	55283215	317	36	0.204478550141046	0.0639694121061396	0.140509138034907	120.543748549661	CG
chr14	42897655	42898071	417	32	0.220766053935956	0.0607961405057992	0.159969913430157	120.516293240585	CG
chr9	34597928	34598183	256	34	0.41643903221115	0.144830307850183	0.271608724360968	120.479216138349	CG
chr14	12579445	12579723	279	43	0.230089395623208	0.0901656550357815	0.139923740587427	119.995361903486	CG
chr18	65273748	65274139	392	38	0.521243448359457	0.302116681685581	0.219126766673876	119.675767858911	CG
chr14	12254938	12255368	431	35	0.548637263200488	0.300502895818435	0.248134367382053	119.187388021125	CG
chr2	220391204	220391639	436	28	0.264342517383119	0.546712549474902	-0.282370032091783	-118.918045923693	CG
chr12	32039270	32039394	125	32	0.14316935635322	0.405005134170355	-0.261835777817135	-118.474964974628	CG
chr2	6273158	6273366	209	40	0.256955102953791	0.0607168509193146	0.196238252034476	118.182208607831	CG
chr6	72953871	72954247	377	28	0.411196600685735	0.13929958882593	0.271897011859805	117.653928417003	CG
chr12	49803727	49803992	266	27	0.34994877755624	0.718952746750469	-0.36900396919423	-117.61782142293	CG
chr14	2405412	2405891	480	40	0.395177775652382	0.196917539438248	0.198260236214135	117.262811931369	CG
chr1	167014842	167015198	357	43	0.23665559305562	0.0914295840670928	0.145226008988527	117.171763137689	CG
chr1	204724789	204725128	340	30	0.629502596795523	0.307848849360816	0.321653747434706	116.769227940238	CG
chr8	31145316	31145510	195	24	0.31046414852335	0.0693624874155053	0.241101661107844	116.741661629889	CG
chr17	35955993	35956286	294	26	0.58140115261155	0.243387007732648	0.338014144878901	116.732760922692	CG
chr18	13390777	13391026	250	33	0.403169141656322	0.211017655561639	0.192151486094683	116.648646736914	CG
chr4	82580822	82581049	228	36	0.0848147217177831	0.272308461878551	-0.187493740160768	-116.581084413583	CG
chr2	55755730	55756198	469	41	0.319615777192692	0.505753887406095	-0.186138110213402	-116.555831888508	CG
chr6	91596863	91597323	461	31	0.468401123344414	0.214511674796453	0.253889448547961	115.87104510476	CG
chr17	17243619	17243933	315	24	0.434567676677669	0.0991124362976811	0.335455240379988	115.748670382167	CG
chr7	77618546	77619477	932	42	0.247336018741067	0.0785692664761562	0.168766752264911	115.73380510233	CG
chr2	249910493	249910730	238	39	0.237966146982102	0.114086265300624	0.123879881681478	115.685932202398	CG
chr12	80225979	80226270	292	37	0.24899484946129	0.0769624494774833	0.172032399983807	115.61587250401	CG
chr11	9349127	9349386	260	42	0.188512409855359	0.0673287578334059	0.121183652021953	115.264405302788	CG
chr11	55740810	55741135	326	27	0.268271871936717	0.0475074125096095	0.220764459427108	115.236217860435	CG
chr17	63543329	63543614	286	26	0.57382488927013	0.253125560848025	0.320699328422105	114.977460490328	CG
chr2	184146087	184146459	373	31	0.0682332144053537	0.308180790877582	-0.239947576472228	-114.965763867249	CG
chr22	49070407	49070798	392	30	0.347490962161589	0.667735317328697	-0.320244355167107	-114.943493473359	CG
chr6	70443267	70443816	550	35	0.293002681061261	0.082191912904858	0.210810768156403	114.9354356266	CG
chr19	17559239	17559321	83	22	0.456845480915414	0.0958564001168538	0.360989080798561	114.757817629311	CG
chr12	49123964	49124296	333	28	0.452201666470709	0.158197351698251	0.294004314772458	114.531111142492	CG
chr2	134029234	134029484	251	43	0.256797889292419	0.0909981583046413	0.165799730987778	114.406476130014	CG
chr3	77394960	77395271	312	19	0.761822037093088	0.296381316441195	0.465440720651892	114.04473155112	CG
chr1	62312156	62312334	179	27	0.322299222493698	0.0764763076523451	0.245822914841352	113.836829009716	CG
chr1	26039614	26039861	248	37	0.262176790083364	0.075086489077293	0.187090301006071	112.89913477751	CG
chr1	173081889	173083528	1640	28	0.101626387127448	0.347514662981255	-0.245888275853808	-112.707854293093	CG
chr9	79022818	79023025	208	35	0.0864917425605851	0.340195662945512	-0.253703920384926	-112.53566921158	CG
chr1	29207559	29207856	298	39	0.803168892808491	0.558500990552081	0.24466790225641	112.156281579604	CG
chr20	27523066	27523548	483	34	0.3700258232724	0.152337530304344	0.217688292968056	112.006120418941	CG
chr15	63744492	63744686	195	37	0.0841741062407879	0.278760371173755	-0.194586264932968	-111.817315443948	CG
chr3	218394030	218394450	421	39	0.229342678069656	0.0711163201200307	0.158226357949625	111.773950638074	CG
chr2	143889797	143890645	849	31	0.616682747198913	0.303934915842283	0.31274783135663	111.691622081155	CG
chr3	133202543	133202910	368	28	0.37013113222215	0.0818696798081626	0.288261452413987	111.672570442608	CG
chr10	28817663	28817973	311	31	0.273895272052537	0.0723573677710692	0.201537904281468	111.590638215086	CG
chr19	50528189	50528481	293	36	0.193419455364966	0.0511670566124566	0.142252398752509	111.455022984276	CG
chr4	70471866	70472126	261	31	0.29565773566213	0.0706617296684083	0.224996005993721	110.643122556041	CG
chr17	72644650	72644882	233	43	0.250522372896598	0.0700496156093964	0.180472757287201	110.066172727631	CG
chr2	218133992	218134246	255	24	0.372638057495076	0.0852534870732956	0.28738457042178	109.992069226156	CG
chr8	86564114	86564294	181	28	0.379441311627569	0.0816757975837918	0.297765514043777	109.888341217377	CG
chr14	11392136	11392718	583	27	0.828517514665195	0.546972744293597	0.281544770371597	109.642321762638	CG
chr9	51694498	51694676	179	28	0.0937423819103482	0.439002429693698	-0.34526004778335	-109.574832556072	CG
chr13	53681275	53681396	122	34	0.328014122682129	0.152396501944437	0.175617620737692	109.36598615785	CG
chr22	21588245	21588523	279	34	0.368022999891053	0.150354038617608	0.217668961273445	109.323640277304	CG
chr3	132268968	132269230	263	34	0.239688332203409	0.0675946574837726	0.172093674719636	109.241734810597	CG
chr14	14709688	14709832	145	30	0.226395235213492	0.0695893034119159	0.156805931801576	109.004120592033	CG
chr13	7201395	7201710	316	31	0.299639661642511	0.0843846974105942	0.215254964231917	108.973298185594	CG
chr20	29175643	29175941	299	27	0.367946916855835	0.0907321117190704	0.277214805136765	108.886236655796	CG
chr4	119735980	119736338	359	24	0.405396542965198	0.711009456700886	-0.305612913735688	-108.591296477285	CG
chr13	10985363	10985542	180	31	0.391882076019825	0.0833037962798559	0.308578279739969	108.13275781089	CG
chr3	21645288	21645717	430	32	0.901203706105137	0.705170941498586	0.196032764606552	108.054845318583	CG
chr19	56253981	56254317	337	32	0.303673825880391	0.0919379647852528	0.211735861095138	107.958307041659	CG
chr1	33532671	33533152	482	30	0.371367110785222	0.103984310026469	0.267382800758753	107.900780880744	CG
chr11	33093263	33093626	364	31	0.331377028396564	0.0809762593540433	0.25040076904252	107.72847083868	CG
chr13	22843320	22843490	171	33	0.38327325509303	0.139658156550936	0.243615098542094	107.502165923586	CG
chr12	32436560	32436956	397	33	0.277517807331326	0.0893895363191787	0.188128271012148	107.47693863348	CG
chr19	14652469	14652785	317	28	0.33049947088643	0.0997939899393672	0.230705480947063	107.167903252236	CG
chr22	20320183	20320414	232	33	0.365000850537317	0.167104840303222	0.197896010234095	107.142080476029	CG
chr1	250366096	250367269	1174	36	0.319315793158542	0.104176258317939	0.215139534840603	107.053073862726	CG
chr5	44096220	44096436	217	36	0.0680369610176964	0.26385225429829	-0.195815293280593	-106.988765560999	CG
chr14	34901766	34901906	141	26	0.27465255017	0.0761932449006005	0.198459305269399	106.777119268323	CG
chr12	62029455	62029778	324	28	0.459953468962331	0.126861224387425	0.333092244574906	106.687277356604	CG
chr1	2569431	2569961	531	31	0.508410309992592	0.242785584451951	0.265624725540641	106.634725104199	CG
chr5	12625613	12626018	406	29	0.344735138007727	0.128426321435896	0.216308816571831	106.067898445529	CG
chr20	50794278	50794483	206	38	0.190405819587949	0.081948478243657	0.108457341344292	105.786607531256	CG
chr20	50695056	50695287	232	33	0.526081229763201	0.326027164890586	0.200054064872615	105.761163482608	CG
chr8	91411237	91411494	258	26	0.531012468325	0.225007047012015	0.306005421312985	105.687996463821	CG
chr16	31784132	31784421	290	40	0.1036793782608	0.229521742213535	-0.125842363952735	-105.592732277911	CG
chr21	43773213	43773418	206	24	0.420869315178722	0.0607578982568747	0.360111416921847	105.133413373987	CG
chr21	39707485	39707715	231	35	0.252278014533814	0.0492703746395123	0.203007639894302	105.09351763083	CG
chr25	7267895	7268424	530	34	0.267382307935313	0.0667455714933384	0.200636736441974	104.978404023908	CG
chr1	457588	457878	291	28	0.830427215083479	0.556257533156122	0.274169681927357	104.968354670682	CG
chr12	60086722	60087196	475	31	0.248078022549241	0.0716503413036171	0.176427681245624	104.913787156896	CG
chr20	29953707	29953906	200	34	0.200598785159898	0.0680918537326217	0.132506931427276	104.906611147674	CG
chr20	30016927	30017276	350	27	0.131912826022061	0.398288176084069	-0.266375350062008	-104.770033128536	CG
chr3	223390233	223390709	477	34	0.721873859229353	0.489047009985265	0.232826849244089	104.725675071885	CG
chr10	81670937	81671118	182	37	0.287694369232017	0.107789335009623	0.179905034222395	104.675393527968	CG
chr24	2307664	2307952	289	34	0.0637581796797062	0.221676189356309	-0.157918009676603	-104.583105736457	CG
chr21	25778723	25779288	566	25	0.385873267073328	0.0930535717366563	0.292819695336671	104.530088408802	CG
chr20	13631326	13631659	334	27	0.397804356745082	0.684201962636069	-0.286397605890987	-104.323736320282	CG
chr3	104050575	104050855	281	22	0.811747689972377	0.420976831171862	0.390770858800514	104.316051060992	CG
chr22	16698812	16700636	1825	28	0.668861168393076	0.395450469755626	0.27341069863745	104.31291769406	CG
chr14	46114174	46114562	389	24	0.472996410216246	0.155276704140919	0.317719706075327	104.286148674724	CG
chr9	44133779	44133980	202	33	0.246693319498264	0.0885851443678494	0.158108175130415	104.270131333798	CG
chr8	84004179	84004574	396	31	0.492099074851422	0.234106638676719	0.257992436174702	104.157967161004	CG
chr9	94217108	94217612	505	25	0.140523442028435	0.482358760273181	-0.341835318244746	-104.120563890848	CG
chr8	90053727	90053969	243	37	0.777295228337251	0.588763538321602	0.18853169001565	103.639335337712	CG
chr3	10858208	10858487	280	39	0.239160037264587	0.0947651131124401	0.144394924152147	103.492544722617	CG
chr19	50533255	50533493	239	18	0.290275826514599	0.661948691709886	-0.371672865195287	-102.939409784747	CG
chr9	13795541	13795759	219	32	0.132187131603293	0.352075013113136	-0.219887881509843	-102.817023593345	CG
chr10	11800872	11801322	451	29	0.776204975050848	0.54965056371499	0.226554411335859	102.480995432057	CG
chr20	49699212	49699483	272	35	0.250450714093704	0.089552012588358	0.160898701505346	102.30872897164	CG
chr13	25330886	25331158	273	26	0.309210980656645	0.0905982544493866	0.218612726207258	101.993479774182	CG
chr11	42377801	42377961	161	24	0.405475853875949	0.0626059223922584	0.342869931483691	101.884506544386	CG
chr22	9239955	9240289	335	32	0.116161350599174	0.299703625022775	-0.183542274423601	-101.759487784422	CG
chr17	68897966	68898280	315	28	0.292535729747335	0.0548057635429711	0.237729966204364	101.659653947961	CG
chr21	37580828	37581092	265	34	0.218998892529328	0.057597446088958	0.16140144644037	101.642436605023	CG
chr13	40323621	40323849	229	33	0.365831060448991	0.117120473878608	0.248710586570383	101.632739056684	CG
chr13	58434535	58434678	144	26	0.417176287597855	0.076431133565077	0.340745154032778	101.448978076002	CG
chr7	24220488	24220748	261	16	0.199707509482969	0.650942523581903	-0.451235014098934	-101.396482910624	CG
chr2	221179836	221180089	254	35	0.195442340733689	0.0587764740512286	0.13666586668246	101.338689360095	CG
chr25	24034041	24034233	193	24	0.0868826041431139	0.372680424774733	-0.285797820631619	-101.203720289603	CG
chr3	209682423	209682636	214	26	0.290902818170713	0.0702237056457815	0.220679112524931	101.16089591922	CG
chr10	19899546	19899774	229	40	0.0726557698538906	0.224426764118266	-0.151770994264375	-101.145528925137	CG
chr7	9651762	9651978	217	32	0.136235600284815	0.36033487341589	-0.224099273131076	-100.965037340642	CG
chr14	50630469	50630598	130	24	0.0770037748237032	0.412048348163597	-0.335044573339893	-100.842015283066	CG
chr2	87687188	87687339	152	25	0.302743440919961	0.0788541051467129	0.223889335773248	100.396531379835	CG
chr18	44447616	44447818	203	27	0.0760068850758229	0.376311848038263	-0.30030496296244	-100.395848157881	CG
chr19	50295474	50295737	264	25	0.261687569792551	0.0716148191547929	0.190072750637758	100.388357153725	CG
chr17	61047343	61047600	258	34	0.268742600216409	0.0884849379911976	0.180257662225211	100.332736334622	CG
chr7	34371646	34371806	161	26	0.301270412975593	0.072054241561997	0.229216171413596	100.314188617872	CG
chr13	60380338	60380512	175	26	0.353391704235663	0.0499137458143846	0.303477958421279	100.010767418092	CG
chr1	111288158	111288411	254	40	0.205413152168213	0.0673157629194473	0.138097389248766	99.9644729931038	CG
chr5	106287405	106287628	224	28	0.23749821974881	0.0672171090301038	0.170281110718706	99.8185513919402	CG
chr14	50373244	50373563	320	29	0.597342799459715	0.309539745255575	0.287803054204141	99.800795693717	CG
chr6	71510805	71511148	344	30	0.182207728086453	0.414545254758272	-0.232337526671819	-99.6377028253586	CG
chr14	14708898	14709103	206	33	0.107524502742166	0.306743176495383	-0.199218673753217	-99.4686685997762	CG
chr9	32953232	32953408	177	28	0.369396454787853	0.0807844310410045	0.288612023746848	99.3116312443274	CG
chr2	2889373	2889816	444	34	0.201992997317403	0.385775843256091	-0.183782845938688	-98.7795298513608	CG
chr2	27458310	27458786	477	27	0.753110067139605	0.526803722960965	0.22630634417864	98.7521142300913	CG
chr24	38832230	38832448	219	34	0.277086406844884	0.0756608772244283	0.201425529620456	98.6936926676564	CG
chr20	17847822	17848127	306	35	0.20847352986311	0.0718029781920959	0.136670551671014	98.5249269912955	CG
chr19	13310353	13310710	358	29	0.0790564746795353	0.272322982423481	-0.193266507743946	-98.2524738787162	CG
chr17	53449996	53450239	244	22	0.292515990726304	0.645008754034843	-0.352492763308539	-98.153687674406	CG
chr5	104152983	104153363	381	28	0.768368919799203	0.527065741969916	0.241303177829287	98.0353384306399	CG
chr19	59597710	59598038	329	27	0.491188198974065	0.192271885132527	0.298916313841538	97.7923937840831	CG
chr19	21271711	21271996	286	20	0.0881296811479064	0.362562854451515	-0.274433173303609	-97.7332272861961	CG
chr1	276543088	276543489	402	26	0.508509305226471	0.226838867818565	0.281670437407906	97.4325710596923	CG
chr14	51233989	51234374	386	28	0.313355846227536	0.10247818402854	0.210877662198996	97.421477566863	CG
chr5	40847411	40847575	165	21	0.561832808755191	0.144603309490189	0.417229499265003	97.4155588712093	CG
chr2	67937130	67937414	285	25	0.0771642622285473	0.296969046584469	-0.219804784355922	-97.4130118160294	CG
chr15	38709860	38710014	155	29	0.0610218474991415	0.239706987353639	-0.178685139854498	-97.2804541220463	CG
chr20	29392376	29392666	291	29	0.36807805535135	0.121159095610883	0.246918959740467	97.2249684514112	CG
chr3	8163310	8163653	344	30	0.253424610265789	0.0903545334831605	0.163070076782628	96.8866512444556	CG
chr13	18964839	18966086	1248	26	0.294109733367396	0.0720190638160192	0.222090669551377	96.8159152907552	CG
chr1	230157835	230157960	126	25	0.169924402161191	0.488897791857101	-0.318973389695911	-96.4567980624708	CG
chr7	50702281	50702536	256	33	0.235506834312388	0.0765198872072883	0.158986947105099	96.3042558930801	CG
chr16	65926910	65927281	372	27	0.342158276973947	0.0930713901255602	0.249086886848387	96.2915090584255	CG
chr15	61132270	61132434	165	37	0.202333209924415	0.0701193846965989	0.132213825227816	96.2569083444983	CG
chr15	72701638	72701902	265	34	0.0652574965210341	0.197198795374813	-0.131941298853779	-96.0638453226135	CG
chr6	15187555	15187850	296	33	0.264523451836032	0.1185167267217	0.146006725114332	96.0463507118134	CG
chr3	5385449	5385817	369	25	0.100736532431059	0.346127518944117	-0.245390986513057	-95.9009854855643	CG
chr26	35852402	35852675	274	25	0.291673034623358	0.0781483209071879	0.21352471371617	95.5061013159671	CG
chr1	32969748	32970065	318	24	0.100211825318142	0.350030545673207	-0.249818720355065	-95.382599635669	CG
chr1	78589713	78590164	452	26	0.684790219399815	0.426026953289214	0.258763266110601	95.1206642814778	CG
chr11	60401939	60402181	243	22	0.726035794231381	0.406914210022203	0.319121584209178	94.8370873702333	CG
chr4	99977212	99977611	400	26	0.0725623705764706	0.301117905233662	-0.228555534657192	-94.6554286156573	CG
chr1	227755049	227755356	308	30	0.238671783743976	0.0759428242612241	0.162728959482751	94.586728764034	CG
chr11	37529913	37530241	329	28	0.322190173558763	0.10983980921306	0.212350364345703	94.5439966257647	CG
chrX	59773402	59773994	593	30	0.192853155814101	0.0896114637643914	0.10324169204971	94.435568571496	CG
chr1	207148108	207148361	254	24	0.303633940131023	0.0800801066022333	0.223553833528789	94.0359857862298	CG
chr2	221899196	221899630	435	28	0.326102136538354	0.533901548132183	-0.207799411593829	-93.8292844891847	CG
chr13	23565145	23565351	207	32	0.0956112594300646	0.353992862377293	-0.258381602947228	-93.6810371073041	CG
chr18	62833092	62833391	300	26	0.668434691633204	0.39076154161871	0.277673150014494	93.6343307128895	CG
chr13	74565050	74565299	250	35	0.0730312206291107	0.236690590898534	-0.163659370269423	-93.428508322196	CG
chr26	14569482	14569715	234	35	0.0988649870834622	0.243836771773453	-0.144971784689991	-93.3523150229691	CG
chr2	184167801	184167892	92	21	0.374277466144199	0.114083286133731	0.260194180010469	93.2944886729374	CG
chr5	18355407	18355701	295	18	0.393427810713877	0.122339133263095	0.271088677450782	93.1840538868172	CG
chr17	68951926	68952225	300	27	0.403749106808656	0.168226512221346	0.23552259458731	93.1371210193158	CG
chr14	62725122	62725298	177	26	0.068087750042211	0.31984220884193	-0.251754458799719	-93.1160792371679	CG
chr19	55247410	55247784	375	23	0.600066814659828	0.842294896532615	-0.242228081872787	-93.0653597189284	CG
chr14	25596594	25596814	221	30	0.214238363503036	0.0722131627689786	0.142025200734057	93.0496206141244	CG
chr9	50621661	50621847	187	36	0.0979060819479155	0.248006382380277	-0.150100300432361	-92.7757317597719	CG
chr3	220398796	220399146	351	28	0.755852968026004	0.508321473450346	0.247531494575658	92.5327899559142	CG
chr20	30373745	30374037	293	29	0.191405601350544	0.0552568916615492	0.136148709688995	92.46001001569	CG
chr5	15028445	15028566	122	27	0.117051605983239	0.383575671204417	-0.266524065221178	-92.4581399095878	CG
chr6	100097638	100097886	249	33	0.369584251262711	0.171799011264888	0.197785239997824	92.392181662344	CG
chr14	65192314	65193984	1671	25	0.142612443452939	0.493323781477741	-0.350711338024802	-92.2538174492738	CG
chr20	46666813	46668930	2118	26	0.751722705269773	0.421095739673326	0.330626965596447	92.2039624723694	CG
chr21	23845849	23846012	164	25	0.294179317562186	0.0719406505241749	0.222238667038011	92.0499407906268	CG
chr6	116569942	116570133	192	20	0.804318240895555	0.351510989109773	0.452807251785782	92.0366222134583	CG
chr14	47808659	47809012	354	30	0.464353268644384	0.267714038748561	0.196639229895823	91.9588125556843	CG
chr24	27101808	27102128	321	27	0.376134812118466	0.125197664255234	0.250937147863232	91.8598150805326	CG
chr5	18329339	18329546	208	14	0.790817075795096	0.284513625663121	0.506303450131975	91.8542764279777	CG
chr24	39095926	39096164	239	29	0.521558946820132	0.339986749562399	0.181572197257733	91.8469324007687	CG
chr13	20688182	20688374	193	27	0.0680297880979017	0.225017950290457	-0.156988162192556	-91.8451201955997	CG
chr24	34595827	34596906	1080	27	0.355252243164023	0.138042979237769	0.217209263926253	91.4678998961603	CG
chr24	26499101	26499228	128	22	0.325972946499747	0.0510470057954772	0.27492594070427	91.4513787586915	CG
chr18	31538942	31539229	288	30	0.74610851301478	0.50591415071008	0.240194362304699	91.3663891994027	CG
chr9	32612728	32612838	111	23	0.0803078518002042	0.366801177648161	-0.286493325847956	-91.2831160513925	CG
chr2	18031411	18035202	3792	26	0.47298912548835	0.201088095828892	0.271901029659458	91.2252308658271	CG
chr4	70421852	70421950	99	29	0.364841852431332	0.145256492324202	0.219585360107131	91.2221555134717	CG
chr2	69311832	69312142	311	26	0.364941220405634	0.161139083226622	0.203802137179012	91.1955470817445	CG
chr14	64390156	64390471	316	32	0.0880096586658443	0.292731909184059	-0.204722250518215	-91.1609564679281	CG
chr20	11071096	11071443	348	17	0.51772898773947	0.214004855193233	0.303724132546237	91.1264365745633	CG
chr13	78014367	78014529	163	19	0.408598167514624	0.103946838512792	0.304651329001833	91.0316113986672	CG
chr14	65525957	65526238	282	24	0.533485809545285	0.220071442221841	0.313414367323444	90.9980174379382	CG
chr24	38831765	38832179	415	22	0.40095648905899	0.082872200290279	0.318084288768711	90.9138753938184	CG
chr7	22030244	22030419	176	28	0.22088269857974	0.0539367355434857	0.166945963036254	90.7527098283118	CG
chr13	51143853	51144042	190	31	0.174744570737895	0.0555890840656837	0.119155486672211	90.7266437141089	CG
chr3	155526106	155526423	318	19	0.388995473225759	0.661232597314639	-0.27223712408888	-90.6732473153109	CG
chr15	53563833	53564810	978	22	0.4263943689794	0.110082334766928	0.316312034212471	90.6660167854676	CG
chr1	110794207	110794593	387	23	0.49487066953383	0.154347174665227	0.340523494868603	90.578881242492	CG
chr11	27125469	27125646	178	27	0.0698396155505791	0.338642444318364	-0.268802828767784	-90.5461539749273	CG
chr4	30448123	30448323	201	29	0.253465230518411	0.0862626363216212	0.167202594196789	90.5132758640767	CG
chr2	13287517	13287623	107	21	0.461678182012421	0.0668155874431391	0.394862594569282	90.5098273964447	CG
chr8	11207566	11207989	424	25	0.451220920037954	0.689289870425674	-0.23806895038772	-90.5082307284875	CG
chr20	10909929	10910426	498	28	0.488408923882809	0.257580390817488	0.230828533065321	90.2888297764426	CG
chr16	5086169	5086457	289	34	0.24265305724344	0.115185902496804	0.127467154746636	90.1355962113051	CG
chr2	60124332	60126767	2436	21	0.332573445075946	0.645489340454132	-0.312915895378186	-90.1240693259893	CG
chr7	69790289	69790529	241	36	0.237488813259916	0.0789878305681214	0.158500982691795	89.9536953065269	CG
chr1	265526743	265527014	272	33	0.257459590768721	0.0795708011703431	0.177888789598378	89.87647570398	CG
chr3	76894457	76894762	306	30	0.136026226445551	0.289295459431468	-0.153269232985917	-89.7725879776143	CG
chr8	48406313	48406542	230	25	0.0752043313197743	0.348904656776137	-0.273700325456363	-89.7190925311506	CG
chr18	44443499	44443623	125	21	0.244126553219076	0.0545985794593848	0.189527973759691	89.6942650527325	CG
chr7	35134841	35135240	400	26	0.632572387488743	0.323222104337175	0.309350283151568	89.6632026722695	CG
chr10	20678016	20678320	305	14	0.529020473645681	0.061139869372505	0.467880604273175	89.6541241232304	CG
chr20	30873724	30873819	96	24	0.327770991375565	0.146814351627966	0.180956639747599	89.623176346501	CG
chr1	266879552	266879812	261	22	0.624883870950418	0.295001342874597	0.329882528075821	89.6210122764239	CG
chr11	26496208	26496381	174	32	0.304329974032428	0.130243972750236	0.174086001282192	89.4441887031844	CG
chr23	61951110	61951415	306	19	0.418876687753493	0.154173317028658	0.264703370724835	89.4282418882415	CG
chr14	45729079	45729928	850	31	0.335778302892081	0.132252578701473	0.203525724190607	89.4238418843163	CG
chr8	15856966	15857096	131	27	0.30266917292387	0.0992439629926283	0.203425209931241	89.1904819976005	CG
chr17	57102584	57102744	161	24	0.230259011674703	0.0760310127910204	0.154227998883683	88.9914335008644	CG
chr8	25761116	25761496	381	26	0.629085006882386	0.418606707495719	0.210478299386668	88.9525698720596	CG
chr17	52131258	52131501	244	33	0.173829832844303	0.0587587699853843	0.115071062858919	88.9385629218831	CG
chr19	12643777	12643985	209	21	0.374521169494147	0.0768433927576147	0.297677776736533	88.9004443218513	CG
chr11	19998926	19999289	364	27	0.208863774403652	0.472978429704771	-0.264114655301119	-88.8886364570949	CG
chr12	41256740	41256973	234	24	0.0880388878482753	0.325630501673382	-0.237591613825107	-88.5755041090563	CG
chr14	2290743	2291103	361	28	0.837853169230779	0.639472840217192	0.198380329013587	88.5326216487624	CG
chr7	82639454	82639686	233	27	0.265341543375966	0.0553840892833168	0.209957454092649	88.5202512313528	CG
chr1	191708857	191709031	175	34	0.154876917951285	0.0496175006070664	0.105259417344219	88.4528171684784	CG
chr2	67602685	67602832	148	34	0.237622534390787	0.093238831364912	0.144383703025875	88.3252977810396	CG
chr2	9348187	9348287	101	27	0.0806847538255537	0.238829163470512	-0.158144409644958	-88.2738427162727	CG
chr24	13727196	13727441	246	26	0.341285152925819	0.586608380479562	-0.245323227553742	-88.0673938993422	CG
chr5	1465940	1466069	130	27	0.322382613249801	0.096182858015836	0.226199755233965	88.0491176982852	CG
chr13	57409028	57409289	262	35	0.211342392341282	0.0849223064997017	0.126420085841581	88.0249501046478	CG
chr2	249894826	249895154	329	28	0.571179163355617	0.373589467835339	0.197589695520278	87.9167274747779	CG
chr2	55757948	55758187	240	23	0.397730668285039	0.722891565612393	-0.325160897327354	-87.8899689966042	CG
chr14	25747664	25748016	353	33	0.229512719712425	0.0913062637783831	0.138206455934042	87.8354214974377	CG
chr20	12058856	12059401	546	29	0.510465872989423	0.747537955485741	-0.237072082496318	-87.6781151587255	CG
chr11	42241498	42241782	285	31	0.544903136204372	0.362151253953342	0.182751882251029	87.5221277402175	CG
chrX	39410597	39410855	259	14	0.27521731006942	0.82509250841146	-0.54987519834204	-87.4790044098826	CG
chr13	63667991	63668167	177	31	0.395531984665267	0.23110397877153	0.164428005893737	87.4646396957376	CG
chr12	2091630	2091788	159	28	0.0620460530640695	0.164307364101571	-0.102261311037501	-87.4501091880631	CG
chr1	68093849	68094040	192	36	0.104955320191629	0.234059130404582	-0.129103810212953	-87.4366753804589	CG
chr21	43583510	43583651	142	27	0.264005062636798	0.0984315636829652	0.165573498953833	87.3614126711935	CG
chr22	22817379	22817595	217	24	0.572025097125989	0.239922862340123	0.332102234785866	87.3431094912178	CG
chr11	22946676	22946863	188	21	0.264002802463692	0.062728984775196	0.201273817688496	87.3245666909255	CG
chr17	50878192	50878352	161	35	0.285321583235117	0.09665017332025	0.188671409914867	87.3160015657883	CG
chr1	262433860	262434010	151	22	0.472579242955236	0.0835534350161291	0.389025807939107	87.155118768215	CG
chr3	103568086	103570197	2112	28	0.717834054532461	0.517902888040993	0.199931166491468	87.0855994094993	CG
chr18	21042402	21042720	319	22	0.334215474903732	0.605708561029058	-0.271493086125326	-87.0364698721478	CG
chr3	218252738	218252994	257	29	0.256136794984244	0.0972027629478905	0.158934032036353	86.8536586689132	CG
chr8	36761128	36761319	192	25	0.0967827389477238	0.265801570002732	-0.169018831055008	-86.798651881781	CG
chr26	6856808	6857246	439	18	0.542166251295971	0.169806456882799	0.372359794413171	86.5811719762553	CG
chr4	78514128	78514316	189	28	0.369396454787853	0.106211655527992	0.263184799259861	86.5605098279225	CG
chr1	123013764	123014148	385	32	0.322181522279178	0.120119566694538	0.20206195558464	86.5146544189145	CG
chr3	5402306	5402434	129	21	0.44143845514679	0.0783440332500461	0.363094421896744	86.4896152291806	CG
chr13	29028574	29028923	350	25	0.203789599363279	0.0649958278496418	0.138793771513637	86.3130175280572	CG
chr10	84271079	84271401	323	29	0.732770690740572	0.499867113109077	0.232903577631494	86.2168935610151	CG
chr3	161886476	161886653	178	24	0.365103937099919	0.0704391881856191	0.2946647489143	86.1272569552944	CG
chr2	2938607	2938855	249	21	0.266634720059627	0.54889116249033	-0.282256442430703	-86.0819602986989	CG
chr1	387555	387696	142	23	0.199609397456941	0.452493388581337	-0.252883991124397	-86.0589793247274	CG
chr23	50265773	50265889	117	25	0.254186608318322	0.0831429970832991	0.171043611235023	85.9979004133889	CG
chrX	6639098	6639396	299	24	0.26322461316269	0.526999841085946	-0.263775227923256	-85.962764140328	CG
chr3	136155873	136156052	180	22	0.347327109903025	0.0755121388535429	0.271814971049482	85.9093591632586	CG
chr1	145245188	145245360	173	26	0.237430755604275	0.0773269727535161	0.160103782850758	85.8704203733795	CG
chr8	29178713	29178896	184	26	0.0560068326443459	0.201352000777846	-0.145345168133501	-85.8219848782075	CG
chr3	43657196	43657520	325	19	0.766463963003053	0.428841132289274	0.337622830713779	85.794839918922	CG
chr23	22122116	22122426	311	24	0.228945802535945	0.416823156205144	-0.187877353669199	-85.6084456837345	CG
chr3	95088709	95088875	167	25	0.268485313700333	0.09035085583341	0.178134457866923	85.5389014830478	CG
chr22	21080486	21080796	311	17	0.657038037325882	0.269440123378639	0.387597913947244	85.4893881840144	CG
chr25	30355177	30355552	376	29	0.524681701166181	0.729702500348941	-0.20502079918276	-85.460578063767	CG
chr20	3584121	3584238	118	23	0.587884270875893	0.259050198199644	0.328834072676249	85.4533166609483	CG
chr1	68096073	68097086	1014	28	0.318034028516459	0.149754331654636	0.168279696861823	85.4166702824959	CG
chr1	99993862	99993972	111	22	0.252415255344191	0.0864971248578554	0.165918130486336	85.3082072550558	CG
chr15	52776154	52776412	259	29	0.258806232811057	0.0869586262584298	0.171847606552627	85.3002098547165	CG
chr10	30865357	30865630	274	25	0.518262992231942	0.28516415330807	0.233098838923872	85.2993718472071	CG
chr15	43272503	43272839	337	25	0.627421128786988	0.409034323048629	0.218386805738359	85.2908553334571	CG
chr24	42080996	42081291	296	30	0.339239761252357	0.121212029763916	0.218027731488441	85.1676204466465	CG
chr7	47889625	47889872	248	24	0.121633840746456	0.323671621057103	-0.202037780310647	-85.0378504797498	CG
chr4	20872066	20872163	98	22	0.390654551306081	0.0930156027799944	0.297638948526087	84.8798517159073	CG
chr3	180883532	180883948	417	23	0.542429063719356	0.268019254030533	0.274409809688823	84.8790760328877	CG
chr5	41789140	41789367	228	35	0.234814021992148	0.0753363676934646	0.159477654298684	84.8787403564402	CG
chr3	163249259	163249459	201	23	0.333622031062019	0.0828893465308272	0.250732684531192	84.8143120199641	CG
chr3	1838560	1838853	294	24	0.783891427862345	0.549870743152743	0.234020684709602	84.7126678530112	CG
chr7	24944089	24944286	198	29	0.183825015626302	0.0653844189877206	0.118440596638582	84.6360812201624	CG
chr11	46802576	46802776	201	32	0.280815196302246	0.105049854345808	0.175765341956438	84.5357616207289	CG
chr1	162972198	162972479	282	31	0.106736926216164	0.327061497819101	-0.220324571602937	-84.4732232102295	CG
chr14	13827795	13828095	301	22	0.465171263820709	0.73256332296592	-0.267392059145211	-84.4614918820756	CG
chr4	87073714	87074006	293	20	0.544815259296793	0.236497200457424	0.30831805883937	84.4051594514365	CG
chr13	46277360	46277638	279	27	0.814599334157783	0.582842585123407	0.231756749034376	84.3789090772147	CG
chr8	74345243	74345439	197	29	0.100771823470398	0.270171051527383	-0.169399228056986	-84.2473569708797	CG
chr10	80657779	80658402	624	29	0.524535281761331	0.743326552055319	-0.218791270293988	-84.0844454634802	CG
chr26	7889218	7889448	231	20	0.314760212558723	0.0731507449349406	0.241609467623783	83.867732927641	CG
chr3	209558167	209558343	177	21	0.459758911211971	0.09205977392798	0.367699137283991	83.8394536764163	CG
chr18	53268093	53268367	275	28	0.188086586282542	0.0625987434984918	0.125487842784051	83.7594380259889	CG
chr3	32608935	32609118	184	25	0.432642475127303	0.152891264723747	0.279751210403555	83.6858060227335	CG
chr14	45895663	45895981	319	23	0.0717160039479593	0.326287932016064	-0.254571928068104	-83.6495450458086	CG
chr21	46949815	46950083	269	18	0.714748431221823	0.291767765683674	0.422980665538149	83.5339870499009	CG
chr7	55758399	55758690	292	26	0.167595959514845	0.372705588478627	-0.205109628963782	-83.2042737725687	CG
chr24	42132163	42132395	233	25	0.364894624106822	0.65131422054685	-0.286419596440028	-83.2015899099093	CG
chr19	17931411	17931733	323	27	0.612938894975293	0.82895352265286	-0.216014627677567	-83.1310343739659	CG
chr13	79541629	79541981	353	26	0.721559015240949	0.448304738561248	0.2732542766797	83.1285736823052	CG
chr18	31524572	31524917	346	17	0.133505179106134	0.600169816728457	-0.466664637622323	-83.1227295849649	CG
chr23	19842975	19843149	175	20	0.461567836447409	0.0854846993954866	0.376083137051923	83.1171276147046	CG
chr19	15625173	15625533	361	30	0.409080730950488	0.199876220736005	0.209204510214483	83.086355869082	CG
chr6	98430772	98430940	169	23	0.193595403502601	0.0368079964693326	0.156787407033269	83.0193290294076	CG
chr15	81454099	81454503	405	24	0.463934677060909	0.696194911866339	-0.23226023480543	-82.9426156442093	CG
chr1	177819188	177819656	469	19	0.64642343619175	0.279286616321257	0.367136819870493	82.8996021301932	CG
chr11	36421760	36422010	251	23	0.373721475552075	0.106462148690243	0.267259326861832	82.8985418231126	CG
chr1	192220794	192220910	117	23	0.0888269280812037	0.300874244870704	-0.212047316789501	-82.8847755944629	CG
chr14	47027698	47027885	188	24	0.0987518803737108	0.401975981468685	-0.303224101094974	-82.8661784801408	CG
chr5	100980938	100981188	251	23	0.773932351264808	0.523441612973209	0.250490738291599	82.7291139816132	CG
chr14	47543755	47546445	2691	26	0.393595223139524	0.131364641255958	0.262230581883566	82.5773560536869	CG
chr22	20944606	20944872	267	33	0.204049934316327	0.0777927197679292	0.126257214548397	82.477940819927	CG
chr7	91516333	91516795	463	13	0.273035416466663	0.774171666393901	-0.501136249927237	-82.4765437487946	CG
chr11	45161014	45161283	270	27	0.314211350007501	0.145042159576086	0.169169190431415	82.4568839660341	CG
chr11	24278456	24278812	357	28	0.100471827263738	0.309266982133303	-0.208795154869566	-82.2258529700803	CG
chr13	67556145	67556345	201	23	0.101523494952695	0.346990276671479	-0.245466781718785	-82.2252878982028	CG
chr5	16261002	16261167	166	21	0.459832302799711	0.0772999425824254	0.382532360217286	82.1918398075024	CG
chr9	67624742	67624944	203	17	0.63153505494588	0.238015032713249	0.39352002223263	82.1401159691312	CG
chr25	5845817	5846059	243	29	0.329414667423485	0.107208798774637	0.222205868648848	82.0459280630782	CG
chr13	74838090	74838500	411	26	0.465456994680501	0.167051024238223	0.298405970442278	81.9473758081546	CG
chr1	105902534	105902876	343	24	0.346268277038678	0.075707229242245	0.270561047796433	81.915879553032	CG
chrX	8261166	8261890	725	24	0.692626748416078	0.830381913334273	-0.137755164918195	-81.8506482628833	CG
chr19	57745412	57745585	174	22	0.38524447913896	0.135863635639559	0.249380843499401	81.5892748936164	CG
chr11	50779513	50779653	141	25	0.269574840162965	0.0763006616803488	0.193274178482616	81.5852007259323	CG
chr2	105644801	105645019	219	19	0.250437316443964	0.665955451921038	-0.415518135477074	-81.484738227467	CG
chr22	50821582	50822064	483	25	0.813292261080284	0.587511970992292	0.225780290087992	81.3969632739856	CG
chr3	70255794	70256123	330	26	0.210654791177665	0.0532910361265416	0.157363755051124	81.3664475800159	CG
chr11	39197238	39197461	224	25	0.18453592925552	0.0587784797259038	0.125757449529616	81.272237882584	CG
chr1	75345077	75345233	157	23	0.307294694264909	0.0906057458283358	0.216688948436573	81.255275799054	CG
chr20	30238463	30238707	245	27	0.292672111714519	0.12029562042212	0.172376491292399	81.2369549849459	CG
chr9	65774788	65775161	374	29	0.280977268369207	0.150005153924458	0.130972114444749	81.2344784268185	CG
chr2	119965408	119965713	306	21	0.304676966596389	0.547689634873002	-0.243012668276613	-81.1958011731876	CG
chr11	33860492	33860742	251	19	0.528278767444047	0.277997526804625	0.250281240639422	81.1572872141863	CG
chr12	41739599	41739779	181	21	0.652646684955266	0.376409435635344	0.276237249319922	80.8605007936863	CG
chr4	104314471	104314705	235	18	0.374861237395844	0.14163298691261	0.233228250483234	80.8003085351657	CG
chr11	50531236	50531308	73	17	0.372751604088371	0.0682887229451998	0.304462881143171	80.7227446692688	CG
chr24	42435667	42435919	253	28	0.733871594989818	0.901400724949344	-0.167529129959526	-80.6964011048759	CG
chr4	70411394	70411648	255	28	0.434358016214573	0.211139531396725	0.223218484817848	80.6510713901208	CG
chr1	112662049	112662303	255	30	0.219719000268529	0.0761796767600114	0.143539323508518	80.6441826939667	CG
chr1	86408346	86408652	307	18	0.282940164646401	0.562397958949631	-0.27945779430323	-80.6081309440599	CG
chr15	64739315	64739717	403	26	0.328470881861751	0.127424654074718	0.201046227787034	80.5928845653753	CG
chr16	8464821	8464921	101	17	0.0677955513712135	0.305974315830121	-0.238178764458907	-80.5297923703403	CG
chr6	50572454	50572627	174	23	0.101663167350851	0.306068345163285	-0.204405177812433	-80.4638611084441	CG
chr19	50484656	50484901	246	21	0.756361247282232	0.368836642598788	0.387524604683444	80.3890896277276	CG
chr4	34554809	34554923	115	22	0.095141403054832	0.407199768929982	-0.31205836587515	-80.3562899104919	CG
chr5	56399194	56399397	204	24	0.253424747651001	0.0808752116488343	0.172549536002167	80.2902794701709	CG
chr2	249857931	249858113	183	27	0.269769261711532	0.107120963299635	0.162648298411898	80.0165626227228	CG
chr21	47472506	47472659	154	20	0.684307103863248	0.880760582041003	-0.196453478177755	-79.9919216799838	CG
chr22	17317548	17317700	153	24	0.0711600979818034	0.29659155273783	-0.225431454756026	-79.8967677441486	CG
chr3	225479953	225480138	186	23	0.0729260052586541	0.329308276410013	-0.256382271151359	-79.7596937914002	CG
chr9	13524990	13525998	1009	20	0.460156962306891	0.0967935124703004	0.36336344983659	79.7488096916213	CG
chr20	32142169	32142350	182	26	0.253712217478709	0.0775794723956658	0.176132745083043	79.714908712647	CG
chr10	84399693	84400124	432	22	0.731460552026631	0.468200187043357	0.263260364983274	79.5844569452327	CG
chr5	11088388	11088505	118	24	0.199806351016792	0.0585925635922106	0.141213787424582	79.4904669275878	CG
chr1	238256356	238256598	243	17	0.13385348153218	0.54079809656361	-0.40694461503143	-79.4193952896511	CG
chr2	165523719	165523932	214	23	0.280535568767934	0.103953421121086	0.176582147646848	79.1684624534489	CG
chr12	50761197	50761354	158	29	0.376615106566617	0.148618892161003	0.227996214405614	79.1678828752546	CG
chr19	41828689	41828850	162	15	0.545134649405643	0.902458072607334	-0.357323423201691	-79.0540437287905	CG
chr3	104065151	104065303	153	21	0.333137149561322	0.0805097085843714	0.252627440976951	78.9681438372474	CG
chr11	23256089	23256190	102	25	0.318154755365435	0.0928545236758898	0.225300231689546	78.9559388491047	CG
chr2	137904635	137904999	365	24	0.739845131826695	0.524512048770888	0.215333083055807	78.9174326361836	CG
chr3	38174689	38175024	336	21	0.0620276440723753	0.289718869163735	-0.22769122509136	-78.8291520313438	CG
chr3	179246128	179246320	193	32	0.202695742231514	0.0833832821059505	0.119312460125564	78.7437071606996	CG
chr11	42977459	42978056	598	34	0.0955276849951292	0.282552845490383	-0.187025160495254	-78.7161037042299	CG
chr14	11937258	11937364	107	23	0.224701148831281	0.067364173097075	0.157336975734206	78.6616494002271	CG
chr12	46663215	46663467	253	26	0.21083574898849	0.0629837712233045	0.147851977765186	78.6592891523526	CG
chr13	15159583	15160006	424	24	0.59132932246006	0.811645952321376	-0.220316629861316	-78.6562079492884	CG
chr4	15160830	15160951	122	27	0.297767525515171	0.127920750769763	0.169846774745408	78.567835259179	CG
chr3	79386521	79386668	148	27	0.230362062362995	0.0802809374596144	0.15008112490338	78.5381477250854	CG
chr20	29092796	29093046	251	24	0.0801462446446988	0.270274606750969	-0.19012836210627	-78.5375130195058	CG
chr2	66233519	66233740	222	25	0.265272412612474	0.0721783008098464	0.193094111802627	78.5312694049619	CG
chr21	36426199	36426352	154	24	0.223803767735164	0.0728567772464768	0.150946990488688	78.3683895618993	CG
chr5	19197362	19197480	119	21	0.125647860788018	0.393809900280581	-0.268162039492563	-78.3225080140375	CG
chr9	23766804	23766993	190	17	0.457755141190746	0.116435513667674	0.341319627523072	78.3168849500636	CG
chr2	49024252	49024477	226	32	0.355251808942652	0.180427988622612	0.17482382032004	78.2434882431752	CG
chr3	43222298	43222546	249	30	0.256965549237679	0.0721907961876792	0.184774753049999	78.1475387337103	CG
chr6	117522612	117522808	197	24	0.478432418364676	0.246341881742213	0.232090536622464	77.9004483111569	CG
chr3	199650046	199650401	356	19	0.503340845706323	0.227479230994011	0.275861614712311	77.7894050034966	CG
chr4	51131226	51131601	376	18	0.235281014856297	0.510550973911141	-0.275269959054843	-77.7551465810914	CG
chr2	246490338	246490698	361	18	0.412848533450516	0.813558540951471	-0.400710007500955	-77.6117561735943	CG
chr22	20478631	20478893	263	23	0.300302621535601	0.0921356678346321	0.208166953700969	77.5743651632227	CG
chr19	58396500	58396770	271	24	0.591617739439592	0.243362850928694	0.348254888510898	77.5209042538453	CG
chr4	93225248	93225431	184	21	0.0707497745313888	0.293040913029613	-0.222291138498224	-77.4927351308324	CG
chr6	6874154	6874340	187	17	0.2901824336544	0.0586642683596502	0.23151816529475	77.4746731403001	CG
chr1	247676004	247676121	118	21	0.0616174003820156	0.309479234627464	-0.247861834245448	-77.4628629957169	CG
chr24	36796637	36797147	511	20	0.406608742931503	0.118027008530324	0.288581734401179	77.456784704111	CG
chr13	73539232	73539515	284	22	0.611858040170548	0.318365343009744	0.293492697160804	77.3410707801102	CG
chr17	72619188	72619375	188	21	0.287371829334812	0.0696117006637312	0.217760128671081	77.318426614776	CG
chr13	26156285	26156548	264	20	0.348501734433374	0.0870630651444341	0.26143866928894	77.0633858439931	CG
chr7	99460875	99460989	115	13	0.862283939843263	0.3248632773901	0.537420662453163	77.0414438623763	CG
chr23	60655550	60655744	195	25	0.373628340515392	0.57147186037656	-0.197843519861168	-76.9299981713577	CG
chr18	44440098	44440207	110	21	0.297729857882906	0.103257937516516	0.19447192036639	76.855953195694	CG
chr20	30746189	30746367	179	29	0.171538714757778	0.07056056263953	0.100978152118248	76.8018541536059	CG
chr11	19784590	19784886	297	24	0.0686002536824888	0.329882329576179	-0.26128207589369	-76.51199369679	CG
chr26	37046110	37046277	168	21	0.282057013120664	0.0782928323488351	0.203764180771828	76.4979314419213	CG
chr13	54498061	54498863	803	21	0.32654200073489	0.1046392164153	0.221902784319591	76.4975150530951	CG
chr22	39721944	39722038	95	22	0.518675161958911	0.227752809685769	0.290922352273142	76.4569770652891	CG
chr8	25706180	25706382	203	26	0.308492885076605	0.0863794722281338	0.222113412848471	76.4491225285931	CG
chr22	21315971	21316193	223	25	0.151523464531131	0.351871586749819	-0.200348122218688	-76.4269915208134	CG
chr19	56597799	56598170	372	21	0.108393538589829	0.424521265437912	-0.316127726848083	-76.4016129285194	CG
chr1	21848860	21849132	273	18	0.317561328969928	0.0626108242926089	0.254950504677319	76.3948857615959	CG
chr4	65300734	65300921	188	20	0.0859360628291477	0.455133661889944	-0.369197599060796	-76.3849011795882	CG
chr5	81162551	81162647	97	18	0.442042461205959	0.110265318505624	0.331777142700335	76.2082831326938	CG
chr2	221192884	221193026	143	17	0.280582944874379	0.0596664926327481	0.220916452241631	76.1629746832703	CG
chr19	12637629	12638015	387	19	0.480606000275353	0.134952867062259	0.345653133213094	76.100912819508	CG
chr14	12618412	12618706	295	25	0.602282129111538	0.307110054010456	0.295172075101081	76.0206895460709	CG
chr18	31041576	31041783	208	21	0.256529930405363	0.0791039053304829	0.177426025074881	75.9682456227634	CG
chr5	25016964	25017178	215	25	0.0906358736733515	0.332229406227719	-0.241593532554368	-75.9677752274666	CG
chr2	208371556	208371735	180	30	0.308496486152929	0.502320230098998	-0.193823743946069	-75.966842997667	CG
chr5	12188896	12189060	165	26	0.0995422709120417	0.285933462062578	-0.186391191150536	-75.8752408159004	CG
chr8	35867876	35868051	176	21	0.308595130570179	0.0966536115801275	0.211941518990051	75.8748676197495	CG
chr14	37592575	37592915	341	23	0.516515632606937	0.755244969401202	-0.238729336794265	-75.7155759601853	CG
chr1	278134490	278134653	164	21	0.0780221723940361	0.31693729045489	-0.238915118060854	-75.6434463183775	CG
chr20	51074674	51075067	394	24	0.837356959906663	0.624883567977808	0.212473391928856	75.5962107258757	CG
chr5	36931529	36931713	185	25	0.251441923875714	0.0780558474244423	0.173386076451271	75.5946989722884	CG
chr1	246921883	246922074	192	23	0.260901439619316	0.0776633417064358	0.18323809791288	75.4060877056095	CG
chr14	53193488	53193737	250	23	0.240774451938366	0.077486425251487	0.163288026686879	75.3430920314255	CG
chr4	118654891	118655137	247	22	0.757248636331915	0.466995384348533	0.290253251983382	75.1843621845258	CG
chr4	77776734	77776964	231	21	0.39476864154017	0.139631696365097	0.255136945175073	75.1799347996675	CG
chr2	118675457	118675620	164	23	0.188161402603116	0.0611733915242484	0.126988011078867	75.1183573320295	CG
chr26	26158553	26158957	405	21	0.612132212732321	0.420353612899263	0.191778599833057	75.0843205739909	CG
chr18	52787602	52787907	306	26	0.257349522874246	0.0833887938612821	0.173960729012963	75.0371814882316	CG
chr1	20910826	20911087	262	24	0.266565281747416	0.0779022557290503	0.188663026018366	75.0233254799075	CG
chr22	39456285	39456558	274	25	0.826357762079521	0.631136645991642	0.195221116087879	74.9838559356531	CG
chr7	35688363	35688751	389	21	0.663911033538185	0.303070390581915	0.360840642956269	74.9830414917562	CG
chr17	12540951	12541357	407	17	0.91387434157596	0.596737446703904	0.317136894872056	74.9542467498397	CG
chr17	48367164	48367299	136	26	0.290172818311318	0.0862115624155832	0.203961255895735	74.9490685244077	CG
chr14	19080448	19080611	164	20	0.461567836380896	0.0967868519653994	0.364780984415496	74.9069778173194	CG
chr3	212725377	212725593	217	29	0.21930927927144	0.0790405040881385	0.140268775183301	74.8276994840214	CG
chr17	63756448	63756856	409	23	0.746862098973386	0.455364577985151	0.291497520988235	74.7575591294349	CG
chr8	83712592	83712878	287	22	0.361018968229923	0.0951188087317492	0.265900159498174	74.6448883325679	CG
chr6	105527956	105528418	463	27	0.322860417448727	0.158188872324316	0.164671545124411	74.5870488355493	CG
chr12	53006234	53006460	227	28	0.307527740483342	0.132770147749229	0.174757592734113	74.544551928673	CG
chr24	41281993	41282227	235	24	0.853979359851592	0.646257576870647	0.207721782980945	74.4414021865767	CG
chr16	71841350	71841482	133	22	0.087499264756711	0.328419077971414	-0.240919813214703	-74.3741578503013	CG
chr14	45642457	45642870	414	22	0.279119554350786	0.0594949877216798	0.219624566629106	74.3355651562696	CG
chr1	267010063	267010193	131	19	0.284101494875381	0.0799695786964071	0.204131916178974	74.303594364954	CG
chr21	42068115	42068495	381	18	0.882047090545374	0.581324910607788	0.300722179937586	74.2170284176496	CG
chr7	11187692	11187847	156	16	0.424256811079159	0.111552295202171	0.312704515876988	74.180170406171	CG
chr3	216848135	216848301	167	20	0.902166537343634	0.692478934481001	0.209687602862632	74.1560405340199	CG
chr9	15545363	15545652	290	23	0.337698736815261	0.629999736980944	-0.292301000165683	-74.0919278469226	CG
chr11	8298979	8299302	324	17	0.298043788719459	0.615695142701473	-0.317651353982014	-74.0119612007987	CG
chr3	135828957	135829123	167	18	0.0638744799834193	0.435885362162965	-0.372010882179546	-74.0087023512668	CG
chr11	50757899	50758083	185	23	0.202037294693598	0.0784628119411615	0.123574482752436	73.8601173337119	CG
chr3	59367910	59368242	333	24	0.221422715377298	0.0554954836030937	0.165927231774204	73.8554088919695	CG
chr13	23702400	23702670	271	22	0.177058661327872	0.399819507197831	-0.222760845869959	-73.8359903169381	CG
chr24	42177219	42177475	257	25	0.44357024824178	0.192838040105313	0.250732208136467	73.8116975833104	CG
chr10	24284676	24284997	322	24	0.302492139743325	0.106956388336001	0.195535751407323	73.678857340498	CG
chr20	1837482	1837967	486	20	0.832434591754335	0.571102625160487	0.261331966593848	73.621934311324	CG
chr1	185902869	185903173	305	22	0.742584778734847	0.50979375875974	0.232791019975108	73.5871047457021	CG
chr22	41545798	41546071	274	18	0.672834250613221	0.37426728131938	0.298566969293842	73.5730376013445	CG
chr11	44022003	44022295	293	19	0.482811411129612	0.18127589155811	0.301535519571502	73.5293775239573	CG
chr1	17183925	17184316	392	26	0.121936215177085	0.286991803044014	-0.165055587866928	-73.5260357998613	CG
chr8	31227243	31227551	309	26	0.274579022608639	0.101838449282018	0.172740573326621	73.4458276759703	CG
chr12	37484742	37485056	315	20	0.533132402701353	0.288502448959998	0.244629953741354	73.3906993986156	CG
chr16	10337159	10337356	198	23	0.210021216572362	0.0580780264103442	0.151943190162018	73.3140182526928	CG
chr9	70654367	70654447	81	5	0.952424990110598	0.0855995208765129	0.866825469234085	73.3026850241182	CG
chr2	245879345	245879588	244	15	0.276493012516994	0.593005155112665	-0.316512142595671	-73.3013831716994	CG
chr1	127746264	127746653	390	21	0.314023122218961	0.562244346004649	-0.248221223785689	-73.2587946524429	CG
chr7	77538906	77539122	217	25	0.0864842316267616	0.218902362129725	-0.132418130502964	-73.2444138042124	CG
chr13	77593318	77593414	97	9	0.17415247645135	0.882493527604202	-0.708341051152852	-73.2114459497034	CG
chr12	48809068	48809253	186	23	0.063016787413698	0.249351917830757	-0.186335130417059	-73.0765230568657	CG
chr7	34180478	34180571	94	19	0.374819942079687	0.0978721158962514	0.276947826183435	73.0243126150871	CG
chr4	118556837	118557086	250	19	0.0993776973322716	0.326529260529092	-0.22715156319682	-72.9600971454381	CG
chr3	60518894	60519288	395	20	0.548322409041941	0.275826854325875	0.272495554716066	72.9278567592999	CG
chr11	30096722	30096894	173	18	0.410080987025986	0.138056058601701	0.272024928424286	72.8711602794852	CG
chr22	44109083	44109257	175	24	0.4234889236611	0.198216286874944	0.225272636786156	72.7386002269404	CG
chr4	120171765	120172016	252	17	0.304413407092425	0.607244409408401	-0.302831002315977	-72.6818856519841	CG
chr11	54392206	54392848	643	23	0.410266462290934	0.147295401405791	0.262971060885143	72.6024786017773	CG
chr9	15142373	15142716	344	27	0.449650010343468	0.652945454506561	-0.203295444163093	-72.5719911207484	CG
chr2	26471483	26472290	808	35	0.105473532906954	0.288811486370552	-0.183337953463599	-72.5040502440314	CG
chr18	59745704	59745881	178	23	0.35461307920186	0.0859366850831369	0.268676394118723	72.4818479857633	CG
chr13	74627727	74627892	166	22	0.120023392294844	0.365443225057836	-0.245419832762992	-72.4661579794478	CG
chr5	69566674	69567249	576	21	0.310983062477714	0.566939341810502	-0.255956279332788	-72.4348414575964	CG
chr19	35501197	35501423	227	29	0.240390723364552	0.0822296355676409	0.158161087796911	72.375846552032	CG
chr6	45746998	45747399	402	22	0.39559424639402	0.184123211537165	0.211471034856856	72.3455608524424	CG
chr4	32179463	32179808	346	23	0.693882897857128	0.417613945454039	0.276268952403089	72.3382512559656	CG
chr11	27668329	27668510	182	25	0.245179328173889	0.0984429509989943	0.146736377174895	72.3121440548432	CG
chr24	35305909	35305994	86	16	0.680913296316404	0.418646304717403	0.262266991599002	72.2804178564798	CG
chr2	13076928	13077229	302	20	0.639778846987002	0.351611416988079	0.288167429998924	72.2376836002246	CG
chr20	49727063	49727250	188	23	0.117118379612935	0.348102874651157	-0.230984495038222	-72.2199560240542	CG
chr17	45406810	45407017	208	28	0.0509384249931252	0.164978641418554	-0.114040216425429	-72.2158632667013	CG
chr26	37951957	37952289	333	19	0.263101345677424	0.598916190085207	-0.335814844407783	-72.1892124631606	CG
chr7	70959249	70959361	113	20	0.272181050375337	0.073548848324399	0.198632202050938	72.1870758746262	CG
chr23	62069045	62069426	382	22	0.906150708818653	0.656985063777786	0.249165645040867	72.1171145939066	CG
chr12	3351065	3351212	148	21	0.297095442432424	0.0871837279751673	0.209911714457256	72.1027726909166	CG
chr16	70628264	70628531	268	29	0.38890113417703	0.210648870884695	0.178252263292335	72.0581215493666	CG
chr10	75220213	75220466	254	19	0.420303955118098	0.683487483540637	-0.263183528422538	-72.0511570847289	CG
chr13	80541975	80542239	265	18	0.895173755803793	0.611377027337719	0.283796728466073	71.9778636234986	CG
chr19	10806475	10806572	98	23	0.324949010253391	0.0883358115019301	0.236613198751461	71.9672985946021	CG
chr4	27579162	27579399	238	18	0.209160088488908	0.523876343021337	-0.314716254532428	-71.9670926222699	CG
chr14	53473837	53474010	174	21	0.347791742895755	0.11446409374987	0.233327649145885	71.8825908150123	CG
chr3	5417605	5417804	200	16	0.807218842673646	0.449018863790558	0.358199978883089	71.7535373229031	CG
chr5	11303762	11304051	290	23	0.320827017239473	0.0922776427209613	0.228549374518512	71.5484237093539	CG
chr22	13012753	13013114	362	21	0.901944705199705	0.722925227217943	0.179019477981762	71.5152212309419	CG
chr2	51937692	51937954	263	23	0.354563072627924	0.113848004034983	0.240715068592941	71.4616605932536	CG
chr4	63383275	63383499	225	21	0.0772460427856042	0.227398753571673	-0.150152710786069	-71.4135933447809	CG
chr2	128121959	128122247	289	21	0.315256646160284	0.121899284886049	0.193357361274235	71.3136238049333	CG
chr12	78319828	78320481	654	16	0.723723017443635	0.330906874300509	0.392816143143126	71.2889500953226	CG
chr9	27818086	27818202	117	23	0.278475874734146	0.102449953587385	0.176025921146762	71.2694427953253	CG
chr1	273400913	273401254	342	13	0.802071905506175	0.341702528564182	0.460369376941993	71.2661058638328	CG
chrX	3430211	3430289	79	18	0.289716641849833	0.0614429501699585	0.228273691679875	71.2314748527366	CG
chr11	9780146	9780252	107	19	0.320775000955117	0.0713095477116187	0.249465453243499	71.022342314659	CG
chr10	11304453	11304601	149	22	0.522219279640661	0.268394293107668	0.253824986532994	70.9562591522283	CG
chr3	194334520	194334653	134	19	0.339565954811127	0.0642927360759521	0.275273218735175	70.9255836633748	CG
chr2	117992234	117992495	262	29	0.190636765801752	0.0590035489521751	0.131633216849577	70.8833308845524	CG
chr11	5358939	5359316	378	23	0.391429956634111	0.184622857458217	0.206807099175894	70.6428970480012	CG
chr14	55590367	55590574	208	17	0.68495593169671	0.42358007722809	0.261375854468621	70.6419762842344	CG
chr2	238876907	238877000	94	16	0.349587264163708	0.0781854913453043	0.271401772818403	70.4949557565413	CG
chr9	22849654	22849918	265	25	0.27224877716104	0.093705303065994	0.178543474095046	70.4586853474763	CG
chr1	193958227	193958540	314	25	0.305315649157848	0.137385478848638	0.16793017030921	70.3174043755453	CG
chr3	9623524	9623694	171	21	0.417422824264224	0.684434072827841	-0.267011248563617	-70.2652923191855	CG
chr13	72373408	72373533	126	27	0.234609379574988	0.0957969774255657	0.138812402149423	70.262347910579	CG
chr14	50579171	50579371	201	22	0.329792572300939	0.0662138809640048	0.263578691336934	70.2587924505828	CG
chr25	34292755	34293124	370	22	0.0902146684761401	0.303558823046868	-0.213344154570728	-70.2487233128106	CG
chr11	51042978	51043337	360	17	0.494948312764864	0.246536586306331	0.248411726458533	70.1432825121533	CG
chr3	6495568	6495796	229	21	0.251316237078132	0.0827720664869033	0.168544170591229	70.118394173402	CG
chr5	48887182	48887336	155	25	0.101994524861719	0.347088103657702	-0.245093578795983	-70.04958079629	CG
chr4	67898584	67898678	95	24	0.278513437601229	0.126355347452787	0.152158090148442	70.04892700491	CG
chr20	47351242	47351734	493	20	0.822243006461223	0.56171365066688	0.260529355794343	70.0447713328921	CG
chr13	40020113	40020339	227	26	0.100001566244769	0.299220361515991	-0.199218795271222	-70.0303976015091	CG
chr5	44915451	44915854	404	18	0.805260248302821	0.4319887818536	0.373271466449221	69.8929905375132	CG
chr7	87591742	87593977	2236	18	0.391565292511806	0.720105816261986	-0.328540523750179	-69.7399064122873	CG
chr4	70463599	70463868	270	23	0.603739790796081	0.376798098304485	0.226941692491596	69.6766085611009	CG
chr17	53419920	53420222	303	19	0.427043924739348	0.69660560990588	-0.269561685166533	-69.6610810764	CG
chr19	59340663	59340974	312	24	0.672006769814337	0.870697506434978	-0.198690736620641	-69.546094153615	CG
chr23	58737421	58737572	152	19	0.669046086022077	0.32971323543078	0.339332850591297	69.4977448852343	CG
chr18	62592183	62592419	237	15	0.774852308202716	0.463995677075255	0.310856631127461	69.4944488960978	CG
chr18	28117410	28117563	154	23	0.227851949861735	0.0687203246571022	0.159131625204633	69.4107749743169	CG
chr1	166982009	166982203	195	24	0.222853058857891	0.0705467550372195	0.152306303820671	69.3063987072109	CG
chr6	118379236	118379513	278	14	0.851780218871165	0.484898964519728	0.366881254351436	69.2148434505899	CG
chr3	188597001	188597083	83	18	0.847157387993497	0.536370631404185	0.310786756589312	69.2033651497225	CG
chr3	15847028	15847202	175	22	0.0703042909777492	0.290042778881035	-0.219738487903286	-69.1504024439488	CG
chr21	23677643	23677779	137	23	0.281239734010736	0.0861447641182978	0.195094969892439	69.1411241608647	CG
chr14	12797662	12797856	195	18	0.410863818718205	0.0846636628587338	0.326200155859471	69.0825431810444	CG
chr3	202255512	202255817	306	20	0.653057422699867	0.328370476879331	0.324686945820536	69.0544493399533	CG
chr3	80653494	80653714	221	23	0.313630828342961	0.0857005241113761	0.227930304231585	69.0223107574984	CG
chr15	53564934	53565020	87	23	0.319486889661004	0.102014173254685	0.21747271640632	68.9884893180851	CG
chr16	26457412	26457590	179	24	0.0945644947587124	0.248151495628489	-0.153587000869777	-68.9607357108138	CG
chr17	64533415	64533625	211	23	0.230179433597516	0.0868971478709568	0.143282285726559	68.915794145405	CG
chr17	63771579	63771888	310	23	0.240948531663576	0.0982706754799728	0.142677856183603	68.8008691444134	CG
chr17	62728151	62728524	374	20	0.762672428627717	0.509822069410993	0.252850359216723	68.725098893376	CG
chr11	43607138	43607290	153	21	0.46762310578961	0.198768539737976	0.268854566051634	68.6175678717657	CG
chr5	5566847	5567169	323	22	0.087526985807151	0.264734558705954	-0.177207572898803	-68.4782275718463	CG
chr17	62188310	62188584	275	23	0.25539042061585	0.069368103363259	0.186022317252591	68.4269491494765	CG
chr1	33413825	33414534	710	20	0.247258465355972	0.0553504651617259	0.191908000194246	68.3982603835053	CG
chr12	31000900	31000999	100	10	0.29571529264713	0.840881759115163	-0.545166466468033	-68.3972051289768	CG
chr5	12802835	12803016	182	21	0.0982138959922963	0.387099542604285	-0.288885646611989	-68.3787036603325	CG
chr1	217845430	217845554	125	19	0.0886316158684441	0.443115049983936	-0.354483434115492	-68.3497373330505	CG
chr11	29403181	29403438	258	21	0.666095296557724	0.420812921538094	0.245282375019629	68.291729274299	CG
chr8	74325516	74325603	88	20	0.142600450475995	0.362625101257937	-0.220024650781942	-68.2358836376875	CG
chr20	30097765	30098014	250	20	0.0971453407262304	0.278476462462764	-0.181331121736533	-68.2038007933831	CG
chr2	74447200	74447378	179	26	0.286603081842326	0.0887905426682256	0.1978125391741	68.185432409319	CG
chr1	264752932	264753189	258	24	0.285184031916018	0.114192352229011	0.170991679687007	68.1722080550966	CG
chr1	218362921	218363232	312	14	0.145522766790531	0.441764011915367	-0.296241245124836	-68.0988071528636	CG
chr19	51260014	51260137	124	17	0.31932538903425	0.0771957697181314	0.242129619316118	68.0779090702734	CG
chr5	49619531	49619805	275	21	0.4769511820004	0.257250602835618	0.219700579164782	67.9435416129592	CG
chr5	58846034	58846174	141	20	0.366986234219255	0.118543062314431	0.248443171904824	67.9405553205023	CG
chr3	100883041	100883242	202	24	0.241871373356827	0.0990935395865721	0.142777833770254	67.8883020177312	CG
chr8	20743730	20743815	86	18	0.274549333681132	0.0705323316787702	0.204017002002362	67.8861284028047	CG
chrX	6994275	6994642	368	19	0.837967352875654	0.510109141560848	0.327858211314806	67.8694400988734	CG
chr2	242581692	242581854	163	18	0.440171812714381	0.099750782037534	0.340421030676847	67.8575411583043	CG
chr18	32710766	32712328	1563	25	0.275233146704237	0.52608041710301	-0.250847270398772	-67.8219303254054	CG
chr22	49343212	49343520	309	18	0.726187272519379	0.470392761865919	0.255794510653459	67.53793800371	CG
chr16	18207511	18207612	102	23	0.261871085086457	0.0677129129510546	0.194158172135402	67.4667858833805	CG
chr2	105120422	105120835	414	18	0.630236215496734	0.858006716504925	-0.227770501008191	-67.439106984833	CG
chr18	31658165	31658322	158	17	0.34177456166811	0.65918053359594	-0.317405971927831	-67.4064872107937	CG
chr4	70498192	70498307	116	24	0.517667084670494	0.321826101928953	0.195840982741542	67.2336678629353	CG
chr4	119976901	119977229	329	20	0.658286566796619	0.371314636995872	0.286971929800748	67.2276224833331	CG
chr1	106087048	106087120	73	19	0.257501452675378	0.0747971158936924	0.182704336781685	67.2262055727296	CG
chr1	85308949	85309247	299	13	0.66406143533884	0.208067508294918	0.455993927043922	67.2203995767253	CG
chr8	12600786	12601138	353	16	0.125894101056217	0.367520553801063	-0.241626452744847	-67.2014341004333	CG
chr18	52912489	52912669	181	20	0.374863774268191	0.0829665082120305	0.291897266056161	67.1988967646232	CG
chr18	67773486	67773830	345	21	0.37252434351516	0.667664444464589	-0.295140100949429	-67.1959068363715	CG
chr1	62504304	62504478	175	25	0.310646924187805	0.0995655604451079	0.211081363742697	67.1695925543399	CG
chr22	50753195	50753324	130	21	0.292797535353908	0.089081797871669	0.203715737482239	67.0820836628681	CG
chr20	29599428	29599734	307	25	0.0800692995742768	0.234012728386841	-0.153943428812565	-66.9866075716041	CG
chr19	51215761	51216098	338	20	0.391120582487693	0.121934328609325	0.269186253878368	66.9615284165872	CG
chr15	79713939	79714060	122	25	0.242307101069023	0.0840137742795245	0.158293326789498	66.9189231896359	CG
chr3	138408579	138408928	350	21	0.392577065675888	0.176858313034172	0.215718752641716	66.911720375309	CG
chr17	68672507	68672755	249	18	0.652457839685861	0.357338497142523	0.295119342543338	66.8696008101071	CG
chr3	93094001	93094238	238	17	0.450651605374718	0.793927958366231	-0.343276352991513	-66.8363956492766	CG
chr2	89745023	89745327	305	20	0.233906719134843	0.459188244078453	-0.225281524943609	-66.7829966515591	CG
chr10	76070776	76070934	159	27	0.108042850052429	0.317059510764958	-0.209016660712529	-66.7657244314669	CG
chr2	234633152	234633274	123	12	0.483985499078419	0.149751468852683	0.334234030225737	66.7602182995275	CG
chr4	120685597	120685788	192	20	0.793081142387432	0.486350658471166	0.306730483916265	66.6907111403754	CG
chr4	107911726	107912139	414	19	0.629807643146695	0.83563210356258	-0.205824460415885	-66.5827774818114	CG
chr13	79704809	79705087	279	18	0.79657217873621	0.539345137390434	0.257227041345775	66.5419053049845	CG
chr14	45343771	45343896	126	21	0.409682523912138	0.671780403354522	-0.262097879442384	-66.5052495461625	CG
chr2	105478113	105478292	180	19	0.142331225131922	0.349166330836136	-0.206835105704214	-66.4808665399334	CG
chr12	6442467	6442859	393	20	0.611117294398759	0.313161941103133	0.297955353295626	66.4613891361384	CG
chr4	121003524	121003827	304	18	0.297412083605495	0.576219130803146	-0.278807047197651	-66.4554564045458	CG
chr13	78014178	78014315	138	18	0.36163701785264	0.115857419721857	0.245779598130783	66.4419476657688	CG
chr10	34474033	34474436	404	14	0.729462896779663	0.433747674345192	0.295715222434472	66.4131084593724	CG
chr4	15166321	15166569	249	19	0.254136473096011	0.0680881087090142	0.186048364386997	66.4047627587144	CG
chr3	94093333	94093595	263	22	0.102973817199901	0.32800868541873	-0.225034868218829	-66.3991538282876	CG
chr17	54340359	54340465	107	23	0.0721665924356097	0.218741011254756	-0.146574418819146	-66.3411934210187	CG
chr12	36036342	36036641	300	20	0.0720101934282311	0.27150211763124	-0.199491924203009	-66.3354042117536	CG
chr26	11661145	11661337	193	25	0.609530317898497	0.417668931728138	0.191861386170359	66.2861920796982	CG
chr8	64322141	64322304	164	21	0.0639894072537959	0.217695090757769	-0.153705683503973	-66.2473132940954	CG
chr7	13009499	13009672	174	22	0.323685477415674	0.541758216917753	-0.218072739502079	-66.2235034519117	CG
chr1	165828164	165828678	515	21	0.0804087826320776	0.343622251848293	-0.263213469216215	-66.2228690340901	CG
chr20	36680533	36680686	154	11	0.497178881737108	0.945153418069287	-0.447974536332179	-66.1175377782543	CG
chr9	33427891	33428234	344	20	0.384729654727347	0.589385668446046	-0.204656013718699	-66.0667595477699	CG
chr1	105904670	105904865	196	21	0.431138962676247	0.186695819849366	0.244443142826882	65.9800686206791	CG
chrX	5787756	5787955	200	18	0.318856814515652	0.0906946395709638	0.228162174944688	65.9738171041672	CG
chr15	72348155	72348504	350	17	0.536284109538128	0.197682619108081	0.338601490430047	65.9552709271437	CG
chr3	216232522	216232759	238	18	0.215822019754463	0.616042284350213	-0.40022026459575	-65.9158550415171	CG
chr1	2227976	2228244	269	21	0.697295182694569	0.449267299924679	0.248027882769889	65.8214454792912	CG
chr16	5171578	5171697	120	20	0.323152538140195	0.11275339591798	0.210399142222215	65.8061238986689	CG
chr15	21970944	21971108	165	9	0.275068087846929	0.902362994713457	-0.627294906866528	-65.7628726385983	CG
chr1	184911375	184911649	275	19	0.472763867531869	0.706170454689693	-0.233406587157823	-65.735309928502	CG
chr14	12491364	12491541	178	16	0.525003067188571	0.828067668587346	-0.303064601398776	-65.7336528902318	CG
chr1	28219624	28219773	150	18	0.226357218804661	0.560851886758728	-0.334494667954068	-65.6431179999794	CG
chr1	206109263	206109493	231	23	0.281213977699394	0.107614675970487	0.173599301728908	65.5857597655483	CG
chr12	32566718	32567028	311	22	0.237826849089683	0.0930132403371697	0.144813608752513	65.5805660778085	CG
chr5	18220124	18220413	290	18	0.432273936807057	0.787012132369332	-0.354738195562275	-65.4789756444376	CG
chr12	28391508	28391766	259	21	0.263885670105777	0.0947650105100838	0.169120659595693	65.4786996023663	CG
chr5	51546795	51547058	264	18	0.500926634133569	0.238431817897578	0.262494816235991	65.4536893495106	CG
chr15	80329737	80330014	278	25	0.404787256719084	0.214469677092846	0.190317579626237	65.4383056088686	CG
chr20	50789874	50790044	171	19	0.339421241483662	0.10224958366435	0.237171657819312	65.4024641723838	CG
chr24	27400881	27401162	282	20	0.29608583197918	0.107848593701541	0.188237238277639	65.3102599840017	CG
chr17	61425225	61425350	126	16	0.382138984881429	0.147313609292541	0.234825375588888	65.2347020425079	CG
chr3	219369272	219369481	210	23	0.0925548224745552	0.265104066884598	-0.172549244410043	-65.2033950122078	CG
chr14	49996134	49996452	319	21	0.18250896080385	0.0509625988519765	0.131546361951873	65.2017290456483	CG
chr20	27420036	27420365	330	17	0.519947410201879	0.302460901547993	0.217486508653886	65.1592727234922	CG
chr1	165490601	165490916	316	18	0.315684160972734	0.0624261545867061	0.253258006386028	65.1588389214897	CG
chr10	53489328	53489702	375	13	0.658190791381898	0.326885377092276	0.331305414289622	65.1343598074491	CG
chr12	75316310	75316510	201	21	0.0854824061491205	0.291154816673731	-0.20567241052461	-65.1218068303575	CG
chr24	1382656	1382956	301	21	0.358284347243502	0.655755166489051	-0.297470819245549	-65.0966848786306	CG
chr6	90596028	90596081	54	13	0.0967988346476467	0.728290261235088	-0.631491426587441	-65.0834239244945	CG
chr24	27609498	27610171	674	22	0.293801710450771	0.0600368776355896	0.233764832815182	65.0331689239766	CG
chr12	78874889	78875211	323	21	0.745905781895625	0.531443690023901	0.214462091871724	65.0252972164637	CG
chr4	116959944	116960272	329	18	0.533546544266929	0.794822237610894	-0.261275693343964	-65.020653134858	CG
chr26	35850751	35850998	248	17	0.286083208841952	0.52608702491688	-0.240003816074928	-65.0061443062655	CG
chr5	56448269	56448406	138	20	0.0894630256385216	0.377121064702269	-0.287658039063747	-64.887682212619	CG
chr13	64945743	64946089	347	19	0.708949968629731	0.459098653511405	0.249851315118326	64.8582506969707	CG
chr13	17852171	17854147	1977	15	0.894294166238235	0.527555194696931	0.366738971541304	64.7595813563518	CG
chr20	29171078	29171277	200	25	0.22882178192043	0.102132344928486	0.126689436991944	64.632121900765	CG
chr13	25145136	25146740	1605	23	0.375924092976008	0.134855479420818	0.241068613555191	64.533000569026	CG
chr4	70401601	70401848	248	19	0.612342687378917	0.314743985327323	0.297598702051594	64.5128814895433	CG
chr21	38946896	38947134	239	23	0.257408690564817	0.077860368206837	0.17954832235798	64.4884817735249	CG
chr11	60014341	60014585	245	18	0.465424966800204	0.709947826301558	-0.244522859501354	-64.4626395387963	CG
chr14	57541947	57542279	333	17	0.333742564210471	0.100600647103889	0.233141917106581	64.3314230124838	CG
chr10	5576323	5576469	147	19	0.252730007361882	0.0891137176031799	0.163616289758702	64.323629116534	CG
chr6	116108370	116108647	278	21	0.736376654672203	0.426623206386336	0.309753448285867	64.2470711383605	CG
chr15	39467499	39467583	85	22	0.105691931868843	0.292681626501822	-0.18698969463298	-64.2440544069797	CG
chr15	46233327	46233473	147	22	0.311178263130898	0.125974349486642	0.185203913644256	64.2347847077573	CG
chr5	16456722	16456995	274	22	0.213112550250308	0.0793990429511382	0.13371350729917	64.191160228599	CG
chr14	14934654	14934804	151	21	0.230303837251643	0.0655467231693818	0.164757114082261	64.1677684374985	CG
chr5	25927769	25927842	74	6	0.218711715656673	0.929729574737526	-0.711017859080854	-64.1660366419118	CG
chr7	34570209	34570339	131	25	0.707621415822501	0.860865296123483	-0.153243880300982	-64.1596638319431	CG
chr20	8774687	8774802	116	20	0.935270607316141	0.782937460451328	0.152333146864814	64.1397972138933	CG
chr5	61183417	61183868	452	10	0.220853668931601	0.736027911434154	-0.515174242502553	-64.1221544677721	CG
chr11	43874332	43874580	249	12	0.307469078345338	0.723740636669703	-0.416271558324365	-64.1072145944113	CG
chr5	9661124	9661453	330	14	0.773900530254972	0.437720776328093	0.336179753926879	64.0882531829262	CG
chr22	8807127	8807499	373	23	0.233671005154125	0.0772363695055217	0.156434635648604	64.0641484573176	CG
chr21	26469707	26469956	250	19	0.201934977472779	0.064699745839629	0.13723523163315	64.0421874255761	CG
chr1	100003341	100003587	247	16	0.205595806817188	0.500992021867021	-0.295396215049834	-64.0264506060537	CG
chr12	65096310	65096750	441	23	0.253886160333016	0.447830605529411	-0.193944445196395	-64.0255231066859	CG
chr12	61048266	61048652	387	17	0.829727473599776	0.51363731647873	0.316090157121046	64.0241123922442	CG
chr19	52361848	52362018	171	18	0.385776950361446	0.107339069814464	0.278437880546982	63.9373831414674	CG
chr2	48016560	48016655	96	19	0.301727584321821	0.0920643478650214	0.209663236456799	63.9368154083648	CG
chr5	41094929	41095166	238	23	0.494119924601398	0.261832224754547	0.232287699846851	63.9338640771159	CG
chr2	239398448	239398708	261	12	0.739577912423561	0.254529356643532	0.485048555780029	63.9094223978919	CG
chr25	244799	245016	218	23	0.332156204195422	0.0932206031009802	0.238935601094442	63.9035893602899	CG
chr5	9623591	9623767	177	24	0.344053373013023	0.174837751009631	0.169215622003392	63.9005510071713	CG
chr16	14565808	14565915	108	19	0.306792984555979	0.118205396643264	0.188587587912714	63.8995636631482	CG
chr4	33893175	33893428	254	16	0.587475388355349	0.221803249150316	0.365672139205032	63.8543786005811	CG
chr1	250842454	250842699	246	21	0.300364129527546	0.122973298662311	0.177390830865236	63.8172145792397	CG
chr3	2599686	2600138	453	15	0.44505237963797	0.0968877332590255	0.348164646378944	63.7900986239389	CG
chr17	56899087	56899393	307	20	0.245027425767442	0.0768776504317868	0.168149775335656	63.7732439213964	CG
chr14	64865307	64865652	346	21	0.339235379679459	0.600440135442992	-0.261204755763533	-63.7580766149452	CG
chr10	12444742	12444843	102	17	0.348736467780898	0.0876467035430833	0.261089764237814	63.7530222796966	CG
chr21	39924914	39925162	249	20	0.0730959720067422	0.24805577712193	-0.174959805115188	-63.7435791926257	CG
chr12	32552209	32552356	148	18	0.112083352971588	0.350945671273396	-0.238862318301808	-63.7163411999636	CG
chr7	35136482	35136663	182	18	0.541699175625588	0.28634295556253	0.255356220063058	63.6991572821125	CG
chr22	15132113	15132732	620	18	0.794778551669127	0.530696875605966	0.264081676063162	63.6229784069739	CG
chr19	55546013	55546763	751	19	0.324930476311487	0.0939001514553602	0.231030324856127	63.6065060030173	CG
chr6	17437152	17437337	186	22	0.607403428337733	0.377785238388163	0.22961818994957	63.5556237416051	CG
chr24	1640815	1643125	2311	61	0.456815760146869	0.380848956535468	0.0759668036114016	63.5394492132814	CG
chr19	46097636	46097813	178	19	0.405431243351037	0.204562113362053	0.200869129988984	63.5137611346132	CG
chr24	4050162	4050459	298	23	0.335669288251021	0.14725504826807	0.188414239982952	63.4159828573549	CG
chr10	12547053	12548609	1557	24	0.290192018715928	0.141242014427956	0.148950004287972	63.3204627618114	CG
chr6	94248005	94248256	252	24	0.281038244472353	0.0791806381379962	0.201857606334357	63.2747209439576	CG
chr24	41366568	41366718	151	18	0.332153953289634	0.105173279305309	0.226980673984325	63.2376984229704	CG
chr2	137713254	137713463	210	20	0.409300672686206	0.138997789894803	0.270302882791403	63.222744609084	CG
chr18	36978784	36979056	273	17	0.101947620557063	0.292623611680725	-0.190675991123661	-63.2063631288426	CG
chr6	98767394	98767597	204	25	0.283011974926093	0.102744436290833	0.18026753863526	63.2046662922111	CG
chr10	36288621	36288895	275	16	0.555650395349464	0.858761871281707	-0.303111475932243	-63.1862628052146	CG
chr14	66150009	66150221	213	14	0.459549496224235	0.688505447999387	-0.228955951775152	-63.1654335170595	CG
chr5	7527207	7527419	213	24	0.278738741543868	0.506112193131287	-0.227373451587419	-63.1115658119402	CG
chr14	43786435	43786727	293	20	0.419622805211782	0.207932566879382	0.211690238332401	63.1077429314102	CG
chr11	14149733	14149998	266	24	0.548788413701151	0.744162271057928	-0.195373857356777	-63.0707694465463	CG
chr21	44258312	44258548	237	18	0.202150452400509	0.450315626526886	-0.248165174126377	-63.052360821908	CG
chr20	50791209	50791339	131	21	0.217242828675772	0.0812117196108155	0.136031109064957	62.9383011147533	CG
chr17	72325130	72325526	397	23	0.280448163777608	0.125731658182523	0.154716505595085	62.9069052697883	CG
chr1	271696672	271696900	229	15	0.301301883470477	0.555941476701015	-0.254639593230539	-62.8399887098255	CG
chr18	67344938	67345124	187	17	0.679568849288367	0.285506473847108	0.394062375441259	62.7783690209227	CG
chr7	95236090	95236259	170	18	0.440121706182631	0.112105605118866	0.328016101063765	62.6883309685053	CG
chr17	68773384	68773514	131	20	0.0884779062218547	0.270704039547993	-0.182226133326138	-62.6591867600345	CG
chr19	14573349	14573528	180	17	0.41274191222672	0.0791446658672922	0.333597246359428	62.6456159861168	CG
chr17	3182502	3182734	233	23	0.322198479896532	0.138391458019608	0.183807021876924	62.5108829773176	CG
chr17	64291326	64291495	170	20	0.264432238670435	0.0552970183528834	0.209135220317552	62.4784671468531	CG
chr19	51609888	51610061	174	20	0.107053071593609	0.288924238476413	-0.181871166882804	-62.4294866416533	CG
chr5	41685652	41685723	72	15	0.36629420679751	0.137086865294324	0.229207341503186	62.3962488678427	CG
chr8	29459426	29459665	240	20	0.233917102717888	0.0605620285311748	0.173355074186713	62.3742128665794	CG
chr2	119678957	119679088	132	24	0.0854083997054955	0.203654375973765	-0.11824597626827	-62.3047306862992	CG
chr6	90130305	90130455	151	16	0.414871421579898	0.105092665839451	0.309778755740447	62.2865678793279	CG
chr6	61485242	61485346	105	23	0.101648996008201	0.220804544075594	-0.119155548067393	-62.2857050169969	CG
chr16	66819811	66820051	241	20	0.745745158676468	0.511208259954765	0.234536898721703	62.2362507028396	CG
chr7	15613425	15613654	230	20	0.0775345104803407	0.250027328903414	-0.172492818423074	-62.2335196343346	CG
chr8	31224718	31224791	74	19	0.307186532943378	0.100795113868112	0.206391419075266	62.2091750721127	CG
chr14	66100692	66101148	457	20	0.379179016450585	0.67093858281311	-0.291759566362525	-62.2078008155774	CG
chr5	50219590	50219681	92	23	0.155876856807986	0.0642098264769252	0.0916670303310606	62.1944682682718	CG
chr23	31046306	31046558	253	21	0.237149436939056	0.085373826314052	0.151775610625004	62.1758802120845	CG
chr23	21346943	21347301	359	17	0.68732562855218	0.409464218442344	0.277861410109836	62.1335147638117	CG
chr14	55705020	55705134	115	23	0.311975022082388	0.11005648491153	0.201918537170858	62.1212042371811	CG
chr4	63593516	63593678	163	26	0.0835584722705579	0.250738968954289	-0.167180496683731	-62.1185366540609	CG
chr24	10024909	10025196	288	20	0.197690359759881	0.0685321955637029	0.129158164196178	62.1161726699532	CG
chr4	10678713	10679015	303	17	0.648110185015828	0.363267723239745	0.284842461776083	62.0918708867148	CG
chr14	46409341	46409475	135	24	0.150499296846632	0.0564499595823878	0.0940493372642439	62.0671945238463	CG
chr8	82168322	82168561	240	16	0.559079388065457	0.305744907362135	0.253334480703321	62.0615271808876	CG
chr26	26163408	26163650	243	19	0.899425740239141	0.676715369763694	0.222710370475447	62.0254961683731	CG
chr9	93965761	93966002	242	13	0.901138993127462	0.545366287283969	0.355772705843494	61.9862269865756	CG
chr3	130509139	130509323	185	18	0.809032487747051	0.570125508749142	0.238906978997909	61.9751307018507	CG
chr24	35088992	35089091	100	21	0.0927691618562664	0.373522488339543	-0.280753326483277	-61.9637148587543	CG
chr3	78054673	78054833	161	16	0.410865758568336	0.0869556933080913	0.323910065260245	61.9609429462713	CG
chr3	168357736	168357920	185	18	0.0912539981829332	0.432113757553387	-0.340859759370454	-61.8836421747328	CG
chr7	12485853	12485987	135	22	0.213371963078517	0.0774449741526746	0.135926988925843	61.851510960129	CG
chr9	32850916	32851635	720	21	0.702128059936812	0.446790192364009	0.255337867572804	61.8206143688306	CG
chr19	59373692	59373942	251	24	0.42320921453661	0.217014058596273	0.206195155940337	61.8086257255879	CG
chr2	235116935	235117289	355	18	0.632395770544593	0.8595408767822	-0.227145106237608	-61.7948593327744	CG
chr12	70412340	70412535	196	22	0.102892375138562	0.316316309736785	-0.213423934598223	-61.7433935465278	CG
chr18	46893012	46893154	143	22	0.0852294050968125	0.218505446421942	-0.13327604132513	-61.6737167537916	CG
chr5	13556246	13556404	159	10	0.814182551569522	0.262380506854037	0.551802044715486	61.6630840665305	CG
chr3	60519864	60520081	218	21	0.570350504301417	0.330225707938604	0.240124796362813	61.6420483675953	CG
chr21	38945356	38945557	202	19	0.304738549311521	0.122279931351912	0.182458617959609	61.6138623624581	CG
chr14	57881692	57881853	162	23	0.212020279088032	0.070138137316153	0.141882141771879	61.6098034257035	CG
chr1	274627763	274627868	106	12	0.850322526350977	0.387943360458839	0.462379165892137	61.6021843537908	CG
chr6	103647043	103647300	258	19	0.401149568541042	0.149938336251798	0.251211232289244	61.60109649364	CG
chr20	32315320	32315564	245	17	0.814780503168899	0.548844376062651	0.265936127106248	61.5257687579319	CG
chr15	28400054	28400296	243	21	0.270803452035081	0.0869249604055709	0.18387849162951	61.5171863717807	CG
chr6	73096367	73096474	108	18	0.0702438775630425	0.350195375184078	-0.279951497621036	-61.4714310982788	CG
chr16	11553767	11553925	159	20	0.901589396311703	0.661390456827184	0.24019893948452	61.4112706544685	CG
chr5	68379041	68379150	110	21	0.325651718514268	0.105115857404985	0.220535861109283	61.3858282555196	CG
chr8	89905800	89906244	445	20	0.718010837932277	0.453622083521092	0.264388754411185	61.3551726544068	CG
chr18	65895483	65895646	164	22	0.318522589097897	0.0841867322018317	0.234335856896066	61.3466501586434	CG
chr19	7128076	7128245	170	23	0.216333742359245	0.0638843960743341	0.15244934628491	61.3329975965989	CG
chr23	43174467	43174572	106	19	0.404946094954992	0.165592769501136	0.239353325453856	61.2981760196015	CG
chr23	20994231	20994613	383	16	0.557429888193408	0.786953876870417	-0.229523988677009	-61.2975169521296	CG
chr1	100595004	100595355	352	18	0.326139882214201	0.0605293602128815	0.265610522001319	61.2515114737662	CG
chr4	32429567	32429732	166	25	0.2225139506798	0.0794280643234355	0.143085886356364	61.2061544992087	CG
chr17	72512462	72512626	165	21	0.685812351495284	0.400219593973825	0.285592757521459	61.177012329831	CG
chr3	95236629	95236799	171	18	0.331132635472857	0.0865834928278543	0.244549142645002	61.1614517404715	CG
chr8	25778669	25778933	265	18	0.40267934353735	0.636614693335555	-0.233935349798204	-61.0922955865585	CG
chr14	53007061	53007350	290	17	0.470310506334874	0.788437710779355	-0.318127204444481	-61.0233734415125	CG
chr16	6845795	6846091	297	10	0.775299502590144	0.352671796245301	0.422627706344842	60.9764666681423	CG
chr10	18845029	18845265	237	15	0.444105649784486	0.739164492514388	-0.295058842729902	-60.9699313895334	CG
chr14	48567927	48568102	176	19	0.331109771620393	0.0975651879880932	0.2335445836323	60.9206511947627	CG
chr6	18493570	18493941	372	20	0.338770582671918	0.124350597352314	0.214419985319603	60.8941998230202	CG
chr22	38869280	38869449	170	17	0.346687340100203	0.088308956151156	0.258378383949047	60.8574141091267	CG
chr3	195093583	195093730	148	24	0.278615635804341	0.11511184074132	0.163503795063021	60.8527607656967	CG
chr17	69667857	69668192	336	18	0.659213398498611	0.893000557588861	-0.23378715909025	-60.8096332589816	CG
chr15	24305315	24305455	141	23	0.216282693762888	0.0666745584272724	0.149608135335616	60.7947716401168	CG
chr20	44359449	44359734	286	20	0.254050093232224	0.0900004521894116	0.164049641042813	60.7904584157508	CG
chr2	244732942	244733038	97	6	0.134650343604525	0.895239194494259	-0.760588850889734	-60.7430752806121	CG
chr26	14675951	14676151	201	18	0.104334341169707	0.315364653558629	-0.211030312388922	-60.7042618226675	CG
chr7	70888298	70888421	124	19	0.236253781650902	0.100201132439163	0.136052649211738	60.6754831372968	CG
chr20	43081186	43081406	221	15	0.234257557115381	0.520209766756336	-0.285952209640955	-60.6277833438335	CG
chr11	50499321	50499483	163	18	0.420465515678374	0.0876929755115933	0.33277254016678	60.6240557090393	CG
chr18	20164530	20164610	81	18	0.233661589779349	0.0553046936238404	0.178356896155509	60.6022514041066	CG
chr19	59200162	59200477	316	19	0.787073084232844	0.557331343659697	0.229741740573147	60.5916523761126	CG
chr24	3591256	3591547	292	12	0.33272233807016	0.724913562763235	-0.392191224693075	-60.5820020000311	CG
chr4	116484835	116485130	296	13	0.307166004800624	0.572629898697214	-0.26546389389659	-60.5796592324294	CG
chr24	10144148	10144387	240	23	0.274198919494377	0.0897542875982443	0.184444631896132	60.4519367059183	CG
chr13	26037185	26037482	298	19	0.11558540081847	0.409848712970084	-0.294263312151614	-60.437712891672	CG
chr6	86802999	86803162	164	18	0.207921206504383	0.057267548250023	0.15065365825436	60.4339134415921	CG
chr4	63387592	63387645	54	20	0.236371315614562	0.0987187995100925	0.137652516104469	60.4248293736854	CG
chr2	137615597	137615837	241	15	0.15832031140089	0.396041894092386	-0.237721582691497	-60.4094972472147	CG
chr24	42218982	42219274	293	14	0.810984805643256	0.364446776755749	0.446538028887508	60.4004436265727	CG
chrX	59768158	59768434	277	17	0.256653415168145	0.516162879352154	-0.259509464184009	-60.376061386611	CG
chr10	10181132	10181396	265	13	0.643783211168672	0.272611780394691	0.371171430773981	60.3300442967975	CG
chr1	18133270	18133461	192	12	0.323762956767218	0.777388217550589	-0.453625260783371	-60.2861313326105	CG
chr5	18613907	18614098	192	18	0.265292371905011	0.0989996209986634	0.166292750906348	60.2809136035756	CG
chr17	53886760	53887010	251	13	0.853294022259274	0.562072119841247	0.291221902418028	60.2723756777218	CG
chr23	645389	645673	285	17	0.254816652353189	0.0816429894509525	0.173173662902237	60.2196080015976	CG
chr1	7443290	7443505	216	19	0.310542860184052	0.0750084022341242	0.235534457949928	60.1959739437739	CG
chr18	25231932	25232058	127	18	0.345713111735464	0.0774036845738083	0.268309427161656	60.1913393945195	CG
chr18	20206635	20206775	141	20	0.343116126930196	0.123594516841713	0.219521610088483	60.181884374297	CG
chr14	62994026	62994476	451	18	0.712654730156884	0.401589238731416	0.311065491425467	60.1513599272617	CG
chr20	16683227	16684573	1347	23	0.368040451801567	0.153799166975125	0.214241284826442	60.1391275138808	CG
chr25	1474511	1477778	3268	15	0.856701021416931	0.45683390314786	0.399867118269071	60.1242711122146	CG
chr2	205271555	205271673	119	19	0.100736099037249	0.296580621761801	-0.195844522724551	-60.1183852054792	CG
chr20	27954025	27954114	90	18	0.240430275257736	0.0754438548190324	0.164986420438704	59.9942481739655	CG
chr2	239664734	239664901	168	19	0.37062463296078	0.0895861851110685	0.281038447849711	59.9745903939263	CG
chr7	56698803	56698915	113	14	0.162598823078284	0.549917687454671	-0.387318864376387	-59.9324663451484	CG
chr11	60341909	60342142	234	20	0.833029962147329	0.652071130987538	0.180958831159792	59.9119864206678	CG
chr5	40840865	40841107	243	18	0.523621619952708	0.249231051928344	0.274390568024364	59.8719096250306	CG
chr6	116448433	116448651	219	20	0.200730386470273	0.0691754761810866	0.131554910289186	59.7842508072252	CG
chr11	51108545	51108847	303	16	0.757218111630117	0.425413240189728	0.331804871440389	59.7718425167297	CG
chr3	16204335	16204495	161	22	0.827436876438834	0.602505156066813	0.224931720372022	59.771072527586	CG
chr7	82610441	82610716	276	21	0.292148416484332	0.088021362808585	0.204127053675747	59.731546320628	CG
chr22	21638471	21638723	253	18	0.372754724371007	0.169884859438415	0.202869864932593	59.6913109732087	CG
chr14	34901966	34902107	142	19	0.240949089674702	0.0775579561456639	0.163391133529038	59.6676821561768	CG
chr13	67754976	67755164	189	18	0.359263076945347	0.144410544057214	0.214852532888134	59.5792069693987	CG
chr13	54582490	54582603	114	17	0.331115269636586	0.115356910200087	0.2157583594365	59.5666532768698	CG
chr23	58581172	58581364	193	17	0.437141101281284	0.130876721395221	0.306264379886063	59.470476416236	CG
chr2	92571096	92571269	174	22	0.22879953437987	0.0917847977399157	0.137014736639954	59.4456709829677	CG
chr24	40928379	40928469	91	15	0.340969381819394	0.0909030735475153	0.250066308271878	59.4387448213458	CG
chr15	53333391	53333630	240	17	0.864723663628757	0.613331005769114	0.251392657859643	59.4160658447939	CG
chr1	204093651	204093710	60	19	0.734596871899665	0.888545661067793	-0.153948789168128	-59.3733266143397	CG
chr7	78724169	78724299	131	13	0.485651094774272	0.141379372703177	0.344271722071095	59.3669820051281	CG
chr1	253077097	253077240	144	21	0.22761229578581	0.0499589958192892	0.17765329996652	59.3655777155831	CG
chr17	40457570	40457726	157	5	0.93588097469675	0.339628453848578	0.596252520848172	59.3293970054972	CG
chr18	9970860	9971076	217	21	0.281094343804235	0.101205675248519	0.179888668555717	59.2999830449456	CG
chr3	215464390	215464520	131	17	0.410546422377993	0.0804216811570968	0.330124741220896	59.2556563349972	CG
chr3	106655812	106656027	216	15	0.845959366495104	0.520604167159791	0.325355199335313	59.2442774815261	CG
chr3	142938164	142938237	74	19	0.0622076431334516	0.173590663372451	-0.111383020239	-59.2018783576247	CG
chr12	43078712	43078934	223	20	0.0673427749294273	0.27271255020146	-0.205369775272033	-59.1964081995602	CG
chr1	128585748	128585849	102	8	0.841735497181613	0.2282138597937	0.613521637387913	59.1621842656331	CG
chr8	89298330	89298479	150	18	0.843125310724712	0.630197288268792	0.21292802245592	59.1022192967975	CG
chr1	107960198	107960465	268	15	0.504578292524167	0.805320068967758	-0.300741776443592	-59.0955943941932	CG
chr21	23118742	23119072	331	18	0.349383386189805	0.134630856532514	0.214752529657291	59.0322651568883	CG
chr15	61408267	61408328	62	16	0.348868787111487	0.120000111635224	0.228868675476263	58.9903742560932	CG
chr18	65762547	65762635	89	17	0.291621462038338	0.0818684422903759	0.209753019747962	58.9795111094027	CG
chr17	52984400	52984882	483	21	0.609114555373035	0.796305515107557	-0.187190959734522	-58.9748383974253	CG
chr20	50787091	50787251	161	16	0.252694562026474	0.0988810911539674	0.153813470872507	58.9709808847058	CG
chr11	44455044	44455341	298	21	0.421770668462838	0.194030279803198	0.22774038865964	58.9483835863828	CG
chr2	67023566	67023682	117	20	0.43271815525012	0.165011994839679	0.267706160410441	58.9312550186119	CG
chr2	160665149	160665441	293	12	0.919066950676337	0.567768236468345	0.351298714207992	58.9184566923913	CG
chr16	63047107	63047200	94	20	0.309135588752197	0.0882488312276101	0.220886757524587	58.9157125937497	CG
chr2	203774843	203775001	159	17	0.0866213332719691	0.417319709134688	-0.330698375862719	-58.8968411093627	CG
chr7	70758631	70758836	206	21	0.234292202297029	0.0944987881934014	0.139793414103628	58.8824691099494	CG
chr7	63087298	63087470	173	24	0.251351127255962	0.0805805806216386	0.170770546634323	58.8431140622629	CG
chr6	104733980	104734373	394	16	0.864765918609447	0.651610134693184	0.213155783916263	58.8184522434986	CG
chr2	136707833	136708264	432	14	0.643229452239761	0.327795981625073	0.315433470614688	58.8055226995117	CG
chr20	12568148	12568519	372	24	0.266187107037717	0.110058079529865	0.156129027507852	58.8043032188599	CG
chr6	64061470	64061615	146	24	0.0656009477005945	0.20772066254793	-0.142119714847335	-58.7963382502635	CG
chr23	31048228	31048554	327	16	0.553263636444459	0.317463596799823	0.235800039644635	58.7691414869508	CG
chr1	267188736	267188905	170	21	0.306800445134791	0.109978568551962	0.196821876582829	58.749275420309	CG
chr13	45940358	45940458	101	19	0.0916252202200934	0.24489498277972	-0.153269762559626	-58.7281897126022	CG
chr2	90754692	90754794	103	22	0.321397957326463	0.150693968145282	0.17070398918118	58.7029234509513	CG
chr20	9510963	9511118	156	22	0.710274736512782	0.888872358485788	-0.178597621973006	-58.6712098570788	CG
chr4	5713819	5714162	344	16	0.822317119295412	0.576077054180181	0.246240065115231	58.6629342744487	CG
chr23	61161178	61161469	292	19	0.767567955135577	0.521887112636115	0.245680842499462	58.6083458178085	CG
chr4	32998888	32999015	128	15	0.126585439937316	0.38084191743221	-0.254256477494894	-58.5840225175503	CG
chr3	11767597	11767741	145	22	0.288951292896366	0.137633040908404	0.151318251987962	58.544536559094	CG
chr17	72749923	72750082	160	20	0.272938168276834	0.0719858140474108	0.200952354229423	58.4721586108227	CG
chr11	51845082	51845327	246	20	0.296614085451916	0.108937122357181	0.187676963094736	58.4524471405122	CG
chr23	35073114	35073240	127	19	0.255926408395788	0.0878957724597091	0.168030635936079	58.4391397455715	CG
chr3	8180301	8180527	227	16	0.572053373542863	0.207916133327776	0.364137240215086	58.4325953055475	CG
chr3	1642547	1642771	225	15	0.506935288845108	0.88093767235823	-0.374002383513121	-58.4227775355943	CG
chr10	85790465	85790535	71	16	0.526944287392636	0.230123828715303	0.296820458677333	58.4077562613302	CG
chr23	35073297	35073503	207	19	0.23432933107826	0.0823459807317427	0.151983350346517	58.4006162595943	CG
chr11	27645728	27645967	240	21	0.215156859842357	0.0749184650775202	0.140238394764837	58.365188039256	CG
chr13	26623620	26623925	306	15	0.878079983351381	0.57126050667786	0.306819476673521	58.28221126252	CG
chr12	24466389	24466449	61	4	0.892568334528787	0.0860818679221796	0.806486466606607	58.2279460389644	CG
chr14	58794788	58794944	157	16	0.39900579368522	0.0680889829752482	0.330916810709972	58.2048869161137	CG
chr16	33209548	33209721	174	22	0.149531085681604	0.313847133309449	-0.164316047627845	-58.1300061545181	CG
chr17	54407548	54407669	122	21	0.309135588752197	0.0782658354858925	0.230869753266304	58.1262229898401	CG
chr24	39220678	39220760	83	17	0.0704850051732455	0.301173191095734	-0.230688185922489	-58.1051011534481	CG
chr26	1443158	1443431	274	19	0.714441153562589	0.430219737379352	0.284221416183237	58.1034923240628	CG
chr2	217294051	217294293	243	18	0.504836718290535	0.220032013741208	0.284804704549327	58.0498930875018	CG
chr16	71158488	71158603	116	16	0.271143038046924	0.0903775731271129	0.180765464919811	58.0331766514005	CG
chr11	27458490	27458591	102	14	0.389805753561377	0.804842208244706	-0.415036454683329	-58.0156905618775	CG
chr21	34608660	34608805	146	19	0.0947023053990208	0.272570929186482	-0.177868623787461	-57.9790313659674	CG
chr9	83352452	83352663	212	17	0.118930317236077	0.399011306172685	-0.280080988936608	-57.9565678335868	CG
chr14	62873460	62873650	191	15	0.39787805625211	0.17211056560942	0.22576749064269	57.9393245666903	CG
chr6	29751763	29751855	93	6	0.117385857381521	0.787481049628791	-0.67009519224727	-57.9209773676829	CG
chr2	135373419	135373519	101	22	0.201301436742776	0.0671208198649113	0.134180616877865	57.8984256400978	CG
chr1	22153668	22154063	396	13	0.479099149719567	0.830209125854373	-0.351109976134807	-57.8630406613034	CG
chr14	58154142	58154471	330	18	0.0623339928541001	0.212755485288515	-0.150421492434415	-57.7965176994013	CG
chr6	105493641	105493914	274	19	0.240204529842139	0.0764416500632521	0.163762879778887	57.7833762250646	CG
chr12	44777104	44777378	275	17	0.299366139625168	0.0771631849655804	0.222202954659587	57.7671058521519	CG
chr3	62357690	62357948	259	19	0.680239242464292	0.448103486511641	0.23213575595265	57.7453009313763	CG
chr21	39254451	39254723	273	13	0.433930888279344	0.779336416296987	-0.345405528017643	-57.7156607121437	CG
chr2	174820341	174820640	300	15	0.336618856518287	0.100737683639162	0.235881172879125	57.6924057013604	CG
chr14	46433157	46433399	243	18	0.265192957276661	0.0834455318920919	0.181747425384569	57.6767252406437	CG
chr7	99131966	99132270	305	16	0.300493411598822	0.564756046566567	-0.264262634967745	-57.6704513374454	CG
chr18	64824555	64824942	388	19	0.542192100299728	0.785785756402464	-0.243593656102736	-57.6580495814311	CG
chr3	57960583	57960795	213	18	0.57932912950778	0.332178632341456	0.247150497166324	57.6510281145774	CG
chr1	38138608	38138689	82	15	0.418955237539127	0.0997243631606097	0.319230874378517	57.6228090717791	CG
chr12	59295033	59295215	183	22	0.817668834813514	0.62439637994094	0.193272454872573	57.6139609054198	CG
chr1	87391959	87392130	172	20	0.459469149742296	0.259913736596421	0.199555413145874	57.608919296859	CG
chr1	19487747	19487839	93	19	0.920011796150663	0.757163739411216	0.162848056739447	57.6044755376467	CG
chr11	26450334	26450525	192	16	0.100241166801993	0.354356761620413	-0.25411559481842	-57.5345341080593	CG
chr25	34229096	34229385	290	18	0.321179968489547	0.616929255566739	-0.295749287077192	-57.5328232407474	CG
chr2	246752680	246752760	81	19	0.0840988697844893	0.32399387318816	-0.239895003403671	-57.5235321872782	CG
chr2	10372603	10373067	465	18	0.366034186039536	0.131787906686642	0.234246279352894	57.5230235591851	CG
chr2	50250838	50250999	162	18	0.319246119185136	0.0860627146858272	0.233183404499309	57.4737099655725	CG
chr14	51953470	51953653	184	18	0.235494521706635	0.0865081156887248	0.14898640601791	57.4635122513124	CG
chr3	215664223	215664732	510	18	0.399502770809793	0.146867347670776	0.252635423139016	57.396311174139	CG
chr13	4135691	4136755	1065	19	0.793646767265117	0.523430307763927	0.270216459501191	57.376241887497	CG
chr9	43949470	43949705	236	18	0.444059419136483	0.193952749699106	0.250106669437377	57.3738279574897	CG
chr1	21943888	21943992	105	17	0.275571080878158	0.0968493396871039	0.178721741191055	57.3534295827683	CG
chr15	82184043	82184270	228	23	0.556273972140156	0.349347543821385	0.206926428318771	57.3224432669757	CG
chr13	58311187	58311472	286	13	0.535952122750728	0.842440508977078	-0.30648838622635	-57.2519455264038	CG
chr23	48412621	48412793	173	23	0.26063787798994	0.121294849863758	0.139343028126182	57.2020910035696	CG
chr14	29384570	29388098	3529	14	0.456887413427692	0.841500845384284	-0.384613431956591	-57.1917520095487	CG
chr23	61950869	61951022	154	19	0.235367712310205	0.0794485541936327	0.155919158116572	57.1708389066458	CG
chr17	54100766	54100936	171	18	0.205951989930779	0.426139310439869	-0.220187320509091	-57.1634242353967	CG
chr19	30325352	30325788	437	13	0.379993819891398	0.738399150156797	-0.358405330265399	-57.15101746338	CG
chr5	69508868	69509131	264	18	0.396246188084809	0.633094487866937	-0.236848299782128	-57.0830232436903	CG
chr3	1775310	1775407	98	15	0.494748867561337	0.187426814342928	0.307322053218409	57.0727119253497	CG
chr7	17605506	17605672	167	13	0.756134813840817	0.384652537619885	0.371482276220932	57.0038885395273	CG
chr12	43101850	43102046	197	18	0.410972890516483	0.168041236303239	0.242931654213244	56.9858160030725	CG
chr16	56893512	56893657	146	16	0.759330905740796	0.436990284260442	0.322340621480355	56.9815670086259	CG
chr18	6527359	6527629	271	13	0.297647172888388	0.665833185145877	-0.368186012257489	-56.9669501267666	CG
chr3	106692981	106693179	199	13	0.37031988776695	0.790953739376146	-0.420633851609195	-56.9285448257596	CG
chr2	226102562	226102732	171	20	0.133952624472741	0.353428484441703	-0.219475859968962	-56.9026278667033	CG
chr2	210108951	210109224	274	16	0.0685752031286611	0.334138860078923	-0.265563656950262	-56.8923762398509	CG
chr23	53365380	53365560	181	16	0.850305730286305	0.543765743085612	0.306539987200692	56.8867158884562	CG
chr18	66101775	66102052	278	16	0.782992431353178	0.506960481375015	0.276031949978163	56.8783184854092	CG
chr7	16180619	16180791	173	14	0.417583695579334	0.0844641336018769	0.333119561977457	56.8469335088733	CG
chr19	54325701	54325862	162	15	0.348605759560455	0.0987132610694857	0.249892498490969	56.8335698526833	CG
chrX	54148662	54148773	112	15	0.548420333531302	0.16770506367106	0.380715269860242	56.8238623963507	CG
chr13	3544685	3544839	155	17	0.253291733043786	0.0673965838370638	0.185895149206722	56.8039863714555	CG
chr1	9924311	9924498	188	19	0.377435766866592	0.178867193154294	0.198568573712298	56.7908541432296	CG
chr1	91076511	91076805	295	15	0.429519550309404	0.198525077424873	0.230994472884531	56.790597330902	CG
chr23	35590953	35591071	119	18	0.355474271747753	0.0715317644940256	0.283942507253727	56.7748185615848	CG
chr10	15734896	15734985	90	21	0.774113618011104	0.891707044975942	-0.117593426964837	-56.7550883678332	CG
chr24	3167761	3168126	366	18	0.459816190876499	0.123356700260729	0.336459490615771	56.7373052375096	CG
chr16	12803238	12803567	330	15	0.403393782860353	0.770592838741453	-0.3671990558811	-56.730692723829	CG
chr5	15897483	15897605	123	20	0.177790264841672	0.0684300059520491	0.109360258889623	56.7081294971761	CG
chr18	20814622	20814979	358	16	0.48349087721397	0.212107394190843	0.271383483023127	56.7053151325589	CG
chr24	3919074	3919219	146	23	0.252129605989614	0.0921495343699097	0.159980071619704	56.6943514526074	CG
chr19	58992214	58992636	423	15	0.639701723405094	0.849579622810927	-0.209877899405832	-56.6753849896513	CG
chr6	109391011	109391135	125	17	0.396808372380274	0.116813417932247	0.279994954448027	56.6348018130787	CG
chr19	1449265	1449524	260	10	0.780424090671728	0.218252296881074	0.562171793790654	56.6245315176673	CG
chr13	10284380	10284751	372	18	0.555094286009057	0.332014312867299	0.223079973141757	56.6050473380684	CG
chr2	12070161	12070345	185	22	0.662320593312828	0.886104894036372	-0.223784300723544	-56.5257611460181	CG
chr4	8642747	8642829	83	6	0.900629803666434	0.153282828655681	0.747346975010753	56.5241873881305	CG
chr8	27334764	27334838	75	19	0.192205536978611	0.066905196763147	0.125300340215464	56.4790926330392	CG
chr1	185957157	185957256	100	15	0.226352072422626	0.0681725502308813	0.158179522191745	56.4414765749888	CG
chr13	32909786	32910041	256	15	0.226180913423226	0.490500775688789	-0.264319862265564	-56.4183638793449	CG
chr13	83416265	83416349	85	22	0.753379329262643	0.902453468006257	-0.149074138743614	-56.4183588940124	CG
chr26	15659942	15660185	244	14	0.51238923544177	0.795963928319918	-0.283574692878148	-56.4077180978056	CG
chr13	25146798	25146940	143	16	0.314753063468747	0.0879598084381866	0.22679325503056	56.4006484675001	CG
chr18	18869288	18869459	172	20	0.25384074788912	0.0857773952934546	0.168063352595665	56.3583512540022	CG
chr5	44103449	44103636	188	21	0.351144666519271	0.193696148471268	0.157448518048003	56.3552841570924	CG
chr4	113874773	113874959	187	17	0.0891838763300973	0.306898727060063	-0.217714850729966	-56.3405183879544	CG
chr3	179245513	179245645	133	21	0.234242086581666	0.0850049003527921	0.149237186228873	56.3269709172731	CG
chr23	57504134	57504351	218	18	0.257796826527921	0.0529922051692688	0.204804621358652	56.3265460859124	CG
chr1	191019386	191019594	209	15	0.0711794306038279	0.275028361769644	-0.203848931165816	-56.3166197151278	CG
chr12	28085757	28085883	127	16	0.109978327960055	0.321528231064639	-0.211549903104584	-56.2986043871318	CG
chr1	11067005	11067205	201	12	0.689990708415249	0.333430572709096	0.356560135706153	56.2856019388159	CG
chr10	84104099	84104361	263	19	0.712607996058712	0.472105605808646	0.240502390250066	56.2604370028171	CG
chr12	78637938	78638026	89	19	0.584379915278723	0.788382704150058	-0.204002788871334	-56.2438235128601	CG
chr11	20180974	20181160	187	15	0.384578159685985	0.0532385197658881	0.331339639920097	56.1652064350077	CG
chr10	81665482	81665734	253	17	0.299649654137552	0.563719460191319	-0.264069806053767	-56.1319827474446	CG
chr22	17771750	17772040	291	16	0.584447193548361	0.831103521517397	-0.246656327969036	-56.1087212950186	CG
chr11	55040742	55041029	288	18	0.156467332500697	0.381204231872011	-0.224736899371314	-56.0954339440966	CG
chr21	30449368	30452520	3153	14	0.762770255740603	0.355239259391263	0.40753099634934	56.0561448921072	CG
chr2	238444494	238444773	280	15	0.414465440409324	0.688503867597406	-0.274038427188082	-56.0446272114947	CG
chr2	163168305	163168754	450	10	0.818171710717505	0.394942325046751	0.423229385670755	55.9956423647247	CG
chr2	15853477	15853615	139	19	0.0783968125384857	0.351742058204285	-0.273345245665799	-55.993566144036	CG
chr6	117813133	117813295	163	22	0.249798998928141	0.0651574979641949	0.184641500963946	55.9068848769852	CG
chr6	36739635	36739817	183	15	0.331933053254326	0.590815455577	-0.258882402322674	-55.8232438136222	CG
chr24	41020843	41021153	311	17	0.714492506568472	0.474835156200983	0.239657350367489	55.7958505247326	CG
chr3	38542668	38542769	102	15	0.281641406262452	0.0658508792135665	0.215790527048886	55.7953544792433	CG
chr15	37605519	37606035	517	18	0.836078410112636	0.628443040419891	0.207635369692745	55.775725487328	CG
chr11	12286708	12287051	344	14	0.26933403475996	0.633706252088522	-0.364372217328562	-55.7507054329788	CG
chr4	93529866	93530196	331	18	0.381601415520035	0.142539306918889	0.239062108601147	55.7306038771384	CG
chr2	201823038	201823302	265	15	0.505418639999979	0.194661310537673	0.310757329462306	55.6988008311707	CG
chr21	37636277	37636457	181	24	0.261157223774855	0.0992526660890292	0.161904557685826	55.6921647733475	CG
chr11	38114445	38114557	113	16	0.30406058435495	0.0538268573230205	0.25023372703193	55.691953064814	CG
chr2	42388824	42389018	195	15	0.367324534703232	0.100295402455242	0.26702913224799	55.65609972347	CG
chr20	27209569	27209831	263	17	0.535412683749647	0.302343996266312	0.233068687483336	55.604860973947	CG
chr9	50791938	50792233	296	19	0.833947321592713	0.650748176941846	0.183199144650867	55.5841908915492	CG
chr5	58679237	58679517	281	14	0.269596387204275	0.0599023097154979	0.209694077488777	55.5808218784382	CG
chr3	57396427	57396606	180	19	0.729472409028188	0.493736018446414	0.235736390581774	55.3822837784751	CG
chr3	183826061	183826155	95	18	0.896220849401085	0.708802790014445	0.18741805938664	55.3756148360911	CG
chr13	22941044	22941127	84	17	0.283373782967249	0.0880482992834661	0.195325483683783	55.3683825452668	CG
chr17	62255862	62255994	133	18	0.4564248015672	0.730150388104783	-0.273725586537582	-55.3560493416205	CG
chr1	218492436	218492765	330	19	0.735766830988968	0.525662364170674	0.210104466818294	55.3399956486389	CG
chr16	31799009	31799194	186	20	0.450704592804512	0.177641471852885	0.273063120951628	55.3399756659354	CG
chr3	65673699	65673936	238	11	0.339888811662672	0.687009912844519	-0.347121101181847	-55.3361783828732	CG
chr6	114178233	114178421	189	17	0.457139756469955	0.767013466773114	-0.309873710303159	-55.3169021210171	CG
chr7	44382681	44382849	169	18	0.340629571394352	0.0818165608690451	0.258813010525307	55.3078487674213	CG
chr13	12737694	12738004	311	18	0.881353359193584	0.673661940593992	0.207691418599592	55.3038215466073	CG
chr1	235658373	235658559	187	21	0.484480235863885	0.255534311790496	0.228945924073389	55.286015476985	CG
chr7	70893256	70893394	139	14	0.425363324723142	0.151263250257722	0.274100074465421	55.2858785654967	CG
chr2	138966869	138966996	128	22	0.130495992491924	0.305283603817297	-0.174787611325373	-55.2667120698494	CG
chr24	40928230	40928293	64	14	0.340969381819394	0.0909030735475153	0.250066308271878	55.2249402481495	CG
chr11	50937423	50937773	351	17	0.352730129641652	0.177738848109714	0.174991281531938	55.1693690750664	CG
chr13	77786215	77786562	348	19	0.312211811514502	0.538174191600414	-0.225962380085912	-55.1650922721498	CG
chr22	13342431	13342759	329	16	0.700023427821324	0.929109630626543	-0.22908620280522	-55.1641326449904	CG
chr16	4902970	4903177	208	20	0.273670450544394	0.0998419308978648	0.173828519646529	55.1494724834824	CG
chr21	39549347	39549604	258	16	0.492347440710923	0.762829243571502	-0.270481802860578	-55.1447935448424	CG
chr18	21197174	21197487	314	21	0.769089260615194	0.930403725508079	-0.161314464892885	-55.1220042618608	CG
chr18	15598352	15598617	266	17	0.81660463818723	0.553955135369466	0.262649502817765	55.079722054109	CG
chr14	4513082	4513254	173	17	0.0794663220332521	0.259148902845462	-0.17968258081221	-55.0737595603859	CG
chr1	104315270	104315487	218	19	0.233429807330869	0.100747394995512	0.132682412335357	55.0121170070902	CG
chr8	89632971	89633176	206	17	0.581019644847879	0.304295917771817	0.276723727076062	55.0118022366194	CG
chr13	36247066	36247164	99	21	0.0896950224746511	0.322102728218469	-0.232407705743817	-54.9963870643416	CG
chrX	6846308	6846556	249	19	0.831944532170964	0.629305522112514	0.20263901005845	54.9881903516877	CG
chr2	10323194	10323555	362	16	0.308056989946282	0.541066116531629	-0.233009126585347	-54.9227749550852	CG
chr11	28288130	28288192	63	14	0.294449945237613	0.641675733516696	-0.347225788279083	-54.9081793782532	CG
chr1	188415487	188415689	203	19	0.211784264121764	0.0792990151967389	0.132485248925025	54.9053773948413	CG
chrX	3877093	3877158	66	10	0.598534795410171	0.964877602384682	-0.366342806974511	-54.8292356753521	CG
chr17	63356101	63356419	319	14	0.695511576521562	0.933712784297919	-0.238201207776357	-54.8155354250236	CG
chr15	73322984	73323271	288	19	0.334061027388882	0.116219863707546	0.217841163681336	54.7820856854073	CG
chr12	53067452	53067607	156	17	0.41274191215777	0.102340113564053	0.310401798593718	54.7639454753988	CG
chr17	65663872	65664271	400	16	0.496827420526212	0.704599355700727	-0.207771935174515	-54.7219481018078	CG
chr23	3207511	3207632	122	16	0.466344551928228	0.746381994714795	-0.280037442786567	-54.709488071327	CG
chr14	52784741	52784804	64	16	0.300222502131483	0.0809409436806689	0.219281558450814	54.6806712141719	CG
chr3	4453443	4453519	77	14	0.109377280367138	0.335813926770173	-0.226436646403035	-54.6766222285223	CG
chr2	66428410	66428564	155	19	0.0988191741309036	0.296868499572533	-0.198049325441629	-54.6668535909744	CG
chr17	4627462	4627745	284	17	0.850570334861914	0.64318460995885	0.207385724903064	54.6592498803858	CG
chr4	119489777	119490135	359	11	0.738740858011791	0.258156255906869	0.480584602104923	54.6345239197049	CG
chr12	59474170	59474451	282	16	0.477402476569921	0.222285628918554	0.255116847651367	54.6201963352022	CG
chr14	55344762	55344918	157	15	0.202867520893271	0.049212056872887	0.153655464020384	54.6159225175396	CG
chr23	22154569	22154716	148	11	0.748186815446161	0.406006539938506	0.342180275507655	54.603227667387	CG
chr2	39507558	39507732	175	18	0.846607440800157	0.636290116207348	0.210317324592809	54.6021498169	CG
chr11	26702934	26703337	404	14	0.867177406571861	0.478985486932132	0.388191919639729	54.5568998786501	CG
chr4	119973483	119973536	54	15	0.299314243369654	0.121095288401507	0.178218954968147	54.5407788895376	CG
chr11	27721325	27721498	174	15	0.410134637205217	0.109339279961755	0.300795357243462	54.5191201231823	CG
chr26	31228237	31228502	266	15	0.510207930380493	0.15952612671372	0.350681803666773	54.5176988455754	CG
chr10	32994130	32994191	62	12	0.713976138997769	0.941214255284687	-0.227238116286917	-54.4981651590346	CG
chr2	176033603	176033857	255	13	0.851279548599826	0.480120046907896	0.37115950169193	54.4840827963905	CG
chr20	50501551	50501688	138	15	0.476235870282387	0.189370490906435	0.286865379375953	54.4743757506504	CG
chr1	272430877	272431073	197	16	0.607779842653951	0.8043899825173	-0.196610139863349	-54.4720785625866	CG
chr10	5576021	5576220	200	19	0.26199863005019	0.114699775461515	0.147298854588675	54.4529540314891	CG
chr11	61040381	61040674	294	17	0.764260592122828	0.452787142155849	0.311473449966979	54.4375962185675	CG
chr24	37858644	37858801	158	21	0.387734991396009	0.157670145054175	0.230064846341834	54.4273161135547	CG
chr3	124499347	124501559	2213	13	0.50080378430969	0.855076145375914	-0.354272361066225	-54.4237531509872	CG
chr11	27102189	27102354	166	16	0.395122267407203	0.0795040956866312	0.315618171720571	54.4212838749383	CG
chr6	117625691	117625756	66	18	0.796896047018926	0.474638806312074	0.322257240706852	54.388607569384	CG
chr17	64892727	64892911	185	16	0.102645477371424	0.343303420670021	-0.240657943298597	-54.3699736531255	CG
chr7	13513723	13513823	101	18	0.228887786696034	0.0815202652681849	0.147367521427849	54.3468731691305	CG
chr4	27580981	27581040	60	16	0.358608830498623	0.102558054049937	0.256050776448686	54.3241368552386	CG
chr2	220881478	220881711	234	19	0.109573458213423	0.258008025307391	-0.148434567093968	-54.3212315130974	CG
chr24	802448	802542	95	14	0.404338823566399	0.10325756802198	0.301081255544419	54.2944010431686	CG
chr12	42406555	42406673	119	11	0.140241592258835	0.518423785836317	-0.378182193577482	-54.2605755309007	CG
chr5	43985672	43985730	59	16	0.228995336479029	0.073194346985836	0.155800989493193	54.2428103350676	CG
chr21	38945620	38945787	168	17	0.286083870091471	0.0978047283160296	0.188279141775442	54.2157283056168	CG
chr14	22731683	22731789	107	14	0.260672638846473	0.0615468079763342	0.199125830870139	54.2111958259665	CG
chr4	113323847	113324024	178	18	0.0899049535171059	0.337660609991409	-0.247755656474303	-54.2064228876842	CG
chr3	174368931	174369841	911	31	0.19823018297024	0.323181951034152	-0.124951768063911	-54.173869078763	CG
chr18	29352445	29352691	247	19	0.303790948514412	0.0780742358023725	0.22571671271204	54.1536015206527	CG
chr1	99994054	99994162	109	17	0.214053964854403	0.0768477259958558	0.137206238858547	54.1518725532739	CG
chr26	25420545	25421060	516	13	0.744518042952979	0.389241794429374	0.355276248523605	54.1160031861876	CG
chr23	2814418	2814659	242	16	0.359419238036364	0.625760201057885	-0.266340963021521	-54.0409559975842	CG
chr2	137366252	137366546	295	14	0.523564004116815	0.219413194903114	0.304150809213701	54.0168470787337	CG
chr5	26869639	26869883	245	15	0.612920428072948	0.35409449520244	0.258825932870508	53.986910450522	CG
chr2	97639381	97641728	2348	10	0.229331834023208	0.757931835601764	-0.528600001578556	-53.9658003442823	CG
chr2	236124893	236125018	126	8	0.199380626998099	0.885656641599605	-0.686276014601506	-53.9625845375122	CG
chr11	27481135	27481243	109	17	0.41274191215777	0.0950443365776201	0.31769757558015	53.9526895929699	CG
chr20	30898792	30898962	171	16	0.216262034844777	0.0574241637605369	0.15883787108424	53.9383374680515	CG
chr7	31865976	31866230	255	17	0.197738688403129	0.417832175403829	-0.2200934870007	-53.9157419460397	CG
chr20	9854861	9855127	267	18	0.51735502386165	0.232862404840886	0.284492619020764	53.8931401231185	CG
chr3	925690	925887	198	18	0.294750561617005	0.108984694840699	0.185765866776306	53.8691805709655	CG
chr26	36781837	36782101	265	13	0.486754092325017	0.158818143129646	0.327935949195371	53.828589664614	CG
chr1	509366	509666	301	15	0.486755322576381	0.246633721081478	0.240121601494903	53.8172475984323	CG
chr2	1864164	1864294	131	21	0.360119660924411	0.171698949794325	0.188420711130086	53.7629615044075	CG
chr5	3719082	3719336	255	17	0.628136801061118	0.367580531502259	0.260556269558859	53.7168843723807	CG
chr2	224424594	224424892	299	15	0.500974643063763	0.211365387691258	0.289609255372504	53.7100528017268	CG
chr21	45319887	45320059	173	21	0.805749951286917	0.937871465372063	-0.132121514085146	-53.6732579465595	CG
chr9	76168123	76168243	121	6	0.897995669404179	0.141709987389554	0.756285682014625	53.6605589709383	CG
chr3	4288278	4288378	101	13	0.375378400322335	0.0547910732406983	0.320587327081637	53.6523611284452	CG
chr9	49452075	49452984	910	15	0.732799087939417	0.892506146873474	-0.159707058934057	-53.6334719540155	CG
chr11	10364386	10364560	175	14	0.330195422592293	0.090918516298966	0.239276906293327	53.6275425874563	CG
chr25	39602561	39602774	214	18	0.477204320939645	0.283661412126645	0.193542908813	53.6041756101597	CG
chr13	78297576	78297808	233	14	0.345485335777519	0.752895841730719	-0.4074105059532	-53.5945129964872	CG
chr2	201810905	201810971	67	18	0.092954833305178	0.321772118494303	-0.228817285189125	-53.5943061577467	CG
chr10	2489382	2489624	243	17	0.31759025619077	0.105219626259286	0.212370629931484	53.5901950691521	CG
chr1	201115817	201116067	251	16	0.279520693076769	0.0869982927997236	0.192522400277045	53.5751758333593	CG
chr26	26413078	26413334	257	10	0.786879413107615	0.376634907528499	0.410244505579116	53.5663004456236	CG
chr5	36815570	36815847	278	20	0.305086717068374	0.108757924893316	0.196328792175058	53.5625023677296	CG
chr5	15872764	15872836	73	14	0.0511779636234571	0.340220171666862	-0.289042208043405	-53.5078925210919	CG
chr21	47104003	47104316	314	16	0.571812406985614	0.323173074528452	0.248639332457162	53.4742391361933	CG
chr18	21243588	21243723	136	18	0.272768937881423	0.0999060410520779	0.172862896829345	53.4741359171479	CG
chr4	79781155	79781429	275	20	0.217697240710193	0.0684994820948302	0.149197758615363	53.4695235587135	CG
chr4	99880997	99881069	73	10	0.289910833813056	0.862523305107424	-0.572612471294369	-53.4564041762074	CG
chr11	32855352	32855560	209	17	0.371322655773903	0.153816392049789	0.217506263724114	53.4529761892549	CG
chr24	35917082	35917265	184	17	0.41274191215777	0.105860590682433	0.306881321475337	53.4303827799828	CG
chr8	89494720	89495053	334	17	0.729891330939632	0.51047199451816	0.219419336421472	53.4226681269249	CG
chr18	38136824	38137123	300	12	0.341859290982812	0.660326519845151	-0.318467228862339	-53.4101352480876	CG
chr13	52202090	52202227	138	14	0.291059271746934	0.0940622078709759	0.196997063875958	53.4053626188624	CG
chr10	72671355	72671620	266	15	0.48192929325434	0.205112915933679	0.276816377320661	53.366803118884	CG
chr11	7880309	7880560	252	19	0.609848946591286	0.834893700351079	-0.225044753759793	-53.3629923721655	CG
chr20	16536886	16537211	326	16	0.470617455593658	0.726412656617627	-0.255795201023969	-53.3536504878556	CG
chr4	104314788	104314946	159	23	0.170685564237725	0.0629634858318304	0.107722078405895	53.3268119976133	CG
chr1	238246	238380	135	16	0.369500350101076	0.173338507531382	0.196161842569694	53.3150472269501	CG
chr16	24038543	24039064	522	19	0.803931161311122	0.944126634338348	-0.140195473027226	-53.2366034632418	CG
chr6	70443888	70444036	149	19	0.233306019497994	0.096072963621861	0.137233055876133	53.2361740484885	CG
chr1	249789896	249791967	2072	6	0.301232446513155	0.90020991250126	-0.598977465988106	-53.202076041746	CG
chr13	38917843	38918219	377	17	0.703116476673937	0.448185157549015	0.254931319124922	53.1410168556229	CG
chr18	9902925	9903132	208	14	0.446658562871092	0.211085688218118	0.235572874652975	53.1158758063163	CG
chr5	7425768	7426039	272	15	0.44478148108838	0.145189599193797	0.299591881894583	53.0608466602055	CG
chr5	93385507	93385639	133	17	0.880779004482888	0.642560845117058	0.23821815936583	53.0078855229822	CG
chrX	8251123	8251300	178	12	0.589657290365089	0.83875651007239	-0.249099219707301	-52.9962575616817	CG
chr10	35654140	35654310	171	15	0.284228435519547	0.064413546853232	0.219814888666315	52.9870122103013	CG
chr6	108010940	108011152	213	8	0.867078800816819	0.42204688246805	0.445031918348769	52.9450056911036	CG
chr11	14566781	14567600	820	20	0.393509662604597	0.253367538294367	0.140142124310231	52.9414760909561	CG
chr14	34158733	34158904	172	21	0.254577261831369	0.0870087181398027	0.167568543691567	52.9197987646465	CG
chr1	272519499	272519818	320	18	0.509531369653782	0.372846497537176	0.136684872116607	52.9175777630269	CG
chr10	22379532	22379810	279	14	0.5511030377405	0.88862664870348	-0.33752361096298	-52.8562467776084	CG
chr8	86795123	86795237	115	19	0.354556280042749	0.151494490026582	0.203061790016167	52.8399769795556	CG
chr6	114269060	114269294	235	18	0.646344771587185	0.862349255548573	-0.216004483961388	-52.8369093750718	CG
chr2	242256918	242257884	967	8	0.840649614864124	0.184822667017164	0.65582694784696	52.819585326199	CG
chr13	54497809	54497946	138	18	0.321262526217208	0.131201559853715	0.190060966363493	52.8087769824973	CG
chr18	43100476	43101810	1335	16	0.514352896935622	0.265632374228018	0.248720522707604	52.8082547544227	CG
chr2	10311002	10311124	123	16	0.26829139392179	0.0824377597586949	0.185853634163095	52.8053714696389	CG
chr2	235270438	235270690	253	13	0.389486283372145	0.147060837280065	0.24242544609208	52.8015071849324	CG
chr3	175135468	175135822	355	19	0.569155049111344	0.748406155717121	-0.179251106605777	-52.7965965854598	CG
chr2	243112813	243113016	204	18	0.694581170474924	0.474590230728745	0.219990939746179	52.7947349770166	CG
chr15	81355758	81355928	171	15	0.768394498183688	0.445596307603318	0.32279819058037	52.7906905862738	CG
chr19	37689147	37689242	96	20	0.220417092546863	0.0774791774687556	0.142937915078107	52.7711240014926	CG
chr7	81821431	81821680	250	17	0.90357314613369	0.727104378296903	0.176468767836786	52.7669003829433	CG
chr13	35710238	35710456	219	13	0.387915006790963	0.121716717156842	0.266198289634121	52.7406347551429	CG
chr19	56238260	56238578	319	18	0.614100105352647	0.390093322301861	0.224006783050786	52.7346426170286	CG
chr20	30758912	30759085	174	18	0.102900087705973	0.267630203853703	-0.16473011614773	-52.7059799934581	CG
chr7	99909379	99909563	185	17	0.272340121579474	0.0978979223442556	0.174442199235218	52.6882409854569	CG
chr2	67371383	67372696	1314	18	0.396431360582043	0.100504794250425	0.295926566331618	52.6433087314332	CG
chr3	125532234	125532291	58	4	0.960792074918271	0.1500844292733	0.810707645644971	52.6318977381494	CG
chr1	84112	84395	284	17	0.466168618252365	0.292479396102942	0.173689222149423	52.6103331579784	CG
chr15	76012915	76013081	167	20	0.431218357008376	0.238556902105778	0.192661454902598	52.5752326465792	CG
chr18	9979163	9979406	244	13	0.75939807989435	0.389078322942943	0.370319756951407	52.5724776595375	CG
chr3	167080031	167081226	1196	14	0.38180420011765	0.730626031797394	-0.348821831679744	-52.5413716362798	CG
chr4	121031407	121031632	226	20	0.555470417254943	0.344854351497094	0.210616065757849	52.4736430030661	CG
chr3	212801837	212801936	100	12	0.490813685629381	0.913785804995356	-0.422972119365976	-52.4585246814689	CG
chr14	4640689	4641116	428	13	0.233730994752077	0.520153997035611	-0.286423002283535	-52.425254174889	CG
chr2	152668305	152668408	104	15	0.884874585723389	0.698535624712136	0.186338961011253	52.406134105582	CG
chr25	34302884	34303079	196	13	0.636000524107714	0.238990226382171	0.397010297725543	52.3876833280002	CG
chr11	62460937	62461187	251	21	0.303967126885322	0.117796579652773	0.186170547232549	52.3679784922725	CG
chrX	61736212	61736353	142	16	0.432196896509364	0.195669983532935	0.23652691297643	52.3553079017006	CG
chr3	9501485	9501631	147	19	0.0786954533828621	0.324513755909473	-0.245818302526611	-52.308941276211	CG
chr20	7581584	7581839	256	13	0.180258788780648	0.583802092397805	-0.403543303617156	-52.3002825319562	CG
chr22	32909795	32910322	528	14	0.57930315251227	0.893866826517108	-0.314563674004838	-52.2465613090531	CG
chr8	90856480	90856642	163	19	0.101311932693017	0.351742058191776	-0.25043012549876	-52.2266624564796	CG
chr4	108006478	108006678	201	15	0.629794531345421	0.868433596618961	-0.23863906527354	-52.2134631389409	CG
chr9	39670719	39670960	242	12	0.606195072441156	0.217375800767963	0.388819271673192	52.1988443046502	CG
chr3	157485621	157485882	262	13	0.314475696487323	0.0636007657806875	0.250874930706635	52.1427511621385	CG
chr6	116849222	116850027	806	18	0.287133167902595	0.60635947011958	-0.319226302216986	-52.1059922304492	CG
chr12	512689	512752	64	11	0.0782492357628214	0.413913511785107	-0.335664276022286	-52.0831343619856	CG
chr14	9928174	9928440	267	17	0.516626357464798	0.736950539705453	-0.220324182240655	-52.0824820278186	CG
chr7	34227584	34227749	166	21	0.248201895916645	0.0862865242024038	0.161915371714242	52.0702428403927	CG
chr13	10826640	10827142	503	16	0.83009060984271	0.629772065449969	0.200318544392741	52.0471860552637	CG
chr3	106341172	106341243	72	16	0.0983591811874571	0.252613924147042	-0.154254742959585	-52.0350587093954	CG
chr12	50588152	50588256	105	18	0.499264956215169	0.206987847572001	0.292277108643168	52.0221619489389	CG
chr3	63449855	63450029	175	15	0.384578159685985	0.0680012230907075	0.316576936595277	52.0186364165501	CG
chr24	26419618	26419863	246	14	0.854492675937085	0.474395972805039	0.380096703132046	51.9521151648716	CG
chr11	44388119	44388222	104	10	0.786622426856129	0.488444293377727	0.298178133478403	51.9391691629741	CG
chr4	88325492	88325613	122	16	0.0837987003759529	0.331822920579655	-0.248024220203702	-51.9385502849573	CG
chr1	278263667	278263901	235	13	0.494209134308675	0.842899114414119	-0.348689980105444	-51.8488614262201	CG
chr4	119403774	119403948	175	19	0.8687245669719	0.677904543344343	0.190820023627558	51.8072369265146	CG
chr17	64044438	64044613	176	9	0.90576420569813	0.47037402062833	0.435390185069799	51.8034790322762	CG
chr14	64608206	64608456	251	17	0.847537005203836	0.65022357045153	0.197313434752305	51.7979437564107	CG
chr23	2935836	2935923	88	11	0.660343214662212	0.13527580505654	0.525067409605672	51.794046299539	CG
chr18	334164	334299	136	15	0.838284773010881	0.587825004246609	0.250459768764272	51.7681117029307	CG
chr25	3412552	3412801	250	16	0.0953280514873195	0.330487733872146	-0.235159682384827	-51.7367944275008	CG
chr26	24331827	24332257	431	17	0.745862064535691	0.53343410320442	0.212427961331272	51.7328462121125	CG
chr18	55632418	55632538	121	18	0.106366580011	0.310217261465865	-0.203850681454865	-51.7142082860779	CG
chr16	28356810	28357225	416	15	0.285504244749153	0.103330185473259	0.182174059275895	51.6837649481439	CG
chr11	61925681	61925998	318	15	0.732250389867083	0.427750885538531	0.304499504328552	51.6714011515924	CG
chr4	63384370	63384547	178	19	0.203371981020572	0.0867694850395744	0.116602495980998	51.6675874377551	CG
chr25	26747661	26747906	246	15	0.569213881840145	0.253941070382347	0.315272811457799	51.6507038270964	CG
chr7	63851224	63851281	58	11	0.500514460041492	0.0918543693144752	0.408660090727017	51.5983064714111	CG
chr18	44440287	44440375	89	15	0.295448024957707	0.103430953881488	0.192017071076218	51.594072788055	CG
chr7	63851350	63851412	63	11	0.500514460041492	0.0918543693144752	0.408660090727017	51.5892945116302	CG
chr12	27346111	27346274	164	18	0.53142250694844	0.803754046280152	-0.272331539331712	-51.5799182394167	CG
chr8	11056130	11056221	92	15	0.29350595400457	0.0719386942544021	0.221567259750168	51.578425459169	CG
chr1	43325247	43325435	189	16	0.39900579368522	0.0936268885417757	0.305378905143445	51.5448834473637	CG
chr11	25926508	25929759	3252	13	0.530452714039748	0.869696120388408	-0.33924340634866	-51.5035526979201	CG
chr25	7240955	7241084	130	17	0.190857258617171	0.458032241988389	-0.267174983371218	-51.4698043358992	CG
chr23	58508181	58508363	183	18	0.410244105369358	0.668357709350644	-0.258113603981287	-51.4629365367608	CG
chr11	40959563	40959856	294	15	0.792800295102191	0.532914246367081	0.25988604873511	51.4340216530155	CG
chr14	47414791	47415049	259	14	0.614244096546165	0.317974663851217	0.296269432694948	51.4215786927796	CG
chr17	33629108	33629224	117	13	0.470309060570642	0.876401897631051	-0.406092837060409	-51.4127885923336	CG
chr7	82905961	82906714	754	13	0.675426861975752	0.873863834431807	-0.198436972456055	-51.4076205106207	CG
chr17	72483714	72483889	176	17	0.541967030964637	0.345967267820409	0.195999763144228	51.3662197859187	CG
chr3	79332368	79332562	195	15	0.287281080049549	0.10060582684034	0.186675253209209	51.3229141797392	CG
chr11	59386759	59387034	276	16	0.374429580927937	0.640363609591485	-0.265934028663548	-51.3042820550565	CG
chr2	132527198	132527350	153	15	0.514661167833372	0.284017606481232	0.23064356135214	51.2824243335921	CG
chr9	15961629	15961857	229	14	0.802108758839721	0.440597149628733	0.361511609210988	51.2703787807813	CG
chr3	79318444	79318631	188	17	0.41274191215777	0.110155715750332	0.302586196407438	51.2585258256411	CG
chr17	73022990	73023124	135	16	0.241492569908294	0.0812271209094538	0.160265448998841	51.2325099054686	CG
chr23	1037340	1037438	99	12	0.48625937356422	0.181038633942049	0.305220739622171	51.1653100725646	CG
chr7	14117415	14117672	258	12	0.875391253399875	0.569678172059649	0.305713081340227	51.1441376957548	CG
chr13	54924470	54924812	343	17	0.808864334999807	0.543845483514157	0.26501885148565	51.1282907123079	CG
chr23	2824208	2824362	155	12	0.459970253558178	0.866498410321329	-0.406528156763151	-51.1266675936089	CG
chr3	2163972	2164282	311	19	0.644210880844843	0.868989949627341	-0.224779068782498	-51.1047532472465	CG
chr13	37703625	37703959	335	16	0.556704045474836	0.322368166722085	0.234335878752751	51.0921150528986	CG
chr1	62070312	62071153	842	16	0.415631409082388	0.174498310369117	0.241133098713271	51.0653485472773	CG
chr1	3501441	3501768	328	12	0.637443586651502	0.297140417300686	0.340303169350816	51.0233746443426	CG
chr21	11408509	11408794	286	12	0.394844411474102	0.159065763005397	0.235778648468706	50.9952495249212	CG
chr19	54179407	54179529	123	16	0.0670987877451252	0.328260182991027	-0.261161395245902	-50.9824997922412	CG
chr3	207042921	207043146	226	15	0.065756017900156	0.367597296298822	-0.301841278398666	-50.9669742055287	CG
chr3	106683031	106683288	258	15	0.771310616943089	0.469810929266764	0.301499687676325	50.8916637209267	CG
chr2	107540441	107540699	259	15	0.401478216718872	0.186731552839725	0.214746663879147	50.8829745539442	CG
chr15	50557865	50558055	191	18	0.352647208788301	0.116929402872763	0.235717805915539	50.877035557377	CG
chr2	238548321	238548628	308	12	0.239244586804033	0.532763255816752	-0.293518669012719	-50.8585474279585	CG
chr21	30323525	30323871	347	12	0.862067911343288	0.533520266065721	0.328547645277566	50.8366441191255	CG
chr1	38467771	38468018	248	14	0.549469373976612	0.223765194132859	0.325704179843753	50.8320203522181	CG
chr5	101037224	101037407	184	15	0.809037686225331	0.55359635753755	0.25544132868778	50.6707188349827	CG
chr14	65312544	65312803	260	12	0.75678765588788	0.358741190293161	0.398046465594719	50.6553654547278	CG
chr25	13126262	13126349	88	15	0.0751841387779435	0.312607309268266	-0.237423170490322	-50.6321480799446	CG
chr15	45428609	45429238	630	21	0.175934094657501	0.071044835390609	0.104889259266892	50.6270047148168	CG
chr1	122345533	122345664	132	20	0.777981720733132	0.932611531367601	-0.154629810634469	-50.6070671481657	CG
chr17	64112308	64112623	316	15	0.321428003911467	0.670481682059091	-0.349053678147624	-50.5909970429131	CG
chr18	23258604	23258902	299	9	0.467590848892094	0.860935964635117	-0.393345115743023	-50.574105899724	CG
chr26	10607395	10607778	384	16	0.577200795820248	0.800884205144109	-0.22368340932386	-50.5485912305269	CG
chr13	39516619	39516760	142	19	0.534588650787698	0.317894866181575	0.216693784606123	50.5214671197883	CG
chr2	199792933	199793075	143	14	0.23152700360766	0.0607153780325158	0.170811625575144	50.5083724234604	CG
chr11	18129744	18130052	309	16	0.390442125118671	0.619781595000314	-0.229339469881644	-50.4942390426814	CG
chr4	9576952	9577211	260	18	0.74179533420289	0.539338866657258	0.202456467545632	50.4931728505323	CG
chr5	4427217	4427474	258	17	0.267703619821791	0.0846613243354834	0.183042295486308	50.4871038060929	CG
chr1	269881342	269881718	377	12	0.876657480851818	0.543066425425515	0.333591055426303	50.4693340695128	CG
chr14	52016963	52017050	88	16	0.293968296858285	0.0809498107875255	0.213018486070759	50.4602885430283	CG
chr1	205685731	205685892	162	11	0.86030882929547	0.493642913284629	0.366665916010841	50.4292881911582	CG
chr1	274423766	274424007	242	13	0.385563102606998	0.654305196444332	-0.268742093837334	-50.3885415312906	CG
chr1	150839174	150839414	241	11	0.809492374079574	0.367898032338216	0.441594341741359	50.3842053410708	CG
chr14	39737964	39738132	169	16	0.329927458128259	0.0651108025073812	0.264816655620878	50.3366403236639	CG
chr15	13635789	13635951	163	13	0.452072731299974	0.123700894194921	0.328371837105053	50.3324118561304	CG
chr3	36019612	36019709	98	7	0.216551844020877	0.894525251779867	-0.67797340775899	-50.3294866781316	CG
chr5	36659655	36659778	124	17	0.272033716279212	0.096981283155282	0.17505243312393	50.3273039204968	CG
chr1	28816656	28816887	232	16	0.562242193175424	0.803062250629667	-0.240820057454244	-50.3108591204216	CG
chr7	74730147	74730513	367	15	0.138478964094743	0.336711051125326	-0.198232087030583	-50.253116739361	CG
chr17	71741440	71741693	254	13	0.216100898419201	0.524804575301978	-0.308703676882777	-50.2531089314481	CG
chr8	76292486	76292586	101	19	0.194938636573653	0.0632039162373136	0.131734720336339	50.2248266309945	CG
chr5	106891162	106891262	101	9	0.446682141880976	0.922547229271656	-0.47586508739068	-50.2131464907508	CG
chr1	111663408	111663517	110	16	0.636840462989249	0.827834789957904	-0.190994326968654	-50.2078638763511	CG
chr7	36128864	36129105	242	17	0.15708044731115	0.328293277688777	-0.171212830377627	-50.1994830777067	CG
chr3	3027600	3027992	393	16	0.601974822184969	0.821536589804992	-0.219561767620023	-50.1515121970797	CG
chr6	26612653	26613107	455	14	0.782745818674783	0.517364794739534	0.265381023935249	50.1375049388882	CG
chr3	216326855	216327010	156	17	0.167512182104101	0.0481285610430343	0.119383621061067	50.0745986810416	CG
chr5	2804700	2804847	148	19	0.656680202813561	0.413985090573823	0.242695112239739	50.0636060717464	CG
chr26	5666045	5666271	227	9	0.904639589223271	0.600334491818151	0.30430509740512	49.9855484976429	CG
chr14	62612850	62612967	118	17	0.30514103012489	0.152087348142903	0.153053681981987	49.9772031465832	CG
chr1	274558230	274558418	189	18	0.530551983066245	0.270856984992513	0.259694998073731	49.9742573638334	CG
chr25	27796096	27796245	150	10	0.698183351690949	0.977471847536728	-0.27928849584578	-49.9429250284649	CG
chr14	61342290	61342342	53	10	0.0461043666158353	0.728290261235088	-0.682185894619253	-49.9211632375375	CG
chr2	37885650	37885793	144	15	0.225492541718298	0.0566753327615033	0.168817208956794	49.9116787115807	CG
chr14	11873708	11873959	252	19	0.104336072251362	0.278669170181648	-0.174333097930287	-49.878566111728	CG
chr13	53511300	53511417	118	18	0.293886547137449	0.0715758206805726	0.222310726456876	49.870846423153	CG
chr1	247418545	247418753	209	21	0.089456755886188	0.29304246261593	-0.203585706729742	-49.8670934331704	CG
chr17	58784597	58784797	201	15	0.450565215548376	0.717359536710274	-0.266794321161898	-49.8653792248173	CG
chr13	4966116	4966215	100	18	0.599309330634677	0.328484766385256	0.270824564249422	49.8451367192344	CG
chr6	36354383	36354533	151	16	0.40294012994532	0.0957479161952247	0.307192213750095	49.7942283818273	CG
chr3	209328006	209328240	235	17	0.780799506744455	0.556152539806987	0.224646966937468	49.7898205119509	CG
chr16	37184346	37184410	65	7	0.187046147097948	0.885764996282891	-0.698718849184943	-49.772583876917	CG
chr16	7191543	7191866	324	12	0.775556029250411	0.453773167724427	0.321782861525984	49.7520841849101	CG
chr5	28412794	28413047	254	16	0.437651519254023	0.220240092167544	0.21741142708648	49.7460484795353	CG
chr1	147038983	147039396	414	15	0.511192432691958	0.826949363871692	-0.315756931179733	-49.7053536480921	CG
chr4	52483779	52484006	228	16	0.762717362569615	0.537602037671986	0.225115324897629	49.7041543748067	CG
chr3	187642068	187642208	141	15	0.49487121285395	0.22543413131249	0.26943708154146	49.6851017720894	CG
chr12	63362780	63363014	235	14	0.880435441504044	0.579233980709069	0.301201460794975	49.6643040663545	CG
chr11	61069774	61070074	301	12	0.774393208630026	0.533447716974058	0.240945491655968	49.6014726016943	CG
chr5	104275453	104275583	131	14	0.343507051795542	0.0772809596205809	0.266226092174961	49.5916980043257	CG
chr4	30466166	30466225	60	14	0.312804726499167	0.12163006469812	0.191174661801047	49.5542599783654	CG
chr5	38085691	38085814	124	13	0.267197257704685	0.0835099673325431	0.183687290372142	49.5514488373239	CG
chr3	215190250	215190500	251	18	0.265710606377677	0.100076581228701	0.165634025148976	49.5494832440754	CG
chr2	10839437	10839610	174	10	0.748038794611052	0.360070982608445	0.387967812002606	49.5444482082731	CG
chr3	225871833	225872005	173	14	0.490741508314323	0.159868027865717	0.330873480448606	49.5334713957764	CG
chr2	183081419	183081513	95	9	0.279104647432534	0.806026533681668	-0.526921886249134	-49.4501925662025	CG
chr25	43449438	43449534	97	16	0.358342304871357	0.12314983630498	0.235192468566377	49.4478624630648	CG
chr14	55120051	55120265	215	18	0.3585089883358	0.158911841594955	0.199597146740845	49.4417647464528	CG
chr21	31457099	31457324	226	9	0.393980824908722	0.81301866960114	-0.419037844692419	-49.4290253588274	CG
chr21	46859108	46859216	109	19	0.753557000635809	0.913252802889905	-0.159695802254096	-49.4247292835341	CG
chr14	13451798	13452123	326	14	0.804010759308699	0.52927619219623	0.274734567112469	49.3784769126204	CG
chr2	178531115	178531355	241	11	0.725270240202414	0.375315206552113	0.349955033650301	49.3735905509761	CG
chr24	3248779	3248906	128	16	0.288291523039904	0.531353770146094	-0.24306224710619	-49.3513881912514	CG
chr16	70116264	70116418	155	17	0.41274191215777	0.136087798781786	0.276654113375984	49.3338945570537	CG
chr11	49722574	49722725	152	18	0.706329865057096	0.86821972303549	-0.161889857978394	-49.3112217236932	CG
chr10	5579220	5579289	70	13	0.0577727558685139	0.283352234035446	-0.225579478166933	-49.2702563976546	CG
chr13	10925369	10925775	407	16	0.717383173344138	0.47069885703819	0.246684316305948	49.2457596560712	CG
chr11	31577601	31577743	143	16	0.764919382938669	0.562750672341199	0.20216871059747	49.2420927218565	CG
chr23	41707697	41707949	253	13	0.757170160347025	0.504329084114519	0.252841076232506	49.2353734036364	CG
chr3	68801978	68802166	189	13	0.773440733239391	0.452537196759242	0.320903536480149	49.2151147985952	CG
chr1	272000667	272000827	161	9	0.945629237913982	0.539983984639747	0.405645253274235	49.2050371536305	CG
chr13	67868001	67870016	2016	14	0.642396883429094	0.334772203626223	0.307624679802871	49.1989763593221	CG
chr18	29241492	29242069	578	18	0.657116715600983	0.430524325035682	0.2265923905653	49.1794016921155	CG
chr10	25219040	25219336	297	18	0.268291858248492	0.0756831223456467	0.192608735902845	49.1667772983899	CG
chr14	32429347	32432728	3382	15	0.421376513875605	0.165183798544828	0.256192715330777	49.1543556685371	CG
chr4	79023156	79023408	253	13	0.418172832082799	0.179756863121474	0.238415968961325	49.1249501052213	CG
chr15	63625437	63625525	89	12	0.36565537346359	0.803577004778205	-0.437921631314615	-49.1074703006934	CG
chr5	18543470	18543696	227	20	0.224653652352675	0.0906382710760786	0.134015381276597	49.0490870095252	CG
chr14	34377842	34377960	119	16	0.352346323898392	0.0808036356479423	0.271542688250449	49.0427938491039	CG
chr1	63490589	63490668	80	12	0.416326011507707	0.0774274458158701	0.338898565691837	49.0360400756806	CG
chr23	944132	944386	255	12	0.672429896274781	0.30280362662587	0.369626269648911	48.9623872714559	CG
chr3	225721002	225721153	152	17	0.230932170445021	0.0792654120529905	0.15166675839203	48.9329620190894	CG
chr6	95590308	95590466	159	15	0.639987535839084	0.336341424955115	0.303646110883969	48.9173344662983	CG
chr4	28772223	28772516	294	14	0.316122510596937	0.565848131748452	-0.249725621151515	-48.8981486078139	CG
chr6	59083229	59083528	300	14	0.308170317317648	0.0812796101707119	0.226890707146936	48.8980112398281	CG
chr18	31140938	31141062	125	16	0.260383568227693	0.067144032751567	0.193239535476126	48.8817599940656	CG
chr17	62622564	62622850	287	15	0.794792734848305	0.551742246600514	0.243050488247792	48.8776461656755	CG
chr25	5847122	5847303	182	18	0.132895361879007	0.312475037338704	-0.179579675459696	-48.8764099746532	CG
chr3	8612340	8612610	271	14	0.539689690797849	0.827609986720601	-0.287920295922751	-48.8675523182379	CG
chr2	239321948	239322046	99	12	0.353391704235663	0.0577354940222485	0.295656210213415	48.8443138002099	CG
chr22	14298454	14298627	174	15	0.633601608709855	0.405133261722135	0.22846834698772	48.8416534917553	CG
chr3	7936122	7936330	209	13	0.169253853751431	0.397882433589273	-0.228628579837842	-48.83283867349	CG
chr14	23932394	23932494	101	19	0.163507107223306	0.358670412994462	-0.195163305771156	-48.7799031341393	CG
chr12	43625888	43626146	259	15	0.653329930377433	0.34151325331178	0.311816677065654	48.7787004052902	CG
chr7	14638596	14638704	109	18	0.338859253013301	0.105196278571555	0.233662974441746	48.7780585920732	CG
chrX	80312430	80316664	4235	18	0.421146536376642	0.208348787793591	0.212797748583051	48.7775109582885	CG
chr24	5269529	5269682	154	10	0.877675823263109	0.486845299522419	0.39083052374069	48.7489052737073	CG
chr20	8146049	8146249	201	11	0.695993619105798	0.270162146867891	0.425831472237906	48.7442769796005	CG
chr8	90669427	90669713	287	15	0.452153082096554	0.207348800158639	0.244804281937916	48.7367888586324	CG
chr24	3272396	3272657	262	16	0.24434713530922	0.0741837279492501	0.17016340735997	48.736661463972	CG
chr3	221427780	221427846	67	11	0.577023015401498	0.225912825432703	0.351110189968795	48.7363173021056	CG
chr3	22992630	22992764	135	9	0.353108496530502	0.911386737744997	-0.558278241214495	-48.7017744739386	CG
chr3	11116418	11116667	250	17	0.336106752001718	0.14330702357203	0.192799728429689	48.5942240373465	CG
chr12	23913709	23915206	1498	14	0.494392941106725	0.757923784492884	-0.263530843386159	-48.5754395079495	CG
chr16	4779938	4780170	233	19	0.695020828578773	0.87200898391286	-0.176988155334087	-48.5739408659703	CG
chr2	144481462	144481622	161	8	0.805840741618041	0.320349110433476	0.485491631184565	48.5672090495279	CG
chrX	11625322	11625664	343	10	0.563228024160525	0.871421897396718	-0.308193873236193	-48.5505439688245	CG
chr1	123445473	123445712	240	18	0.712501455355045	0.510467868627795	0.20203358672725	48.5324114761922	CG
chr22	21352014	21352177	164	13	0.346990463670785	0.143538610078038	0.203451853592747	48.5323854300937	CG
chr5	37444142	37444281	140	13	0.0929555694438412	0.314580667129308	-0.221625097685467	-48.5295071632182	CG
chr24	22739839	22739975	137	16	0.184206127778908	0.0595247619915585	0.124681365787349	48.5217370344003	CG
chr19	59231835	59231904	70	11	0.52481536455479	0.887880462907303	-0.363065098352513	-48.503885578323	CG
chrX	5627823	5628020	198	18	0.732822473633957	0.507596933998909	0.225225539635049	48.4989906463947	CG
chr10	85365313	85366032	720	16	0.315696549170119	0.068241904453792	0.247454644716327	48.4579808868968	CG
chr3	154441836	154442233	398	13	0.580367110518469	0.286700209224815	0.293666901293654	48.4488255995676	CG
chr9	28711309	28711464	156	14	0.0856044535714423	0.345880181457946	-0.260275727886504	-48.4428992693307	CG
chr6	116417172	116417346	175	18	0.463835158104352	0.704498240351096	-0.240663082246744	-48.4427619653682	CG
chr25	6621132	6621335	204	14	0.900459347468326	0.654892134935855	0.245567212532471	48.3712855374331	CG
chr11	16682309	16682451	143	17	0.102429361165864	0.340220171612479	-0.237790810446615	-48.337258564428	CG
chr14	56060030	56060158	129	18	0.258663163759233	0.0879830409177518	0.170680122841481	48.2694710385228	CG
chr3	104214684	104214862	179	16	0.800291355180465	0.501915987879194	0.298375367301271	48.2090746398543	CG
chr8	1866964	1867172	209	16	0.573102128500456	0.294207559267965	0.278894569232491	48.1706377081265	CG
chr11	51948170	51948328	159	13	0.785995985506724	0.496932613946431	0.289063371560293	48.1518605830739	CG
chr1	173253379	173253719	341	17	0.128221526697614	0.364707405736627	-0.236485879039012	-48.1263252975754	CG
chr16	37909971	37911202	1232	11	0.338938013698941	0.686323388864378	-0.347385375165437	-48.1134400248635	CG
chr3	180405850	180406129	280	14	0.661594303462377	0.344705933145293	0.316888370317084	48.0851752023786	CG
chr2	242872557	242872788	232	14	0.493718397549393	0.281784193441855	0.211934204107538	48.0841786108886	CG
chr8	89370689	89370964	276	13	0.918808438575526	0.595763006426565	0.323045432148961	48.0823853196561	CG
chr18	19999579	19999803	225	11	0.861287520407055	0.535592365289956	0.325695155117099	48.0788232360152	CG
chr1	273145142	273145226	85	8	0.257329474608602	0.84526225717888	-0.587932782570278	-48.0755013573125	CG
chr2	973910	974202	293	16	0.664424060143459	0.437747708261358	0.226676351882101	48.0717529626403	CG
chr1	94467412	94467565	154	15	0.0626596974057941	0.235947054920471	-0.173287357514677	-48.0576486264408	CG
chr3	209830413	209830581	169	17	0.795638493561352	0.547288302685659	0.248350190875693	48.02914335115	CG
chr20	41434529	41434776	248	15	0.658824724995208	0.895698798897839	-0.236874073902632	-48.0235236901157	CG
chr24	38298576	38298826	251	14	0.87191047307434	0.581773073128128	0.290137399946212	48.0103917663912	CG
chr4	68153392	68153489	98	14	0.269385084811136	0.102219738178333	0.167165346632803	47.9816920198092	CG
chr23	55134574	55134702	129	17	0.34495185351628	0.168007949462146	0.176943904054134	47.9670972635681	CG
chr23	32657487	32657687	201	16	0.194353604663112	0.399200443743144	-0.204846839080032	-47.9640421119437	CG
chr17	56530745	56530950	206	12	0.383220863224462	0.729682341147581	-0.346461477923119	-47.9636263601797	CG
chr2	51707971	51708047	77	19	0.421949169840029	0.234471842224883	0.187477327615145	47.9558976815359	CG
chr21	42243060	42243194	135	14	0.769539221670626	0.488441008055743	0.281098213614883	47.9469145173534	CG
chr7	43183389	43183502	114	15	0.0899859866872003	0.406772519677321	-0.316786532990121	-47.9378818138026	CG
chr9	85834085	85834423	339	9	0.806214091770997	0.306086881977918	0.500127209793079	47.8783678107836	CG
chr16	14050579	14050642	64	15	0.283915730988603	0.0860954316560679	0.197820299332536	47.8732540508715	CG
chr12	70731594	70731727	134	16	0.085801751850787	0.261606869872458	-0.175805118021671	-47.8554543182941	CG
chr4	120331453	120331669	217	14	0.52201077644456	0.299364481661025	0.222646294783535	47.8177603823259	CG
chr17	66821296	66821448	153	15	0.519977888582781	0.773551697486942	-0.253573808904161	-47.7784881998852	CG
chrX	3213751	3214577	827	14	0.851610738470859	0.595405132352013	0.256205606118846	47.7547094855602	CG
chr20	42677211	42677364	154	14	0.758683079745142	0.495701505399012	0.262981574346129	47.7476419483432	CG
chr4	13537918	13538110	193	13	0.839578860885163	0.637293754164909	0.202285106720254	47.7411059794012	CG
chr13	26153319	26153566	248	18	0.0951352306726285	0.288444367509942	-0.193309136837314	-47.7203680928127	CG
chr3	57429554	57429719	166	17	0.0782618367852726	0.282259977247808	-0.203998140462536	-47.7155207699299	CG
chr5	13026330	13026420	91	16	0.171683879086926	0.0512042383439445	0.120479640742981	47.7026902532222	CG
chr10	9041401	9043767	2367	5	0.239207677810538	0.93821646846992	-0.699008790659382	-47.6985584706421	CG
chr21	34028936	34029126	191	15	0.450939119137611	0.167160718987327	0.283778400150285	47.69314661012	CG
chr24	39303857	39303941	85	13	0.403432523068973	0.0785073922827824	0.32492513078619	47.6896680510452	CG
chr2	79600007	79600119	113	8	0.469159888445626	0.950977909986685	-0.48181802154106	-47.6663335979815	CG
chr2	204350896	204351092	197	16	0.0620608902976858	0.315800859411196	-0.25373996911351	-47.6357517647107	CG
chr7	33905467	33905708	242	14	0.31313755290746	0.616969736694818	-0.303832183787358	-47.6233859829337	CG
chr1	278304169	278304462	294	14	0.721977931221172	0.470239038358617	0.251738892862555	47.6153104113974	CG
chr8	81654255	81654432	178	20	0.293757125053559	0.52795146785982	-0.23419434280626	-47.6044961182574	CG
chr14	40262752	40262899	148	17	0.0913334925747738	0.293612851376356	-0.202279358801583	-47.5893799540724	CG
chr19	7737857	7738161	305	12	0.209797432055206	0.500675441428126	-0.290878009372919	-47.5875307602012	CG
chr6	25069639	25069760	122	12	0.256639587546988	0.0545320228071399	0.202107564739848	47.5384988579027	CG
chr5	62607052	62607343	292	9	0.715749912036968	0.281686744228909	0.434063167808059	47.5231290105946	CG
chr9	13236210	13236325	116	15	0.403432523097068	0.103041020641646	0.300391502455421	47.5124100157485	CG
chr1	276962900	276962983	84	10	0.366639864297959	0.788554411952797	-0.421914547654838	-47.5075084979432	CG
chr2	239718192	239718308	117	12	0.687164030985625	0.911140099598413	-0.223976068612789	-47.4969705973201	CG
chr6	98520893	98521045	153	16	0.284527617593848	0.0977867684982991	0.186740849095549	47.4810523132398	CG
chr16	53751041	53751387	347	9	0.873875854554574	0.51215636612894	0.361719488425634	47.472191560595	CG
chr11	33739283	33739571	289	10	0.904377136580008	0.55389231280095	0.350484823779058	47.4685145973964	CG
chr6	103135105	103135268	164	15	0.0896713663075789	0.286472158132763	-0.196800791825184	-47.4581372028742	CG
chr1	73999990	74000155	166	10	0.339817075567218	0.830376016007374	-0.490558940440156	-47.4577035290944	CG
chr11	44885182	44885338	157	12	0.494974111347956	0.826718671315873	-0.331744559967917	-47.450871521139	CG
chr21	26000673	26000724	52	12	0.342285666439773	0.0868145148627613	0.255471151577011	47.4301164816347	CG
chr13	59658992	59659265	274	13	0.775170951477291	0.447373155138583	0.327797796338708	47.3549794067168	CG
chr6	22354848	22354943	96	15	0.238383652718727	0.458650037587404	-0.220266384868677	-47.3506025626188	CG
chr8	90500590	90500892	303	17	0.707339925951776	0.883911229774128	-0.176571303822352	-47.3470505255383	CG
chr16	39330863	39331011	149	15	0.329927458126226	0.0843295727896896	0.245597885336537	47.3394778668104	CG
chr3	137142653	137142743	91	19	0.271554120489096	0.101201061097902	0.170353059391194	47.3294121349574	CG
chr26	37046385	37046509	125	15	0.25032419372746	0.0880954855943378	0.162228708133122	47.3175952514723	CG
chr9	50791532	50791764	233	10	0.690721951967835	0.362575736385595	0.32814621558224	47.3158262745691	CG
chr7	79292158	79292248	91	11	0.404816439234235	0.0921588392652453	0.312657599968989	47.258445509984	CG
chr26	37813961	37814196	236	15	0.554542660731316	0.74135972396008	-0.186817063228764	-47.2551363435898	CG
chr18	31743986	31744255	270	15	0.308221201642771	0.510909505582455	-0.202688303939684	-47.2532869720572	CG
chr3	13744076	13744334	259	13	0.892332694167791	0.621176678493101	0.27115601567469	47.2491563292801	CG
chr1	65366195	65366256	62	4	0.936455533651178	0.102654854781645	0.833800678869533	47.2475154077631	CG
chr4	72149138	72149300	163	10	0.89603167919592	0.577169039309259	0.318862639886661	47.2419871865597	CG
chr7	21859252	21859391	140	16	0.22039290231312	0.0619786767823039	0.158414225530816	47.2352929875243	CG
chr14	66365441	66365540	100	17	0.295718141746721	0.112396062066686	0.183322079680035	47.2074241174018	CG
chr2	91542586	91542802	217	14	0.820831836203511	0.586688118067272	0.23414371813624	47.1879531078788	CG
chr19	22486194	22486423	230	17	0.311545205807484	0.141596538713739	0.169948667093745	47.1830089781365	CG
chr2	235826616	235826894	279	18	0.10804444015043	0.270062338487686	-0.162017898337256	-47.1815926935445	CG
chr1	261570	261639	70	13	0.425839468893784	0.103323675598596	0.322515793295188	47.1771946020467	CG
chr2	139825193	139825433	241	14	0.351285031813157	0.582784476585967	-0.23149944477281	-47.1235289252659	CG
chr5	49427982	49428086	105	16	0.220107161773084	0.0899210046975765	0.130186157075507	47.1232044431409	CG
chr10	31442509	31442731	223	16	0.501660274174371	0.724569725245605	-0.222909451071234	-47.0887270346981	CG
chr9	952675	955230	2556	7	0.916420304615238	0.336723603931844	0.579696700683394	47.0759034177974	CG
chr24	17788061	17788151	91	18	0.229680390362941	0.0898743747923507	0.139806015570591	47.071746226198	CG
chr8	87834534	87834748	215	15	0.693941964257385	0.882980104077563	-0.189038139820178	-47.0440312317303	CG
chr18	20404088	20404271	184	17	0.827150766738864	0.634212131947504	0.19293863479136	47.0387954874235	CG
chr3	63919029	63920310	1282	14	0.631369686794062	0.362309314813239	0.269060371980823	47.037772839318	CG
chr7	51761027	51761130	104	17	0.193457940974492	0.0706128979828077	0.122845042991684	47.0312542673004	CG
chr10	84463803	84464327	525	15	0.647824311088636	0.332704916963054	0.315119394125582	47.0046656117062	CG
chr15	65000845	65001031	187	14	0.58122170836142	0.832659712219577	-0.251438003858158	-46.9970991757718	CG
chr3	97565782	97565865	84	14	0.712802646985114	0.881412468098811	-0.168609821113696	-46.9952809270071	CG
chr1	99453446	99453528	83	17	0.112145632652346	0.259429969732707	-0.147284337080362	-46.9617274650354	CG
chr25	28602411	28602649	239	13	0.67852482298643	0.371800540879408	0.306724282107022	46.9451052523048	CG
chr21	40050304	40050423	120	13	0.442771284387999	0.176291645290039	0.26647963909796	46.9375042798211	CG
chr3	1811183	1811534	352	13	0.302104513748475	0.599683463597855	-0.29757894984938	-46.9064446251822	CG
chr7	87039907	87040081	175	18	0.301651367382511	0.0832839989081711	0.21836736847434	46.8941225976324	CG
chr5	36721977	36722234	258	13	0.164221687192713	0.412742546709295	-0.248520859516582	-46.8868471028621	CG
chr25	3701912	3701985	74	12	0.354868621122349	0.070034690220788	0.284833930901561	46.8835388787636	CG
chr1	107078617	107078749	133	15	0.345331347373375	0.574695566428844	-0.229364219055468	-46.8769170196716	CG
chr15	21252313	21252469	157	18	0.603118323263046	0.78525857358869	-0.182140250325644	-46.8672607704685	CG
chr7	49323712	49323768	57	10	0.573491747651143	0.207143009094791	0.366348738556352	46.8624693358335	CG
chr15	63255725	63255778	54	11	0.428172680095635	0.898920508338542	-0.470747828242907	-46.8595107416843	CG
chr1	2572804	2573049	246	14	0.724309801047268	0.472744033912886	0.251565767134382	46.8513339761725	CG
chr13	72346237	72346632	396	11	0.793902836068847	0.47083894701117	0.323063889057677	46.8439027601599	CG
chr4	116656901	116657223	323	14	0.610858597869313	0.832600269973304	-0.221741672103991	-46.8129801802647	CG
chr26	36657466	36657645	180	11	0.504692493389142	0.237301824971536	0.267390668417606	46.7850464127118	CG
chr12	79919479	79919689	211	16	0.692932503387182	0.892668974753739	-0.199736471366557	-46.7599897832958	CG
chr2	133722966	133723291	326	14	0.294919673359718	0.561028351516276	-0.266108678156558	-46.7351245903447	CG
chr20	31322833	31323140	308	12	0.913679949751346	0.624554202656413	0.289125747094933	46.7332905346748	CG
chr10	84815766	84815939	174	16	0.733585388706782	0.535408743563343	0.198176645143439	46.7248433605652	CG
chr12	79618313	79618561	249	14	0.674719133092149	0.41801469217535	0.256704440916799	46.7163340555701	CG
chr18	30396040	30396116	77	7	0.524514957470241	0.951044667072298	-0.426529709602057	-46.6891531828898	CG
chr3	121490650	121490728	79	14	0.076462926360105	0.238234582011877	-0.161771655651772	-46.6876215494891	CG
chr9	1957177	1957335	159	8	0.139798738906441	0.628252965144303	-0.488454226237862	-46.677168295507	CG
chr26	37392388	37392494	107	16	0.0774428789688919	0.282259977247808	-0.204817098278916	-46.6711478555004	CG
chr17	18440240	18440351	112	19	0.0586757979842713	0.251013138923852	-0.192337340939581	-46.6698542721936	CG
chr13	17802414	17802593	180	18	0.116725277187768	0.301090715207953	-0.184365438020185	-46.6584111824008	CG
chr5	32150742	32151054	313	9	0.879875862247165	0.551366008945758	0.328509853301407	46.6571724788927	CG
chr25	32176606	32176817	212	8	0.806331993768651	0.263131466234833	0.543200527533818	46.6475190226316	CG
chr8	70247988	70248248	261	11	0.901961699976007	0.508591421754706	0.393370278221302	46.6365262301261	CG
chr3	221775863	221776160	298	15	0.650287556908174	0.386568521482544	0.26371903542563	46.6256937427819	CG
chr5	50156798	50156852	55	18	0.434766423422492	0.258610303940117	0.176156119482375	46.5877454068315	CG
chr5	99922285	99922441	157	14	0.391487318938732	0.641059526375103	-0.249572207436371	-46.5356961331892	CG
chr2	242320609	242320952	344	14	0.576159269275696	0.321480668818801	0.254678600456895	46.5135504021115	CG
chr16	68073539	68073616	78	13	0.371019590654766	0.12808615981901	0.242933430835757	46.5026306193764	CG
chr18	66493150	66493248	99	15	0.878103103103379	0.697383398958404	0.180719704144975	46.4813030975947	CG
chr6	61482926	61482989	64	14	0.129288779572267	0.332527075819731	-0.203238296247465	-46.4804076089965	CG
chr14	53071133	53071243	111	15	0.30431093026411	0.0770025925951382	0.227308337668972	46.4708721144845	CG
chr1	18610824	18610916	93	8	0.740421466439436	0.33866238892731	0.401759077512126	46.4638675102186	CG
chr13	19095963	19096346	384	12	0.697554616717749	0.385303906347572	0.312250710370177	46.4258125851848	CG
chr19	48801856	48802029	174	20	0.204513174441067	0.0692794238217483	0.135233750619319	46.4243186590524	CG
chr20	7541882	7542236	355	14	0.231353217504	0.534744058873179	-0.303390841369179	-46.4204802163119	CG
chr15	79772998	79773220	223	14	0.78757695996843	0.482661239224413	0.304915720744017	46.4071545580871	CG
chr5	1529189	1529357	169	17	0.268915931501262	0.074519178639514	0.194396752861748	46.4037923994724	CG
chr15	33108622	33108890	269	13	0.742303424524021	0.414056739607672	0.32824668491635	46.4033599937431	CG
chr13	46568692	46569010	319	14	0.537486895748571	0.791962947417718	-0.254476051669147	-46.3857292941641	CG
chr20	15035421	15035537	117	12	0.265035212841233	0.0594167674127351	0.205618445428498	46.3779589116225	CG
chr15	40824256	40824354	99	17	0.110106127893568	0.285068942872908	-0.174962814979339	-46.3763528254617	CG
chr26	42695788	42695978	191	13	0.651928763049723	0.899532086738927	-0.247603323689204	-46.3598579925801	CG
chr7	79145684	79145968	285	9	0.638241099682836	0.299568921094293	0.338672178588543	46.3523257839587	CG
chr17	65286782	65287089	308	14	0.366291467448174	0.640400326694923	-0.274108859246748	-46.3228775495203	CG
chr21	43158684	43158897	214	17	0.921210795797161	0.737086758566135	0.184124037231026	46.3042823447299	CG
chr7	11375170	11375418	249	14	0.203563913792801	0.405249917050037	-0.201686003257236	-46.3024103908711	CG
chr2	111614870	111615501	632	13	0.550212535316021	0.267907488831127	0.282305046484895	46.300103881169	CG
chr24	1051437	1051811	375	15	0.819297432644557	0.625859792927544	0.193437639717014	46.2933293248922	CG
chr4	94296095	94296228	134	18	0.337503225021679	0.0979238256800917	0.239579399341588	46.2825823261898	CG
chr10	30502752	30502838	87	17	0.285506347389983	0.111119515168282	0.174386832221701	46.2760114943277	CG
chr16	36776253	36776463	211	16	0.405825929452501	0.235236058813289	0.170589870639212	46.2748315666002	CG
chr2	87687390	87687590	201	12	0.375992322516414	0.138359593587754	0.23763272892866	46.2710702993937	CG
chr24	39676585	39676781	197	16	0.169654993370647	0.369167708659408	-0.19951271528876	-46.2634811646259	CG
chr24	39558660	39558731	72	19	0.886753893537994	0.734279368867568	0.152474524670426	46.2554641596921	CG
chr14	48748693	48748831	139	15	0.339790195335118	0.623040280202317	-0.283250084867199	-46.2347119418668	CG
chr5	105221056	105221178	123	12	0.655897367905647	0.304762261547072	0.351135106358575	46.1985008769326	CG
chr5	5370507	5370734	228	19	0.28944510442527	0.105408479421676	0.184036625003594	46.1738052027861	CG
chr15	47728008	47728241	234	14	0.746985623507738	0.465140311723959	0.281845311783779	46.146127699587	CG
chr2	243215170	243215322	153	19	0.240482719611726	0.0890383846121074	0.151444334999619	46.1249256637445	CG
chr6	19493585	19493679	95	12	0.916347853782555	0.666216538568237	0.250131315214318	46.1216738568636	CG
chr6	100611772	100613355	1584	17	0.634156135593718	0.860975498167442	-0.226819362573725	-46.1131452601069	CG
chr23	57541928	57542274	347	15	0.732159369104423	0.427872779372284	0.304286589732139	46.0721152614702	CG
chr3	79395704	79395842	139	15	0.409149458079226	0.12276190830888	0.286387549770346	46.0664613025406	CG
chr2	243591700	243592065	366	10	0.315368832785287	0.721016768647077	-0.405647935861789	-46.0573993955277	CG
chr10	36353512	36353721	210	14	0.536806381269153	0.318153345086093	0.218653036183061	46.0506801646342	CG
chr2	241349135	241349245	111	13	0.231873159521873	0.0576208698938332	0.17425228962804	46.0445320125041	CG
chr3	49248130	49248193	64	12	0.514487440661891	0.879764692668445	-0.365277252006554	-46.0430250649596	CG
chr3	4280318	4280516	199	17	0.772153254700667	0.908065874990711	-0.135912620290044	-46.0149288064636	CG
chr5	4767436	4767561	126	16	0.0975409707181223	0.263050818273324	-0.165509847555202	-46.0083763566247	CG
chr2	138193261	138193437	177	17	0.162552270860278	0.345975065495291	-0.183422794635014	-46.0026135993778	CG
chr15	37823754	37823833	80	6	0.20608751815245	0.87718742686725	-0.6710999087148	-45.9879704269739	CG
chr18	9946279	9946354	76	15	0.325689857953459	0.128970004336411	0.196719853617048	45.9865178346125	CG
chr14	54915297	54915569	273	14	0.446388607843903	0.763915655537527	-0.317527047693624	-45.9465172526817	CG
chr3	224181691	224181895	205	16	0.616601435255783	0.352498107413946	0.264103327841838	45.9452380207829	CG
chr8	83693989	83696593	2605	11	0.786838383865692	0.358147351233399	0.428691032632293	45.886409248309	CG
chr3	40518650	40518772	123	13	0.582219009418041	0.812270573921329	-0.230051564503289	-45.8420273864273	CG
chr20	7435354	7435513	160	14	0.308480997291105	0.0827975321430785	0.225683465148027	45.8041371629107	CG
chr21	4710253	4710348	96	15	0.0658850723824296	0.255840615676565	-0.189955543294135	-45.7940630646883	CG
chr11	33489011	33489115	105	17	0.220842774542268	0.0795885229237112	0.141254251618556	45.7914086130714	CG
chr3	219779062	219779236	175	10	0.960744451147998	0.57127964953185	0.389464801616148	45.787246002702	CG
chr9	13672567	13672664	98	13	0.310705940187032	0.11636154691539	0.194344393271642	45.7776881826547	CG
chr7	75181267	75181392	126	15	0.244131547999511	0.104394857135982	0.139736690863528	45.7764436329665	CG
chr9	43312255	43312468	214	11	0.471579810249565	0.814622512326762	-0.343042702077197	-45.7637625934053	CG
chr1	99505306	99505430	125	17	0.082554366216533	0.328260183015344	-0.245705816798811	-45.7578180117042	CG
chr21	46977315	46977591	277	14	0.797421540482872	0.497645942783265	0.299775597699607	45.7561844989464	CG
chr1	21219074	21219140	67	14	0.0713604152581321	0.227868346706135	-0.156507931448003	-45.7293328416212	CG
chr4	98321011	98321104	94	6	0.208705727693375	0.920581805335291	-0.711876077641916	-45.7144639357358	CG
chr9	59250458	59250701	244	13	0.616719071746979	0.846789403212029	-0.23007033146505	-45.7078408649707	CG
chr2	228033624	228034053	430	13	0.843859241282546	0.55416593219015	0.289693309092396	45.6795249025358	CG
chr13	54964875	54965089	215	18	0.643412879210335	0.857300138232995	-0.213887259022659	-45.6491719287348	CG
chr18	28933125	28933201	77	18	0.168126545626567	0.0573647690495625	0.110761776577004	45.6103763814444	CG
chr5	11281007	11281133	127	15	0.542733516209367	0.265284536689567	0.2774489795198	45.5980063894459	CG
chr9	32613415	32613615	201	16	0.224417468434887	0.0695913865442592	0.154826081890628	45.5891652844599	CG
chr1	141871350	141871406	57	12	0.897960653739307	0.659016695034847	0.23894395870446	45.5779354182748	CG
chr9	93731817	93731915	99	18	0.717395292204429	0.936314287424147	-0.218918995219719	-45.5449404921276	CG
chr3	215154346	215154659	314	11	0.641346901265218	0.345066226797701	0.296280674467517	45.5416465885353	CG
chr21	23599194	23599398	205	15	0.745745886357761	0.478711781632899	0.267034104724862	45.5401420083385	CG
chr6	57322789	57322914	126	17	0.274852770784093	0.102611889006531	0.172240881777562	45.5301598040845	CG
chr9	15982806	15983166	361	16	0.907832269120973	0.708858840018846	0.198973429102126	45.5237288974857	CG
chr3	203764881	203765120	240	14	0.518683926336438	0.753743846186653	-0.235059919850215	-45.5153412648056	CG
chr23	809511	809766	256	12	0.809870580241383	0.517938975443722	0.291931604797661	45.4943671431837	CG
chr15	32500629	32500746	118	9	0.20227720892379	0.508496249937161	-0.306219041013371	-45.4861285715966	CG
chr12	73582281	73584111	1831	20	0.34213622068284	0.134562176969073	0.207574043713767	45.4582964930549	CG
chr2	145607184	145607355	172	8	0.913432620854215	0.391450666958639	0.521981953895577	45.4115935300378	CG
chr5	59903716	59903790	75	14	0.230392651440212	0.0677622547144755	0.162630396725737	45.4100397671277	CG
chr1	4536314	4536461	148	15	0.608830300927225	0.387252689007527	0.221577611919698	45.4042158516295	CG
chr21	27578664	27578832	169	8	0.845886083558472	0.432454002256275	0.413432081302196	45.4005920385045	CG
chr3	85628685	85628780	96	8	0.66784412084986	0.172850853356125	0.494993267493736	45.3836183594643	CG
chr22	50278127	50278235	109	7	0.182687715612236	0.840000170595027	-0.657312454982791	-45.3801277104587	CG
chr3	749231	749342	112	16	0.245830489131067	0.0865077725136439	0.159322716617424	45.3720983452166	CG
chr3	177779730	177779990	261	14	0.849957071239381	0.570796517383248	0.279160553856133	45.3608041806706	CG
chr23	58348026	58348273	248	16	0.900671503670157	0.729647138686348	0.171024364983809	45.338042308774	CG
chr17	55178738	55178844	107	15	0.77335978734557	0.918844507633229	-0.145484720287659	-45.3306791395809	CG
chr12	65128126	65128314	189	11	0.943305253889578	0.652032762590472	0.291272491299105	45.3063303600892	CG
chr25	26954831	26955067	237	15	0.583600890937997	0.375938151141826	0.207662739796171	45.3043737802644	CG
chr21	46269038	46269133	96	14	0.842057442771098	0.601965030155904	0.240092412615194	45.2868023534397	CG
chr4	120057712	120057908	197	15	0.768778124865698	0.548674921353137	0.220103203512561	45.2407950770501	CG
chr18	40116867	40116980	114	12	0.768889973232005	0.487613328211571	0.281276645020435	45.2359363109908	CG
chr24	1888704	1888885	182	15	0.430921400713608	0.723981529197024	-0.293060128483416	-45.2326580786805	CG
chr10	81594498	81594748	251	16	0.773840712464768	0.489609141247414	0.284231571217354	45.2305673362246	CG
chr7	99847474	99847795	322	13	0.637156373065123	0.928514071975346	-0.291357698910223	-45.2251229315884	CG
chr22	21724327	21724409	83	14	0.135077834885512	0.305111058820483	-0.170033223934971	-45.2209660579354	CG
chr10	18228532	18229140	609	18	0.107645734526359	0.315632236208645	-0.207986501682287	-45.1834507774815	CG
chr19	49438887	49439135	249	15	0.659967296745614	0.368993325707991	0.290973971037623	45.1667446165301	CG
chr8	5608237	5608377	141	7	0.799131035158973	0.192759886924908	0.606371148234065	45.1606268313291	CG
chr4	76252942	76253097	156	10	0.797982894332379	0.371147015090626	0.426835879241753	45.1498654393815	CG
chr26	28520044	28520355	312	11	0.766476602070441	0.476949192034459	0.289527410035982	45.1412138167195	CG
chr2	87686964	87687119	156	15	0.21371854246745	0.0766247797663051	0.137093762701145	45.1126290432688	CG
chr15	26804379	26804590	212	17	0.726507513661699	0.528067915062193	0.198439598599506	45.08836166639	CG
chr1	274280445	274280698	254	8	0.19573204327815	0.545895518188836	-0.350163474910686	-45.0039271712964	CG
chr1	31523475	31523711	237	11	0.80260462838775	0.4387334719491	0.36387115643865	44.9850989305982	CG
chr21	39791227	39791375	149	12	0.393510408430061	0.119692247398267	0.273818161031794	44.9819261657958	CG
chr7	15431239	15431398	160	14	0.510136451202224	0.277231666323905	0.232904784878319	44.9692803041843	CG
chr20	19179677	19179958	282	14	0.333795672020826	0.574740799494659	-0.240945127473834	-44.9686037868241	CG
chr14	53386926	53387034	109	18	0.822813653675099	0.581464103550446	0.241349550124653	44.951990900791	CG
chr9	14072259	14072371	113	15	0.280271122721155	0.111317591282498	0.168953531438657	44.9512459359768	CG
chr13	47756138	47756324	187	19	0.105524981143472	0.320026364135571	-0.214501382992099	-44.9486521832877	CG
chr12	78330428	78330563	136	14	0.7414523788377	0.531703205366506	0.209749173471193	44.9054995802841	CG
chr2	69313578	69313762	185	14	0.389992440001298	0.684258097571121	-0.294265657569823	-44.8949505993361	CG
chr9	56051823	56052328	506	16	0.385733747232808	0.122564433931242	0.263169313301566	44.8704388959507	CG
chr7	14632466	14632595	130	18	0.293886547178606	0.0893175522457107	0.204568994932895	44.8345763214629	CG
chr16	66568989	66569079	91	14	0.309968768460729	0.0911413648700475	0.218827403590682	44.8050965123541	CG
chr13	27175542	27175729	188	13	0.31342205062411	0.0743020443282156	0.239120006295894	44.8037057002232	CG
chr11	33790984	33791048	65	8	0.42979445723768	0.128483260069179	0.301311197168501	44.7983994933731	CG
chr14	9303891	9304148	258	15	0.767661741983182	0.470003746986013	0.29765799499717	44.7774039842921	CG
chr12	79026808	79027038	231	13	0.599425846867682	0.225710869434551	0.373714977433132	44.7699894807712	CG
chr11	18994256	18994486	231	17	0.638272841557436	0.82457839195066	-0.186305550393223	-44.7663656122324	CG
chr14	21437277	21437670	394	16	0.669084836293717	0.860111926057631	-0.191027089763914	-44.7620575628408	CG
chr4	32102549	32102687	139	17	0.881159470586255	0.738402576271917	0.142756894314338	44.7585340801095	CG
chr11	13859395	13859810	416	10	0.437641242757632	0.812599852964967	-0.374958610207335	-44.7075516398703	CG
chr7	84550120	84550407	288	14	0.539201490236361	0.783494693594182	-0.24429320335782	-44.7075274024785	CG
chr5	36480090	36480207	118	16	0.22813273386698	0.470684407737029	-0.242551673870048	-44.7065767884563	CG
chr14	57367860	57368061	202	15	0.527473178108882	0.707540291761288	-0.180067113652406	-44.6830943549443	CG
chr13	2270446	2270614	169	12	0.851652123525294	0.525179487398364	0.32647263612693	44.6692769685879	CG
chr3	150209377	150209514	138	15	0.676253261271212	0.948766700591488	-0.272513439320275	-44.6642210533347	CG
chr9	60760388	60760524	137	14	0.667357369306657	0.941440479950834	-0.274083110644176	-44.6375269216282	CG
chr16	69401909	69402062	154	15	0.335186146717007	0.105551804392502	0.229634342324505	44.6346175831872	CG
chr7	85096355	85096500	146	17	0.301836492158289	0.080894738284757	0.220941753873532	44.6249493739794	CG
chr4	49944948	49948055	3108	6	0.975205680755747	0.386675653242661	0.588530027513086	44.6244786737608	CG
chr20	15052987	15053211	225	13	0.796688559266987	0.924071294688062	-0.127382735421075	-44.5746396965633	CG
chr18	65777801	65777902	102	6	0.270990849551546	0.908057218304905	-0.637066368753359	-44.5244909204238	CG
chr11	49638582	49638781	200	16	0.132014007246205	0.289525749933977	-0.157511742687772	-44.4976871762447	CG
chr11	61872950	61873055	106	17	0.919321216430658	0.789823370508547	0.129497845922111	44.4969612361923	CG
chr17	17639936	17640216	281	12	0.442557053744057	0.668807190428876	-0.226250136684819	-44.4968914758778	CG
chr2	223851	224041	191	14	0.554309335776342	0.815937974594899	-0.261628638818557	-44.4901869030785	CG
chr7	7918380	7918463	84	16	0.754463615640828	0.565368030461241	0.189095585179587	44.4575218403565	CG
chr11	57221365	57221642	278	9	0.843252668252716	0.502128461739039	0.341124206513677	44.4104316513925	CG
chr2	134068364	134068496	133	14	0.2767211638248	0.0785353563999279	0.198185807424872	44.4034974507192	CG
chr1	73347071	73347179	109	14	0.685295325587982	0.9118928864474	-0.226597560859418	-44.3733382525386	CG
chr23	45427339	45427521	183	14	0.1095363971376	0.301971468346077	-0.192435071208477	-44.3715048786329	CG
chrX	5995150	5995381	232	12	0.839919155225746	0.488962945322284	0.350956209903462	44.3660932012689	CG
chr2	1259889	1260039	151	15	0.60594557125688	0.787242361224618	-0.181296789967738	-44.3642451165846	CG
chr6	61201588	61201911	324	14	0.836664983990882	0.555488727150815	0.281176256840066	44.3624261908666	CG
chr22	25550358	25550592	235	8	0.808689343436238	0.259812308892541	0.548877034543697	44.3525609090837	CG
chr23	12116840	12117111	272	9	0.798838718524702	0.472607630229142	0.32623108829556	44.3279368324235	CG
chr6	59506583	59506689	107	18	0.271009033827104	0.0898057526249379	0.181203281202166	44.3201107569128	CG
chr26	31768500	31768651	152	13	0.897202092638903	0.565428322092164	0.331773770546739	44.3199868093909	CG
chr3	8636305	8636505	201	15	0.736835612930489	0.900959383320999	-0.16412377039051	-44.309081387012	CG
chrX	6740340	6740565	226	16	0.235098408868423	0.11843519698621	0.116663211882213	44.2909432849007	CG
chr24	3100063	3100279	217	14	0.270090457672434	0.0610831294756626	0.209007328196771	44.2763379341773	CG
chr18	21250427	21250591	165	10	0.400858126983336	0.762424952511331	-0.361566825527996	-44.2691395592728	CG
chr13	27870323	27870580	258	15	0.75734626876556	0.581671901423354	0.175674367342206	44.2396758567478	CG
chr22	50114695	50114832	138	16	0.465269193229156	0.758061834204342	-0.292792640975186	-44.2354460213185	CG
chr24	41356350	41356516	167	15	0.570220866545982	0.335983885105444	0.234236981440538	44.2106539419658	CG
chr7	50936519	50936738	220	14	0.695396623764745	0.442120655156812	0.253275968607932	44.2089608280124	CG
chr9	91301751	91301992	242	13	0.84582193761945	0.631891186045309	0.213930751574142	44.1989730301686	CG
chr15	37605224	37605426	203	16	0.873499368852956	0.655912013256117	0.217587355596838	44.1961670088468	CG
chr15	29628047	29628432	386	12	0.59571754263371	0.863257746109689	-0.267540203475978	-44.1945522763774	CG
chr11	27014577	27014721	145	13	0.0597389318339409	0.234922205301324	-0.175183273467383	-44.1680847893128	CG
chr2	104700124	104700375	252	9	0.774531357320834	0.393404386918628	0.381126970402205	44.161858200548	CG
chr2	48361830	48361975	146	15	0.868798789641736	0.679753790182856	0.18904499945888	44.1556109230331	CG
chr13	17082035	17082163	129	10	0.123739968964922	0.436969118899319	-0.313229149934397	-44.1235723999846	CG
chr9	75840654	75840739	86	12	0.377112228135606	0.171772742356595	0.205339485779012	44.1096078159727	CG
chr22	30599510	30599614	105	17	0.0885775438518186	0.328260182991027	-0.239682639139209	-44.0926541857741	CG
chr21	40757399	40757618	220	11	0.385294974389097	0.723273677136619	-0.337978702747522	-44.0918057965782	CG
chr3	206963536	206963735	200	13	0.411630994334736	0.139442065661452	0.272188928673284	44.0702255871333	CG
chr5	1329081	1329236	156	9	0.279412205384203	0.743344425539013	-0.46393222015481	-44.0668818270148	CG
chr1	91961848	91962142	295	15	0.518672586715188	0.283785790918856	0.234886795796332	44.0434171667356	CG
chr5	18270970	18271819	850	10	0.591357953599362	0.292960785665927	0.298397167933435	44.031942339796	CG
chr20	19581139	19581466	328	14	0.511447022330182	0.720152967953274	-0.208705945623092	-44.0218628965596	CG
chr15	61532658	61532738	81	11	0.367666103912654	0.129836847133229	0.237829256779425	44.0096991388269	CG
chr18	62624420	62624683	264	9	0.888954966290537	0.569388706974744	0.319566259315792	43.9943846269429	CG
chr21	34627272	34627399	128	13	0.0816241538201509	0.316631048373946	-0.235006894553795	-43.9513531456795	CG
chr5	2885375	2885810	436	16	0.352067371248286	0.175645943112024	0.176421428136262	43.9450157902895	CG
chr11	53864921	53865072	152	16	0.149499237202324	0.379866546470656	-0.230367309268332	-43.9417983080698	CG
chr2	10196464	10196755	292	12	0.889298868182169	0.608259757508544	0.281039110673625	43.938027111222	CG
chr13	15339464	15339899	436	15	0.556044872819576	0.741555110223509	-0.185510237403933	-43.9372920399332	CG
chr14	54879304	54879422	119	16	0.216354663759903	0.0786622391251753	0.137692424634728	43.9143524191783	CG
chr14	66456970	66457083	114	14	0.254439419314066	0.0859894070367339	0.168450012277332	43.8968295646788	CG
chr14	21620472	21620640	169	14	0.625047120175109	0.864941745275679	-0.23989462510057	-43.8958097008098	CG
chr18	66784191	66784293	103	10	0.897152045130358	0.443323753662115	0.453828291468243	43.890025234147	CG
chr9	78599598	78599809	212	12	0.68287960438897	0.916211627567898	-0.233332023178929	-43.8692475458209	CG
chr4	88916998	88917119	122	15	0.212766715015022	0.0816021668971871	0.131164548117835	43.8560031285176	CG
chr12	72111637	72111891	255	13	0.758165488259192	0.445587207794357	0.312578280464835	43.853136617447	CG
chr9	34914191	34914269	79	14	0.341524525097051	0.0812846135370308	0.26023991156002	43.8086051415719	CG
chr25	39077698	39078111	414	13	0.831103091076438	0.592525590323217	0.238577500753222	43.8039524928984	CG
chr7	56218199	56218273	75	6	0.81719226014673	0.193620026628677	0.623572233518053	43.7834243198578	CG
chr19	17501009	17501168	160	14	0.781160401952431	0.555900362491947	0.225260039460484	43.7734125017088	CG
chr26	36717975	36718286	312	12	0.655434868022253	0.35326337638615	0.302171491636104	43.7402932580134	CG
chr14	46433456	46433569	114	13	0.238240980689431	0.0761942227027	0.162046757986731	43.7360193601469	CG
chr26	36521972	36522111	140	18	0.206606699694173	0.0601798740865302	0.146426825607643	43.7267800246934	CG
chr3	40918743	40918864	122	14	0.384367853185981	0.0920016976877859	0.292366155498195	43.7228748796975	CG
chr12	2251691	2251828	138	11	0.89232750483158	0.567946137852244	0.324381366979336	43.722848322397	CG
chr12	79288785	79288949	165	15	0.482685204424426	0.240806961472942	0.241878242951484	43.7048515792054	CG
chr6	89537090	89537339	250	10	0.586051738379792	0.889486483932151	-0.303434745552359	-43.7038793714611	CG
chr3	223137974	223138199	226	11	0.341617750355347	0.721444450309156	-0.379826699953809	-43.6835968486925	CG
chr19	51450988	51451137	150	18	0.0687578260094618	0.263958385766756	-0.195200559757294	-43.6802466406309	CG
chr4	71659150	71659374	225	15	0.220590170002748	0.0984364772811731	0.122153692721575	43.6672471483326	CG
chr6	60499947	60500192	246	15	0.82245956719153	0.544967717150569	0.27749185004096	43.6459435099263	CG
chr25	27601091	27601209	119	11	0.56626213492062	0.91706094536323	-0.35079881044261	-43.6417076276179	CG
chr26	37471710	37471974	265	13	0.386742039596055	0.701025281370078	-0.314283241774023	-43.6316005272832	CG
chr8	89789448	89789667	220	13	0.857373324327713	0.562122319657342	0.295251004670371	43.5983467836787	CG
chr1	241737563	241737754	192	17	0.272157171977059	0.13069246364532	0.141464708331739	43.5927500024456	CG
chr24	36882908	36883011	104	13	0.0823651409295337	0.264349285608628	-0.181984144679094	-43.5886004185347	CG
chr12	66833096	66833415	320	13	0.559037439322813	0.80956898336879	-0.250531544045977	-43.5850708216197	CG
chr15	65378580	65378669	90	5	0.95265314983882	0.175233372463504	0.777419777375315	43.5785516167927	CG
chr15	75180847	75180930	84	15	0.225821370812902	0.0725188652115639	0.153302505601338	43.5719530842304	CG
chr21	45195198	45195495	298	15	0.882732611916982	0.660035508091298	0.222697103825684	43.5664072431465	CG
chr2	10389436	10389571	136	15	0.305194803938001	0.55309556456736	-0.247900760629359	-43.5616682087477	CG
chr25	28879317	28879388	72	13	0.355559667658379	0.08804701797174	0.267512649686639	43.5497588685184	CG
chr18	30764783	30765034	252	12	0.670372880328546	0.323228460010043	0.347144420318503	43.5490107097068	CG
chr12	68527266	68527370	105	11	0.421902104625169	0.793433163205402	-0.371531058580233	-43.5396647566298	CG
chr1	156435078	156435205	128	16	0.221438831912937	0.074037106514842	0.147401725398095	43.5393744288828	CG
chr1	5673040	5673135	96	7	0.919748357859782	0.650434182294779	0.269314175565004	43.5294996947069	CG
chr2	224482125	224482217	93	16	0.2452418237912	0.0860994294862977	0.159142394304902	43.4984392330516	CG
chr5	105871133	105871377	245	12	0.409270471245046	0.742944200870787	-0.333673729625741	-43.4935052480846	CG
chr10	85415312	85415455	144	12	0.473163952750962	0.821021690397548	-0.347857737646586	-43.4915225092357	CG
chr2	133151055	133151326	272	13	0.81613301021564	0.585406801855316	0.230726208360323	43.4713470432637	CG
chr12	40939288	40939522	235	11	0.828493229910204	0.554881743624207	0.273611486285997	43.4696075039087	CG
chr16	4438639	4438935	297	12	0.341736239253417	0.623211858085345	-0.281475618831929	-43.468283938096	CG
chr4	64618471	64618572	102	5	0.831732421090695	0.0945736185777495	0.737158802512946	43.4547550366978	CG
chr13	54788882	54789019	138	12	0.162733411055519	0.395089555064839	-0.232356144009321	-43.409872685391	CG
chr4	32725564	32725645	82	15	0.210333761883011	0.0833908111741798	0.126942950708831	43.405845953402	CG
chr14	49343970	49344099	130	11	0.625859966432161	0.884511238494142	-0.258651272061981	-43.4056507375856	CG
chr5	7309169	7309352	184	14	0.896932923087657	0.597934931457633	0.298997991630024	43.3824211381321	CG
chr20	8460292	8460558	267	12	0.712440776832855	0.358175015378967	0.354265761453888	43.3793647422915	CG
chr6	97784024	97784254	231	12	0.821742194086227	0.524620079637914	0.297122114448313	43.3438547213404	CG
chr18	67331544	67331720	177	15	0.819248237400762	0.575631020980172	0.24361721642059	43.3104452108515	CG
chr20	15279653	15280001	349	12	0.628058579196284	0.358797187944099	0.269261391252184	43.2963246292673	CG
chr1	1045172	1045229	58	12	0.419179503225903	0.0892950555842094	0.329884447641694	43.2923840051258	CG
chr9	1666872	1667211	340	13	0.360402330715603	0.680179862840173	-0.319777532124571	-43.2738953963807	CG
chr18	62262175	62262284	110	17	0.233358293959461	0.0604779239424895	0.172880370016972	43.2275817023069	CG
chr17	60429050	60429241	192	14	0.442710533986377	0.679737350407012	-0.237026816420635	-43.2249557903431	CG
chr20	49851481	49851585	105	15	0.2994832040417	0.59480057639839	-0.29531737235669	-43.2046249055146	CG
chr25	30722262	30722407	146	15	0.811102995509635	0.65686532430602	0.154237671203616	43.1987303166066	CG
chr9	27674091	27674372	282	11	0.455967273105869	0.784444642778362	-0.328477369672493	-43.181294188048	CG
chr22	16562421	16562510	90	7	0.171121118707	0.765733298891924	-0.594612180184924	-43.1727482806812	CG
chr24	36385249	36385446	198	16	0.306491915869231	0.14845474702614	0.158037168843091	43.1724124217618	CG
chr3	79961825	79961958	134	7	0.903085595971979	0.377129694275042	0.525955901696937	43.1252491262797	CG
chr6	111478099	111478153	55	13	0.900225074952008	0.696573288444039	0.203651786507969	43.1232103805472	CG
chr13	78448843	78448937	95	12	0.629492313382083	0.316685411146202	0.312806902235881	43.1205860598866	CG
chr23	38111619	38111760	142	12	0.751565750424713	0.431018615330793	0.32054713509392	43.1202904003638	CG
chr14	57881429	57881627	199	13	0.230192238926973	0.0727659154948013	0.157426323432172	43.1151368558492	CG
chr10	33291992	33292160	169	11	0.778644628915505	0.438775478009396	0.339869150906109	43.1122097997304	CG
chr26	19655797	19656378	582	5	0.886815673176223	0.228072469300937	0.658743203875286	43.1056526198946	CG
chr6	12671560	12671646	87	5	0.889604810149154	0.258171040205311	0.631433769943842	43.102000013458	CG
chr1	100055488	100055602	115	16	0.673643970388346	0.436688399713753	0.236955570674593	43.097608401775	CG
chr11	59322855	59323015	161	15	0.907919482623745	0.707314880343679	0.200604602280067	43.0872561568835	CG
chr3	176528924	176528981	58	8	0.588858032853309	0.18814965202668	0.400708380826629	43.0836299117728	CG
chr18	31743455	31743717	263	16	0.0706736689258286	0.215195672688402	-0.144522003762573	-43.0790916624702	CG
chr11	34188486	34188613	128	16	0.0883629957072811	0.314812791044842	-0.226449795337561	-43.0753721156288	CG
chr14	29207938	29208047	110	13	0.660570788389652	0.867634619781833	-0.207063831392181	-43.0654945113561	CG
chr9	94516624	94516868	245	16	0.583939143642931	0.784086673974395	-0.200147530331464	-43.050293680528	CG
chr9	33998242	33998323	82	14	0.0846548363195947	0.266543550899011	-0.181888714579416	-43.0495309604828	CG
chr6	69034929	69035106	178	12	0.632649054109628	0.378016058001499	0.254632996108129	43.0449931921644	CG
chr11	50531049	50531172	124	12	0.26659272073825	0.0757847166270455	0.190808004111205	43.0355372815682	CG
chr21	43478757	43478908	152	13	0.449926701973946	0.757128915698386	-0.30720221372444	-43.0346219722852	CG
chr15	81985428	81985496	69	16	0.18450132130376	0.370813536519232	-0.186312215215472	-43.0154842406242	CG
chr20	37607978	37608213	236	10	0.736472920584966	0.40378029696642	0.332692623618547	43.0103684210312	CG
chr3	194334014	194334467	454	12	0.333494359351511	0.0702664387234951	0.263227920628016	43.005176488412	CG
chr24	2460766	2460996	231	13	0.602905671125275	0.810635062013137	-0.207729390887862	-43.001523845391	CG
chr11	34665266	34665367	102	14	0.239059922199748	0.106764843350097	0.132295078849651	43.0003562229285	CG
chr12	78435291	78435384	94	17	0.570557296533195	0.391382212362369	0.179175084170826	42.9770776715149	CG
chr24	4330646	4330707	62	12	0.772503234749839	0.517751493558886	0.254751741190953	42.9768182485981	CG
chr21	15318013	15318289	277	13	0.299834404982837	0.568579081316954	-0.268744676334116	-42.9763045263271	CG
chr23	58645038	58645128	91	5	0.379837531320681	0.973178277137952	-0.593340745817272	-42.9653044432822	CG
chr25	28879459	28879529	71	11	0.372643815274804	0.0838651788247801	0.288778636450024	42.9651537128628	CG
chr6	24295954	24296329	376	15	0.444060264009039	0.654445261820467	-0.210384997811428	-42.9501884273387	CG
chr6	36670029	36670258	230	15	0.64305166795851	0.822706688113393	-0.179655020154884	-42.9476024341554	CG
chr5	5530262	5530372	111	10	0.84552943802242	0.381996296280071	0.463533141742349	42.9243462243459	CG
chr8	89345559	89345677	119	18	0.662539465530595	0.87642267437371	-0.213883208843115	-42.9238784538386	CG
chr13	27043929	27045511	1583	10	0.709891001037144	0.939283717103829	-0.229392716066685	-42.9131492127104	CG
chr14	66325819	66325970	152	14	0.269009814794061	0.0972964497662469	0.171713365027814	42.8891906458535	CG
chr2	128549466	128549574	109	8	0.880652457241581	0.388689873756474	0.491962583485107	42.8778820028674	CG
chr2	84640122	84640221	100	16	0.653977880338062	0.872305415642977	-0.218327535304914	-42.8199821104453	CG
chr1	263041062	263041241	180	17	0.639711261975951	0.440676824184336	0.199034437791616	42.8162685861157	CG
chr2	233233716	233234112	397	12	0.338309230781503	0.641262728363176	-0.302953497581673	-42.8024901109936	CG
chr4	51958629	51958870	242	11	0.613776686811481	0.910077844428699	-0.296301157617218	-42.7983195229377	CG
chr17	18320760	18321014	255	6	0.0820343896275425	0.53204909669277	-0.450014707065227	-42.7954358408966	CG
chr22	36163282	36163568	287	9	0.787865619809939	0.321712641280154	0.466152978529785	42.7432658335471	CG
chr18	25649010	25649245	236	15	0.72757423934882	0.892753381805863	-0.165179142457044	-42.7353348948314	CG
chr23	42967933	42968151	219	15	0.340667709519142	0.105532638230241	0.235135071288901	42.7245282015432	CG
chr15	15058951	15059027	77	14	0.318183706094044	0.098768385052783	0.219415321041261	42.7222975852725	CG
chr10	76139992	76140205	214	8	0.597388178293271	0.230849875986052	0.366538302307219	42.7150202605285	CG
chr2	104972588	104972722	135	11	0.608781994754863	0.31688446938537	0.291897525369493	42.7040389810094	CG
chr8	72401355	72401409	55	6	0.863057048062743	0.329259673536305	0.533797374526438	42.7039800851069	CG
chr10	16675550	16675794	245	12	0.169173931351052	0.428479953486795	-0.259306022135743	-42.6806682678482	CG
chr24	2881356	2881444	89	13	0.0912805588544991	0.406772519719327	-0.315491960864828	-42.6805574284911	CG
chr4	19878259	19878634	376	11	0.51968124354586	0.862802419941494	-0.343121176395634	-42.672726502059	CG
chr23	58899048	58899179	132	14	0.896837260738535	0.766000164557616	0.130837096180919	42.6709808741623	CG
chr5	68189456	68189649	194	13	0.275490115513453	0.474597411961456	-0.199107296448004	-42.6630577781383	CG
chr2	177508022	177508148	127	13	0.852812282446232	0.649828969749183	0.202983312697049	42.6393906081135	CG
chr15	51063389	51063551	163	15	0.199853593280093	0.0652325142549707	0.134621079025122	42.6299433968136	CG
chr23	60674036	60674217	182	13	0.621853052449444	0.412343158375677	0.209509894073767	42.6259436895448	CG
chr16	9943039	9943371	333	10	0.615701694737651	0.221343123689663	0.394358571047989	42.6246730546615	CG
chr2	50597897	50598138	242	9	0.679867716730493	0.236086759977025	0.443780956753468	42.6244390182724	CG
chr25	6042931	6043126	196	16	0.309535672474147	0.554018451866793	-0.244482779392647	-42.6198174665709	CG
chr7	85918187	85918660	474	12	0.826328838697665	0.503512597742288	0.322816240955378	42.6121850497265	CG
chr24	42241981	42242094	114	17	0.232101883207025	0.0882868106748334	0.143815072532192	42.5997895961946	CG
chr5	8017486	8017741	256	10	0.278864171960122	0.668500472974737	-0.389636301014615	-42.5663059473293	CG
chr3	176528149	176528278	130	13	0.109118461643909	0.390534829872251	-0.281416368228342	-42.5565081983444	CG
chr20	26565907	26565959	53	10	0.384155293006726	0.0796968160331157	0.30445847697361	42.5530020446882	CG
chr3	137252061	137252171	111	16	0.439117259775548	0.244650760672176	0.194466499103372	42.5507576548497	CG
chr10	81393559	81393783	225	10	0.839183126041379	0.489594877775196	0.349588248266183	42.5439457617934	CG
chr23	40502927	40503186	260	12	0.902953088029395	0.68620184327628	0.216751244753115	42.5402179645208	CG
chr11	22706013	22706124	112	15	0.166205989789666	0.0612269214589846	0.104979068330682	42.525818939225	CG
chr8	91635416	91635739	324	12	0.881691269421216	0.705838077095785	0.175853192325431	42.5145711457665	CG
chr16	20462392	20462651	260	12	0.521967796630527	0.217727404144765	0.304240392485761	42.4922450696865	CG
chr14	897281	897532	252	8	0.798631863451462	0.412814681416384	0.385817182035078	42.4904645336894	CG
chr15	43206654	43206746	93	16	0.56468051149791	0.360821771696746	0.203858739801165	42.4824496632876	CG
chr14	9121932	9122023	92	9	0.8787258422332	0.509829126131332	0.368896716101869	42.4741238728632	CG
chr2	218627304	218627491	188	18	0.136067746728241	0.300170965097741	-0.164103218369501	-42.4704311559353	CG
chr23	38162687	38162919	233	8	0.173269121046044	0.487097537621441	-0.313828416575397	-42.4663189527305	CG
chr1	74937065	74937323	259	7	0.394566817253932	0.856838897145386	-0.462272079891454	-42.4617187570979	CG
chr20	44844298	44844709	412	14	0.577429162537358	0.355854326599842	0.221574835937516	42.4608106120346	CG
chr11	25079149	25079332	184	14	0.71710878476228	0.92044985025876	-0.203341065496481	-42.4489978320866	CG
chr5	49663866	49664010	145	14	0.402656216672995	0.10934216478555	0.293314051887446	42.437208679581	CG
chr6	30749588	30751544	1957	9	0.90441284514948	0.475027994592808	0.429384850556672	42.4279377882015	CG
chr3	169180242	169180376	135	10	0.843091564491292	0.448054427990525	0.395037136500767	42.42744294707	CG
chr10	31496937	31497187	251	15	0.649163221331769	0.443244825122952	0.205918396208817	42.4001148373517	CG
chr26	39345358	39345589	232	13	0.657783142456908	0.836867450359234	-0.179084307902326	-42.3998943248949	CG
chr3	201574153	201574462	310	13	0.398944875125446	0.716897574769653	-0.317952699644207	-42.3726768108573	CG
chr25	4807579	4807727	149	6	0.780828513040367	0.122215486206662	0.658613026833705	42.370006330243	CG
chr3	121485938	121486042	105	14	0.338827323674759	0.1804960834525	0.158331240222259	42.3664514888548	CG
chr7	44118687	44118805	119	13	0.0770927090679228	0.281760298633079	-0.204667589565156	-42.3532776197762	CG
chr25	43484388	43484625	238	13	0.786379527271598	0.594412627327949	0.191966899943649	42.3350470139578	CG
chr10	17029756	17029830	75	4	0.922280448722773	0.137612309549308	0.784668139173465	42.2896850091206	CG
chr10	36508898	36509002	105	14	0.0993646163445916	0.280698512934285	-0.181333896589693	-42.278311694282	CG
chr9	74765970	74766185	216	11	0.832651123461512	0.524996031372677	0.307655092088834	42.273245178588	CG
chr26	19017154	19018398	1245	12	0.461067264749765	0.866968173234312	-0.405900908484547	-42.268035017946	CG
chr12	50466694	50466821	128	12	0.472867843958242	0.740564228707439	-0.267696384749197	-42.2662585038552	CG
chr15	39468102	39468222	121	16	0.0876894093008418	0.333051558856775	-0.245362149555933	-42.2622274742313	CG
chr20	48186605	48186670	66	9	0.685591918936636	0.940187979270627	-0.254596060333991	-42.2590172464204	CG
chr25	44606362	44606468	107	12	0.915499613617864	0.64526664682363	0.270232966794235	42.2538861484582	CG
chr21	13816207	13816284	78	12	0.905359438523636	0.598733610949355	0.306625827574282	42.2461148441208	CG
chr14	37911770	37911966	197	14	0.479748602569038	0.760122112301889	-0.280373509732851	-42.2444479384683	CG
chr3	223139767	223140057	291	13	0.859136065159143	0.579698803911012	0.27943726124813	42.2416717378121	CG
chr11	60438419	60438631	213	12	0.455336334605388	0.749715825551001	-0.294379490945613	-42.2284468573242	CG
chr20	50072175	50072249	75	16	0.332140290153842	0.171639058739036	0.160501231414807	42.2241731176181	CG
chr26	23740070	23740329	260	10	0.611142399533755	0.913090300562036	-0.301947901028282	-42.2210797163385	CG
chr24	34788598	34788861	264	13	0.325724203091887	0.101366033550259	0.224358169541627	42.2198498230037	CG
chr14	46310814	46310921	108	5	0.196190633843771	0.951529645200281	-0.75533901135651	-42.1978983510638	CG
chr1	278148541	278148832	292	11	0.853496554650981	0.52607212097396	0.327424433677021	42.1912491354581	CG
chr17	69236913	69237147	235	15	0.307507383070839	0.118067508719796	0.189439874351043	42.1740042207532	CG
chr3	214866622	214866779	158	12	0.670967635993176	0.875324549500403	-0.204356913507227	-42.1734913062396	CG
chr11	60711982	60712230	249	15	0.696689978402514	0.891569831662355	-0.194879853259841	-42.1681205517108	CG
chr22	17668465	17668528	64	14	0.2972588541417	0.0989189026589476	0.198339951482753	42.1566714607612	CG
chr16	8646731	8646873	143	15	0.520148636706566	0.309877872445784	0.210270764260781	42.133379040919	CG
chr16	64346759	64347146	388	11	0.848743998431848	0.549138078231256	0.299605920200592	42.1278653913165	CG
chr24	1217197	1217321	125	15	0.08187054345961	0.265337350771123	-0.183466807311513	-42.1040004688171	CG
chr1	159248683	159248882	200	15	0.254609399580266	0.0817176580126567	0.172891741567609	42.103617710167	CG
chr2	111913969	111914207	239	13	0.439610705037909	0.679044734010495	-0.239434028972586	-42.0886466669798	CG
chr18	19862279	19862449	171	14	0.224921743374749	0.492618936816351	-0.267697193441602	-42.0884801868043	CG
chr11	18456626	18456831	206	15	0.622083183707933	0.816306764803592	-0.194223581095659	-42.0787837514619	CG
chr3	151381658	151381797	140	14	0.171866728954596	0.35760031213292	-0.185733583178324	-42.0658260228464	CG
chr1	117766435	117766811	377	11	0.436206531645282	0.787829078731339	-0.351622547086057	-42.054130969099	CG
chr25	43155348	43155464	117	17	0.820442098915692	0.931652202630306	-0.111210103714614	-42.0453523552376	CG
chr2	103811518	103811637	120	17	0.905808963682208	0.743596093950785	0.162212869731423	42.0223993116853	CG
chr6	23894695	23895450	756	11	0.76259665531787	0.32078927884115	0.44180737647672	42.0192179536295	CG
chr3	136391212	136391456	245	11	0.385017475175382	0.666099256079231	-0.281081780903848	-41.9483904043435	CG
chr9	82375016	82375143	128	14	0.0968006458808187	0.255402468083891	-0.158601822203072	-41.9416659001068	CG
chr22	21788986	21789069	84	14	0.19395500386703	0.0555694954707784	0.138385508396251	41.9390290481489	CG
chr3	137340152	137340210	59	13	0.10088983532627	0.24394299947087	-0.1430531641446	-41.9386327686138	CG
chr19	30853116	30853274	159	16	0.662498936486824	0.485781175624692	0.176717760862131	41.9231595229603	CG
chr2	217307094	217307148	55	7	0.233936404354752	0.856086745199626	-0.622150340844874	-41.9192357041548	CG
chr2	238877067	238877170	104	11	0.258190080138961	0.0779939443062461	0.180196135832715	41.9175898739976	CG
chr17	12234720	12234802	83	13	0.259107351272897	0.0871478631489433	0.171959488123954	41.9125996055178	CG
chr7	43614190	43614452	263	13	0.394775298416745	0.630664754830061	-0.235889456413315	-41.9081821946249	CG
chr8	86650227	86650438	212	11	0.61044853912182	0.31560843563062	0.2948401034912	41.9034831712168	CG
chr22	44804609	44804806	198	16	0.562403008266381	0.776411868493846	-0.214008860227465	-41.8964473999984	CG
chr2	1106925	1107178	254	16	0.786521581861285	0.606424433009687	0.180097148851598	41.8793871761174	CG
chr10	36460125	36460371	247	8	0.49102182835182	0.14201379401227	0.34900803433955	41.8628563198738	CG
chr11	9415999	9416077	79	16	0.279904376501949	0.119467782754217	0.160436593747732	41.8606816776054	CG
chr14	5534099	5534214	116	15	0.633735853153313	0.450569065433779	0.183166787719534	41.8468948443316	CG
chr23	8038717	8038948	232	16	0.281561093491968	0.085257191652275	0.196303901839693	41.8274718652519	CG
chr25	37051590	37051757	168	8	0.397510232760865	0.864950837781186	-0.467440605020321	-41.8201149233319	CG
chr11	31582688	31582777	90	16	0.265834624008875	0.0732143320289633	0.192620291979912	41.8190471931397	CG
chr24	40628639	40628736	98	13	0.936936670865146	0.739943248298692	0.196993422566454	41.818838349716	CG
chr13	72110192	72110466	275	14	0.909561301230461	0.721559937387762	0.188001363842699	41.8157429373629	CG
chr7	100595632	100595922	291	12	0.83250212420981	0.575424812840539	0.257077311369271	41.8087999122005	CG
chr5	63476524	63476773	250	12	0.62320727796282	0.872881514030777	-0.249674236067957	-41.8064666598529	CG
chr16	22503574	22503695	122	14	0.289336682956259	0.499842067437709	-0.210505384481451	-41.7972192029346	CG
chr3	100942837	100942912	76	11	0.277422918526522	0.0655819705584582	0.211840947968064	41.7939555207459	CG
chr3	140128417	140128535	119	13	0.0918669979361409	0.314886348394281	-0.22301935045814	-41.7912705466131	CG
chr4	31940897	31941065	169	13	0.64666798195311	0.877915820739353	-0.231247838786243	-41.790160908064	CG
chr15	60116516	60116581	66	6	0.888826957459707	0.240871839543757	0.64795511791595	41.7886558109573	CG
chrX	6940846	6941019	174	11	0.695577506672282	0.322531126307399	0.373046380364882	41.7862296712337	CG
chr15	30097049	30097301	253	10	0.737742577820275	0.304237545981798	0.433505031838477	41.7676303590892	CG
chr26	43754621	43754836	216	13	0.573074852477641	0.901785964216643	-0.328711111739001	-41.7528302616617	CG
chr22	47775876	47776040	165	11	0.486008347110847	0.894065394905949	-0.408057047795103	-41.7424748545003	CG
chr17	72725147	72725233	87	13	0.0761742688510558	0.235507840316955	-0.159333571465899	-41.7284914727812	CG
chr8	52635129	52635187	59	4	0.931746579283128	0.152799461542669	0.77894711774046	41.7273406237126	CG
chr8	77453382	77453673	292	9	0.454462258018149	0.136165085403419	0.31829717261473	41.7265380882738	CG
chr6	84931904	84931988	85	17	0.242671778085972	0.0753009846659546	0.167370793420017	41.7257874876621	CG
chr1	255952246	255952419	174	12	0.864681787720081	0.621179791007322	0.24350199671276	41.7177222206017	CG
chr25	40843275	40843370	96	11	0.42495782115005	0.909680628393795	-0.484722807243745	-41.7079109678146	CG
[truncated: 25,637 more rows]
