# Supplementary material for: Integrated analyses of the methylome and transcriptome to unravel sex differences in the perirenal fat from suckling lambs
Source: Front Genet. 2022 Nov 1;13:1035063. doi: 10.3389/fgene.2022.1035063 (PMC9663842; doi:10.3389/fgene.2022.1035063)
Supplement: Supplementary file 1 [file DataSheet1.ZIP › SupplementaryTable8.xlsx]

## Sheet: Genes
Gene	Loading
GPR143	0.114247174739612
LOC101102859	0.107988979013547
LOC101112291	-0.107351718649434
LOC121818045	0.0993647007566717
RAB3C	0.0983907669343764
OXTR	0.0973579705460854
SPTA1	0.0972518962130664
BUB1	0.0966340603845577
LOC114115222	-0.0965374929414269
LOC101110567	0.0950691624928836
CRMP1	-0.0935079762059731
LOC114116699	-0.0931077154704622
COL6A6	0.0910742162508296
RAB38	0.0905943372446114
DEPDC1	0.0896719733670989
LOC114110430	-0.0892928353207954
LOC105609153	0.088888636991906
LOC121819718	0.0885204088354915
UCP1	-0.0880381386446928
LOC114113196	0.0865907958556137
LOC114115249	0.0856749585854615
ANOS1	0.0853259661124013
LOC114109119	-0.0849382538231189
ANXA9	-0.0835628413490518
LOC114115126	-0.0833341724798796
NDC80	0.0831450608191372
POSTN	0.082671211300757
VSTM5	0.0826591375966492
LOC105610540	0.0821549767191494
LOC105615175	0.0817093698511381
SLC7A5	0.0810861724663624
LOC105604745	0.0798183447889321
LOC121819009	-0.0796653214362175
LOC114113983	-0.0795587214574488
LOC105605978	0.0794799559476577
SUCNR1	0.0792375605829629
ODAD3	-0.0789900423148418
LOC114112700	-0.0786721985473233
TFCP2L1	-0.0781601956841951
LOC105614707	0.0775485286789513
WNT16	0.0769031535472335
LOC101112973	0.0767512462634368
PI16	0.0760949085881802
LOC105604743	0.0753972085919555
LRRN3	0.0752468283059906
LOC114118882	-0.0751598500944953
MARCO	-0.0751149972201286
BFSP2	0.0750371350489211
LOC105602898	-0.0744008002748131
LOC114116364	-0.0741277940824336
KLHL1	0.0734866258713568
SDCBP2	0.0732449122468117
LOC101105666	0.0729824171942869
FAM216B	0.0727656902241254
LOC121819865	0.0727546223461912
LYPD6	0.0723421066657995
LOC121820752	-0.0714545644293399
RASSF5	-0.0714292170182146
LOC105608648	0.0712656000737376
LOC121819675	0.0709890278960827
LOC114113140	0.0705407798111943
LOC114108606	0.0698777398798791
LOC101114861	0.0694151649730962
LOC101122322	0.0692524306241885
CRHR2	-0.0686493156678524
COL8A1	0.0683755186387864
LOC114111520	0.0682946098481078
PLA2G5	0.068039309621228
LOC101120341	-0.0679735616525566
KCNK12	0.0675429961220097
LOC121818742	0.0674153146918567
LOC105612366	-0.0667282969580728
LOC101105297	0.066608891839006
BCL2L14	0.0663841176356526
SKA1	0.0661625425494498
DLX5	0.0661010844721516
LOC121818524	-0.0656823039385737
ASB10	-0.0655931620799036
LOC121820315	-0.0651102688758407
PLD5	0.0649737395368717
LOC114108699	-0.0644582335661908
ANGPTL7	0.0639535620546793
MYBPC2	-0.0638762675219881
LOC101106844	0.0638402100592604
CNTNAP5	-0.063788649110146
CAPN8	0.0635596540867263
LOC121817864	0.0635550255986176
EMX2	0.0634936437643946
FBN2	0.0634101710918123
LOC101112943	-0.063298024915172
KLHL35	-0.0629811481994519
VAX2	-0.0628407746321973
INHBB	-0.0624563494042118
LOC101114141	-0.0623379083978567
LOC121816323	0.0611247408862939
WNT8B	0.061052194026543
LOC114117862	0.0609140779530602
CDH20	0.0608394041291743
KBTBD12	-0.0606839832909907
LOC105601845	-0.0606584980961086
LOC114112894	0.0604453278760434
LOC114108764	-0.0603302156228686
LOC114118835	0.0603191716962372
LOC105611292	0.0598714697580825
VEPH1	0.0596738143269614
FAR2	0.0595269806171828
CA5A	0.0593653184041676
LOC105611980	0.0593398302490452
LOC101107532	0.0590201863725273
LOC101121285	-0.058460647078314
LOC121819813	-0.0583314379014617
LOC114109091	-0.0579418890730231
TAFA4	-0.0578790092930636
LOC114114832	-0.0575855369992819
ITGBL1	0.0575764982537968
LOC105603436	0.0573257008117661
C16H5orf49	-0.0570244071284846
LOC105616076	-0.0569585550860408
LOC114112157	-0.0567917343367266
CD300LD	-0.0565593449150181
LOC101107700	-0.0563349867465522
LOC105611654	-0.0563324822735364
LOC121816771	-0.0562727945971271
LOC101112961	0.0562366190951853
DUSP2	-0.056153866600888
CNTF	0.0560816128867809
LOC101104431	0.0560816128867809
LOC101105726	0.0560816128867809
LOC114109063	0.0560816128867809
LOC114115414	0.0560816128867809
LOC121817994	0.0560816128867809
LOC121818560	0.0560816128867809
LOC101102587	0.0560816128867809
LOC121816488	0.0560816128867809
LOC121817115	0.0560816128867809
LOC121819030	0.0560816128867809
LOC121819946	0.0560816128867809
LOC101110577	-0.0558648081877201
NOG	0.0558354128230106
LOC101103958	0.0557991529176348
LOC121818598	-0.0555661330630794
CA14	-0.0549469725247128
LOC101103439	-0.0549469725247128
LOC101121085	-0.0549469725247128
LOC105601851	-0.0549469725247128
LOC121820711	-0.0549469725247128
CD70	-0.0549469725247128
GBX1	-0.0549469725247128
ZNF648	-0.0549469725247128
HTR7	-0.0548315530060971
LOC121817600	0.0547982930090724
LOC114111438	0.0545584590422427
PROX1	0.0543463151917654
GRB14	-0.0535026965894505
LOC114113921	0.0524014278056653
LOC121819673	0.0523963019102891
LOC121819165	-0.0522626187237743
TSPAN19	-0.0522626187237743
AIRE	-0.0522626187237742
LOC114118688	-0.0522626187237742
ESRRB	-0.0522626187237742
LIPI	-0.0522626187237742
C9H8orf34	-0.0522626187237742
LOC114115851	0.0522093342021181
LOC105604023	-0.0515842486624534
LOC114115591	0.051272400686018
SLC36A2	0.0512639481373831
PCSK1	0.0512163923322844
LOC105609820	0.0510504859645968
LOC101103222	-0.0509994770169253
LOC121816815	0.0506799582678355
LOC121816484	0.0500516634595851
C1QTNF3	0.0498347542160929
GJB6	0.0497852615424534
LOC121816261	-0.0495219168498726
PLPPR1	-0.0487790130342113
LECT2	-0.0485333454761732
LOC121817717	0.0485325545708708
KCNJ3	-0.0481813642970048
ANGPTL3	-0.0481620774155182
C6H4orf19	-0.0480323074227593
TMEM72	-0.047364603930991
PCDH10	0.0470444629363877
LOC114109090	-0.0462193437737607
LOC105603900	0.0460414507099416
LOC101112339	-0.0455776064690262
LOC105608701	0.0449885691749425
LOC114111007	0.0449140559721109
LOC105605854	0.0447122173007706
LOC114113250	-0.0443962918573014
LOC101114852	0.0443666228555334
TMEM207	0.0443666228555334
DEGS2	0.0443666228555334
LOC101112828	0.0443666228555334
LOC101116517	0.0443666228555334
LOC114115753	0.0443666228555334
LOC121816478	0.0443666228555334
LOC121817439	0.0443666228555334
LOC105607925	0.0443666228555334
LOC114116928	0.0442647046548081
LOC101113771	-0.0440947606395219
LOC114112008	0.043738055876167
CCL22	-0.0436434095086419
LOC121817244	-0.042785922818777
LOC101122359	-0.0424786033784505
LOC101112981	-0.0418930104168298
LOC101120221	0.0414735763261452
CBLN4	0.0414735763261451
KCNH1	0.0414735763261451
LOC101106985	0.0414735763261451
LOC101118415	0.0414735763261451
PLCH1	0.0414735763261451
LOC114113633	0.0414735763261451
LOC114116451	-0.0414216660086653
LOC114113063	-0.0412916547354594
LOC121819801	-0.0410475144903536
LOC101120997	-0.0409360484905289
ALDH1A2	0.0408539948533385
LOC101104484	-0.0407668467115457
LOC121816158	-0.0404765272107717
MAB21L2	-0.040221617519125
LOC101110266	0.0397261639222494
LOC105615767	-0.0395806326924045
PENK	0.0394377252973842
SLC35F3	0.0393581294742182
LOC121819153	0.0393164310230851
CALCR	0.0392336891199314
GALNT5	0.0392336891199314
LOC101102249	0.0392336891199314
LOC101109894	0.0392336891199314
LOC114114604	0.0392336891199314
LOC114116213	0.0392336891199314
LOC121820196	0.0392336891199314
ATP10B	0.0392336891199314
CYP2E1	-0.0390406270029719
TTR	-0.0381316636687436
CKM	-0.0375644501369231
LOC121818276	-0.0375252686648141
PON1	-0.0374433758443034
LOC114116137	-0.0370555341083529
LOC121818693	0.0365172583719785
LOC121816987	-0.035806926106041
LOC114114559	-0.0358004526955474
MYH2	-0.0358004526955474
MYL1	-0.0358004526955474
SLC22A1	-0.0358004526955474
C3H12orf50	-0.0358004526955474
LOC101108695	-0.0358004526955474
MYL10	-0.0358004526955474
LOC105611038	-0.035601985271091
LOC114112921	-0.0352198036064864
ACTA1	-0.0346778040872254
LOC121820702	0.0345614183451655
LOC101117120	-0.0344513984565167
LOC114111256	0.0338264253940995
LOC114108665	-0.0334418322991444
LOC121819057	-0.0333439098748549
LOC114117619	-0.0333437242777068
ZIC2	0.0321618795764289
LOC101102845	0.0319465572148884
LOC101106134	-0.0303692732679507
LOC101114941	-0.0292632715923879
LOC105616860	-0.0292632715923879
LOC121816804	-0.0292632715923879
LOC121818703	-0.0292632715923879
OPRD1	-0.0292632715923879
CPS1	-0.0292632715923879
MAPK10	-0.0292632715923879
LOC105602330	-0.0291094460114496
LOC114117899	-0.0291094460114496
DPP10	-0.0291094460114496
HRH2	-0.0291094460114496
LOC121817728	-0.0291094460114496
SMIM38	-0.0291094460114496
PIM1	-0.0290024114002959
DKK1	-0.0283113474512262
LOC101120186	-0.0282957104298742
LOC121820157	-0.0278909179222458
LOC121816997	-0.0278633146873638
LOC114109413	-0.0274846754708434
GSTA1	-0.0271107925509857
IL1B	-0.026812255361284
LOC121818175	0.0264581475577289
LOC101116551	-0.026391476097123
LOC101114712	-0.026391476097123
LOC114118692	-0.026391476097123
LOC121818987	-0.026391476097123
LOC121819954	-0.026391476097123
LOC101105840	0.0260324290211974
LOC101114092	0.0260324290211974
ARG2	-0.0259194475098855
LOC114116860	-0.0257346177305154
CLEC2D	-0.0255205979750485
LOC101121916	0.0254391490927347
SPP2	-0.0252689762216859
LOC114112219	-0.0245968557813491
NR4A3	-0.0242778192559425
ARID5A	-0.0227972988703939
FGG	-0.0227579358832398
GC	-0.0217605826137684
GJB4	0.0205863074354067
LOC114108846	0.0205863074354067
LOC780442	0.0205863074354067
LOC114110435	0.0205863074354066
LOC114118379	0.0205863074354066
LOC121816054	0.0205863074354066
NLGN1	0.0205863074354066
LOC114115748	0.0205863074354066
LOC121818734	-0.0199186346954294
MAP7	-0.0185229873237268
IL6	-0.0162651751597437
LOC101106610	-0.0117374395788655
GOLT1A	-0.010061452064934
LOC121816164	0.00713617051613453

## Sheet: DMRs
Supplementary Table 8: Loading vectors for the 314 gene expression values (in FPKM) and the mean methylation level within the 627 selected DMRs in the first two principal of the components of multiblock (s)PLS-DA discriminant analysis for male and female Assaf suckling lambs.
DMR	Loading	Associated Gene
24:174606-174953	0.0984159822938283	LOC114112008
2:187652670-187652840	0.0951118128946984	LOC114113140
24:139144-139255	0.0901070199616358	LOC114112008
4:48104366-48104455	0.0891827813131506	LOC114114604
24:85602-85870	-0.088087448266653	LOC114112008
13:59431568-59431807	0.0839491957506555	SDCBP2
2:22085381-22085467	0.0832913020887916	PLPPR1
22:51431163-51431216	0.0824566800068918	CYP2E1
24:81541-81684	0.0824075640561377	LOC114112008
16:39840219-39840590	0.080912782085498	C1QTNF3
23:25884352-25884581	0.0801820745218408	TTR
25:43697325-43697397	-0.0785358918975185	TMEM72
17:22359271-22361447	0.0783183073439008	LOC114118835
1:9807865-9807920	-0.0778732867725556	GJB4
24:85077-85543	0.0775914107716499	LOC114112008
3:150547220-150547272	0.0746765004842397	LOC101103222
1:64941445-64943536	-0.0743518384994026	LOC121819673
8:79101422-79102436	0.074079718821317	LOC101105666
4:115384709-115385803	-0.0731166235359545	ASB10
X:116643830-116644002	-0.0729779595069003	LOC114111256
22:21080486-21080796	0.0715808081316715	WNT8B
16:65574904-65575002	0.0713300063158919	C16H5orf49
10:44993620-44993728	-0.0712982454948514	KLHL1
2:187634361-187634777	0.0709874680840227	LOC114113140
12:5535446-5535688	0.0705409207301391	LOC101114941
5:69984797-69984882	0.0701063992448613	ATP10B
2:250132404-250132465	0.0700994932148451	LOC114112700
7:23146693-23146851	0.0699040734567688	LOC101112961
20:6533148-6533245	0.0691998502052081	LOC101108695
14:25011783-25011882	-0.068810268813314	LOC101120186
24:86477-86727	-0.0682207016544005	LOC114112008
25:985772-985997	0.0681450359158154	ACTA1
23:18090299-18090358	0.0681150929470536	LOC114110435
3:203370171-203370245	0.0680819131676181	BCL2L14
2:181021247-181021313	0.0679026251039078	DPP10
2:180607555-180607605	0.0678898813843744	DPP10
16:31827592-31827958	0.0676164710729667	LOC121816771
13:21244630-21244746	-0.0674218689722763	LOC101112339
6:57665092-57665192	0.0668864277177828	C6H4orf19
X:79759026-79759116	-0.0668382358893286	LOC121818175
6:5842886-5843049	-0.0666911753857362	LOC114115414
8:19639759-19639926	0.0666350332825761	LOC121820157
11:38272094-38272194	0.0666349616312493	LOC114116860
1:100335572-100335771	0.066609755362722	CA14
X:116630626-116630710	-0.065841417225975	LOC114111256
1:272857035-272858265	0.0654989543345398	COL6A6
2:44379977-44380060	0.0654989543345398	LOC114113063
22:16562421-16562510	0.0654570411331049	LOC101106985
4:59621727-59621794	0.0651585439874572	LRRN3
10:77345667-77345760	-0.065147380006763	ITGBL1
24:108275-108350	0.0650988175285852	LOC114112008
1:235242781-235243002	-0.0648004053813857	LOC121817115
7:28834789-28835478	0.0647359697996303	LOC114115591
6:20626009-20626072	0.0647163818323651	LOC121819813
6:87523355-87523553	-0.0646744256001028	GC
3:208480469-208480538	0.0641979176589956	LOC114108764
13:25004412-25004510	0.0641283846348035	LOC105611292
21:23458206-23458317	0.0638003548020196	LOC101116517
2:250139850-250140333	-0.0636882371761401	LOC114112700
13:80148049-80148126	0.0636591684970955	LOC105608648
24:194173-194229	0.0635611467643346	LOC114112008
22:12141748-12141997	0.0635060076037174	HTR7
2:246336958-246337395	0.0634908939252624	PLA2G5
13:41901758-41901809	0.0632485261699038	LOC121816164
3:104906340-104906756	0.0630025896766444	BUB1
24:161971-162149	0.0627059714413378	LOC114112008
15:53887229-53887328	0.0622155212004231	LOC101110266
3:118470516-118470741	-0.0613503074616989	LOC105614707
25:19901579-19901666	0.0613232575268583	LOC121817994
2:7246944-7247036	0.0611487461452439	LOC114112921
3:53749953-53750047	-0.0610049083277569	LOC114113921
8:74617968-74618056	0.0606980384202693	LOC114116137
X:59776300-59776397	0.0605800185588949	LOC121818276
20:6532948-6533045	-0.0602546352421816	LOC101108695
24:164418-164845	0.0599105908169136	LOC114112008
3:104174677-104174744	-0.0598850048674592	DUSP2
8:74552476-74552636	0.0596615347564985	LOC101103958
7:77567672-77567760	0.0592372427084312	ARG2
17:17243619-17243933	0.0591156003259969	UCP1
X:59712001-59716027	-0.0588596769399329	LOC121818276
24:87061-88141	0.0588052346413301	LOC114112008
24:218123-218790	-0.0587905124322822	LOC114112008
6:87499653-87499735	0.0583854335656693	GC
13:33563161-33563230	0.0580247996281761	LOC105609153
3:76830370-76830454	0.0580092531142875	KCNK12
14:51027406-51027478	-0.0579343125725424	LOC114117899
2:48014783-48015104	0.0579074146126091	NR4A3
12:41739599-41739779	0.0578382158669526	ANGPTL7
20:10959954-10960669	-0.0571772163202909	PI16
X:59773087-59773172	-0.0569446511584319	LOC121818276
17:59182044-59182141	0.0568927649311127	LOC105602898
10:76084565-76084706	0.0566634989725485	ZIC2
14:56329521-56329763	0.0566036152690027	MYBPC2
1:214547469-214549214	0.0564388687905547	NLGN1
15:53333391-53333630	-0.0563580220238111	KLHL35
2:209928255-209928350	-0.0563530074961229	LOC121818742
1:230569842-230569898	0.0563490147112098	VEPH1
8:74552169-74552370	-0.0562608277714748	LOC101103958
7:28887132-28887917	-0.0560241808733732	LOC114115591
4:114764118-114764193	0.0560214321706186	LOC105615175
7:42755292-42755431	0.0558546543209569	LOC114115851
2:184337136-184337199	0.0556976995292985	MARCO
18:67848758-67848934	0.055649047666482	LOC114109091
2:22106771-22106883	-0.0551424444042429	PLPPR1
17:22127993-22128065	-0.0546605436831221	LOC114118835
2:18215341-18215407	-0.0545626720955337	LOC121818598
22:12175410-12175467	0.0545112010845466	HTR7
1:21598431-21598487	0.0543838302710492	LOC114114832
1:117877416-117877522	-0.0543514724109394	LOC114117862
8:74521791-74521949	-0.0542452069127096	LOC101103958
8:74531765-74531868	0.0542194905147615	LOC101103958
1:123661710-123661785	0.0541998500522517	LOC121816158
13:83404167-83404255	0.0541755726457784	CBLN4
3:121235055-121235758	0.0536047519604511	TSPAN19
16:37909971-37911202	0.0535385911579388	LOC121816815
3:150547355-150547431	0.0532854667973118	LOC101103222
2:18203800-18203871	-0.0530393799669022	LOC121818598
1:120870086-120870203	0.0529611011381321	LOC121816054
24:223843-224226	-0.0529163995572129	LOC114112008
7:17223591-17223702	-0.052892378077024	LOC121819946
5:84499983-84500100	0.0528689239445205	LOC121819675
6:103711644-103711741	0.0528579068971409	LOC101112981
23:48013145-48013309	0.0528466457422374	LOC114110430
2:185594481-185594560	0.0528213963291991	INHBB
16:15543408-15543484	-0.0526463025760573	LOC114118688
23:17771167-17771319	-0.0524907584534082	LOC114110435
4:114270763-114270823	-0.0524857800580845	LOC101114852
5:27077972-27078041	-0.0524298016248807	LOC105611654
3:127653582-127653642	0.0522541407040611	LOC105607925
24:223311-223406	0.0522178772894171	LOC114112008
6:87564879-87564970	0.0520996739856764	GC
17:21820907-21820975	0.0519831645246402	LOC114118835
2:44566605-44566730	-0.0515211129446608	LOC114113063
2:7244346-7244398	-0.0513238441422935	LOC114112921
11:3266868-3266950	-0.0512259119139689	LOC121820702
8:74554013-74554152	0.0511660841435954	LOC101103958
8:74514581-74514685	-0.0510077408185957	LOC101103958
24:177834-177997	-0.0509346880459776	LOC114112008
2:93833942-93834102	-0.0504518399918521	LOC780442
5:15726467-15726588	0.0503509055017826	CD70
24:86395-86850	-0.0501790595029438	LOC114112008
24:220094-220243	0.0499143769792812	LOC114112008
6:5824754-5824955	-0.0498592501930657	LOC114115414
3:151502321-151502384	-0.0498317506363819	LOC114113633
10:50212916-50213286	-0.0496908911673381	LOC101102249
5:23293254-23293317	-0.0494207249152537	FBN2
23:17818609-17821975	0.0493567401635276	LOC114110435
2:250122227-250122458	-0.0491989793697236	LOC121818524
X:483776-483832	0.0488874869571338	GPR143
12:26269431-26269527	-0.0486589838488545	CAPN8
25:19847057-19847125	-0.0485689678210225	LOC121817994
24:114481-114761	0.0484497395550081	LOC114112008
24:221199-221284	0.0482836461636098	LOC114112008
11:7785129-7785309	0.0477676741918906	LOC105612366
3:203402162-203402245	0.0477225409630614	BCL2L14
5:1992989-1993084	-0.0476638600669242	LOC121819718
1:109638884-109638948	0.0475273074028827	SPTA1
3:208469129-208469278	0.0473314628315677	LOC114108764
X:99975373-99975613	0.0472828925229228	LOC114111438
17:70693388-70693526	-0.0472282032645702	LOC114108846
1:164820174-164820261	-0.0469287370079401	COL8A1
18:67962869-67962928	-0.046444206545142	LOC114109090
25:43588963-43589058	0.0462639629955158	TMEM72
22:23230527-23230582	0.0462639629955158	LOC121817600
17:59511798-59512333	0.0462639629955158	LOC105602898
12:1838362-1838454	0.0462639629955158	GOLT1A
3:206065407-206065635	0.0462639629955158	CLEC2D
8:82251639-82251883	0.0462639629955158	LOC114116213
13:42693031-42693135	0.0462639629955158	LOC101105840
12:26264316-26264503	0.0462639629955158	CAPN8
22:42376314-42376403	0.0462639629955158	LOC101102859
11:29335356-29335592	0.0462639629955158	MYH2
15:60229875-60230122	0.0462639629955158	LOC105602330
26:18479061-18479167	0.0462639629955158	LOC101118415
3:185921069-185922969	0.0462639629955158	FAR2
5:23312693-23312813	0.0462639629955158	FBN2
3:185888984-185891385	0.0462639629955158	FAR2
22:37376592-37376681	0.0462639629955158	EMX2
3:79227975-79228136	0.0460637512408075	LOC121819057
8:74594730-74594892	0.0459942208684654	LOC114116137
1:244705771-244705889	0.0459356213509781	LOC121818560
X:67945926-67946027	-0.0457050808565089	LOC101105726
24:208850-209773	0.0455513320589765	LOC114112008
24:83942-84260	0.0453983334268931	LOC114112008
3:135481375-135481440	-0.0453905802011185	LOC114113983
2:22110091-22110216	-0.0453052816228286	PLPPR1
24:222855-224132	0.0449242250484477	LOC114112008
12:4148491-4148638	-0.0445597992685916	RASSF5
2:7364080-7364142	-0.04428327354448	LOC114112921
9:17601229-17601279	0.043953210398898	LOC105605854
12:5592884-5592964	0.0435749106665114	LOC101114941
4:15166321-15166569	0.0435526128129989	DLX5
2:238401991-238402135	0.0435526128129989	OPRD1
1:241111845-241112054	0.0435526128129989	LOC105604023
14:52749506-52749561	0.0435526128129989	CKM
3:179085774-179085863	0.0435526128129989	LOC121819153
7:5508667-5508766	0.0435526128129989	HRH2
3:53428831-53431256	0.0435526128129989	LOC114113921
10:36288621-36288895	0.0435526128129989	GJB6
1:6955940-6956083	0.0435526128129989	SPP2
23:47931141-47931275	0.0435526128129989	LOC114110430
14:24920529-24920860	0.0435526128129989	CCL22
2:44750884-44752312	0.0435526128129989	LOC114113063
16:20956552-20956654	0.0435526128129989	RAB3C
24:35632395-35632506	0.0435526128129989	MYL10
8:61786378-61786605	0.0435526128129989	MAP7
7:28886089-28886233	0.0435526128129989	LOC114115591
7:5444589-5444705	0.0434577780398679	HRH2
24:181295-181540	0.0432704611216656	LOC114112008
17:25087007-25087066	0.0431811151259434	PCDH10
6:5853643-5853713	-0.0431772747627817	LOC114115414
4:41819892-41820234	0.0431621132038472	LOC101114861
3:150545114-150545194	-0.0430433692540686	LOC101103222
4:107165054-107165119	0.0428331323556983	LOC114114559
14:25516934-25517045	0.042422267550453	LOC121816488
2:242320618-242320677	0.0421857484617984	LOC114113250
20:48913140-48913380	0.0420548090121501	LOC105603900
23:62386052-62386102	0.0420548090121501	LOC101105297
10:13329528-13329582	0.0420548090121501	FAM216B
9:17609302-17609547	0.0420548090121501	LOC105605854
23:37373843-37374175	0.0420548090121501	NDC80
14:33430082-33430175	0.0420548090121501	LOC105616860
2:212011575-212012071	0.0420548090121501	MYL1
1:221829852-221829969	0.0419297143347589	LOC121816987
24:169086-169139	-0.0416075126384538	LOC114112008
5:69974406-69974651	-0.0414083489937179	ATP10B
1:212689330-212689412	0.0413372715139238	LOC105615767
18:45598150-45598236	0.041328727221795	LOC114109063
9:39556764-39556841	0.0408239702725377	LOC114116364
9:45218495-45218581	0.0407026700413778	C9H8orf34
13:83244247-83244485	0.0407005831512285	CBLN4
9:45211519-45211609	0.0406357149552694	C9H8orf34
8:74530669-74530734	0.040447057421041	LOC101103958
1:212456183-212456280	-0.0404395954565015	LOC105615767
3:103906502-103906664	-0.0403866937801812	ARID5A
24:111536-111610	0.0403345840683378	LOC114112008
19:59491968-59492046	0.0400952861283521	KBTBD12
8:74513886-74514109	-0.0400723739991571	LOC101103958
6:101781657-101781769	0.0400052537857693	MAPK10
10:50639928-50643690	-0.0398806199623801	LOC101102249
1:256784172-256784621	-0.0397934171991009	BFSP2
10:65331776-65331846	-0.0396354343523683	LOC114116699
6:89830705-89830801	0.039479241155586	LOC114108665
13:62354370-62354466	-0.039441335396857	LOC114117619
13:21389421-21389701	-0.0394369251341625	LOC101112339
2:7179836-7179910	0.0391496315290225	LOC114112921
6:104109221-104111313	-0.0391173418967461	CRMP1
19:20457802-20457901	-0.0389406163912971	LOC101102845
13:5658085-5658171	0.0389059167738668	LOC121816261
1:4251083-4251243	0.0387935588460052	LOC121817244
4:58827756-58827934	-0.0387520661491768	LRRN3
24:28316029-28316131	-0.0387500773021194	LOC105604743
X:59768269-59768456	0.0387244701650979	LOC121818276
2:145099338-145099390	0.0387104215763525	GRB14
18:46586900-46586959	-0.0382095665311054	LOC114109119
X:59768158-59768434	-0.0381108264071321	LOC121818276
1:212535987-212538915	-0.0380887032686311	LOC105615767
4:41820312-41820394	-0.0379103224930282	LOC101114861
10:24699960-24700101	0.0378123260949831	POSTN
7:50499853-50499946	0.0378004782242632	ALDH1A2
12:2773193-2773249	0.0377879627809456	LOC121820752
3:183359767-183359907	0.0376797413452071	LOC121819165
15:50234653-50234732	-0.0375385861678248	LOC101102587
6:14190535-14190588	0.0374278187222482	LOC121819865
19:17690617-17690887	0.037376699753577	OXTR
2:250139818-250139925	-0.0373761212308705	LOC114112700
6:14260634-14260894	-0.037341320213497	LOC121819865
13:83347820-83347949	0.0373202401948279	CBLN4
6:5850033-5850123	-0.0371791387734213	LOC114115414
19:20305927-20306003	-0.0371755447178988	LOC101102845
12:62590015-62590166	-0.0370432917612808	ZNF648
13:21049269-21049365	0.0369189105927234	LOC101112339
8:74522036-74522127	0.0368036854428028	LOC101103958
17:70789339-70789459	-0.0367504130577593	LOC114118882
6:102950074-102950152	-0.0367420370266969	LOC101122359
1:232734365-232734777	0.036715769500576	PLCH1
24:82693-83117	0.0365342505268317	LOC114112008
2:22071184-22071281	-0.0364117908219008	PLPPR1
4:115362850-115363027	0.0361648519303459	GBX1
12:41739881-41740074	0.0361648519303459	ANGPTL7
17:7276578-7277135	0.0361648519303459	MAB21L2
15:13532263-13532343	-0.0358197803742941	LOC114118379
7:23515983-23516243	-0.0357607670134845	LOC114115748
14:46114174-46114562	0.0357024717362117	LOC101121285
2:189654362-189654559	-0.0355898000062245	CNTNAP5
21:42875916-42876027	-0.0355442449399246	SMIM38
5:70237925-70238055	0.0355188674175684	ATP10B
7:85899514-85899600	-0.03538878360319	ESRRB
4:59448259-59448340	-0.03538878360319	LRRN3
7:28712687-28712838	-0.035319200977033	LOC114115591
25:6253737-6253912	0.0352600022981002	SLC35F3
20:50476979-50477033	-0.0351670511242413	LOC121817439
24:38800244-38800354	-0.0351670511242413	LOC101106134
10:65240584-65240678	-0.0351670511242413	LOC114116699
9:89390011-89390183	-0.0351670511242413	LOC101112828
3:121198980-121200965	-0.0351670511242413	TSPAN19
13:21148788-21148904	-0.0351670511242413	LOC101112339
20:48930018-48930185	-0.0351670511242413	LOC105603900
6:85277299-85277410	-0.0351670511242413	LOC114112219
23:60160365-60160625	-0.035111641215302	CDH20
11:24024246-24024369	-0.0351107125286881	LOC101109894
4:114403302-114403941	0.0350609385247225	LOC101116551
12:5574987-5575068	0.0349179338948973	LOC101114941
5:45038851-45038921	-0.0346976706006175	LECT2
2:154850325-154850458	0.0346790208032494	KCNJ3
2:250139994-250140087	0.0346234122195305	LOC114112700
1:230525200-230525285	-0.0345919938950882	VEPH1
15:80677592-80677653	0.0345561783497943	CNTF
1:164765568-164765702	-0.0342124817573571	COL8A1
2:186604534-186604714	0.033809798960389	TFCP2L1
24:223496-223722	0.0337196557925849	LOC114112008
24:114835-114913	0.033676284691316	LOC114112008
1:264990377-264990437	0.0335228701657787	AIRE
11:56143228-56143541	-0.03340637122613	CD300LD
7:23116332-23116583	-0.0333081483243482	LOC114115753
12:25295744-25295841	0.0332679765428778	LOC101117120
24:137562-138215	-0.033241321934557	LOC114112008
9:76168123-76168243	-0.0331321339171702	LOC105616076
8:73298924-73298989	-0.0329726966060434	LOC121820196
2:47986427-47986513	0.0328536895729955	NR4A3
9:76228023-76228230	-0.0326845138567452	LOC105616076
5:13556246-13556404	-0.0326554007667254	ODAD3
24:81740-81805	-0.0325863198193627	LOC114112008
21:42859126-42859202	0.0325165474287201	SMIM38
1:98058883-98058945	-0.0324172143233693	LOC101112943
7:23138372-23138453	-0.0324098852595912	LOC101112961
6:5850599-5850706	-0.0322288148909294	LOC114115414
16:22733558-22733658	0.0321549361946824	LOC121816804
13:42882452-42882726	-0.032117567047161	LOC101106610
24:78628-80517	-0.0317537287308795	LOC114112008
3:208481269-208481474	-0.0317157693898909	LOC114108764
24:227144-227621	-0.0316003735263048	LOC114112008
24:220489-220581	0.0315663139582992	LOC114112008
3:75057074-75057145	-0.0315247151058011	LOC101112973
12:33838521-33839317	-0.0315247151058011	PLD5
23:7212981-7213270	-0.0315247151058011	LOC121817728
21:7137396-7137467	-0.0315247151058011	RAB38
9:17493212-17493388	-0.0315247151058011	LOC105605854
6:11936820-11936906	-0.0315247151058011	LOC105611980
26:22975416-22975476	-0.0315247151058011	LOC114111007
17:7478941-7479005	-0.0315247151058011	MAB21L2
13:37131916-37132286	-0.0315247151058011	LOC121816323
16:39811847-39812088	-0.0315247151058011	C1QTNF3
6:101942378-101942994	-0.0315247151058011	MAPK10
1:164641117-164641167	0.031484467829119	COL8A1
10:51566270-51566348	-0.0312555271049832	LOC114116451
1:245135343-245135426	-0.0312192118112276	LOC121818560
5:15286183-15286399	-0.0312000093894334	LOC101106844
8:74552007-74552171	-0.0311503343347477	LOC101103958
5:84529600-84529661	-0.031078608595642	LOC121819675
X:59577105-59577417	0.0307106605004375	LOC121818276
12:71683865-71684035	-0.0306868780960665	KCNH1
24:79747-80185	0.0304632969292804	LOC114112008
21:561263-561315	-0.0304516626563784	VSTM5
7:23146929-23146990	-0.030332191623827	LOC101112961
5:93323416-93323513	0.0300347693085945	PCSK1
15:53918042-53918123	-0.0299299525235345	LOC101110266
3:185992639-185992759	0.02987176327089	FAR2
9:89399007-89399134	-0.0296766401868917	LOC101112828
7:50376298-50376527	-0.0296766401868917	ALDH1A2
1:100936632-100936716	-0.0296766401868917	ANXA9
19:32730432-32730489	-0.0296766401868917	TAFA4
6:103681606-103681719	-0.0296766401868917	LOC101112981
18:62745448-62745500	-0.0296766401868917	DEGS2
11:13965372-13965500	-0.0296766401868917	LOC101113771
1:14902616-14902703	-0.0296766401868917	LOC105604745
6:20497355-20497430	-0.0296346692000527	LOC121819813
12:5600802-5600940	0.0295448913387662	LOC101114941
6:5827834-5827924	0.0291590935358127	LOC114115414
8:74518282-74518358	-0.0291244253094068	LOC101103958
3:160440631-160440689	-0.0290316995520247	LOC101114092
24:202981-203630	0.0288189160289972	LOC114112008
4:59704592-59704644	-0.0288035683689496	LRRN3
25:20189413-20189523	0.0285892534874888	LOC121817994
17:71006537-71006644	-0.0285890664055895	LOC121816997
1:245086551-245086688	-0.0285560708952232	LOC121818560
23:48488329-48488410	-0.0285141107708759	LOC121817717
1:241166151-241166347	-0.0284811989526713	LOC105604023
13:47257971-47261047	-0.028322918469706	LOC101104484
24:219338-219436	0.0283121566607568	LOC114112008
8:74525294-74525353	0.0282097507600524	LOC101103958
25:6239607-6239712	0.0281177326257188	SLC35F3
1:197663473-197663593	0.028104568520299	TMEM207
20:11086769-11086896	0.0279891722249232	PIM1
2:209925406-209925489	0.0278215895694966	LOC121818742
14:12893159-12893297	0.0277395410669976	SLC7A5
16:24672613-24672692	-0.0276638357469599	LOC114118692
3:118454972-118455053	0.0275029602024327	LOC105614707
23:40143977-40144111	-0.0271891560179291	LOC101107700
9:76183957-76184042	0.0271523571265658	LOC105616076
3:103906736-103906802	-0.0270851289676659	ARID5A
4:13338413-13338626	-0.0269795354488039	PON1
3:6205796-6206062	-0.0269100811822234	LOC121818987
15:80677745-80677869	0.0269056646906965	CNTF
17:2998742-2998822	0.0269054006567815	FGG
1:117862904-117863144	0.0265864054232773	LOC114117862
X:59419212-59419286	0.0263045733802561	LOC121818276
14:23495277-23495436	0.026129235161535	LOC121816484
25:19278293-19279355	0.026129235161535	LOC121817994
12:62615321-62615390	0.0259626264064391	ZNF648
4:58632638-58632709	0.0259234827754149	LRRN3
24:166071-166349	0.0257324853718895	LOC114112008
18:51534938-51535101	-0.0256016281924214	LOC101104431
24:135059-135139	-0.0255982251404352	LOC114112008
2:209890045-209890149	0.0253745358209885	LOC121818742
17:70769753-70769812	0.0253593483012095	LOC114112157
24:149663-149726	-0.0252366761517966	LOC114112008
24:136476-136568	0.0251692263559284	LOC114112008
11:46629582-46629796	0.0249755451240535	LOC121820711
14:12908617-12908885	-0.0248972253503703	CA5A
19:28245991-28246077	-0.0247940699088995	LOC105603436
7:5455482-5455536	0.0246863421753159	HRH2
3:123788463-123788574	0.0246159045324678	C3H12orf50
22:6738421-6738580	0.024546180197892	DKK1
1:123659739-123659853	-0.0244722225567838	LOC121816158
3:208480344-208480399	0.0244292313211127	LOC114108764
24:170395-170667	0.0243651136354385	LOC114112008
1:87953011-87953084	-0.0243410402173817	LOC121819954
24:137644-137800	0.0243101707458105	LOC114112008
2:152572993-152573158	0.0241050913485114	GALNT5
10:65448205-65448259	0.0236450765286059	LOC114116699
1:44227115-44227266	0.0233556317219111	DEPDC1
23:48530798-48530848	-0.023279019750099	LOC121817717
17:70769372-70769664	-0.0228282248266191	LOC114112157
5:70380238-70380372	0.0228027393636704	ATP10B
12:5582281-5582405	0.0227500916101885	LOC101114941
18:45589487-45591056	-0.0226846303564425	LOC114109063
6:5849281-5849595	-0.0225993212327074	LOC114115414
4:105046339-105046412	-0.0222991557982487	LOC105609820
12:69131503-69131672	0.0221460247815482	PROX1
X:1313824-1313923	-0.0220705945495617	ANOS1
1:35823538-35823597	-0.0220181437271464	LOC114115126
11:16611749-16611829	0.0220128048377689	LOC101120341
3:110380188-110380337	-0.0219925594897641	LOC101120997
10:78539357-78539448	0.0219087764065547	LOC101114712
6:102054888-102054940	0.0218387037912019	MAPK10
1:244989532-244989684	0.0215874164885534	LOC121818560
1:4266945-4267207	-0.0215601908931136	LOC121817244
16:20909512-20909579	-0.0215550897843018	RAB3C
2:154872896-154872947	0.0211438128930786	KCNJ3
X:59767953-59768212	0.0210884596442831	LOC121818276
21:44932535-44932634	0.0210205799755232	LOC105605978
17:22544969-22545032	-0.0209828013246917	LOC114118835
26:42147433-42147676	-0.0209828013246917	LOC121818045
6:87665803-87665859	-0.0209828013246917	GC
4:88625728-88627352	-0.0209828013246917	LOC105611038
15:53884120-53884210	-0.0209828013246917	LOC101110266
1:230667462-230667828	-0.0209828013246917	VEPH1
1:4263688-4263747	-0.0209322932378128	LOC121817244
1:256737014-256737067	0.0208448910240513	BFSP2
3:107101737-107101823	0.0206169447398597	LOC101121085
18:51723268-51723480	0.0205788257564053	LOC101104431
24:78824-79356	0.0205624052768238	LOC114112008
17:70768416-70768884	-0.0204853620297198	LOC114112157
24:150934-151089	0.0201738867382576	LOC114112008
16:39831866-39832009	0.0198655422322946	C1QTNF3
17:59271293-59271371	0.019786951334945	LOC105602898
22:42359956-42360130	-0.0196155111413399	LOC101102859
21:7043718-7043918	-0.0194848911182818	RAB38
2:250131883-250132043	0.0194382568745834	LOC114112700
24:80249-80492	-0.0193718285153513	LOC114112008
1:270219829-270219950	0.0193663547631552	LOC121818734
3:92941384-92941438	0.0192645896265885	VAX2
3:53536355-53536428	-0.0192401904097798	LOC114113921
2:135862044-135862173	0.01921334273726	LOC121818703
6:7653260-7653316	-0.0191211192090886	LOC121819801
24:226148-226391	0.0189135612071226	LOC114112008
24:154547-155044	0.0187411367309111	LOC114112008
24:77937-78221	0.0185378691039158	LOC114112008
1:64845791-64845847	0.0182949107623811	LOC121819673
13:83483864-83484099	0.0181986745703554	CBLN4
11:10032945-10033010	-0.0180956994658859	LOC114116928
3:208439895-208439951	0.0178117037496492	LOC105601851
8:74573602-74573696	0.0177286103998927	LOC114116137
1:244808648-244808742	-0.0177075913592276	LOC121818560
3:135478931-135479285	-0.0176814224738733	LOC114113983
8:74530792-74531555	0.0176170447899179	LOC101103958
13:62323709-62323809	-0.0176164631266098	LOC114117619
9:79640634-79640750	-0.0175919464207441	LOC101107532
3:60163205-60163589	-0.0175798448242049	IL1B
3:74909028-74909129	-0.0173063220591652	LOC101112973
24:166404-167203	0.0172206904985844	LOC114112008
1:164480810-164480915	-0.0171628369501487	COL8A1
6:5828180-5828231	-0.0169806176456833	LOC114115414
3:106897531-106897583	0.0169173521575385	LOC101121085
1:143962295-143962385	0.0168216768269542	LIPI
25:19735135-19735270	-0.016791842478248	LOC121817994
2:219513961-219514060	0.0167821964641419	LOC114112894
4:32336526-32336680	0.0167752613040357	IL6
17:21820723-21820783	0.0166466860829346	LOC114118835
3:53263175-53263232	0.0163727986027622	LOC114113921
19:47494994-47495077	-0.016339525308537	LOC114109413
12:62573165-62573480	0.0162959564429257	ZNF648
4:11577627-11577790	0.0161606195162853	CALCR
8:74532170-74532248	-0.0161569466334816	LOC101103958
12:41741595-41741785	0.0159964548587512	ANGPTL7
4:87390069-87390144	-0.0159109893968495	WNT16
24:127315-127760	-0.0158458838682985	LOC114112008
8:84004179-84004574	0.015751735752561	SLC22A1
3:26243092-26243371	-0.0156484807631912	LOC121819009
12:43669304-43669371	0.0156274191531797	LOC114108606
17:70766706-70767069	0.0156158550594684	LOC114112157
2:159993382-159993443	-0.0154680292971897	LYPD6
6:5835064-5835119	-0.015247186194104	LOC114115414
9:45636335-45636435	-0.0151606722409355	C9H8orf34
19:47569777-47569848	-0.0150990146401447	LOC114109413
17:70783396-70783622	0.0149917786891296	LOC114118882
17:70784083-70784635	-0.0149644429114337	LOC114118882
1:7052076-7052175	0.0149186401712113	SPP2
8:74519929-74520481	0.0149119779634032	LOC101103958
2:95787665-95787749	-0.0148882086574249	LOC101110567
9:36711368-36711454	-0.0147753831059638	PENK
X:59768516-59768789	0.0145713051869232	LOC121818276
7:50313341-50313510	0.0145709582817953	ALDH1A2
1:38156636-38156765	-0.0145706426819231	LOC114115222
5:69984599-69984712	-0.0145695509167244	ATP10B
2:250149933-250150397	0.0145303913315979	LOC114112700
22:14235062-14235143	-0.0145189336649732	LOC101103439
6:101848377-101848532	0.0142257629775977	MAPK10
X:59779075-59779408	-0.0142215999638466	LOC121818276
13:25000959-25001256	0.0141341538804137	LOC105611292
6:20742830-20742908	-0.014118488769529	LOC121819813
24:145717-146249	-0.0140782406884936	LOC114112008
12:68976988-68977173	0.0140034648164393	PROX1
8:74573368-74573546	0.0139619690308451	LOC114116137
11:7208087-7208217	0.0137389889803761	NOG
1:38157252-38157327	0.0136682865547778	LOC114115222
X:66088104-66090171	-0.0136148528099275	LOC101112291
8:74533671-74534146	-0.0135684951590089	LOC101103958
23:50315601-50315664	-0.0130806555595052	SKA1
2:128747210-128747318	0.0129160704152544	LOC121818693
14:18532650-18532768	0.0126222584794351	LOC121816478
5:60388050-60388112	0.0125532555565964	SLC36A2
17:70690838-70690962	-0.0123735636789206	LOC114108846
24:107260-107372	0.0123325381272664	LOC114112008
2:7179978-7180140	0.0121933452853202	LOC114112921
24:84790-86284	-0.0121897072781681	LOC114112008
24:132959-133613	0.0121228150358507	LOC114112008
2:212319735-212319878	-0.0119671484474791	CPS1
3:53338513-53338574	-0.0118691834319772	LOC114113921
9:80750388-80750476	0.0117377832739838	LOC121820315
24:210505-210985	-0.0117072901181286	LOC114112008
24:136727-137337	-0.0116769624559547	LOC114112008
X:53369392-53369575	-0.0116658480979706	LOC114111520
24:224186-224297	0.011608735501758	LOC114112008
5:1971968-1972034	-0.0115532419937211	LOC121819718
1:38025267-38025317	0.0115200781953494	ANGPTL3
2:189156216-189156269	-0.0114950364418723	CNTNAP5
24:3314101-3314177	0.011261606121828	LOC101122322
24:164917-165043	-0.0107914748707547	LOC114112008
1:236780813-236780870	0.0107081994962969	SUCNR1
1:35823395-35823456	0.0106526182773414	LOC114115126
8:61848790-61848846	0.0105858208283186	MAP7
X:11625322-11625664	0.0105650767481855	LOC114108699
8:74615664-74615764	-0.0102740116859524	LOC114116137
12:33518103-33518248	-0.0100177492309691	PLD5
24:123868-124039	0.00971938874580113	LOC114112008
23:40128687-40129173	0.00963488314341383	LOC101107700
24:130851-130954	0.00937483907121764	LOC114112008
6:106089450-106089522	-0.00926664849071734	LOC114115249
24:94571-94962	-0.00915427080969825	LOC114112008
1:143884894-143885091	-0.00900142221670748	LIPI
24:224838-225061	0.00895597568828618	LOC114112008
14:21919667-21919767	-0.00875363154695396	LOC105601845
24:222630-222689	0.0086834999115337	LOC114112008
6:20560123-20560640	-0.00865007897830342	LOC121819813
24:28316197-28318020	0.00843638862172891	LOC105604743
11:3254481-3254532	0.00833463384319963	LOC121820702
19:32715794-32715936	-0.008201761065566	TAFA4
2:135854860-135854923	0.00791968364117938	LOC121818703
24:168508-169786	-0.00790941392136001	LOC114112008
7:23146729-23146833	-0.00780462520657909	LOC101112961
23:47952404-47952523	0.00779334979091226	LOC114110430
1:222013623-222014154	0.00770953598321733	LOC121816987
19:28227409-28227745	0.00745077682166873	LOC105603436
10:50117867-50117950	-0.00718449292590891	LOC101102249
4:13178136-13178429	0.00699748699843808	PON1
4:67167391-67167453	-0.00668462952098934	CRHR2
10:24504473-24505645	-0.00667319675116883	POSTN
23:47989221-47989349	-0.00661820776954286	LOC114110430
24:81223-82418	0.0064082872571561	LOC114112008
24:216154-216588	0.00634209919886266	LOC114112008
20:24795337-24795462	-0.00628298630597906	GSTA1
18:33455775-33458222	0.00616774520495437	LOC101114141
9:22441613-22441670	0.00582771909823861	LOC105608701
23:17617704-17617755	-0.00554898836908177	LOC114110435
8:74522279-74522337	-0.00539032405541054	LOC101103958
2:224838481-224838535	0.00533383965815378	LOC101120221
3:206089993-206090043	0.00518721368998536	CLEC2D
23:37374765-37374942	-0.00513801273886625	NDC80
20:48932681-48932763	-0.00497671643894054	LOC105603900
8:82248891-82248966	0.00476010153404017	LOC114116213
6:5880345-5880424	-0.00470381731030538	LOC114115414
8:74612446-74612835	0.00460716373010862	LOC114116137
3:123751873-123751989	-0.004532517046604	C3H12orf50
24:83702-84292	-0.0044962958242907	LOC114112008
X:11674525-11674606	0.0043621259692252	LOC101121916
24:41075841-41075978	-0.00426153169162771	LOC121817864
25:6336177-6336906	0.00414511854727676	SLC35F3
3:59546044-59546189	-0.00386182308776824	LOC101110577
24:80864-80985	0.00382837535772538	LOC114112008
24:176689-177101	-0.0038166671736709	LOC114112008
3:106979089-106979194	0.00364236678913585	LOC101121085
2:179064228-179064301	0.00355344613407819	LOC114113196
12:43630697-43630754	-0.00349126643370715	LOC114108606
6:5840258-5840360	0.00338729843421731	LOC114115414
2:250148659-250148782	-0.00336537034100252	LOC114112700
1:212197481-212197611	0.00316193306486958	LOC105615767
16:15624914-15625141	-0.00298496231238395	LOC114118688
24:108276-108850	-0.00280965210905158	LOC114112008
1:212357563-212357696	0.00273955616748911	LOC105615767
23:7181208-7181275	0.00255123289829479	LOC121817728
2:152670866-152670992	-0.00247215250543621	GALNT5
2:219773813-219774034	-0.00225160018903963	LOC114112894
18:33995087-33995280	-0.00207333618220027	LOC101114141
2:22217338-22217388	0.00170375539343398	PLPPR1
24:137852-137992	0.00165289808169006	LOC114112008
4:13317326-13317471	-0.00141210917767309	PON1
3:44016996-44017084	0.000890555490110658	LOC121819030
1:7015090-7015533	-0.000625159816444329	SPP2
11:62538999-62539133	0.00056912271725746	LOC105610540
3:160257741-160257959	0.000491861185589331	LOC101114092
13:21215099-21215254	-0.000388255261634961	LOC101112339
23:18340657-18340773	0.000383191133058953	LOC114110435
24:163063-163281	0.000273527727719559	LOC114112008
6:5852154-5852332	-0.000248349880031035	LOC114115414
15:80677460-80677673	1.20089645275618e-05	CNTF
