# Supplementary material for: Integrated analyses of the methylome and transcriptome to unravel sex differences in the perirenal fat from suckling lambs
Source: Front Genet. 2022 Nov 1;13:1035063. doi: 10.3389/fgene.2022.1035063 (PMC9663842; doi:10.3389/fgene.2022.1035063)
Supplement: Supplementary file 1 [file DataSheet1.ZIP › SupplementaryTable9.xlsx]

## Sheet: Hoja1
			Supplementary Table 9: Enrichment results for Gene Ontology terms associated with the 314 genes selected in the multiblock (s)PLS-DA discriminant analysis for the discrimination of male and female Assaf suckling lamb samples.
ONTOLOGY	ID	Description	GeneRatio	BgRatio	pvalue	p.adjust	qvalue	geneID	Count
BP	GO:0070542	response to fatty acid	6/180	63/18800	3.06264172482842e-05	0.045246351618982	0.0371824227517998	AKR1C2/CD36/CPS1/PCSK1/PON1/UCP1	6
BP	GO:0002720	positive regulation of cytokine production involved in immune response	6/180	68/18800	4.74236983517113e-05	0.045246351618982	0.0371824227517998	ARID5A/CD36/IL1B/IL6/NR4A3/SLC7A5	6
BP	GO:0070555	response to interleukin-1	8/180	141/18800	6.47954369523409e-05	0.045246351618982	0.0371824227517998	CCL13/CCL17/CCL22/FGG/IL1B/IL6/INHBB/PCSK1	8
BP	GO:0010171	body morphogenesis	5/180	45/18800	6.81753800475199e-05	0.045246351618982	0.0371824227517998	COL1A1/DKK1/DLX5/MAB21L2/NOG	5
BP	GO:0051592	response to calcium ion	8/180	144/18800	7.51631077883295e-05	0.045246351618982	0.0371824227517998	FGG/INHBB/KCNH1/NLGN1/PCSK1/PENK/SLC25A13/SUCNR1	8
BP	GO:0060324	face development	5/180	48/18800	9.33580759530732e-05	0.045246351618982	0.0371824227517998	ALDH1A2/COL1A1/DKK1/DLX5/NOG	5
BP	GO:0071347	cellular response to interleukin-1	7/180	111/18800	9.64740972686183e-05	0.045246351618982	0.0371824227517998	CCL13/CCL17/CCL22/FGG/IL1B/IL6/INHBB	7
BP	GO:0033273	response to vitamin	6/180	83/18800	0.000145274112139792	0.0596168637693673	0.0489917828176694	ALDH1A2/COL1A1/CYP26A1/PENK/PIM1/POSTN	6
BP	GO:0060325	face morphogenesis	4/180	30/18800	0.000183334807520545	0.0651284218978497	0.053521055941834	COL1A1/DKK1/DLX5/NOG	4
BP	GO:0071295	cellular response to vitamin	4/180	31/18800	0.00020893008320831	0.0651284218978497	0.053521055941834	COL1A1/PENK/PIM1/POSTN	4
BP	GO:0009991	response to extracellular stimulus	14/180	479/18800	0.00021821889761692	0.0651284218978497	0.053521055941834	ACTA1/ALDH1A2/COL1A1/CPS1/CYP26A1/INHBB/NUDT15/PCSK1/PENK/PIM1/PON1/POSTN/PROX1/UCP1	14
BP	GO:0043410	positive regulation of MAPK cascade	14/180	491/18800	0.000280681143058283	0.0731929073997504	0.060148266721888	CALCR/CCL13/CCL17/CCL22/CD36/DKK1/FGG/IL1B/IL6/MAP2K6/MARCO/PLA2G5/PPIA/WNT16	14
BP	GO:0060323	head morphogenesis	4/180	34/18800	0.000301124790520181	0.0731929073997504	0.060148266721888	COL1A1/DKK1/DLX5/NOG	4
BP	GO:0048048	embryonic eye morphogenesis	4/180	35/18800	0.000337454120525616	0.0731929073997504	0.060148266721888	FBN2/PROX1/VAX2/WNT16	4
BP	GO:0002718	regulation of cytokine production involved in immune response	6/180	98/18800	0.000359981822136089	0.0731929073997504	0.060148266721888	ARID5A/CD36/IL1B/IL6/NR4A3/SLC7A5	6
BP	GO:0070371	ERK1 and ERK2 cascade	11/180	335/18800	0.000397088328322123	0.0731929073997504	0.060148266721888	CALCR/CCL13/CCL17/CCL22/CD36/FGG/IL1B/MARCO/OXTR/PLA2G5/YWHAZ	11
BP	GO:0003012	muscle system process	13/180	449/18800	0.000401203935000606	0.0731929073997504	0.060148266721888	ACTA1/ARG2/HTR7/IL1B/KCNJ3/MAP2K6/MLIP/MYBPC2/MYH2/MYL1/NR4A3/OXTR/PI16	13
BP	GO:0002367	cytokine production involved in immune response	6/180	100/18800	0.000401301350348921	0.0731929073997504	0.060148266721888	ARID5A/CD36/IL1B/IL6/NR4A3/SLC7A5	6
BP	GO:0002181	cytoplasmic translation	7/180	146/18800	0.000520605506908296	0.0863734629659446	0.0709797475292867	RPL12/RPL23A/RPL9/RPS13/RPS15A/RPS23/RPS6	7
BP	GO:0030593	neutrophil chemotaxis	6/180	106/18800	0.000547821976417475	0.0863734629659446	0.0709797475292867	CCL13/CCL17/CCL22/CXCL1/IL1B/PPIA	6
BP	GO:0021983	pituitary gland development	4/180	41/18800	0.000624147203053766	0.0863734629659446	0.0709797475292867	ALDH1A2/INHBB/NOG/PCSK1	4
BP	GO:0031670	cellular response to nutrient	4/180	42/18800	0.000684732970900728	0.0863734629659446	0.0709797475292867	COL1A1/PENK/PIM1/POSTN	4
BP	GO:0071692	protein localization to extracellular region	11/180	359/18800	0.000705828393431035	0.0863734629659446	0.0709797475292867	C1QTNF3/CBLN4/FBN2/FGG/IL1B/IL6/INHBB/PCSK1/PPIA/RAB3C/SUCNR1	11
BP	GO:0006071	glycerol metabolic process	3/180	19/18800	0.000747099729816483	0.0863734629659446	0.0709797475292867	ANGPTL3/GK/MOGAT3	3
BP	GO:0035743	CD4-positive, alpha-beta T cell cytokine production	3/180	19/18800	0.000747099729816483	0.0863734629659446	0.0709797475292867	ARID5A/IL1B/IL6	3
BP	GO:0070372	regulation of ERK1 and ERK2 cascade	10/180	311/18800	0.00085389476829616	0.0863734629659446	0.0709797475292867	CALCR/CCL13/CCL17/CCL22/CD36/FGG/IL1B/MARCO/PLA2G5/YWHAZ	10
BP	GO:0003228	atrial cardiac muscle tissue development	3/180	20/18800	0.000872777022911398	0.0863734629659446	0.0709797475292867	GJB6/NOG/PROX1	3
BP	GO:0032620	interleukin-17 production	4/180	45/18800	0.000891369426705787	0.0863734629659446	0.0709797475292867	ARG2/ARID5A/IL6/SLC7A5	4
BP	GO:0032660	regulation of interleukin-17 production	4/180	45/18800	0.000891369426705787	0.0863734629659446	0.0709797475292867	ARG2/ARID5A/IL6/SLC7A5	4
BP	GO:0006567	threonine catabolic process	2/180	5/18800	0.000894516521730769	0.0863734629659446	0.0709797475292867	RIDA/TDH	2
BP	GO:0043435	response to corticotropin-releasing hormone	2/180	5/18800	0.000894516521730769	0.0863734629659446	0.0709797475292867	CRHR2/NR4A3	2
BP	GO:0070487	monocyte aggregation	2/180	5/18800	0.000894516521730769	0.0863734629659446	0.0709797475292867	IL1B/NR4A3	2
BP	GO:0071376	cellular response to corticotropin-releasing hormone stimulus	2/180	5/18800	0.000894516521730769	0.0863734629659446	0.0709797475292867	CRHR2/NR4A3	2
BP	GO:1902617	response to fluoride	2/180	5/18800	0.000894516521730769	0.0863734629659446	0.0709797475292867	COL1A1/PON1	2
BP	GO:0019400	alditol metabolic process	3/180	21/18800	0.00101110235029542	0.0932471355662072	0.0766283753486667	ANGPTL3/GK/MOGAT3	3
BP	GO:0030900	forebrain development	11/180	376/18800	0.00102852434234008	0.0932471355662072	0.0766283753486667	ALDH1A2/DKK1/DLX5/EMX2/INHBB/NOG/OXTR/PCSK1/PROX1/SECISBP2/VAX2	11
BP	GO:0002702	positive regulation of production of molecular mediator of immune response	6/180	120/18800	0.00105091197561671	0.0932471355662072	0.0766283753486667	ARID5A/CD36/IL1B/IL6/NR4A3/SLC7A5	6
BP	GO:0090596	sensory organ morphogenesis	9/180	266/18800	0.0010837955587013	0.0936342320846415	0.0769464824640288	CNTF/COL8A1/DLX5/FBN2/GJB6/NOG/PROX1/VAX2/WNT16	9
BP	GO:0009066	aspartate family amino acid metabolic process	4/180	49/18800	0.00123044733822385	0.093957529415999	0.0772121608583951	MTAP/RIDA/SLC25A13/TDH	4
BP	GO:0031667	response to nutrient levels	12/180	446/18800	0.00125983784387061	0.093957529415999	0.0772121608583951	ALDH1A2/COL1A1/CPS1/CYP26A1/INHBB/PCSK1/PENK/PIM1/PON1/POSTN/PROX1/UCP1	12
BP	GO:0070374	positive regulation of ERK1 and ERK2 cascade	8/180	220/18800	0.00129470469483912	0.093957529415999	0.0772121608583951	CALCR/CCL13/CCL17/CCL22/CD36/FGG/MARCO/PLA2G5	8
BP	GO:1903532	positive regulation of secretion by cell	9/180	274/18800	0.00133151104314517	0.093957529415999	0.0772121608583951	C1QTNF3/FGG/IL1B/INHBB/MAP2K6/NLGN1/OXTR/PCSK1/PPIA	9
BP	GO:0006566	threonine metabolic process	2/180	6/18800	0.00133332372028358	0.093957529415999	0.0772121608583951	RIDA/TDH	2
BP	GO:0030240	skeletal muscle thin filament assembly	2/180	6/18800	0.00133332372028358	0.093957529415999	0.0772121608583951	ACTA1/PROX1	2
BP	GO:0055009	atrial cardiac muscle tissue morphogenesis	2/180	6/18800	0.00133332372028358	0.093957529415999	0.0772121608583951	NOG/PROX1	2
BP	GO:1990349	gap junction-mediated intercellular transport	2/180	6/18800	0.00133332372028358	0.093957529415999	0.0772121608583951	GJB4/GJB6	2
BP	GO:0050886	endocrine process	5/180	85/18800	0.00134511236142307	0.093957529415999	0.0772121608583951	C1QTNF3/IL1B/INHBB/OXTR/SUCNR1	5
BP	GO:0071621	granulocyte chemotaxis	6/180	128/18800	0.00146556143938007	0.0969835438385778	0.0796988706921702	CCL13/CCL17/CCL22/CXCL1/IL1B/PPIA	6
BP	GO:1990266	neutrophil migration	6/180	128/18800	0.00146556143938007	0.0969835438385778	0.0796988706921702	CCL13/CCL17/CCL22/CXCL1/IL1B/PPIA	6
BP	GO:0032740	positive regulation of interleukin-17 production	3/180	24/18800	0.00150659784823864	0.0969835438385778	0.0796988706921702	ARID5A/IL6/SLC7A5	3
BP	GO:0048143	astrocyte activation	3/180	24/18800	0.00150659784823864	0.0969835438385778	0.0796988706921702	CNTF/IL1B/IL6	3
BP	GO:0097529	myeloid leukocyte migration	8/180	229/18800	0.0016683025718535	0.10530772655483	0.0865394947368518	CCL13/CCL17/CCL22/CXCL1/IL1B/IL6/PPIA/TAFA4	8
BP	GO:0048520	positive regulation of behavior	3/180	25/18800	0.001700063815841	0.10530772655483	0.0865394947368518	NLGN1/NR4A3/PENK	3
BP	GO:0070162	adiponectin secretion	2/180	7/18800	0.00185490517020966	0.107785073417247	0.088575322047679	C1QTNF3/IL1B	2
BP	GO:0070163	regulation of adiponectin secretion	2/180	7/18800	0.00185490517020966	0.107785073417247	0.088575322047679	C1QTNF3/IL1B	2
BP	GO:0001706	endoderm formation	4/180	55/18800	0.00189442618514051	0.107785073417247	0.088575322047679	COL8A1/DKK1/DUSP2/NOG	4
BP	GO:0002726	positive regulation of T cell cytokine production	3/180	26/18800	0.00190837042531641	0.107785073417247	0.088575322047679	ARID5A/IL1B/IL6	3
BP	GO:0032682	negative regulation of chemokine production	3/180	26/18800	0.00190837042531641	0.107785073417247	0.088575322047679	ARG2/C1QTNF3/IL6	3
BP	GO:0030595	leukocyte chemotaxis	8/180	236/18800	0.00201408534777787	0.107785073417247	0.088575322047679	CCL13/CCL17/CCL22/CXCL1/IL1B/IL6/PPIA/TAFA4	8
BP	GO:0009306	protein secretion	10/180	350/18800	0.00205803792375189	0.107785073417247	0.088575322047679	C1QTNF3/CBLN4/FGG/IL1B/IL6/INHBB/PCSK1/PPIA/RAB3C/SUCNR1	10
BP	GO:0007586	digestion	6/180	137/18800	0.00206972780182978	0.107785073417247	0.088575322047679	AKR1C2/CAPN8/CD36/HRH2/OXTR/SLC2A5	6
BP	GO:0009410	response to xenobiotic stimulus	11/180	411/18800	0.0020813622732933	0.107785073417247	0.088575322047679	COL1A1/CPS1/CYP26A1/CYP2E1/EMX2/GSTA1/IL1B/MAP2K6/NUDT15/OXTR/PCSK1	11
BP	GO:0010038	response to metal ion	10/180	351/18800	0.00210120155306238	0.107785073417247	0.088575322047679	ACTA1/CPS1/FGG/INHBB/KCNH1/NLGN1/PCSK1/PENK/SLC25A13/SUCNR1	10
BP	GO:0035592	establishment of protein localization to extracellular region	10/180	351/18800	0.00210120155306238	0.107785073417247	0.088575322047679	C1QTNF3/CBLN4/FGG/IL1B/IL6/INHBB/PCSK1/PPIA/RAB3C/SUCNR1	10
BP	GO:0007369	gastrulation	7/180	190/18800	0.00239947447737039	0.115730364712107	0.0951045817391444	COL8A1/DKK1/DUSP2/NOG/NR4A3/RPS6/WNT8B	7
BP	GO:0032642	regulation of chemokine production	5/180	97/18800	0.00241072127268753	0.115730364712107	0.0951045817391444	AIRE/ARG2/C1QTNF3/IL1B/IL6	5
BP	GO:0035744	T-helper 1 cell cytokine production	2/180	8/18800	0.00245765327528974	0.115730364712107	0.0951045817391444	ARID5A/IL1B	2
BP	GO:2000554	regulation of T-helper 1 cell cytokine production	2/180	8/18800	0.00245765327528974	0.115730364712107	0.0951045817391444	ARID5A/IL1B	2
BP	GO:2000556	positive regulation of T-helper 1 cell cytokine production	2/180	8/18800	0.00245765327528974	0.115730364712107	0.0951045817391444	ARID5A/IL1B	2
BP	GO:0051047	positive regulation of secretion	9/180	300/18800	0.00246759839471444	0.115730364712107	0.0951045817391444	C1QTNF3/FGG/IL1B/INHBB/MAP2K6/NLGN1/OXTR/PCSK1/PPIA	9
BP	GO:0032602	chemokine production	5/180	98/18800	0.00252097608185696	0.116568513756851	0.0957933535626299	AIRE/ARG2/C1QTNF3/IL1B/IL6	5
BP	GO:0009636	response to toxic substance	8/180	247/18800	0.00266908771527137	0.121702985683832	0.10001274582223	CD36/CPS1/GSTA1/INHBB/OPRD1/PENK/PIM1/PON1	8
BP	GO:1901652	response to peptide	12/180	491/18800	0.00279628802280908	0.125756350395647	0.103343708759332	CALCR/CD36/COL1A1/CPS1/CRHR2/CYC1/GRB14/IL1B/INHBB/NR4A3/OXTR/PCSK1	12
BP	GO:0006979	response to oxidative stress	11/180	433/18800	0.00310648419179995	0.130488168354618	0.107232209145321	ANGPTL7/CD36/COL1A1/CYP2E1/IL6/NR4A3/NUDT15/PENK/PPIA/UCP1/WNT16	11
BP	GO:0051965	positive regulation of synapse assembly	4/180	63/18800	0.00311845720102792	0.130488168354618	0.107232209145321	LRRN3/NLGN1/OXTR/VSTM5	4
BP	GO:0006641	triglyceride metabolic process	5/180	103/18800	0.00312785250489993	0.130488168354618	0.107232209145321	CPS1/CYP2E1/GK/LIPI/MOGAT3	5
BP	GO:0051963	regulation of synapse assembly	5/180	103/18800	0.00312785250489993	0.130488168354618	0.107232209145321	DKK1/LRRN3/NLGN1/OXTR/VSTM5	5
BP	GO:0010496	intercellular transport	2/180	9/18800	0.0031399833384145	0.130488168354618	0.107232209145321	GJB4/GJB6	2
BP	GO:0014866	skeletal myofibril assembly	2/180	9/18800	0.0031399833384145	0.130488168354618	0.107232209145321	ACTA1/PROX1	2
BP	GO:0007584	response to nutrient	6/180	150/18800	0.00325279649979165	0.1334866363602	0.109696281960079	ALDH1A2/COL1A1/CYP26A1/PENK/PIM1/POSTN	6
BP	GO:0060326	cell chemotaxis	9/180	315/18800	0.00341061522915244	0.137051776851066	0.112626033335775	CCL13/CCL17/CCL22/CXCL1/IL1B/IL6/PPIA/TAFA4/TMSB4X	9
BP	GO:0000302	response to reactive oxygen species	7/180	203/18800	0.00346490937515642	0.137051776851066	0.112626033335775	CD36/COL1A1/CYP2E1/IL6/NR4A3/NUDT15/UCP1	7
BP	GO:1901605	alpha-amino acid metabolic process	7/180	203/18800	0.00346490937515642	0.137051776851066	0.112626033335775	ARG2/CPS1/MTAP/MTHFS/RIDA/SLC25A13/TDH	7
BP	GO:0001654	eye development	10/180	379/18800	0.00363909658843447	0.137875823758753	0.113303216343744	ALDH1A2/ANGPTL7/BFSP2/CNTF/COL8A1/FBN2/MAB21L2/PROX1/VAX2/WNT16	10
BP	GO:0048592	eye morphogenesis	6/180	154/18800	0.00370200290658567	0.137875823758753	0.113303216343744	CNTF/COL8A1/FBN2/PROX1/VAX2/WNT16	6
BP	GO:0097530	granulocyte migration	6/180	154/18800	0.00370200290658567	0.137875823758753	0.113303216343744	CCL13/CCL17/CCL22/CXCL1/IL1B/PPIA	6
BP	GO:0045907	positive regulation of vasoconstriction	3/180	33/18800	0.00381299624504696	0.137875823758753	0.113303216343744	FGG/HRH2/OXTR	3
BP	GO:0000050	urea cycle	2/180	10/18800	0.00390033327445083	0.137875823758753	0.113303216343744	ARG2/CPS1	2
BP	GO:0060346	bone trabecula formation	2/180	10/18800	0.00390033327445083	0.137875823758753	0.113303216343744	COL1A1/FBN2	2
BP	GO:0070327	thyroid hormone transport	2/180	10/18800	0.00390033327445083	0.137875823758753	0.113303216343744	SLC7A5/TTR	2
BP	GO:0097250	mitochondrial respirasome assembly	2/180	10/18800	0.00390033327445083	0.137875823758753	0.113303216343744	COX7A1/HIGD1A	2
BP	GO:0003018	vascular process in circulatory system	8/180	263/18800	0.00390662186374406	0.137875823758753	0.113303216343744	CD36/CPS1/FGG/HRH2/HTR7/OXTR/SLC22A1/SLC7A5	8
BP	GO:0150063	visual system development	10/180	383/18800	0.00391752580672666	0.137875823758753	0.113303216343744	ALDH1A2/ANGPTL7/BFSP2/CNTF/COL8A1/FBN2/MAB21L2/PROX1/VAX2/WNT16	10
BP	GO:0032526	response to retinoic acid	5/180	109/18800	0.0039874108478459	0.137875823758753	0.113303216343744	ALDH1A2/COL1A1/CYP26A1/DKK1/WNT8B	5
BP	GO:0050900	leukocyte migration	10/180	384/18800	0.00398970553063709	0.137875823758753	0.113303216343744	AIRE/CCL13/CCL17/CCL22/CXCL1/IL1B/IL6/PPIA/ST3GAL4/TAFA4	10
BP	GO:1901976	regulation of cell cycle checkpoint	3/180	34/18800	0.0041528547729044	0.142018981452553	0.116707969111337	ANAPC15/NDC80/PROX1	3
BP	GO:0048880	sensory system development	10/180	389/18800	0.00436656729020612	0.144591824458186	0.118822272980852	ALDH1A2/ANGPTL7/BFSP2/CNTF/COL8A1/FBN2/MAB21L2/PROX1/VAX2/WNT16	10
BP	GO:0002456	T cell mediated immunity	5/180	112/18800	0.00447518131675002	0.144591824458186	0.118822272980852	AIRE/ARID5A/CD70/IL1B/IL6	5
BP	GO:0071398	cellular response to fatty acid	3/180	35/18800	0.00451054858406491	0.144591824458186	0.118822272980852	AKR1C2/CPS1/UCP1	3
BP	GO:0002548	monocyte chemotaxis	4/180	70/18800	0.00455835964405446	0.144591824458186	0.118822272980852	CCL13/CCL17/CCL22/IL6	4
BP	GO:0043010	camera-type eye development	9/180	330/18800	0.00461691954666692	0.144591824458186	0.118822272980852	ALDH1A2/ANGPTL7/BFSP2/COL8A1/FBN2/MAB21L2/PROX1/VAX2/WNT16	9
BP	GO:0048545	response to steroid hormone	9/180	330/18800	0.00461691954666692	0.144591824458186	0.118822272980852	ACTA1/CALCR/COL1A1/CPS1/ESRRB/IL6/NR4A3/OXTR/PCSK1	9
BP	GO:0007494	midgut development	2/180	11/18800	0.0047371633264589	0.144591824458186	0.118822272980852	ALDH1A2/CPS1	2
BP	GO:0060900	embryonic camera-type eye formation	2/180	11/18800	0.0047371633264589	0.144591824458186	0.118822272980852	PROX1/WNT16	2
BP	GO:1901978	positive regulation of cell cycle checkpoint	2/180	11/18800	0.0047371633264589	0.144591824458186	0.118822272980852	NDC80/PROX1	2
BP	GO:0032496	response to lipopolysaccharide	9/180	333/18800	0.00489379651011903	0.144591824458186	0.118822272980852	ARID5A/CD36/CPS1/CXCL1/GJB6/IL1B/IL6/PCSK1/PENK	9
BP	GO:0031076	embryonic camera-type eye development	3/180	37/18800	0.00528048836108268	0.144591824458186	0.118822272980852	ALDH1A2/PROX1/WNT16	3
BP	GO:0002700	regulation of production of molecular mediator of immune response	6/180	167/18800	0.00548275790806002	0.144591824458186	0.118822272980852	ARID5A/CD36/IL1B/IL6/NR4A3/SLC7A5	6
BP	GO:0060420	regulation of heart growth	4/180	74/18800	0.0055541494306033	0.144591824458186	0.118822272980852	NOG/PI16/PIM1/PROX1	4
BP	GO:0043500	muscle adaptation	5/180	118/18800	0.00557577946517173	0.144591824458186	0.118822272980852	ACTA1/IL1B/MLIP/NR4A3/PI16	5
BP	GO:0019627	urea metabolic process	2/180	12/18800	0.00564895578522277	0.144591824458186	0.118822272980852	ARG2/CPS1	2
BP	GO:0060394	negative regulation of pathway-restricted SMAD protein phosphorylation	2/180	12/18800	0.00564895578522277	0.144591824458186	0.118822272980852	DKK1/NOG	2
BP	GO:0071941	nitrogen cycle metabolic process	2/180	12/18800	0.00564895578522277	0.144591824458186	0.118822272980852	ARG2/CPS1	2
BP	GO:0043434	response to peptide hormone	10/180	404/18800	0.00566816378573528	0.144591824458186	0.118822272980852	COL1A1/CPS1/CRHR2/CYC1/GRB14/IL1B/INHBB/NR4A3/OXTR/PCSK1	10
BP	GO:0002369	T cell cytokine production	3/180	38/18800	0.00569322632546758	0.144591824458186	0.118822272980852	ARID5A/IL1B/IL6	3
BP	GO:0002724	regulation of T cell cytokine production	3/180	38/18800	0.00569322632546758	0.144591824458186	0.118822272980852	ARID5A/IL1B/IL6	3
BP	GO:0007094	mitotic spindle assembly checkpoint signaling	3/180	38/18800	0.00569322632546758	0.144591824458186	0.118822272980852	ANAPC15/BUB1/NDC80	3
BP	GO:0071173	spindle assembly checkpoint signaling	3/180	38/18800	0.00569322632546758	0.144591824458186	0.118822272980852	ANAPC15/BUB1/NDC80	3
BP	GO:0071174	mitotic spindle checkpoint signaling	3/180	38/18800	0.00569322632546758	0.144591824458186	0.118822272980852	ANAPC15/BUB1/NDC80	3
BP	GO:0030326	embryonic limb morphogenesis	5/180	119/18800	0.0057761983973092	0.144591824458186	0.118822272980852	ALDH1A2/DKK1/DLX5/FBN2/NOG	5
BP	GO:0035113	embryonic appendage morphogenesis	5/180	119/18800	0.0057761983973092	0.144591824458186	0.118822272980852	ALDH1A2/DKK1/DLX5/FBN2/NOG	5
BP	GO:0021536	diencephalon development	4/180	75/18800	0.00582400340412538	0.144591824458186	0.118822272980852	ALDH1A2/INHBB/NOG/PCSK1	4
BP	GO:0031577	spindle checkpoint signaling	3/180	39/18800	0.00612478410269392	0.144591824458186	0.118822272980852	ANAPC15/BUB1/NDC80	3
BP	GO:0006690	icosanoid metabolic process	5/180	121/18800	0.00619218619441936	0.144591824458186	0.118822272980852	AKR1C2/CYP2E1/GSTA1/IL1B/PLA2G5	5
BP	GO:0010469	regulation of signaling receptor activity	6/180	173/18800	0.00648774715799264	0.144591824458186	0.118822272980852	CALCR/DKK1/LYPD6/NLGN1/NOG/TAFA4	6
BP	GO:0006730	one-carbon metabolic process	3/180	40/18800	0.00657537772855522	0.144591824458186	0.118822272980852	CA14/CA5A/MTHFS	3
BP	GO:0045841	negative regulation of mitotic metaphase/anaphase transition	3/180	40/18800	0.00657537772855522	0.144591824458186	0.118822272980852	ANAPC15/BUB1/NDC80	3
BP	GO:0006936	muscle contraction	9/180	349/18800	0.00659541161841338	0.144591824458186	0.118822272980852	ACTA1/ARG2/HTR7/KCNJ3/MAP2K6/MYBPC2/MYH2/MYL1/OXTR	9
BP	GO:0032355	response to estradiol	5/180	123/18800	0.006628805713599	0.144591824458186	0.118822272980852	ALDH1A2/COL1A1/OXTR/PENK/WNT8B	5
BP	GO:0010623	programmed cell death involved in cell development	2/180	13/18800	0.00663421471205782	0.144591824458186	0.118822272980852	CNTF/IL1B	2
BP	GO:0061430	bone trabecula morphogenesis	2/180	13/18800	0.00663421471205782	0.144591824458186	0.118822272980852	COL1A1/FBN2	2
BP	GO:0070486	leukocyte aggregation	2/180	13/18800	0.00663421471205782	0.144591824458186	0.118822272980852	IL1B/NR4A3	2
BP	GO:0007492	endoderm development	4/180	78/18800	0.00668564089585849	0.144591824458186	0.118822272980852	COL8A1/DKK1/DUSP2/NOG	4
BP	GO:0046683	response to organophosphorus	5/180	124/18800	0.00685501300098673	0.144591824458186	0.118822272980852	COL1A1/CPS1/IL1B/INHBB/PENK	5
BP	GO:0048708	astrocyte differentiation	4/180	79/18800	0.00699059468923197	0.144591824458186	0.118822272980852	CNTF/IL1B/IL6/NOG	4
BP	GO:0002237	response to molecule of bacterial origin	9/180	354/18800	0.0072109882975977	0.144591824458186	0.118822272980852	ARID5A/CD36/CPS1/CXCL1/GJB6/IL1B/IL6/PCSK1/PENK	9
BP	GO:0048738	cardiac muscle tissue development	7/180	234/18800	0.00743655979316189	0.144591824458186	0.118822272980852	ALDH1A2/DKK1/GJB6/NOG/PI16/PIM1/PROX1	7
BP	GO:1902100	negative regulation of metaphase/anaphase transition of cell cycle	3/180	42/18800	0.00753447931329597	0.144591824458186	0.118822272980852	ANAPC15/BUB1/NDC80	3
BP	GO:0031016	pancreas development	4/180	81/18800	0.00762778431322196	0.144591824458186	0.118822272980852	ALDH1A2/IL6/PCSK1/PROX1	4
BP	GO:0046209	nitric oxide metabolic process	4/180	81/18800	0.00762778431322196	0.144591824458186	0.118822272980852	ARG2/CD36/CPS1/IL1B	4
BP	GO:0030049	muscle filament sliding	2/180	14/18800	0.00769146566485832	0.144591824458186	0.118822272980852	MYH2/MYL1	2
BP	GO:0032230	positive regulation of synaptic transmission, GABAergic	2/180	14/18800	0.00769146566485832	0.144591824458186	0.118822272980852	NLGN1/OXTR	2
BP	GO:0032306	regulation of prostaglandin secretion	2/180	14/18800	0.00769146566485832	0.144591824458186	0.118822272980852	IL1B/MAP2K6	2
BP	GO:0032308	positive regulation of prostaglandin secretion	2/180	14/18800	0.00769146566485832	0.144591824458186	0.118822272980852	IL1B/MAP2K6	2
BP	GO:0042308	negative regulation of protein import into nucleus	2/180	14/18800	0.00769146566485832	0.144591824458186	0.118822272980852	CD36/PKIA	2
BP	GO:0043584	nose development	2/180	14/18800	0.00769146566485832	0.144591824458186	0.118822272980852	DLX5/PROX1	2
BP	GO:0070307	lens fiber cell development	2/180	14/18800	0.00769146566485832	0.144591824458186	0.118822272980852	BFSP2/PROX1	2
BP	GO:1904590	negative regulation of protein import	2/180	14/18800	0.00769146566485832	0.144591824458186	0.118822272980852	CD36/PKIA	2
BP	GO:0007416	synapse assembly	6/180	180/18800	0.00782225552976127	0.144591824458186	0.118822272980852	CBLN4/DKK1/LRRN3/NLGN1/OXTR/VSTM5	6
BP	GO:0042310	vasoconstriction	4/180	82/18800	0.00796023707081277	0.144591824458186	0.118822272980852	FGG/HRH2/HTR7/OXTR	4
BP	GO:2001057	reactive nitrogen species metabolic process	4/180	82/18800	0.00796023707081277	0.144591824458186	0.118822272980852	ARG2/CD36/CPS1/IL1B	4
BP	GO:0006775	fat-soluble vitamin metabolic process	3/180	43/18800	0.00804336273685411	0.144591824458186	0.118822272980852	ALDH1A2/CYP26A1/GC	3
BP	GO:0014002	astrocyte development	3/180	43/18800	0.00804336273685411	0.144591824458186	0.118822272980852	CNTF/IL1B/IL6	3
BP	GO:0014075	response to amine	3/180	43/18800	0.00804336273685411	0.144591824458186	0.118822272980852	ASIC1/CPS1/OXTR	3
BP	GO:0033046	negative regulation of sister chromatid segregation	3/180	43/18800	0.00804336273685411	0.144591824458186	0.118822272980852	ANAPC15/BUB1/NDC80	3
BP	GO:0033048	negative regulation of mitotic sister chromatid segregation	3/180	43/18800	0.00804336273685411	0.144591824458186	0.118822272980852	ANAPC15/BUB1/NDC80	3
BP	GO:2000816	negative regulation of mitotic sister chromatid separation	3/180	43/18800	0.00804336273685411	0.144591824458186	0.118822272980852	ANAPC15/BUB1/NDC80	3
BP	GO:0010817	regulation of hormone levels	11/180	496/18800	0.00841293799477323	0.144591824458186	0.118822272980852	AKR1C2/ALDH1A2/C1QTNF3/CYP26A1/FGG/IL1B/IL6/INHBB/PCSK1/SLC7A5/TTR	11
BP	GO:0014009	glial cell proliferation	3/180	44/18800	0.00857203342814405	0.144591824458186	0.118822272980852	IL1B/IL6/PENK	3
BP	GO:0006639	acylglycerol metabolic process	5/180	131/18800	0.00859177383823827	0.144591824458186	0.118822272980852	CPS1/CYP2E1/GK/LIPI/MOGAT3	5
BP	GO:0001649	osteoblast differentiation	7/180	241/18800	0.00867289951197611	0.144591824458186	0.118822272980852	COL1A1/DLX5/FBN2/IL6/MAP2K6/NOG/PENK	7
BP	GO:0048732	gland development	10/180	431/18800	0.00875762009520924	0.144591824458186	0.118822272980852	AIRE/ALDH1A2/CPS1/IL6/INHBB/NOG/OXTR/PCSK1/PROX1/TFCP2L1	10
BP	GO:0009111	vitamin catabolic process	2/180	15/18800	0.00881925542734906	0.144591824458186	0.118822272980852	CYP26A1/MTHFS	2
BP	GO:0034116	positive regulation of heterotypic cell-cell adhesion	2/180	15/18800	0.00881925542734906	0.144591824458186	0.118822272980852	FGG/IL1B	2
BP	GO:0070365	hepatocyte differentiation	2/180	15/18800	0.00881925542734906	0.144591824458186	0.118822272980852	CPS1/PROX1	2
BP	GO:0006638	neutral lipid metabolic process	5/180	132/18800	0.00886252722878233	0.144591824458186	0.118822272980852	CPS1/CYP2E1/GK/LIPI/MOGAT3	5
BP	GO:0035270	endocrine system development	5/180	132/18800	0.00886252722878233	0.144591824458186	0.118822272980852	ALDH1A2/IL6/INHBB/NOG/PCSK1	5
BP	GO:0051985	negative regulation of chromosome segregation	3/180	45/18800	0.00912065228538963	0.144591824458186	0.118822272980852	ANAPC15/BUB1/NDC80	3
BP	GO:1905819	negative regulation of chromosome separation	3/180	45/18800	0.00912065228538963	0.144591824458186	0.118822272980852	ANAPC15/BUB1/NDC80	3
BP	GO:1902600	proton transmembrane transport	5/180	133/18800	0.00913912421442275	0.144591824458186	0.118822272980852	COX7A1/CYC1/SLC36A2/TMSB4X/UCP1	5
BP	GO:0019915	lipid storage	4/180	86/18800	0.00938487714196059	0.144591824458186	0.118822272980852	ANGPTL3/CD36/IL1B/IL6	4
BP	GO:0014074	response to purine-containing compound	5/180	134/18800	0.00942162439568009	0.144591824458186	0.118822272980852	COL1A1/CPS1/IL1B/INHBB/PENK	5
BP	GO:0002194	hepatocyte cell migration	1/180	1/18800	0.00957446808510642	0.144591824458186	0.118822272980852	PROX1	1
BP	GO:0002509	central tolerance induction to self antigen	1/180	1/18800	0.00957446808510642	0.144591824458186	0.118822272980852	AIRE	1
BP	GO:0008039	synaptic target recognition	1/180	1/18800	0.00957446808510642	0.144591824458186	0.118822272980852	YWHAZ	1
BP	GO:0008591	regulation of Wnt signaling pathway, calcium modulating pathway	1/180	1/18800	0.00957446808510642	0.144591824458186	0.118822272980852	DKK1	1
BP	GO:0009444	pyruvate oxidation	1/180	1/18800	0.00957446808510642	0.144591824458186	0.118822272980852	NR4A3	1
BP	GO:0018885	carbon tetrachloride metabolic process	1/180	1/18800	0.00957446808510642	0.144591824458186	0.118822272980852	CYP2E1	1
BP	GO:0018910	benzene metabolic process	1/180	1/18800	0.00957446808510642	0.144591824458186	0.118822272980852	CYP2E1	1
BP	GO:0018960	4-nitrophenol metabolic process	1/180	1/18800	0.00957446808510642	0.144591824458186	0.118822272980852	CYP2E1	1
BP	GO:0032445	fructose import	1/180	1/18800	0.00957446808510642	0.144591824458186	0.118822272980852	SLC2A5	1
BP	GO:0036331	avascular cornea development in camera-type eye	1/180	1/18800	0.00957446808510642	0.144591824458186	0.118822272980852	ANGPTL7	1
BP	GO:0038097	positive regulation of mast cell activation by Fc-epsilon receptor signaling pathway	1/180	1/18800	0.00957446808510642	0.144591824458186	0.118822272980852	NR4A3	1
BP	GO:0042197	halogenated hydrocarbon metabolic process	1/180	1/18800	0.00957446808510642	0.144591824458186	0.118822272980852	CYP2E1	1
BP	GO:0043049	otic placode formation	1/180	1/18800	0.00957446808510642	0.144591824458186	0.118822272980852	PROX1	1
BP	GO:0045813	positive regulation of Wnt signaling pathway, calcium modulating pathway	1/180	1/18800	0.00957446808510642	0.144591824458186	0.118822272980852	DKK1	1
BP	GO:0046657	folic acid catabolic process	1/180	1/18800	0.00957446808510642	0.144591824458186	0.118822272980852	MTHFS	1
BP	GO:0048789	cytoskeletal matrix organization at active zone	1/180	1/18800	0.00957446808510642	0.144591824458186	0.118822272980852	NLGN1	1
BP	GO:0051867	general adaptation syndrome, behavioral process	1/180	1/18800	0.00957446808510642	0.144591824458186	0.118822272980852	PENK	1
BP	GO:0061114	branching involved in pancreas morphogenesis	1/180	1/18800	0.00957446808510642	0.144591824458186	0.118822272980852	PROX1	1
BP	GO:0070408	carbamoyl phosphate metabolic process	1/180	1/18800	0.00957446808510642	0.144591824458186	0.118822272980852	CPS1	1
BP	GO:0070409	carbamoyl phosphate biosynthetic process	1/180	1/18800	0.00957446808510642	0.144591824458186	0.118822272980852	CPS1	1
BP	GO:0071306	cellular response to vitamin E	1/180	1/18800	0.00957446808510642	0.144591824458186	0.118822272980852	COL1A1	1
BP	GO:0071606	chemokine (C-C motif) ligand 4 production	1/180	1/18800	0.00957446808510642	0.144591824458186	0.118822272980852	ARG2	1
BP	GO:0071643	regulation of chemokine (C-C motif) ligand 4 production	1/180	1/18800	0.00957446808510642	0.144591824458186	0.118822272980852	ARG2	1
BP	GO:0071644	negative regulation of chemokine (C-C motif) ligand 4 production	1/180	1/18800	0.00957446808510642	0.144591824458186	0.118822272980852	ARG2	1
BP	GO:0090242	retinoic acid receptor signaling pathway involved in somitogenesis	1/180	1/18800	0.00957446808510642	0.144591824458186	0.118822272980852	ALDH1A2	1
BP	GO:0090282	positive regulation of transcription involved in G2/M transition of mitotic cell cycle	1/180	1/18800	0.00957446808510642	0.144591824458186	0.118822272980852	ESRRB	1
BP	GO:0090425	acinar cell differentiation	1/180	1/18800	0.00957446808510642	0.144591824458186	0.118822272980852	PROX1	1
BP	GO:0097115	neurexin clustering involved in presynaptic membrane assembly	1/180	1/18800	0.00957446808510642	0.144591824458186	0.118822272980852	NLGN1	1
BP	GO:0150024	oxidised low-density lipoprotein particle clearance	1/180	1/18800	0.00957446808510642	0.144591824458186	0.118822272980852	CD36	1
BP	GO:1901296	negative regulation of canonical Wnt signaling pathway involved in cardiac muscle cell fate commitment	1/180	1/18800	0.00957446808510642	0.144591824458186	0.118822272980852	DKK1	1
BP	GO:1901346	negative regulation of vasculature development involved in avascular cornea development in camera-type eye	1/180	1/18800	0.00957446808510642	0.144591824458186	0.118822272980852	ANGPTL7	1
BP	GO:1903495	cellular response to dehydroepiandrosterone	1/180	1/18800	0.00957446808510642	0.144591824458186	0.118822272980852	UCP1	1
BP	GO:1904530	negative regulation of actin filament binding	1/180	1/18800	0.00957446808510642	0.144591824458186	0.118822272980852	CRMP1	1
BP	GO:1904617	negative regulation of actin binding	1/180	1/18800	0.00957446808510642	0.144591824458186	0.118822272980852	CRMP1	1
BP	GO:1904701	Wnt-Frizzled-LRP5/6 complex assembly	1/180	1/18800	0.00957446808510642	0.144591824458186	0.118822272980852	DKK1	1
BP	GO:1904711	regulation of Wnt-Frizzled-LRP5/6 complex assembly	1/180	1/18800	0.00957446808510642	0.144591824458186	0.118822272980852	DKK1	1
BP	GO:1904723	negative regulation of Wnt-Frizzled-LRP5/6 complex assembly	1/180	1/18800	0.00957446808510642	0.144591824458186	0.118822272980852	DKK1	1
BP	GO:1905062	positive regulation of cardioblast proliferation	1/180	1/18800	0.00957446808510642	0.144591824458186	0.118822272980852	PIM1	1
BP	GO:1905067	negative regulation of canonical Wnt signaling pathway involved in heart development	1/180	1/18800	0.00957446808510642	0.144591824458186	0.118822272980852	DKK1	1
BP	GO:1905164	positive regulation of phagosome maturation	1/180	1/18800	0.00957446808510642	0.144591824458186	0.118822272980852	PLA2G5	1
BP	GO:1905551	negative regulation of protein localization to endoplasmic reticulum	1/180	1/18800	0.00957446808510642	0.144591824458186	0.118822272980852	BTF3	1
BP	GO:1905607	negative regulation of presynapse assembly	1/180	1/18800	0.00957446808510642	0.144591824458186	0.118822272980852	DKK1	1
BP	GO:1990539	fructose import across plasma membrane	1/180	1/18800	0.00957446808510642	0.144591824458186	0.118822272980852	SLC2A5	1
BP	GO:1990636	reproductive senescence	1/180	1/18800	0.00957446808510642	0.144591824458186	0.118822272980852	INHBB	1
BP	GO:2000979	positive regulation of forebrain neuron differentiation	1/180	1/18800	0.00957446808510642	0.144591824458186	0.118822272980852	PROX1	1
BP	GO:0032309	icosanoid secretion	3/180	46/18800	0.00968936989972613	0.144591824458186	0.118822272980852	IL1B/MAP2K6/PLA2G5	3
BP	GO:0033047	regulation of mitotic sister chromatid segregation	3/180	46/18800	0.00968936989972613	0.144591824458186	0.118822272980852	ANAPC15/BUB1/NDC80	3
BP	GO:0061383	trabecula morphogenesis	3/180	46/18800	0.00968936989972613	0.144591824458186	0.118822272980852	COL1A1/FBN2/NOG	3
BP	GO:0009144	purine nucleoside triphosphate metabolic process	4/180	87/18800	0.00976524864424623	0.145064757009323	0.119210918195776	GIMAP7/NUDT15/SLC25A13/TMSB4X	4
BP	GO:0033275	actin-myosin filament sliding	2/180	16/18800	0.0100161517415054	0.146745784706326	0.120592348526641	MYH2/MYL1	2
BP	GO:0002699	positive regulation of immune effector process	7/180	248/18800	0.0100542414080831	0.146745784706326	0.120592348526641	ARID5A/CD36/IL1B/IL6/NR4A3/PLA2G5/SLC7A5	7
BP	GO:0014706	striated muscle tissue development	7/180	248/18800	0.0100542414080831	0.146745784706326	0.120592348526641	ALDH1A2/DKK1/GJB6/NOG/PI16/PIM1/PROX1	7
BP	GO:1901654	response to ketone	6/180	190/18800	0.0100572042518804	0.146745784706326	0.120592348526641	AKR1C2/CPS1/MTAP/OXTR/POSTN/UCP1	6
BP	GO:0051591	response to cAMP	4/180	89/18800	0.0105557239653499	0.152662739111206	0.125454767091082	COL1A1/CPS1/INHBB/PENK	4
BP	GO:0070098	chemokine-mediated signaling pathway	4/180	89/18800	0.0105557239653499	0.152662739111206	0.125454767091082	CCL13/CCL17/CCL22/CXCL1	4
BP	GO:0003044	regulation of systemic arterial blood pressure mediated by a chemical signal	3/180	48/18800	0.0108876536096998	0.154180950413494	0.126702398611599	OXTR/SLC2A5/SUCNR1	3
BP	GO:0045839	negative regulation of mitotic nuclear division	3/180	48/18800	0.0108876536096998	0.154180950413494	0.126702398611599	ANAPC15/BUB1/NDC80	3
BP	GO:1903426	regulation of reactive oxygen species biosynthetic process	3/180	48/18800	0.0108876536096998	0.154180950413494	0.126702398611599	ARG2/CD36/UCP1	3
BP	GO:0050708	regulation of protein secretion	7/180	252/18800	0.0109122318281092	0.154180950413494	0.126702398611599	C1QTNF3/FGG/IL1B/IL6/INHBB/PCSK1/PPIA	7
BP	GO:0045785	positive regulation of cell adhesion	10/180	446/18800	0.0109588732400462	0.154180950413494	0.126702398611599	CD36/CD70/COL8A1/EGFL6/FGG/IL1B/IL6/NR4A3/SPTA1/ST3GAL4	10
BP	GO:0016264	gap junction assembly	2/180	17/18800	0.0112807430431064	0.154180950413494	0.126702398611599	GJB6/IL1B	2
BP	GO:0021542	dentate gyrus development	2/180	17/18800	0.0112807430431064	0.154180950413494	0.126702398611599	EMX2/PROX1	2
BP	GO:0032310	prostaglandin secretion	2/180	17/18800	0.0112807430431064	0.154180950413494	0.126702398611599	IL1B/MAP2K6	2
BP	GO:0033189	response to vitamin A	2/180	17/18800	0.0112807430431064	0.154180950413494	0.126702398611599	ALDH1A2/CYP26A1	2
BP	GO:0060252	positive regulation of glial cell proliferation	2/180	17/18800	0.0112807430431064	0.154180950413494	0.126702398611599	IL1B/IL6	2
BP	GO:0090231	regulation of spindle checkpoint	2/180	17/18800	0.0112807430431064	0.154180950413494	0.126702398611599	ANAPC15/NDC80	2
BP	GO:0090266	regulation of mitotic cell cycle spindle assembly checkpoint	2/180	17/18800	0.0112807430431064	0.154180950413494	0.126702398611599	ANAPC15/NDC80	2
BP	GO:1903504	regulation of mitotic spindle checkpoint	2/180	17/18800	0.0112807430431064	0.154180950413494	0.126702398611599	ANAPC15/NDC80	2
BP	GO:0046394	carboxylic acid biosynthetic process	8/180	316/18800	0.0113181873437868	0.154180950413494	0.126702398611599	ALDH1A2/CPS1/CYP2E1/IL1B/LIPI/MTAP/PLA2G5/PROX1	8
BP	GO:0090398	cellular senescence	4/180	91/18800	0.0113864588320138	0.154470017956617	0.12693994774446	ARG2/MAP2K6/MAPK10/WNT16	4
BP	GO:0060986	endocrine hormone secretion	3/180	49/18800	0.0115174714100135	0.155028774331203	0.127399121025658	C1QTNF3/IL1B/INHBB	3
BP	GO:0035296	regulation of tube diameter	5/180	141/18800	0.0115693115172539	0.155028774331203	0.127399121025658	CPS1/FGG/HRH2/HTR7/OXTR	5
BP	GO:0097746	blood vessel diameter maintenance	5/180	141/18800	0.0115693115172539	0.155028774331203	0.127399121025658	CPS1/FGG/HRH2/HTR7/OXTR	5
BP	GO:0016053	organic acid biosynthetic process	8/180	318/18800	0.0117227768102918	0.156282096723987	0.128429072864543	ALDH1A2/CPS1/CYP2E1/IL1B/LIPI/MTAP/PLA2G5/PROX1	8
BP	GO:0023061	signal release	10/180	451/18800	0.0117790008186187	0.156282096723987	0.128429072864543	ASIC1/C1QTNF3/FGG/IL1B/IL6/INHBB/MAP2K6/NLGN1/OXTR/SUCNR1	10
BP	GO:0035107	appendage morphogenesis	5/180	142/18800	0.0119011192288684	0.156282096723987	0.128429072864543	ALDH1A2/DKK1/DLX5/FBN2/NOG	5
BP	GO:0035108	limb morphogenesis	5/180	142/18800	0.0119011192288684	0.156282096723987	0.128429072864543	ALDH1A2/DKK1/DLX5/FBN2/NOG	5
BP	GO:0035150	regulation of tube size	5/180	142/18800	0.0119011192288684	0.156282096723987	0.128429072864543	CPS1/FGG/HRH2/HTR7/OXTR	5
BP	GO:0051090	regulation of DNA-binding transcription factor activity	10/180	452/18800	0.0119484636849591	0.156282096723987	0.128429072864543	CD36/IL1B/IL6/MAPK10/OPRD1/PIM1/PPIA/PROX1/TMSB4X/ZIC2	10
BP	GO:0006692	prostanoid metabolic process	3/180	50/18800	0.0121678918191698	0.1578940270448	0.129753720543092	AKR1C2/GSTA1/IL1B	3
BP	GO:0006693	prostaglandin metabolic process	3/180	50/18800	0.0121678918191698	0.1578940270448	0.129753720543092	AKR1C2/GSTA1/IL1B	3
BP	GO:1903828	negative regulation of protein localization	6/180	199/18800	0.01242773126342	0.159246185430256	0.130864893552991	BTF3/CD36/IL1B/INHBB/PKIA/PPFIA1	6
BP	GO:0001696	gastric acid secretion	2/180	18/18800	0.0126116382003858	0.159246185430256	0.130864893552991	HRH2/OXTR	2
BP	GO:0002827	positive regulation of T-helper 1 type immune response	2/180	18/18800	0.0126116382003858	0.159246185430256	0.130864893552991	ARID5A/IL1B	2
BP	GO:0009068	aspartate family amino acid catabolic process	2/180	18/18800	0.0126116382003858	0.159246185430256	0.130864893552991	RIDA/TDH	2
BP	GO:0044320	cellular response to leptin stimulus	2/180	18/18800	0.0126116382003858	0.159246185430256	0.130864893552991	INHBB/NR4A3	2
BP	GO:0072189	ureter development	2/180	18/18800	0.0126116382003858	0.159246185430256	0.130864893552991	ALDH1A2/EMX2	2
BP	GO:0150078	positive regulation of neuroinflammatory response	2/180	18/18800	0.0126116382003858	0.159246185430256	0.130864893552991	IL1B/IL6	2
BP	GO:1901888	regulation of cell junction assembly	6/180	201/18800	0.0130035963960143	0.163566310222662	0.13441507385757	DKK1/IL1B/LRRN3/NLGN1/OXTR/VSTM5	6
BP	GO:0060541	respiratory system development	6/180	203/18800	0.0135979383679134	0.170316814622024	0.139962484850585	ALDH1A2/DLX5/NOG/PROX1/RIDA/YWHAZ	6
BP	GO:0060419	heart growth	4/180	96/18800	0.0136440213967689	0.170316814622024	0.139962484850585	NOG/PI16/PIM1/PROX1	4
BP	GO:0042098	T cell proliferation	6/180	204/18800	0.0139021268784969	0.171775972364378	0.141161587498565	ARG2/CD70/IL1B/IL6/RPS6/SPTA1	6
BP	GO:0010744	positive regulation of macrophage derived foam cell differentiation	2/180	19/18800	0.0140074662557468	0.171775972364378	0.141161587498565	CD36/PLA2G5	2
BP	GO:0015732	prostaglandin transport	2/180	19/18800	0.0140074662557468	0.171775972364378	0.141161587498565	IL1B/MAP2K6	2
BP	GO:0006631	fatty acid metabolic process	9/180	395/18800	0.0140567025864251	0.171775972364378	0.141161587498565	AKR1C2/ANGPTL3/CD36/CYP2E1/GSTA1/IL1B/LIPI/NR4A3/PLA2G5	9
BP	GO:0032755	positive regulation of interleukin-6 production	4/180	97/18800	0.0141271740902778	0.171775972364378	0.141161587498565	ARID5A/CD36/IL1B/IL6	4
BP	GO:1990868	response to chemokine	4/180	97/18800	0.0141271740902778	0.171775972364378	0.141161587498565	CCL13/CCL17/CCL22/CXCL1	4
BP	GO:1990869	cellular response to chemokine	4/180	97/18800	0.0141271740902778	0.171775972364378	0.141161587498565	CCL13/CCL17/CCL22/CXCL1	4
BP	GO:0010718	positive regulation of epithelial to mesenchymal transition	3/180	53/18800	0.0142437484192604	0.172554339706391	0.141801232078324	COL1A1/IL1B/IL6	3
BP	GO:0006721	terpenoid metabolic process	4/180	98/18800	0.0146210548565936	0.176473981963958	0.145022304943689	ALDH1A2/CYP26A1/CYP2E1/TTR	4
BP	GO:0061900	glial cell activation	3/180	54/18800	0.0149775149158271	0.178625163784714	0.146790097241042	CNTF/IL1B/IL6	3
BP	GO:0071320	cellular response to cAMP	3/180	54/18800	0.0149775149158271	0.178625163784714	0.146790097241042	CPS1/INHBB/PENK	3
BP	GO:0071715	icosanoid transport	3/180	54/18800	0.0149775149158271	0.178625163784714	0.146790097241042	IL1B/MAP2K6/PLA2G5	3
BP	GO:0015908	fatty acid transport	4/180	99/18800	0.0151257372927659	0.178625163784714	0.146790097241042	CD36/IL1B/MAP2K6/PLA2G5	4
BP	GO:0019233	sensory perception of pain	4/180	99/18800	0.0151257372927659	0.178625163784714	0.146790097241042	MRGPRX2/OPRD1/PENK/TAFA4	4
BP	GO:0021510	spinal cord development	4/180	99/18800	0.0151257372927659	0.178625163784714	0.146790097241042	GBX1/NOG/PROX1/VSTM5	4
BP	GO:0050807	regulation of synapse organization	6/180	209/18800	0.0154946388924451	0.180307375913681	0.148172500911158	DKK1/LRRN3/NLGN1/OXTR/VSTM5/YWHAZ	6
BP	GO:0051784	negative regulation of nuclear division	3/180	55/18800	0.0157323084964437	0.180307375913681	0.148172500911158	ANAPC15/BUB1/NDC80	3
BP	GO:0045834	positive regulation of lipid metabolic process	5/180	153/18800	0.0159859765318368	0.180307375913681	0.148172500911158	ANGPTL3/HSD17B13/IL1B/NR4A3/RAB38	5
BP	GO:0046620	regulation of organ growth	4/180	101/18800	0.0161677912250885	0.180307375913681	0.148172500911158	NOG/PI16/PIM1/PROX1	4
BP	GO:0010717	regulation of epithelial to mesenchymal transition	4/180	102/18800	0.0167052995729315	0.180307375913681	0.148172500911158	COL1A1/IL1B/IL6/NOG	4
BP	GO:0030449	regulation of complement activation	2/180	21/18800	0.0169885365726338	0.180307375913681	0.148172500911158	CFH/IL1B	2
BP	GO:0032305	positive regulation of icosanoid secretion	2/180	21/18800	0.0169885365726338	0.180307375913681	0.148172500911158	IL1B/MAP2K6	2
BP	GO:0033762	response to glucagon	2/180	21/18800	0.0169885365726338	0.180307375913681	0.148172500911158	CPS1/CYC1	2
BP	GO:0071605	monocyte chemotactic protein-1 production	2/180	21/18800	0.0169885365726338	0.180307375913681	0.148172500911158	C1QTNF3/IL1B	2
BP	GO:0071637	regulation of monocyte chemotactic protein-1 production	2/180	21/18800	0.0169885365726338	0.180307375913681	0.148172500911158	C1QTNF3/IL1B	2
BP	GO:0042102	positive regulation of T cell proliferation	4/180	103/18800	0.0172538832928519	0.180307375913681	0.148172500911158	CD70/IL1B/IL6/SPTA1	4
BP	GO:0050803	regulation of synapse structure or activity	6/180	215/18800	0.0175675833804672	0.180307375913681	0.148172500911158	DKK1/LRRN3/NLGN1/OXTR/VSTM5/YWHAZ	6
BP	GO:0031960	response to corticosteroid	5/180	157/18800	0.0176771378450073	0.180307375913681	0.148172500911158	CALCR/COL1A1/CPS1/IL6/PCSK1	5
BP	GO:0120254	olefinic compound metabolic process	5/180	157/18800	0.0176771378450073	0.180307375913681	0.148172500911158	AKR1C2/ALDH1A2/CYP2E1/GSTA1/TTR	5
BP	GO:0022600	digestive system process	4/180	104/18800	0.0178136056359523	0.180307375913681	0.148172500911158	CD36/HRH2/OXTR/SLC2A5	4
BP	GO:0046942	carboxylic acid transport	7/180	279/18800	0.0181480910203733	0.180307375913681	0.148172500911158	CD36/IL1B/MAP2K6/PLA2G5/SLC25A13/SLC36A2/SLC7A5	7
BP	GO:1901890	positive regulation of cell junction assembly	4/180	105/18800	0.0183845277851273	0.180307375913681	0.148172500911158	LRRN3/NLGN1/OXTR/VSTM5	4
BP	GO:0015874	norepinephrine transport	2/180	22/18800	0.0185711355074531	0.180307375913681	0.148172500911158	OXTR/SLC22A1	2
BP	GO:0021533	cell differentiation in hindbrain	2/180	22/18800	0.0185711355074531	0.180307375913681	0.148172500911158	NOG/PROX1	2
BP	GO:0032303	regulation of icosanoid secretion	2/180	22/18800	0.0185711355074531	0.180307375913681	0.148172500911158	IL1B/MAP2K6	2
BP	GO:0044321	response to leptin	2/180	22/18800	0.0185711355074531	0.180307375913681	0.148172500911158	INHBB/NR4A3	2
BP	GO:0046823	negative regulation of nucleocytoplasmic transport	2/180	22/18800	0.0185711355074531	0.180307375913681	0.148172500911158	CD36/PKIA	2
BP	GO:0061081	positive regulation of myeloid leukocyte cytokine production involved in immune response	2/180	22/18800	0.0185711355074531	0.180307375913681	0.148172500911158	CD36/NR4A3	2
BP	GO:0071305	cellular response to vitamin D	2/180	22/18800	0.0185711355074531	0.180307375913681	0.148172500911158	PENK/PIM1	2
BP	GO:0072574	hepatocyte proliferation	2/180	22/18800	0.0185711355074531	0.180307375913681	0.148172500911158	IL6/PROX1	2
BP	GO:0072575	epithelial cell proliferation involved in liver morphogenesis	2/180	22/18800	0.0185711355074531	0.180307375913681	0.148172500911158	IL6/PROX1	2
BP	GO:0002711	positive regulation of T cell mediated immunity	3/180	59/18800	0.0189628270380273	0.180307375913681	0.148172500911158	ARID5A/IL1B/IL6	3
BP	GO:0000117	regulation of transcription involved in G2/M transition of mitotic cell cycle	1/180	2/18800	0.0190577701620613	0.180307375913681	0.148172500911158	ESRRB	1
BP	GO:0001743	lens placode formation	1/180	2/18800	0.0190577701620613	0.180307375913681	0.148172500911158	PROX1	1
BP	GO:0002384	hepatic immune response	1/180	2/18800	0.0190577701620613	0.180307375913681	0.148172500911158	IL6	1
BP	GO:0002458	peripheral T cell tolerance induction	1/180	2/18800	0.0190577701620613	0.180307375913681	0.148172500911158	AIRE	1
BP	GO:0002508	central tolerance induction	1/180	2/18800	0.0190577701620613	0.180307375913681	0.148172500911158	AIRE	1
BP	GO:0003408	optic cup formation involved in camera-type eye development	1/180	2/18800	0.0190577701620613	0.180307375913681	0.148172500911158	WNT16	1
BP	GO:0006203	dGTP catabolic process	1/180	2/18800	0.0190577701620613	0.180307375913681	0.148172500911158	NUDT15	1
BP	GO:0015823	phenylalanine transport	1/180	2/18800	0.0190577701620613	0.180307375913681	0.148172500911158	SLC7A5	1
BP	GO:0019518	L-threonine catabolic process to glycine	1/180	2/18800	0.0190577701620613	0.180307375913681	0.148172500911158	RIDA	1
BP	GO:0019547	arginine catabolic process to ornithine	1/180	2/18800	0.0190577701620613	0.180307375913681	0.148172500911158	ARG2	1
BP	GO:0032605	hepatocyte growth factor production	1/180	2/18800	0.0190577701620613	0.180307375913681	0.148172500911158	INHBB	1
BP	GO:0032646	regulation of hepatocyte growth factor production	1/180	2/18800	0.0190577701620613	0.180307375913681	0.148172500911158	INHBB	1
BP	GO:0032686	negative regulation of hepatocyte growth factor production	1/180	2/18800	0.0190577701620613	0.180307375913681	0.148172500911158	INHBB	1
BP	GO:0032745	positive regulation of interleukin-21 production	1/180	2/18800	0.0190577701620613	0.180307375913681	0.148172500911158	IL6	1
BP	GO:0035504	regulation of myosin light chain kinase activity	1/180	2/18800	0.0190577701620613	0.180307375913681	0.148172500911158	IL1B	1
BP	GO:0035505	positive regulation of myosin light chain kinase activity	1/180	2/18800	0.0190577701620613	0.180307375913681	0.148172500911158	IL1B	1
BP	GO:0036345	platelet maturation	1/180	2/18800	0.0190577701620613	0.180307375913681	0.148172500911158	FGG	1
BP	GO:0038041	cross-receptor inhibition within G protein-coupled receptor heterodimer	1/180	2/18800	0.0190577701620613	0.180307375913681	0.148172500911158	CALCR	1
BP	GO:0042365	water-soluble vitamin catabolic process	1/180	2/18800	0.0190577701620613	0.180307375913681	0.148172500911158	MTHFS	1
BP	GO:0042663	regulation of endodermal cell fate specification	1/180	2/18800	0.0190577701620613	0.180307375913681	0.148172500911158	DKK1	1
BP	GO:0046619	lens placode formation involved in camera-type eye formation	1/180	2/18800	0.0190577701620613	0.180307375913681	0.148172500911158	PROX1	1
BP	GO:0051866	general adaptation syndrome	1/180	2/18800	0.0190577701620613	0.180307375913681	0.148172500911158	PENK	1
BP	GO:0060177	regulation of angiotensin metabolic process	1/180	2/18800	0.0190577701620613	0.180307375913681	0.148172500911158	SUCNR1	1
BP	GO:0060302	negative regulation of cytokine activity	1/180	2/18800	0.0190577701620613	0.180307375913681	0.148172500911158	NOG	1
BP	GO:0060825	fibroblast growth factor receptor signaling pathway involved in neural plate anterior/posterior pattern formation	1/180	2/18800	0.0190577701620613	0.180307375913681	0.148172500911158	NOG	1
BP	GO:0061944	negative regulation of protein K48-linked ubiquitination	1/180	2/18800	0.0190577701620613	0.180307375913681	0.148172500911158	PPIA	1
BP	GO:0062044	negative regulation of cardiac epithelial to mesenchymal transition	1/180	2/18800	0.0190577701620613	0.180307375913681	0.148172500911158	NOG	1
BP	GO:0072564	blood microparticle formation	1/180	2/18800	0.0190577701620613	0.180307375913681	0.148172500911158	CD36	1
BP	GO:0090265	positive regulation of immune complex clearance by monocytes and macrophages	1/180	2/18800	0.0190577701620613	0.180307375913681	0.148172500911158	PLA2G5	1
BP	GO:0097536	thymus epithelium morphogenesis	1/180	2/18800	0.0190577701620613	0.180307375913681	0.148172500911158	AIRE	1
BP	GO:1902618	cellular response to fluoride	1/180	2/18800	0.0190577701620613	0.180307375913681	0.148172500911158	COL1A1	1
BP	GO:1902908	regulation of melanosome transport	1/180	2/18800	0.0190577701620613	0.180307375913681	0.148172500911158	GPR143	1
BP	GO:1903056	regulation of melanosome organization	1/180	2/18800	0.0190577701620613	0.180307375913681	0.148172500911158	GPR143	1
BP	GO:1903494	response to dehydroepiandrosterone	1/180	2/18800	0.0190577701620613	0.180307375913681	0.148172500911158	UCP1	1
BP	GO:1903597	negative regulation of gap junction assembly	1/180	2/18800	0.0190577701620613	0.180307375913681	0.148172500911158	IL1B	1
BP	GO:1904556	L-tryptophan transmembrane transport	1/180	2/18800	0.0190577701620613	0.180307375913681	0.148172500911158	SLC7A5	1
BP	GO:1905006	negative regulation of epithelial to mesenchymal transition involved in endocardial cushion formation	1/180	2/18800	0.0190577701620613	0.180307375913681	0.148172500911158	NOG	1
BP	GO:1905403	negative regulation of activated CD8-positive, alpha-beta T cell apoptotic process	1/180	2/18800	0.0190577701620613	0.180307375913681	0.148172500911158	ARG2	1
BP	GO:1990145	maintenance of translational fidelity	1/180	2/18800	0.0190577701620613	0.180307375913681	0.148172500911158	RPS23	1
BP	GO:2000313	regulation of fibroblast growth factor receptor signaling pathway involved in neural plate anterior/posterior pattern formation	1/180	2/18800	0.0190577701620613	0.180307375913681	0.148172500911158	NOG	1
BP	GO:2000332	regulation of blood microparticle formation	1/180	2/18800	0.0190577701620613	0.180307375913681	0.148172500911158	CD36	1
BP	GO:2000334	positive regulation of blood microparticle formation	1/180	2/18800	0.0190577701620613	0.180307375913681	0.148172500911158	CD36	1
BP	GO:0034599	cellular response to oxidative stress	7/180	284/18800	0.0197882261161783	0.185364601027789	0.152328413496713	CD36/IL6/NR4A3/PENK/PPIA/UCP1/WNT16	7
BP	GO:0030071	regulation of mitotic metaphase/anaphase transition	3/180	60/18800	0.0198234932984936	0.185364601027789	0.152328413496713	ANAPC15/BUB1/NDC80	3
BP	GO:0001837	epithelial to mesenchymal transition	5/180	162/18800	0.0199524099874369	0.185364601027789	0.152328413496713	COL1A1/IL1B/IL6/NOG/WNT16	5
BP	GO:0034329	cell junction assembly	9/180	420/18800	0.0200987468455733	0.185364601027789	0.152328413496713	CBLN4/CDH20/DKK1/GJB6/IL1B/LRRN3/NLGN1/OXTR/VSTM5	9
BP	GO:0006520	cellular amino acid metabolic process	7/180	285/18800	0.0201282972091365	0.185364601027789	0.152328413496713	ARG2/CPS1/MTAP/MTHFS/RIDA/SLC25A13/TDH	7
BP	GO:0006805	xenobiotic metabolic process	4/180	108/18800	0.0201650739240611	0.185364601027789	0.152328413496713	CYP26A1/CYP2E1/GSTA1/NUDT15	4
BP	GO:0071867	response to monoamine	4/180	108/18800	0.0201650739240611	0.185364601027789	0.152328413496713	HRH2/HTR7/NR4A3/PENK	4
BP	GO:0071869	response to catecholamine	4/180	108/18800	0.0201650739240611	0.185364601027789	0.152328413496713	HRH2/HTR7/NR4A3/PENK	4
BP	GO:0030194	positive regulation of blood coagulation	2/180	23/18800	0.0202133801912727	0.185364601027789	0.152328413496713	CD36/ST3GAL4	2
BP	GO:0072576	liver morphogenesis	2/180	23/18800	0.0202133801912727	0.185364601027789	0.152328413496713	IL6/PROX1	2
BP	GO:1900048	positive regulation of hemostasis	2/180	23/18800	0.0202133801912727	0.185364601027789	0.152328413496713	CD36/ST3GAL4	2
BP	GO:0002697	regulation of immune effector process	8/180	353/18800	0.0206522275637935	0.188822003715789	0.155169628396226	ARID5A/CD36/CFH/IL1B/IL6/NR4A3/PLA2G5/SLC7A5	8
BP	GO:1903409	reactive oxygen species biosynthetic process	3/180	61/18800	0.0207054283696875	0.188822003715789	0.155169628396226	ARG2/CD36/UCP1	3
BP	GO:0006766	vitamin metabolic process	4/180	109/18800	0.0207813658507741	0.188989540410225	0.155307306241533	ALDH1A2/CYP26A1/GC/MTHFS	4
BP	GO:0007091	metaphase/anaphase transition of mitotic cell cycle	3/180	62/18800	0.021608646805888	0.195430268495125	0.160600150104367	ANAPC15/BUB1/NDC80	3
BP	GO:0060393	regulation of pathway-restricted SMAD protein phosphorylation	3/180	62/18800	0.021608646805888	0.195430268495125	0.160600150104367	DKK1/INHBB/NOG	3
BP	GO:0009914	hormone transport	7/180	290/18800	0.021890107961011	0.196031747654103	0.161094431998161	C1QTNF3/FGG/IL1B/IL6/INHBB/SLC7A5/TTR	7
BP	GO:0038095	Fc-epsilon receptor signaling pathway	2/180	24/18800	0.0219139967679122	0.196031747654103	0.161094431998161	MAPK10/NR4A3	2
BP	GO:0050820	positive regulation of coagulation	2/180	24/18800	0.0219139967679122	0.196031747654103	0.161094431998161	CD36/ST3GAL4	2
BP	GO:1904996	positive regulation of leukocyte adhesion to vascular endothelial cell	2/180	24/18800	0.0219139967679122	0.196031747654103	0.161094431998161	IL6/ST3GAL4	2
BP	GO:0007088	regulation of mitotic nuclear division	4/180	111/18800	0.0220484229330985	0.196165237098543	0.161204130587738	ANAPC15/BUB1/IL1B/NDC80	4
BP	GO:0009141	nucleoside triphosphate metabolic process	4/180	111/18800	0.0220484229330985	0.196165237098543	0.161204130587738	GIMAP7/NUDT15/SLC25A13/TMSB4X	4
BP	GO:0022409	positive regulation of cell-cell adhesion	7/180	291/18800	0.0222549147519391	0.196751924873703	0.161686257258702	CD70/FGG/IL1B/IL6/NR4A3/SPTA1/ST3GAL4	7
BP	GO:1902099	regulation of metaphase/anaphase transition of cell cycle	3/180	63/18800	0.022533156286131	0.196751924873703	0.161686257258702	ANAPC15/BUB1/NDC80	3
BP	GO:0071466	cellular response to xenobiotic stimulus	5/180	168/18800	0.0229262668642049	0.196751924873703	0.161686257258702	CYP26A1/CYP2E1/GSTA1/IL1B/NUDT15	5
BP	GO:0071356	cellular response to tumor necrosis factor	6/180	229/18800	0.0231287722284007	0.196751924873703	0.161686257258702	CCL13/CCL17/CCL22/CD70/COL1A1/TMSB4X	6
BP	GO:0006066	alcohol metabolic process	8/180	361/18800	0.02323218414055	0.196751924873703	0.161686257258702	AKR1C2/ALDH1A2/ANGPTL3/DEGS2/GK/MOGAT3/PON1/TTR	8
BP	GO:0048562	embryonic organ morphogenesis	7/180	294/18800	0.0233746113122941	0.196751924873703	0.161686257258702	DLX5/FBN2/GJB6/NOG/PROX1/VAX2/WNT16	7
BP	GO:0019229	regulation of vasoconstriction	3/180	64/18800	0.0234789577861512	0.196751924873703	0.161686257258702	FGG/HRH2/OXTR	3
BP	GO:0048247	lymphocyte chemotaxis	3/180	64/18800	0.0234789577861512	0.196751924873703	0.161686257258702	CCL13/CCL17/CCL22	3
BP	GO:0034114	regulation of heterotypic cell-cell adhesion	2/180	25/18800	0.0236717300680923	0.196751924873703	0.161686257258702	FGG/IL1B	2
BP	GO:0060343	trabecula formation	2/180	25/18800	0.0236717300680923	0.196751924873703	0.161686257258702	COL1A1/FBN2	2
BP	GO:1904861	excitatory synapse assembly	2/180	25/18800	0.0236717300680923	0.196751924873703	0.161686257258702	NLGN1/VSTM5	2
BP	GO:2000193	positive regulation of fatty acid transport	2/180	25/18800	0.0236717300680923	0.196751924873703	0.161686257258702	IL1B/MAP2K6	2
BP	GO:0031589	cell-substrate adhesion	8/180	364/18800	0.0242558151086811	0.196751924873703	0.161686257258702	ANGPTL3/CD36/COL1A1/COL8A1/EGFL6/FGG/ITGBL1/PPFIA1	8
BP	GO:0010965	regulation of mitotic sister chromatid separation	3/180	65/18800	0.0244460457473023	0.196751924873703	0.161686257258702	ANAPC15/BUB1/NDC80	3
BP	GO:0044784	metaphase/anaphase transition of cell cycle	3/180	65/18800	0.0244460457473023	0.196751924873703	0.161686257258702	ANAPC15/BUB1/NDC80	3
BP	GO:0048645	animal organ formation	3/180	65/18800	0.0244460457473023	0.196751924873703	0.161686257258702	DKK1/NOG/PIM1	3
BP	GO:2000272	negative regulation of signaling receptor activity	3/180	65/18800	0.0244460457473023	0.196751924873703	0.161686257258702	CALCR/DKK1/LYPD6	3
BP	GO:0033559	unsaturated fatty acid metabolic process	4/180	115/18800	0.0247217263642917	0.196751924873703	0.161686257258702	AKR1C2/CYP2E1/GSTA1/IL1B	4
BP	GO:0032635	interleukin-6 production	5/180	172/18800	0.0250602711042449	0.196751924873703	0.161686257258702	ARID5A/C1QTNF3/CD36/IL1B/IL6	5
BP	GO:0032675	regulation of interleukin-6 production	5/180	172/18800	0.0250602711042449	0.196751924873703	0.161686257258702	ARID5A/C1QTNF3/CD36/IL1B/IL6	5
BP	GO:0019751	polyol metabolic process	4/180	116/18800	0.0254192964178918	0.196751924873703	0.161686257258702	ANGPTL3/DEGS2/GK/MOGAT3	4
BP	GO:0030193	regulation of blood coagulation	3/180	66/18800	0.025434408242503	0.196751924873703	0.161686257258702	CD36/FGG/ST3GAL4	3
BP	GO:0060389	pathway-restricted SMAD protein phosphorylation	3/180	66/18800	0.025434408242503	0.196751924873703	0.161686257258702	DKK1/INHBB/NOG	3
BP	GO:0048596	embryonic camera-type eye morphogenesis	2/180	26/18800	0.0254853433716569	0.196751924873703	0.161686257258702	PROX1/WNT16	2
BP	GO:0060352	cell adhesion molecule production	2/180	26/18800	0.0254853433716569	0.196751924873703	0.161686257258702	IL1B/PPIA	2
BP	GO:0090382	phagosome maturation	2/180	26/18800	0.0254853433716569	0.196751924873703	0.161686257258702	PLA2G5/RAB38	2
BP	GO:0006720	isoprenoid metabolic process	4/180	117/18800	0.0261286405919973	0.196751924873703	0.161686257258702	ALDH1A2/CYP26A1/CYP2E1/TTR	4
BP	GO:0015718	monocarboxylic acid transport	4/180	117/18800	0.0261286405919973	0.196751924873703	0.161686257258702	CD36/IL1B/MAP2K6/PLA2G5	4
BP	GO:0060485	mesenchyme development	7/180	301/18800	0.0261373439295681	0.196751924873703	0.161686257258702	ACTA1/ALDH1A2/COL1A1/IL1B/IL6/NOG/WNT16	7
BP	GO:0051960	regulation of nervous system development	9/180	440/18800	0.0261398605486519	0.196751924873703	0.161686257258702	DKK1/GBX1/IL1B/IL6/LRRN3/NLGN1/NOG/OXTR/VSTM5	9
BP	GO:0042129	regulation of T cell proliferation	5/180	174/18800	0.026173545394735	0.196751924873703	0.161686257258702	ARG2/CD70/IL1B/IL6/SPTA1	5
BP	GO:0007187	G protein-coupled receptor signaling pathway, coupled to cyclic nucleotide second messenger	3/180	67/18800	0.0264440271392506	0.196751924873703	0.161686257258702	HRH2/HTR7/OPRD1	3
BP	GO:0055021	regulation of cardiac muscle tissue growth	3/180	67/18800	0.0264440271392506	0.196751924873703	0.161686257258702	NOG/PI16/PIM1	3
BP	GO:0071300	cellular response to retinoic acid	3/180	67/18800	0.0264440271392506	0.196751924873703	0.161686257258702	ALDH1A2/COL1A1/WNT8B	3
BP	GO:0045444	fat cell differentiation	6/180	237/18800	0.0267859809378054	0.196751924873703	0.161686257258702	C1QTNF3/IL6/INHBB/NR4A3/PIM1/UCP1	6
BP	GO:0050673	epithelial cell proliferation	9/180	443/18800	0.0271461456075145	0.196751924873703	0.161686257258702	ALDH1A2/COL8A1/DLX5/IL6/NOG/NR4A3/PROX1/RIDA/WNT16	9
BP	GO:0046395	carboxylic acid catabolic process	6/180	238/18800	0.0272685711803704	0.196751924873703	0.161686257258702	ARG2/CYP26A1/MTHFS/PON1/RIDA/TDH	6
BP	GO:0098657	import into cell	6/180	238/18800	0.0272685711803704	0.196751924873703	0.161686257258702	CALCR/CD36/KCNJ3/SLC22A1/SLC2A5/SLC7A5	6
BP	GO:0000027	ribosomal large subunit assembly	2/180	27/18800	0.027353618172595	0.196751924873703	0.161686257258702	RPL10L/RPL23A	2
BP	GO:0002675	positive regulation of acute inflammatory response	2/180	27/18800	0.027353618172595	0.196751924873703	0.161686257258702	IL1B/IL6	2
BP	GO:0010611	regulation of cardiac muscle hypertrophy	3/180	68/18800	0.0274748782597491	0.196751924873703	0.161686257258702	MLIP/NR4A3/PI16	3
BP	GO:0046503	glycerolipid catabolic process	3/180	68/18800	0.0274748782597491	0.196751924873703	0.161686257258702	CPS1/LIPI/PLA2G5	3
BP	GO:0051306	mitotic sister chromatid separation	3/180	68/18800	0.0274748782597491	0.196751924873703	0.161686257258702	ANAPC15/BUB1/NDC80	3
BP	GO:1900046	regulation of hemostasis	3/180	68/18800	0.0274748782597491	0.196751924873703	0.161686257258702	CD36/FGG/ST3GAL4	3
BP	GO:0072676	lymphocyte migration	4/180	119/18800	0.0275827882302236	0.196751924873703	0.161686257258702	AIRE/CCL13/CCL17/CCL22	4
BP	GO:0001659	temperature homeostasis	5/180	177/18800	0.0279020200709503	0.196751924873703	0.161686257258702	CD36/IL1B/MAP2K6/OXTR/UCP1	5
BP	GO:0048736	appendage development	5/180	177/18800	0.0279020200709503	0.196751924873703	0.161686257258702	ALDH1A2/DKK1/DLX5/FBN2/NOG	5
BP	GO:0060173	limb development	5/180	177/18800	0.0279020200709503	0.196751924873703	0.161686257258702	ALDH1A2/DKK1/DLX5/FBN2/NOG	5
BP	GO:0002436	immune complex clearance by monocytes and macrophages	1/180	3/18800	0.0284507694902254	0.196751924873703	0.161686257258702	PLA2G5	1
BP	GO:0006667	sphinganine metabolic process	1/180	3/18800	0.0284507694902254	0.196751924873703	0.161686257258702	DEGS2	1
BP	GO:0006726	eye pigment biosynthetic process	1/180	3/18800	0.0284507694902254	0.196751924873703	0.161686257258702	GPR143	1
BP	GO:0010157	response to chlorate	1/180	3/18800	0.0284507694902254	0.196751924873703	0.161686257258702	PCSK1	1
BP	GO:0010841	positive regulation of circadian sleep/wake cycle, wakefulness	1/180	3/18800	0.0284507694902254	0.196751924873703	0.161686257258702	NLGN1	1
BP	GO:0015912	short-chain fatty acid transport	1/180	3/18800	0.0284507694902254	0.196751924873703	0.161686257258702	CD36	1
BP	GO:0030910	olfactory placode formation	1/180	3/18800	0.0284507694902254	0.196751924873703	0.161686257258702	PROX1	1
BP	GO:0032765	positive regulation of mast cell cytokine production	1/180	3/18800	0.0284507694902254	0.196751924873703	0.161686257258702	NR4A3	1
BP	GO:0034059	response to anoxia	1/180	3/18800	0.0284507694902254	0.196751924873703	0.161686257258702	OXTR	1
BP	GO:0042441	eye pigment metabolic process	1/180	3/18800	0.0284507694902254	0.196751924873703	0.161686257258702	GPR143	1
BP	GO:0042662	negative regulation of mesodermal cell fate specification	1/180	3/18800	0.0284507694902254	0.196751924873703	0.161686257258702	DKK1	1
BP	GO:0043324	pigment metabolic process involved in developmental pigmentation	1/180	3/18800	0.0284507694902254	0.196751924873703	0.161686257258702	GPR143	1
BP	GO:0046070	dGTP metabolic process	1/180	3/18800	0.0284507694902254	0.196751924873703	0.161686257258702	NUDT15	1
BP	GO:0046167	glycerol-3-phosphate biosynthetic process	1/180	3/18800	0.0284507694902254	0.196751924873703	0.161686257258702	GK	1
BP	GO:0046668	regulation of retinal cell programmed cell death	1/180	3/18800	0.0284507694902254	0.196751924873703	0.161686257258702	CNTF	1
BP	GO:0046882	negative regulation of follicle-stimulating hormone secretion	1/180	3/18800	0.0284507694902254	0.196751924873703	0.161686257258702	INHBB	1
BP	GO:0055005	ventricular cardiac myofibril assembly	1/180	3/18800	0.0284507694902254	0.196751924873703	0.161686257258702	PROX1	1
BP	GO:0055095	lipoprotein particle mediated signaling	1/180	3/18800	0.0284507694902254	0.196751924873703	0.161686257258702	CD36	1
BP	GO:0055096	low-density lipoprotein particle mediated signaling	1/180	3/18800	0.0284507694902254	0.196751924873703	0.161686257258702	CD36	1
BP	GO:0060166	olfactory pit development	1/180	3/18800	0.0284507694902254	0.196751924873703	0.161686257258702	DLX5	1
BP	GO:0060279	positive regulation of ovulation	1/180	3/18800	0.0284507694902254	0.196751924873703	0.161686257258702	INHBB	1
BP	GO:0060559	positive regulation of calcidiol 1-monooxygenase activity	1/180	3/18800	0.0284507694902254	0.196751924873703	0.161686257258702	IL1B	1
BP	GO:0060838	lymphatic endothelial cell fate commitment	1/180	3/18800	0.0284507694902254	0.196751924873703	0.161686257258702	PROX1	1
BP	GO:0070165	positive regulation of adiponectin secretion	1/180	3/18800	0.0284507694902254	0.196751924873703	0.161686257258702	C1QTNF3	1
BP	GO:0070543	response to linoleic acid	1/180	3/18800	0.0284507694902254	0.196751924873703	0.161686257258702	CD36	1
BP	GO:0071400	cellular response to oleic acid	1/180	3/18800	0.0284507694902254	0.196751924873703	0.161686257258702	CPS1	1
BP	GO:0071641	negative regulation of macrophage inflammatory protein 1 alpha production	1/180	3/18800	0.0284507694902254	0.196751924873703	0.161686257258702	ARG2	1
BP	GO:0071698	olfactory placode development	1/180	3/18800	0.0284507694902254	0.196751924873703	0.161686257258702	PROX1	1
BP	GO:0071699	olfactory placode morphogenesis	1/180	3/18800	0.0284507694902254	0.196751924873703	0.161686257258702	PROX1	1
BP	GO:0071931	positive regulation of transcription involved in G1/S transition of mitotic cell cycle	1/180	3/18800	0.0284507694902254	0.196751924873703	0.161686257258702	ESRRB	1
BP	GO:0090264	regulation of immune complex clearance by monocytes and macrophages	1/180	3/18800	0.0284507694902254	0.196751924873703	0.161686257258702	PLA2G5	1
BP	GO:0097374	sensory neuron axon guidance	1/180	3/18800	0.0284507694902254	0.196751924873703	0.161686257258702	GBX1	1
BP	GO:0099538	synaptic signaling via neuropeptide	1/180	3/18800	0.0284507694902254	0.196751924873703	0.161686257258702	PENK	1
BP	GO:0150173	positive regulation of phosphatidylcholine metabolic process	1/180	3/18800	0.0284507694902254	0.196751924873703	0.161686257258702	RAB38	1
BP	GO:1900623	regulation of monocyte aggregation	1/180	3/18800	0.0284507694902254	0.196751924873703	0.161686257258702	NR4A3	1
BP	GO:1900625	positive regulation of monocyte aggregation	1/180	3/18800	0.0284507694902254	0.196751924873703	0.161686257258702	NR4A3	1
BP	GO:1901295	regulation of canonical Wnt signaling pathway involved in cardiac muscle cell fate commitment	1/180	3/18800	0.0284507694902254	0.196751924873703	0.161686257258702	DKK1	1
BP	GO:1904017	cellular response to Thyroglobulin triiodothyronine	1/180	3/18800	0.0284507694902254	0.196751924873703	0.161686257258702	INHBB	1
BP	GO:1904529	regulation of actin filament binding	1/180	3/18800	0.0284507694902254	0.196751924873703	0.161686257258702	CRMP1	1
BP	GO:1904891	positive regulation of excitatory synapse assembly	1/180	3/18800	0.0284507694902254	0.196751924873703	0.161686257258702	VSTM5	1
BP	GO:1904958	positive regulation of midbrain dopaminergic neuron differentiation	1/180	3/18800	0.0284507694902254	0.196751924873703	0.161686257258702	DKK1	1
BP	GO:1905036	positive regulation of antifungal innate immune response	1/180	3/18800	0.0284507694902254	0.196751924873703	0.161686257258702	PLA2G5	1
BP	GO:1905066	regulation of canonical Wnt signaling pathway involved in heart development	1/180	3/18800	0.0284507694902254	0.196751924873703	0.161686257258702	DKK1	1
BP	GO:1905162	regulation of phagosome maturation	1/180	3/18800	0.0284507694902254	0.196751924873703	0.161686257258702	PLA2G5	1
BP	GO:1905271	regulation of proton-transporting ATP synthase activity, rotational mechanism	1/180	3/18800	0.0284507694902254	0.196751924873703	0.161686257258702	TMSB4X	1
BP	GO:1905273	positive regulation of proton-transporting ATP synthase activity, rotational mechanism	1/180	3/18800	0.0284507694902254	0.196751924873703	0.161686257258702	TMSB4X	1
BP	GO:1905397	activated CD8-positive, alpha-beta T cell apoptotic process	1/180	3/18800	0.0284507694902254	0.196751924873703	0.161686257258702	ARG2	1
BP	GO:1905402	regulation of activated CD8-positive, alpha-beta T cell apoptotic process	1/180	3/18800	0.0284507694902254	0.196751924873703	0.161686257258702	ARG2	1
BP	GO:1905550	regulation of protein localization to endoplasmic reticulum	1/180	3/18800	0.0284507694902254	0.196751924873703	0.161686257258702	BTF3	1
BP	GO:1905665	positive regulation of calcium ion import across plasma membrane	1/180	3/18800	0.0284507694902254	0.196751924873703	0.161686257258702	CALCR	1
BP	GO:1905771	negative regulation of mesodermal cell differentiation	1/180	3/18800	0.0284507694902254	0.196751924873703	0.161686257258702	DKK1	1
BP	GO:2000634	regulation of primary miRNA processing	1/180	3/18800	0.0284507694902254	0.196751924873703	0.161686257258702	IL6	1
BP	GO:2000635	negative regulation of primary miRNA processing	1/180	3/18800	0.0284507694902254	0.196751924873703	0.161686257258702	IL6	1
BP	GO:2000676	positive regulation of type B pancreatic cell apoptotic process	1/180	3/18800	0.0284507694902254	0.196751924873703	0.161686257258702	IL6	1
BP	GO:2000809	positive regulation of synaptic vesicle clustering	1/180	3/18800	0.0284507694902254	0.196751924873703	0.161686257258702	NLGN1	1
BP	GO:2001247	positive regulation of phosphatidylcholine biosynthetic process	1/180	3/18800	0.0284507694902254	0.196751924873703	0.161686257258702	RAB38	1
BP	GO:0015807	L-amino acid transport	3/180	69/18800	0.0285269315381915	0.196751924873703	0.161686257258702	SLC25A13/SLC36A2/SLC7A5	3
BP	GO:0050795	regulation of behavior	3/180	69/18800	0.0285269315381915	0.196751924873703	0.161686257258702	NLGN1/NR4A3/PENK	3
BP	GO:0070527	platelet aggregation	3/180	69/18800	0.0285269315381915	0.196751924873703	0.161686257258702	FGG/IL6/PPIA	3
BP	GO:0030198	extracellular matrix organization	7/180	307/18800	0.0286768054571421	0.196948743867717	0.161847998631854	ANGPTL7/COL1A1/COL6A6/COL8A1/EGFL6/IL6/POSTN	7
BP	GO:0030324	lung development	5/180	179/18800	0.029093727951009	0.196948743867717	0.161847998631854	ALDH1A2/NOG/PROX1/RIDA/YWHAZ	5
BP	GO:0043062	extracellular structure organization	7/180	308/18800	0.0291157426975984	0.196948743867717	0.161847998631854	ANGPTL7/COL1A1/COL6A6/COL8A1/EGFL6/IL6/POSTN	7
BP	GO:0016054	organic acid catabolic process	6/180	242/18800	0.0292565170250932	0.196948743867717	0.161847998631854	ARG2/CYP26A1/MTHFS/PON1/RIDA/TDH	6
BP	GO:0001958	endochondral ossification	2/180	28/18800	0.0292753539468309	0.196948743867717	0.161847998631854	COL1A1/DLX5	2
BP	GO:0014072	response to isoquinoline alkaloid	2/180	28/18800	0.0292753539468309	0.196948743867717	0.161847998631854	PCSK1/PENK	2
BP	GO:0030431	sleep	2/180	28/18800	0.0292753539468309	0.196948743867717	0.161847998631854	MRGPRX2/OXTR	2
BP	GO:0032438	melanosome organization	2/180	28/18800	0.0292753539468309	0.196948743867717	0.161847998631854	GPR143/RAB38	2
BP	GO:0036075	replacement ossification	2/180	28/18800	0.0292753539468309	0.196948743867717	0.161847998631854	COL1A1/DLX5	2
BP	GO:0043278	response to morphine	2/180	28/18800	0.0292753539468309	0.196948743867717	0.161847998631854	PCSK1/PENK	2
BP	GO:0050996	positive regulation of lipid catabolic process	2/180	28/18800	0.0292753539468309	0.196948743867717	0.161847998631854	ANGPTL3/IL1B	2
BP	GO:0090330	regulation of platelet aggregation	2/180	28/18800	0.0292753539468309	0.196948743867717	0.161847998631854	FGG/IL6	2
BP	GO:0071496	cellular response to external stimulus	7/180	309/18800	0.0295592125286259	0.197917100424279	0.162643772027326	COL1A1/IL1B/INHBB/NUDT15/PENK/PIM1/POSTN	7
BP	GO:0032722	positive regulation of chemokine production	3/180	70/18800	0.0296001511752424	0.197917100424279	0.162643772027326	AIRE/IL1B/IL6	3
BP	GO:0051966	regulation of synaptic transmission, glutamatergic	3/180	70/18800	0.0296001511752424	0.197917100424279	0.162643772027326	DKK1/NLGN1/OXTR	3
BP	GO:0010811	positive regulation of cell-substrate adhesion	4/180	122/18800	0.0298531196122669	0.19920282863226	0.163700354228156	CD36/COL8A1/EGFL6/FGG	4
BP	GO:0045229	external encapsulating structure organization	7/180	310/18800	0.0300072327201832	0.199825040609252	0.164211673880281	ANGPTL7/COL1A1/COL6A6/COL8A1/EGFL6/IL6/POSTN	7
BP	GO:0048762	mesenchymal cell differentiation	6/180	244/18800	0.03028536085247	0.200374365020305	0.164663096188352	ALDH1A2/COL1A1/IL1B/IL6/NOG/WNT16	6
BP	GO:0001704	formation of primary germ layer	4/180	123/18800	0.0306337688189448	0.200374365020305	0.164663096188352	COL8A1/DKK1/DUSP2/NOG	4
BP	GO:0042471	ear morphogenesis	4/180	123/18800	0.0306337688189448	0.200374365020305	0.164663096188352	DLX5/GJB6/NOG/PROX1	4
BP	GO:0097237	cellular response to toxic substance	4/180	123/18800	0.0306337688189448	0.200374365020305	0.164663096188352	CD36/GSTA1/OPRD1/PIM1	4
BP	GO:0014743	regulation of muscle hypertrophy	3/180	71/18800	0.0306944957897602	0.200374365020305	0.164663096188352	MLIP/NR4A3/PI16	3
BP	GO:0050766	positive regulation of phagocytosis	3/180	71/18800	0.0306944957897602	0.200374365020305	0.164663096188352	CD36/IL1B/PLA2G5	3
BP	GO:0050805	negative regulation of synaptic transmission	3/180	71/18800	0.0306944957897602	0.200374365020305	0.164663096188352	ASIC1/GRID2IP/IL1B	3
BP	GO:0050818	regulation of coagulation	3/180	71/18800	0.0306944957897602	0.200374365020305	0.164663096188352	CD36/FGG/ST3GAL4	3
BP	GO:0031668	cellular response to extracellular stimulus	6/180	245/18800	0.0308085777170955	0.200374365020305	0.164663096188352	COL1A1/INHBB/NUDT15/PENK/PIM1/POSTN	6
BP	GO:1903039	positive regulation of leukocyte cell-cell adhesion	6/180	245/18800	0.0308085777170955	0.200374365020305	0.164663096188352	CD70/IL1B/IL6/NR4A3/SPTA1/ST3GAL4	6
BP	GO:0072001	renal system development	7/180	312/18800	0.0309169941585349	0.200374365020305	0.164663096188352	ALDH1A2/ARG2/CYP26A1/EMX2/NOG/PROX1/RIDA	7
BP	GO:0002825	regulation of T-helper 1 type immune response	2/180	29/18800	0.0312493679227524	0.200374365020305	0.164663096188352	ARID5A/IL1B	2
BP	GO:0003209	cardiac atrium morphogenesis	2/180	29/18800	0.0312493679227524	0.200374365020305	0.164663096188352	NOG/PROX1	2
BP	GO:0010575	positive regulation of vascular endothelial growth factor production	2/180	29/18800	0.0312493679227524	0.200374365020305	0.164663096188352	IL1B/IL6	2
BP	GO:0048753	pigment granule organization	2/180	29/18800	0.0312493679227524	0.200374365020305	0.164663096188352	GPR143/RAB38	2
BP	GO:0051968	positive regulation of synaptic transmission, glutamatergic	2/180	29/18800	0.0312493679227524	0.200374365020305	0.164663096188352	NLGN1/OXTR	2
BP	GO:0055022	negative regulation of cardiac muscle tissue growth	2/180	29/18800	0.0312493679227524	0.200374365020305	0.164663096188352	NOG/PI16	2
BP	GO:0061082	myeloid leukocyte cytokine production	2/180	29/18800	0.0312493679227524	0.200374365020305	0.164663096188352	CD36/NR4A3	2
BP	GO:0061117	negative regulation of heart growth	2/180	29/18800	0.0312493679227524	0.200374365020305	0.164663096188352	NOG/PI16	2
BP	GO:0060070	canonical Wnt signaling pathway	7/180	313/18800	0.0313787698337707	0.200725392109483	0.164951562267055	COL1A1/DKK1/DLX5/LYPD6/NOG/WNT16/WNT8B	7
BP	GO:0051224	negative regulation of protein transport	4/180	124/18800	0.0314263940128767	0.200725392109483	0.164951562267055	CD36/IL1B/INHBB/PKIA	4
BP	GO:0030323	respiratory tube development	5/180	183/18800	0.031572681154514	0.201268179087902	0.165397612261665	ALDH1A2/NOG/PROX1/RIDA/YWHAZ	5
BP	GO:0033045	regulation of sister chromatid segregation	3/180	72/18800	0.0318099185678017	0.201606105517554	0.165675312516309	ANAPC15/BUB1/NDC80	3
BP	GO:1903036	positive regulation of response to wounding	3/180	72/18800	0.0318099185678017	0.201606105517554	0.165675312516309	CD36/CNTF/ST3GAL4	3
BP	GO:1905818	regulation of chromosome separation	3/180	72/18800	0.0318099185678017	0.201606105517554	0.165675312516309	ANAPC15/BUB1/NDC80	3
BP	GO:0002443	leukocyte mediated immunity	9/180	457/18800	0.032206030914122	0.203723313084899	0.167415185544863	AIRE/ARID5A/CD70/IL1B/IL6/MRGPRX2/NR4A3/ULBP2/ULBP3	9
BP	GO:0001906	cell killing	5/180	185/18800	0.0328603344225206	0.205892751661374	0.169197980828864	CCL13/CFH/LYZ/ULBP2/ULBP3	5
BP	GO:0150076	neuroinflammatory response	3/180	73/18800	0.0329463674089504	0.205892751661374	0.169197980828864	CNTF/IL1B/IL6	3
BP	GO:0034612	response to tumor necrosis factor	6/180	249/18800	0.0329605672692634	0.205892751661374	0.169197980828864	CCL13/CCL17/CCL22/CD70/COL1A1/TMSB4X	6
BP	GO:0006959	humoral immune response	7/180	317/18800	0.033272230006876	0.205892751661374	0.169197980828864	AIRE/CCL13/CFH/CXCL1/IL1B/IL6/LYZ	7
BP	GO:0001975	response to amphetamine	2/180	30/18800	0.033274494854446	0.205892751661374	0.169197980828864	ASIC1/OXTR	2
BP	GO:0007628	adult walking behavior	2/180	30/18800	0.033274494854446	0.205892751661374	0.169197980828864	GBX1/KLHL1	2
BP	GO:0060251	regulation of glial cell proliferation	2/180	30/18800	0.033274494854446	0.205892751661374	0.169197980828864	IL1B/IL6	2
BP	GO:0070498	interleukin-1-mediated signaling pathway	2/180	30/18800	0.033274494854446	0.205892751661374	0.169197980828864	IL1B/IL6	2
BP	GO:0015849	organic acid transport	7/180	318/18800	0.0337572659309149	0.205892751661374	0.169197980828864	CD36/IL1B/MAP2K6/PLA2G5/SLC25A13/SLC36A2/SLC7A5	7
BP	GO:0046470	phosphatidylcholine metabolic process	3/180	74/18800	0.0341037850700074	0.205892751661374	0.169197980828864	PLA2G5/PON1/RAB38	3
BP	GO:0050714	positive regulation of protein secretion	4/180	128/18800	0.0347170480867631	0.205892751661374	0.169197980828864	C1QTNF3/FGG/PCSK1/PPIA	4
BP	GO:1904950	negative regulation of establishment of protein localization	4/180	128/18800	0.0347170480867631	0.205892751661374	0.169197980828864	CD36/IL1B/INHBB/PKIA	4
BP	GO:0098739	import across plasma membrane	5/180	188/18800	0.0348525585548327	0.205892751661374	0.169197980828864	CALCR/CD36/KCNJ3/SLC2A5/SLC7A5	5
BP	GO:0006809	nitric oxide biosynthetic process	3/180	75/18800	0.0352821093060858	0.205892751661374	0.169197980828864	ARG2/CD36/IL1B	3
BP	GO:0019433	triglyceride catabolic process	2/180	31/18800	0.035349586797608	0.205892751661374	0.169197980828864	CPS1/LIPI	2
BP	GO:0035066	positive regulation of histone acetylation	2/180	31/18800	0.035349586797608	0.205892751661374	0.169197980828864	ARID5A/IL1B	2
BP	GO:0048384	retinoic acid receptor signaling pathway	2/180	31/18800	0.035349586797608	0.205892751661374	0.169197980828864	ALDH1A2/CYP26A1	2
BP	GO:0048710	regulation of astrocyte differentiation	2/180	31/18800	0.035349586797608	0.205892751661374	0.169197980828864	IL6/NOG	2
BP	GO:0061311	cell surface receptor signaling pathway involved in heart development	2/180	31/18800	0.035349586797608	0.205892751661374	0.169197980828864	DKK1/NOG	2
BP	GO:0090659	walking behavior	2/180	31/18800	0.035349586797608	0.205892751661374	0.169197980828864	GBX1/KLHL1	2
BP	GO:0003007	heart morphogenesis	6/180	254/18800	0.0357850592388845	0.205892751661374	0.169197980828864	ALDH1A2/DKK1/NOG/PIM1/PROX1/WNT16	6
BP	GO:0008202	steroid metabolic process	7/180	323/18800	0.0362532538549445	0.205892751661374	0.169197980828864	AKR1C2/ANGPTL3/CYP26A1/CYP2E1/GC/PON1/PROX1	7
BP	GO:0006024	glycosaminoglycan biosynthetic process	3/180	76/18800	0.0364812730091483	0.205892751661374	0.169197980828864	GALNT5/IL1B/ST3GAL4	3
BP	GO:0008344	adult locomotory behavior	3/180	76/18800	0.0364812730091483	0.205892751661374	0.169197980828864	GBX1/KLHL1/OPRD1	3
BP	GO:0046486	glycerolipid metabolic process	8/180	396/18800	0.0372049816372075	0.205892751661374	0.169197980828864	CPS1/CYP2E1/GK/LIPI/MOGAT3/PLA2G5/PON1/RAB38	8
BP	GO:0002828	regulation of type 2 immune response	2/180	32/18800	0.0374735128881033	0.205892751661374	0.169197980828864	ARG2/IL6	2
BP	GO:0010743	regulation of macrophage derived foam cell differentiation	2/180	32/18800	0.0374735128881033	0.205892751661374	0.169197980828864	CD36/PLA2G5	2
BP	GO:0060914	heart formation	2/180	32/18800	0.0374735128881033	0.205892751661374	0.169197980828864	DKK1/PIM1	2
BP	GO:1901889	negative regulation of cell junction assembly	2/180	32/18800	0.0374735128881033	0.205892751661374	0.169197980828864	DKK1/IL1B	2
BP	GO:0045664	regulation of neuron differentiation	5/180	192/18800	0.0376231125017271	0.205892751661374	0.169197980828864	CNTF/DKK1/HMG20A/NLGN1/PROX1	5
BP	GO:0032729	positive regulation of interferon-gamma production	3/180	77/18800	0.0377012043440251	0.205892751661374	0.169197980828864	ARID5A/IL1B/SLC7A5	3
BP	GO:0002465	peripheral tolerance induction	1/180	4/18800	0.0377543212001666	0.205892751661374	0.169197980828864	AIRE	1
BP	GO:0007057	spindle assembly involved in female meiosis I	1/180	4/18800	0.0377543212001666	0.205892751661374	0.169197980828864	NDC80	1
BP	GO:0009217	purine deoxyribonucleoside triphosphate catabolic process	1/180	4/18800	0.0377543212001666	0.205892751661374	0.169197980828864	NUDT15	1
BP	GO:0009397	folic acid-containing compound catabolic process	1/180	4/18800	0.0377543212001666	0.205892751661374	0.169197980828864	MTHFS	1
BP	GO:0009753	response to jasmonic acid	1/180	4/18800	0.0377543212001666	0.205892751661374	0.169197980828864	AKR1C2	1
BP	GO:0010025	wax biosynthetic process	1/180	4/18800	0.0377543212001666	0.205892751661374	0.169197980828864	FAR2	1
BP	GO:0010166	wax metabolic process	1/180	4/18800	0.0377543212001666	0.205892751661374	0.169197980828864	FAR2	1
BP	GO:0010701	positive regulation of norepinephrine secretion	1/180	4/18800	0.0377543212001666	0.205892751661374	0.169197980828864	OXTR	1
BP	GO:0010840	regulation of circadian sleep/wake cycle, wakefulness	1/180	4/18800	0.0377543212001666	0.205892751661374	0.169197980828864	NLGN1	1
BP	GO:0016080	synaptic vesicle targeting	1/180	4/18800	0.0377543212001666	0.205892751661374	0.169197980828864	NLGN1	1
BP	GO:0018120	peptidyl-arginine ADP-ribosylation	1/180	4/18800	0.0377543212001666	0.205892751661374	0.169197980828864	ART5	1
BP	GO:0021999	neural plate anterior/posterior regionalization	1/180	4/18800	0.0377543212001666	0.205892751661374	0.169197980828864	NOG	1
BP	GO:0033092	positive regulation of immature T cell proliferation in thymus	1/180	4/18800	0.0377543212001666	0.205892751661374	0.169197980828864	IL1B	1
BP	GO:0035583	sequestering of TGFbeta in extracellular matrix	1/180	4/18800	0.0377543212001666	0.205892751661374	0.169197980828864	FBN2	1
BP	GO:0035799	ureter maturation	1/180	4/18800	0.0377543212001666	0.205892751661374	0.169197980828864	ALDH1A2	1
BP	GO:0042560	pteridine-containing compound catabolic process	1/180	4/18800	0.0377543212001666	0.205892751661374	0.169197980828864	MTHFS	1
BP	GO:0042746	circadian sleep/wake cycle, wakefulness	1/180	4/18800	0.0377543212001666	0.205892751661374	0.169197980828864	NLGN1	1
BP	GO:0042904	9-cis-retinoic acid biosynthetic process	1/180	4/18800	0.0377543212001666	0.205892751661374	0.169197980828864	ALDH1A2	1
BP	GO:0042905	9-cis-retinoic acid metabolic process	1/180	4/18800	0.0377543212001666	0.205892751661374	0.169197980828864	ALDH1A2	1
BP	GO:0043490	malate-aspartate shuttle	1/180	4/18800	0.0377543212001666	0.205892751661374	0.169197980828864	SLC25A13	1
BP	GO:0043503	skeletal muscle fiber adaptation	1/180	4/18800	0.0377543212001666	0.205892751661374	0.169197980828864	ACTA1	1
BP	GO:0060214	endocardium formation	1/180	4/18800	0.0377543212001666	0.205892751661374	0.169197980828864	PROX1	1
BP	GO:0060278	regulation of ovulation	1/180	4/18800	0.0377543212001666	0.205892751661374	0.169197980828864	INHBB	1
BP	GO:0060300	regulation of cytokine activity	1/180	4/18800	0.0377543212001666	0.205892751661374	0.169197980828864	NOG	1
BP	GO:0061113	pancreas morphogenesis	1/180	4/18800	0.0377543212001666	0.205892751661374	0.169197980828864	PROX1	1
BP	GO:0070164	negative regulation of adiponectin secretion	1/180	4/18800	0.0377543212001666	0.205892751661374	0.169197980828864	IL1B	1
BP	GO:0070858	negative regulation of bile acid biosynthetic process	1/180	4/18800	0.0377543212001666	0.205892751661374	0.169197980828864	PROX1	1
BP	GO:0071307	cellular response to vitamin K	1/180	4/18800	0.0377543212001666	0.205892751661374	0.169197980828864	POSTN	1
BP	GO:0071332	cellular response to fructose stimulus	1/180	4/18800	0.0377543212001666	0.205892751661374	0.169197980828864	SLC2A5	1
BP	GO:0071395	cellular response to jasmonic acid stimulus	1/180	4/18800	0.0377543212001666	0.205892751661374	0.169197980828864	AKR1C2	1
BP	GO:0071798	response to prostaglandin D	1/180	4/18800	0.0377543212001666	0.205892751661374	0.169197980828864	AKR1C2	1
BP	GO:0071799	cellular response to prostaglandin D stimulus	1/180	4/18800	0.0377543212001666	0.205892751661374	0.169197980828864	AKR1C2	1
BP	GO:0072709	cellular response to sorbitol	1/180	4/18800	0.0377543212001666	0.205892751661374	0.169197980828864	MAP2K6	1
BP	GO:0090081	regulation of heart induction by regulation of canonical Wnt signaling pathway	1/180	4/18800	0.0377543212001666	0.205892751661374	0.169197980828864	DKK1	1
BP	GO:0090082	positive regulation of heart induction by negative regulation of canonical Wnt signaling pathway	1/180	4/18800	0.0377543212001666	0.205892751661374	0.169197980828864	DKK1	1
BP	GO:0090168	Golgi reassembly	1/180	4/18800	0.0377543212001666	0.205892751661374	0.169197980828864	YWHAZ	1
BP	GO:0090193	positive regulation of glomerulus development	1/180	4/18800	0.0377543212001666	0.205892751661374	0.169197980828864	NOG	1
BP	GO:0090244	Wnt signaling pathway involved in somitogenesis	1/180	4/18800	0.0377543212001666	0.205892751661374	0.169197980828864	DKK1	1
BP	GO:0090403	oxidative stress-induced premature senescence	1/180	4/18800	0.0377543212001666	0.205892751661374	0.169197980828864	WNT16	1
BP	GO:0097114	NMDA glutamate receptor clustering	1/180	4/18800	0.0377543212001666	0.205892751661374	0.169197980828864	NLGN1	1
BP	GO:0097376	interneuron axon guidance	1/180	4/18800	0.0377543212001666	0.205892751661374	0.169197980828864	DLX5	1
BP	GO:1901321	positive regulation of heart induction	1/180	4/18800	0.0377543212001666	0.205892751661374	0.169197980828864	DKK1	1
BP	GO:1901685	glutathione derivative metabolic process	1/180	4/18800	0.0377543212001666	0.205892751661374	0.169197980828864	GSTA1	1
BP	GO:1901687	glutathione derivative biosynthetic process	1/180	4/18800	0.0377543212001666	0.205892751661374	0.169197980828864	GSTA1	1
BP	GO:1903367	positive regulation of fear response	1/180	4/18800	0.0377543212001666	0.205892751661374	0.169197980828864	PENK	1
BP	GO:1904252	negative regulation of bile acid metabolic process	1/180	4/18800	0.0377543212001666	0.205892751661374	0.169197980828864	PROX1	1
BP	GO:1904340	positive regulation of dopaminergic neuron differentiation	1/180	4/18800	0.0377543212001666	0.205892751661374	0.169197980828864	DKK1	1
BP	GO:1904616	regulation of actin binding	1/180	4/18800	0.0377543212001666	0.205892751661374	0.169197980828864	CRMP1	1
BP	GO:1905340	regulation of protein localization to kinetochore	1/180	4/18800	0.0377543212001666	0.205892751661374	0.169197980828864	NDC80	1
BP	GO:1905342	positive regulation of protein localization to kinetochore	1/180	4/18800	0.0377543212001666	0.205892751661374	0.169197980828864	NDC80	1
BP	GO:2000410	regulation of thymocyte migration	1/180	4/18800	0.0377543212001666	0.205892751661374	0.169197980828864	AIRE	1
BP	GO:2000987	positive regulation of behavioral fear response	1/180	4/18800	0.0377543212001666	0.205892751661374	0.169197980828864	PENK	1
BP	GO:0016042	lipid catabolic process	7/180	327/18800	0.0383359038084554	0.208717698512701	0.171519457905335	ANGPTL3/CPS1/CYP26A1/IL1B/LIPI/PLA2G5/PLCH1	7
BP	GO:0009064	glutamine family amino acid metabolic process	3/180	78/18800	0.0389418268819517	0.211315731658591	0.17365446245923	ARG2/CPS1/MTHFS	3
BP	GO:0033077	T cell differentiation in thymus	3/180	78/18800	0.0389418268819517	0.211315731658591	0.17365446245923	AIRE/IL1B/RPS6	3
BP	GO:0000096	sulfur amino acid metabolic process	2/180	33/18800	0.0396451591231391	0.212671662420369	0.174768735522197	CPS1/MTAP	2
BP	GO:0001662	behavioral fear response	2/180	33/18800	0.0396451591231391	0.212671662420369	0.174768735522197	ASIC1/PENK	2
BP	GO:0009112	nucleobase metabolic process	2/180	33/18800	0.0396451591231391	0.212671662420369	0.174768735522197	CPS1/TTR	2
BP	GO:0051930	regulation of sensory perception of pain	2/180	33/18800	0.0396451591231391	0.212671662420369	0.174768735522197	OPRD1/TAFA4	2
BP	GO:0051931	regulation of sensory perception	2/180	33/18800	0.0396451591231391	0.212671662420369	0.174768735522197	OPRD1/TAFA4	2
BP	GO:0060317	cardiac epithelial to mesenchymal transition	2/180	33/18800	0.0396451591231391	0.212671662420369	0.174768735522197	NOG/WNT16	2
BP	GO:2000191	regulation of fatty acid transport	2/180	33/18800	0.0396451591231391	0.212671662420369	0.174768735522197	IL1B/MAP2K6	2
BP	GO:0001889	liver development	4/180	134/18800	0.040015035851904	0.214305648779447	0.176111508351387	ALDH1A2/CPS1/IL6/PROX1	4
BP	GO:0048844	artery morphogenesis	3/180	79/18800	0.0402030597316643	0.214961962702042	0.17665085220685	ANGPTL3/NOG/PROX1	3
BP	GO:0051235	maintenance of location	7/180	331/18800	0.0404958425050702	0.216175367388854	0.17764800058279	ANGPTL3/CD36/FBN2/FTL/IL1B/IL6/TMSB4X	7
BP	GO:0090101	negative regulation of transmembrane receptor protein serine/threonine kinase signaling pathway	4/180	135/18800	0.0409403778057615	0.21819360444207	0.179306541893655	DKK1/FBN2/NOG/VEPH1	4
BP	GO:0062197	cellular response to chemical stress	7/180	332/18800	0.041048001896589	0.218412625974881	0.179486528808253	CD36/IL6/NR4A3/PENK/PPIA/UCP1/WNT16	7
BP	GO:0006023	aminoglycan biosynthetic process	3/180	80/18800	0.0414848176680887	0.219034263053939	0.17999737602233	GALNT5/IL1B/ST3GAL4	3
BP	GO:0048644	muscle organ morphogenesis	3/180	80/18800	0.0414848176680887	0.219034263053939	0.17999737602233	CNTF/NOG/PROX1	3
BP	GO:0060537	muscle tissue development	8/180	405/18800	0.0415534255206558	0.219034263053939	0.17999737602233	ACTA1/ALDH1A2/DKK1/GJB6/NOG/PI16/PIM1/PROX1	8
BP	GO:0002209	behavioral defense response	2/180	34/18800	0.0418634281450288	0.219034263053939	0.17999737602233	ASIC1/PENK	2
BP	GO:0032228	regulation of synaptic transmission, GABAergic	2/180	34/18800	0.0418634281450288	0.219034263053939	0.17999737602233	NLGN1/OXTR	2
BP	GO:0042573	retinoic acid metabolic process	2/180	34/18800	0.0418634281450288	0.219034263053939	0.17999737602233	ALDH1A2/CYP26A1	2
BP	GO:1900181	negative regulation of protein localization to nucleus	2/180	34/18800	0.0418634281450288	0.219034263053939	0.17999737602233	CD36/PKIA	2
BP	GO:0030522	intracellular receptor signaling pathway	6/180	264/18800	0.0418907820443736	0.219034263053939	0.17999737602233	ALDH1A2/CYP26A1/ESRRB/MAP2K6/NR4A3/PIM1	6
BP	GO:0051091	positive regulation of DNA-binding transcription factor activity	6/180	265/18800	0.0425353047267272	0.219034263053939	0.17999737602233	CD36/IL1B/IL6/OPRD1/PPIA/ZIC2	6
BP	GO:0071674	mononuclear cell migration	5/180	199/18800	0.0427889025434629	0.219034263053939	0.17999737602233	AIRE/CCL13/CCL17/CCL22/IL6	5
BP	GO:0034754	cellular hormone metabolic process	4/180	137/18800	0.0428273812320633	0.219034263053939	0.17999737602233	AKR1C2/ALDH1A2/CYP26A1/TTR	4
BP	GO:0061008	hepaticobiliary system development	4/180	137/18800	0.0428273812320633	0.219034263053939	0.17999737602233	ALDH1A2/CPS1/IL6/PROX1	4
BP	GO:0045165	cell fate commitment	6/180	266/18800	0.0431860551691822	0.219034263053939	0.17999737602233	DKK1/GBX1/IL6/PROX1/WNT16/WNT8B	6
BP	GO:0009205	purine ribonucleoside triphosphate metabolic process	3/180	82/18800	0.0441095469873128	0.219034263053939	0.17999737602233	GIMAP7/SLC25A13/TMSB4X	3
BP	GO:0010614	negative regulation of cardiac muscle hypertrophy	2/180	35/18800	0.0441272390275115	0.219034263053939	0.17999737602233	MLIP/PI16	2
BP	GO:0033280	response to vitamin D	2/180	35/18800	0.0441272390275115	0.219034263053939	0.17999737602233	PENK/PIM1	2
BP	GO:0034110	regulation of homotypic cell-cell adhesion	2/180	35/18800	0.0441272390275115	0.219034263053939	0.17999737602233	FGG/IL6	2
BP	GO:0035633	maintenance of blood-brain barrier	2/180	35/18800	0.0441272390275115	0.219034263053939	0.17999737602233	GJB6/IL6	2
BP	GO:0098664	G protein-coupled serotonin receptor signaling pathway	2/180	35/18800	0.0441272390275115	0.219034263053939	0.17999737602233	HRH2/HTR7	2
BP	GO:0019221	cytokine-mediated signaling pathway	9/180	486/18800	0.0447013305101031	0.219034263053939	0.17999737602233	CCL13/CCL17/CCL22/CD70/CNTF/CXCL1/IL1B/IL6/TMSB4X	9
BP	GO:0051384	response to glucocorticoid	4/180	139/18800	0.0447627969759878	0.219034263053939	0.17999737602233	CALCR/CPS1/IL6/PCSK1	4
BP	GO:0051783	regulation of nuclear division	4/180	139/18800	0.0447627969759878	0.219034263053939	0.17999737602233	ANAPC15/BUB1/IL1B/NDC80	4
BP	GO:0051962	positive regulation of nervous system development	6/180	270/18800	0.0458515749058973	0.219034263053939	0.17999737602233	IL1B/IL6/LRRN3/NLGN1/OXTR/VSTM5	6
BP	GO:0015695	organic cation transport	2/180	36/18800	0.0464355270646029	0.219034263053939	0.17999737602233	SLC22A1/SLC35F3	2
BP	GO:0050671	positive regulation of lymphocyte proliferation	4/180	141/18800	0.0467465847616548	0.219034263053939	0.17999737602233	CD70/IL1B/IL6/SPTA1	4
BP	GO:0001523	retinoid metabolic process	3/180	84/18800	0.0468152511049592	0.219034263053939	0.17999737602233	ALDH1A2/CYP26A1/TTR	3
BP	GO:0061053	somite development	3/180	84/18800	0.0468152511049592	0.219034263053939	0.17999737602233	ALDH1A2/DKK1/NOG	3
BP	GO:0071277	cellular response to calcium ion	3/180	84/18800	0.0468152511049592	0.219034263053939	0.17999737602233	INHBB/KCNH1/NLGN1	3
BP	GO:0001839	neural plate morphogenesis	1/180	5/18800	0.0469692723697754	0.219034263053939	0.17999737602233	NOG	1
BP	GO:0001992	regulation of systemic arterial blood pressure by vasopressin	1/180	5/18800	0.0469692723697754	0.219034263053939	0.17999737602233	OXTR	1
BP	GO:0002309	T cell proliferation involved in immune response	1/180	5/18800	0.0469692723697754	0.219034263053939	0.17999737602233	RPS6	1
BP	GO:0002434	immune complex clearance	1/180	5/18800	0.0469692723697754	0.219034263053939	0.17999737602233	PLA2G5	1
BP	GO:0006599	phosphagen metabolic process	1/180	5/18800	0.0469692723697754	0.219034263053939	0.17999737602233	CKM	1
BP	GO:0006603	phosphocreatine metabolic process	1/180	5/18800	0.0469692723697754	0.219034263053939	0.17999737602233	CKM	1
BP	GO:0007056	spindle assembly involved in female meiosis	1/180	5/18800	0.0469692723697754	0.219034263053939	0.17999737602233	NDC80	1
BP	GO:0009146	purine nucleoside triphosphate catabolic process	1/180	5/18800	0.0469692723697754	0.219034263053939	0.17999737602233	NUDT15	1
BP	GO:0009996	negative regulation of cell fate specification	1/180	5/18800	0.0469692723697754	0.219034263053939	0.17999737602233	DKK1	1
BP	GO:0014805	smooth muscle adaptation	1/180	5/18800	0.0469692723697754	0.219034263053939	0.17999737602233	IL1B	1
BP	GO:0015755	fructose transmembrane transport	1/180	5/18800	0.0469692723697754	0.219034263053939	0.17999737602233	SLC2A5	1
BP	GO:0015827	tryptophan transport	1/180	5/18800	0.0469692723697754	0.219034263053939	0.17999737602233	SLC7A5	1
BP	GO:0015888	thiamine transport	1/180	5/18800	0.0469692723697754	0.219034263053939	0.17999737602233	SLC35F3	1
BP	GO:0016103	diterpenoid catabolic process	1/180	5/18800	0.0469692723697754	0.219034263053939	0.17999737602233	CYP26A1	1
BP	GO:0019230	proprioception	1/180	5/18800	0.0469692723697754	0.219034263053939	0.17999737602233	GBX1	1
BP	GO:0019240	citrulline biosynthetic process	1/180	5/18800	0.0469692723697754	0.219034263053939	0.17999737602233	CPS1	1
BP	GO:0019509	L-methionine salvage from methylthioadenosine	1/180	5/18800	0.0469692723697754	0.219034263053939	0.17999737602233	MTAP	1
BP	GO:0032762	mast cell cytokine production	1/180	5/18800	0.0469692723697754	0.219034263053939	0.17999737602233	NR4A3	1
BP	GO:0032763	regulation of mast cell cytokine production	1/180	5/18800	0.0469692723697754	0.219034263053939	0.17999737602233	NR4A3	1
BP	GO:0033091	positive regulation of immature T cell proliferation	1/180	5/18800	0.0469692723697754	0.219034263053939	0.17999737602233	IL1B	1
BP	GO:0034201	response to oleic acid	1/180	5/18800	0.0469692723697754	0.219034263053939	0.17999737602233	CPS1	1
BP	GO:0034653	retinoic acid catabolic process	1/180	5/18800	0.0469692723697754	0.219034263053939	0.17999737602233	CYP26A1	1
BP	GO:0035634	response to stilbenoid	1/180	5/18800	0.0469692723697754	0.219034263053939	0.17999737602233	CD36	1
BP	GO:0036476	neuron death in response to hydrogen peroxide	1/180	5/18800	0.0469692723697754	0.219034263053939	0.17999737602233	NR4A3	1
BP	GO:0042396	phosphagen biosynthetic process	1/180	5/18800	0.0469692723697754	0.219034263053939	0.17999737602233	CKM	1
BP	GO:0042661	regulation of mesodermal cell fate specification	1/180	5/18800	0.0469692723697754	0.219034263053939	0.17999737602233	DKK1	1
BP	GO:0043474	pigment metabolic process involved in pigmentation	1/180	5/18800	0.0469692723697754	0.219034263053939	0.17999737602233	GPR143	1
BP	GO:0046314	phosphocreatine biosynthetic process	1/180	5/18800	0.0469692723697754	0.219034263053939	0.17999737602233	CKM	1
BP	GO:0046666	retinal cell programmed cell death	1/180	5/18800	0.0469692723697754	0.219034263053939	0.17999737602233	CNTF	1
BP	GO:0050915	sensory perception of sour taste	1/180	5/18800	0.0469692723697754	0.219034263053939	0.17999737602233	ASIC1	1
BP	GO:0051754	meiotic sister chromatid cohesion, centromeric	1/180	5/18800	0.0469692723697754	0.219034263053939	0.17999737602233	BUB1	1
BP	GO:0060059	embryonic retina morphogenesis in camera-type eye	1/180	5/18800	0.0469692723697754	0.219034263053939	0.17999737602233	PROX1	1
BP	GO:0060298	positive regulation of sarcomere organization	1/180	5/18800	0.0469692723697754	0.219034263053939	0.17999737602233	PROX1	1
BP	GO:0060406	positive regulation of penile erection	1/180	5/18800	0.0469692723697754	0.219034263053939	0.17999737602233	OXTR	1
BP	GO:0060897	neural plate regionalization	1/180	5/18800	0.0469692723697754	0.219034263053939	0.17999737602233	NOG	1
BP	GO:0061317	canonical Wnt signaling pathway involved in cardiac muscle cell fate commitment	1/180	5/18800	0.0469692723697754	0.219034263053939	0.17999737602233	DKK1	1
BP	GO:0061945	regulation of protein K48-linked ubiquitination	1/180	5/18800	0.0469692723697754	0.219034263053939	0.17999737602233	PPIA	1
BP	GO:0070120	ciliary neurotrophic factor-mediated signaling pathway	1/180	5/18800	0.0469692723697754	0.219034263053939	0.17999737602233	CNTF	1
BP	GO:0071242	cellular response to ammonium ion	1/180	5/18800	0.0469692723697754	0.219034263053939	0.17999737602233	CPS1	1
BP	GO:0071650	negative regulation of chemokine (C-C motif) ligand 5 production	1/180	5/18800	0.0469692723697754	0.219034263053939	0.17999737602233	ARG2	1
BP	GO:0071724	response to diacyl bacterial lipopeptide	1/180	5/18800	0.0469692723697754	0.219034263053939	0.17999737602233	CD36	1
BP	GO:0071726	cellular response to diacyl bacterial lipopeptide	1/180	5/18800	0.0469692723697754	0.219034263053939	0.17999737602233	CD36	1
BP	GO:0072553	terminal button organization	1/180	5/18800	0.0469692723697754	0.219034263053939	0.17999737602233	NLGN1	1
BP	GO:0090131	mesenchyme migration	1/180	5/18800	0.0469692723697754	0.219034263053939	0.17999737602233	ACTA1	1
BP	GO:0090192	regulation of glomerulus development	1/180	5/18800	0.0469692723697754	0.219034263053939	0.17999737602233	NOG	1
BP	GO:0090381	regulation of heart induction	1/180	5/18800	0.0469692723697754	0.219034263053939	0.17999737602233	DKK1	1
BP	GO:0098713	leucine import across plasma membrane	1/180	5/18800	0.0469692723697754	0.219034263053939	0.17999737602233	SLC7A5	1
BP	GO:0100012	regulation of heart induction by canonical Wnt signaling pathway	1/180	5/18800	0.0469692723697754	0.219034263053939	0.17999737602233	DKK1	1
BP	GO:0106001	intestinal hexose absorption	1/180	5/18800	0.0469692723697754	0.219034263053939	0.17999737602233	SLC2A5	1
BP	GO:1902512	positive regulation of apoptotic DNA fragmentation	1/180	5/18800	0.0469692723697754	0.219034263053939	0.17999737602233	IL6	1
BP	GO:1903207	regulation of hydrogen peroxide-induced neuron death	1/180	5/18800	0.0469692723697754	0.219034263053939	0.17999737602233	NR4A3	1
BP	GO:1903208	negative regulation of hydrogen peroxide-induced neuron death	1/180	5/18800	0.0469692723697754	0.219034263053939	0.17999737602233	NR4A3	1
BP	GO:1903224	regulation of endodermal cell differentiation	1/180	5/18800	0.0469692723697754	0.219034263053939	0.17999737602233	DKK1	1
BP	GO:1903801	L-leucine import across plasma membrane	1/180	5/18800	0.0469692723697754	0.219034263053939	0.17999737602233	SLC7A5	1
BP	GO:1904016	response to Thyroglobulin triiodothyronine	1/180	5/18800	0.0469692723697754	0.219034263053939	0.17999737602233	INHBB	1
BP	GO:1904956	regulation of midbrain dopaminergic neuron differentiation	1/180	5/18800	0.0469692723697754	0.219034263053939	0.17999737602233	DKK1	1
BP	GO:1905034	regulation of antifungal innate immune response	1/180	5/18800	0.0469692723697754	0.219034263053939	0.17999737602233	PLA2G5	1
BP	GO:2000977	regulation of forebrain neuron differentiation	1/180	5/18800	0.0469692723697754	0.219034263053939	0.17999737602233	PROX1	1
BP	GO:2001245	regulation of phosphatidylcholine biosynthetic process	1/180	5/18800	0.0469692723697754	0.219034263053939	0.17999737602233	RAB38	1
BP	GO:1903037	regulation of leukocyte cell-cell adhesion	7/180	344/18800	0.0480589756877878	0.223798038557457	0.183912138391639	ARG2/CD70/IL1B/IL6/NR4A3/SPTA1/ST3GAL4	7
BP	GO:0046889	positive regulation of lipid biosynthetic process	3/180	85/18800	0.0481982131282435	0.224011916942478	0.18408789878435	HSD17B13/IL1B/RAB38	3
BP	GO:0032946	positive regulation of mononuclear cell proliferation	4/180	143/18800	0.0487786775661296	0.224011916942478	0.18408789878435	CD70/IL1B/IL6/SPTA1	4
BP	GO:0003230	cardiac atrium development	2/180	37/18800	0.0487872435619469	0.224011916942478	0.18408789878435	NOG/PROX1	2
BP	GO:0014741	negative regulation of muscle hypertrophy	2/180	37/18800	0.0487872435619469	0.224011916942478	0.18408789878435	MLIP/PI16	2
BP	GO:0042092	type 2 immune response	2/180	37/18800	0.0487872435619469	0.224011916942478	0.18408789878435	ARG2/IL6	2
BP	GO:0042596	fear response	2/180	37/18800	0.0487872435619469	0.224011916942478	0.18408789878435	ASIC1/PENK	2
BP	GO:0046621	negative regulation of organ growth	2/180	37/18800	0.0487872435619469	0.224011916942478	0.18408789878435	NOG/PI16	2
BP	GO:0046627	negative regulation of insulin receptor signaling pathway	2/180	37/18800	0.0487872435619469	0.224011916942478	0.18408789878435	GRB14/IL1B	2
BP	GO:0070306	lens fiber cell differentiation	2/180	37/18800	0.0487872435619469	0.224011916942478	0.18408789878435	BFSP2/PROX1	2
BP	GO:2000758	positive regulation of peptidyl-lysine acetylation	2/180	37/18800	0.0487872435619469	0.224011916942478	0.18408789878435	ARID5A/IL1B	2
BP	GO:0050808	synapse organization	8/180	419/18800	0.0489688897983968	0.224531934648236	0.184515237508514	CBLN4/DKK1/LRRN3/NLGN1/OXTR/PPFIA1/VSTM5/YWHAZ	8
BP	GO:0051223	regulation of protein transport	9/180	495/18800	0.0491609118988226	0.225098010828221	0.184980426039319	C1QTNF3/CD36/FGG/IL1B/IL6/INHBB/PCSK1/PKIA/PPIA	9
BP	GO:0001503	ossification	8/180	420/18800	0.0495294750984517	0.226469730847099	0.186107674354687	COL1A1/DKK1/DLX5/FBN2/IL6/MAP2K6/NOG/PENK	8
BP	GO:0030177	positive regulation of Wnt signaling pathway	4/180	144/18800	0.0498128102268532	0.227132577742721	0.186652386858808	COL1A1/DKK1/DLX5/LYPD6	4
BP	GO:0033135	regulation of peptidyl-serine phosphorylation	4/180	144/18800	0.0498128102268532	0.227132577742721	0.186652386858808	CALCR/DKK1/IL6/OPRD1	4
BP	GO:0031333	negative regulation of protein-containing complex assembly	4/180	145/18800	0.0508589821678503	0.229204395442809	0.188354959526723	DKK1/OPRD1/SPTA1/TMSB4X	4
BP	GO:0051961	negative regulation of nervous system development	4/180	145/18800	0.0508589821678503	0.229204395442809	0.188354959526723	DKK1/IL1B/IL6/NOG	4
BP	GO:0010232	vascular transport	3/180	87/18800	0.0510238139384752	0.229204395442809	0.188354959526723	CD36/SLC22A1/SLC7A5	3
BP	GO:0016101	diterpenoid metabolic process	3/180	87/18800	0.0510238139384752	0.229204395442809	0.188354959526723	ALDH1A2/CYP26A1/TTR	3
BP	GO:0055017	cardiac muscle tissue growth	3/180	87/18800	0.0510238139384752	0.229204395442809	0.188354959526723	NOG/PI16/PIM1	3
BP	GO:0150104	transport across blood-brain barrier	3/180	87/18800	0.0510238139384752	0.229204395442809	0.188354959526723	CD36/SLC22A1/SLC7A5	3
BP	GO:0001990	regulation of systemic arterial blood pressure by hormone	2/180	38/18800	0.0511813556306402	0.229204395442809	0.188354959526723	OXTR/SUCNR1	2
BP	GO:0010742	macrophage derived foam cell differentiation	2/180	38/18800	0.0511813556306402	0.229204395442809	0.188354959526723	CD36/PLA2G5	2
BP	GO:0106106	cold-induced thermogenesis	4/180	146/18800	0.0519171777345579	0.229204395442809	0.188354959526723	CD36/MAP2K6/OXTR/UCP1	4
BP	GO:0120161	regulation of cold-induced thermogenesis	4/180	146/18800	0.0519171777345579	0.229204395442809	0.188354959526723	CD36/MAP2K6/OXTR/UCP1	4
BP	GO:0042391	regulation of membrane potential	8/180	425/18800	0.0523950530397539	0.229204395442809	0.188354959526723	ASIC1/CD36/KCNH1/KCNJ3/KCNK12/NLGN1/OPRD1/TAFA4	8
BP	GO:0002709	regulation of T cell mediated immunity	3/180	88/18800	0.0524662250329214	0.229204395442809	0.188354959526723	ARID5A/IL1B/IL6	3
BP	GO:0046849	bone remodeling	3/180	88/18800	0.0524662250329214	0.229204395442809	0.188354959526723	IL6/SPP2/WNT16	3
BP	GO:0034614	cellular response to reactive oxygen species	4/180	147/18800	0.0529873797053446	0.229204395442809	0.188354959526723	CD36/IL6/NR4A3/UCP1	4
BP	GO:0001655	urogenital system development	7/180	352/18800	0.0531335900545519	0.229204395442809	0.188354959526723	ALDH1A2/ARG2/CYP26A1/EMX2/NOG/PROX1/RIDA	7
BP	GO:0003016	respiratory system process	2/180	39/18800	0.0536168459835022	0.229204395442809	0.188354959526723	NLGN1/YWHAZ	2
BP	GO:0042755	eating behavior	2/180	39/18800	0.0536168459835022	0.229204395442809	0.188354959526723	OPRD1/OXTR	2
BP	GO:0045923	positive regulation of fatty acid metabolic process	2/180	39/18800	0.0536168459835022	0.229204395442809	0.188354959526723	IL1B/NR4A3	2
BP	GO:0051154	negative regulation of striated muscle cell differentiation	2/180	39/18800	0.0536168459835022	0.229204395442809	0.188354959526723	DKK1/PI16	2
BP	GO:0090077	foam cell differentiation	2/180	39/18800	0.0536168459835022	0.229204395442809	0.188354959526723	CD36/PLA2G5	2
BP	GO:0097242	amyloid-beta clearance	2/180	39/18800	0.0536168459835022	0.229204395442809	0.188354959526723	CD36/MARCO	2
BP	GO:1900077	negative regulation of cellular response to insulin stimulus	2/180	39/18800	0.0536168459835022	0.229204395442809	0.188354959526723	GRB14/IL1B	2
BP	GO:1901031	regulation of response to reactive oxygen species	2/180	39/18800	0.0536168459835022	0.229204395442809	0.188354959526723	CD36/NR4A3	2
BP	GO:1904994	regulation of leukocyte adhesion to vascular endothelial cell	2/180	39/18800	0.0536168459835022	0.229204395442809	0.188354959526723	IL6/ST3GAL4	2
BP	GO:0001776	leukocyte homeostasis	3/180	89/18800	0.0539282192562088	0.229204395442809	0.188354959526723	IL6/RPS6/SPTA1	3
BP	GO:0009199	ribonucleoside triphosphate metabolic process	3/180	89/18800	0.0539282192562088	0.229204395442809	0.188354959526723	GIMAP7/SLC25A13/TMSB4X	3
BP	GO:2001251	negative regulation of chromosome organization	3/180	89/18800	0.0539282192562088	0.229204395442809	0.188354959526723	ANAPC15/BUB1/NDC80	3
BP	GO:0031669	cellular response to nutrient levels	5/180	213/18800	0.0543464074318076	0.229204395442809	0.188354959526723	COL1A1/INHBB/PENK/PIM1/POSTN	5
BP	GO:0007210	serotonin receptor signaling pathway	2/180	40/18800	0.0560927127337625	0.229204395442809	0.188354959526723	HRH2/HTR7	2
BP	GO:0019432	triglyceride biosynthetic process	2/180	40/18800	0.0560927127337625	0.229204395442809	0.188354959526723	GK/MOGAT3	2
BP	GO:0072538	T-helper 17 type immune response	2/180	40/18800	0.0560927127337625	0.229204395442809	0.188354959526723	ARID5A/IL6	2
BP	GO:0097009	energy homeostasis	2/180	40/18800	0.0560927127337625	0.229204395442809	0.188354959526723	CD36/NR4A3	2
BP	GO:1901223	negative regulation of NIK/NF-kappaB signaling	2/180	40/18800	0.0560927127337625	0.229204395442809	0.188354959526723	C1QTNF3/TMSB4X	2
BP	GO:0001999	renal response to blood flow involved in circulatory renin-angiotensin regulation of systemic arterial blood pressure	1/180	6/18800	0.0560964620996738	0.229204395442809	0.188354959526723	SUCNR1	1
BP	GO:0002001	renin secretion into blood stream	1/180	6/18800	0.0560964620996738	0.229204395442809	0.188354959526723	SUCNR1	1
BP	GO:0002461	tolerance induction dependent upon immune response	1/180	6/18800	0.0560964620996738	0.229204395442809	0.188354959526723	AIRE	1
BP	GO:0002513	tolerance induction to self antigen	1/180	6/18800	0.0560964620996738	0.229204395442809	0.188354959526723	AIRE	1
BP	GO:0003160	endocardium morphogenesis	1/180	6/18800	0.0560964620996738	0.229204395442809	0.188354959526723	PROX1	1
BP	GO:0006207	'de novo' pyrimidine nucleobase biosynthetic process	1/180	6/18800	0.0560964620996738	0.229204395442809	0.188354959526723	CPS1	1
BP	GO:0006880	intracellular sequestering of iron ion	1/180	6/18800	0.0560964620996738	0.229204395442809	0.188354959526723	FTL	1
BP	GO:0007223	Wnt signaling pathway, calcium modulating pathway	1/180	6/18800	0.0560964620996738	0.229204395442809	0.188354959526723	DKK1	1
BP	GO:0008315	G2/MI transition of meiotic cell cycle	1/180	6/18800	0.0560964620996738	0.229204395442809	0.188354959526723	NDC80	1
BP	GO:0010193	response to ozone	1/180	6/18800	0.0560964620996738	0.229204395442809	0.188354959526723	CYP2E1	1
BP	GO:0015942	formate metabolic process	1/180	6/18800	0.0560964620996738	0.229204395442809	0.188354959526723	MTHFS	1
BP	GO:0016098	monoterpenoid metabolic process	1/180	6/18800	0.0560964620996738	0.229204395442809	0.188354959526723	CYP2E1	1
BP	GO:0019563	glycerol catabolic process	1/180	6/18800	0.0560964620996738	0.229204395442809	0.188354959526723	GK	1
BP	GO:0030451	regulation of complement activation, alternative pathway	1/180	6/18800	0.0560964620996738	0.229204395442809	0.188354959526723	CFH	1
BP	GO:0035965	cardiolipin acyl-chain remodeling	1/180	6/18800	0.0560964620996738	0.229204395442809	0.188354959526723	PLA2G5	1
BP	GO:0042713	sperm ejaculation	1/180	6/18800	0.0560964620996738	0.229204395442809	0.188354959526723	OXTR	1
BP	GO:0046533	negative regulation of photoreceptor cell differentiation	1/180	6/18800	0.0560964620996738	0.229204395442809	0.188354959526723	CNTF	1
BP	GO:0046880	regulation of follicle-stimulating hormone secretion	1/180	6/18800	0.0560964620996738	0.229204395442809	0.188354959526723	INHBB	1
BP	GO:0046881	positive regulation of follicle-stimulating hormone secretion	1/180	6/18800	0.0560964620996738	0.229204395442809	0.188354959526723	INHBB	1
BP	GO:0060137	maternal process involved in parturition	1/180	6/18800	0.0560964620996738	0.229204395442809	0.188354959526723	OXTR	1
BP	GO:0060359	response to ammonium ion	1/180	6/18800	0.0560964620996738	0.229204395442809	0.188354959526723	CPS1	1
BP	GO:0060414	aorta smooth muscle tissue morphogenesis	1/180	6/18800	0.0560964620996738	0.229204395442809	0.188354959526723	PROX1	1
BP	GO:0060455	negative regulation of gastric acid secretion	1/180	6/18800	0.0560964620996738	0.229204395442809	0.188354959526723	OXTR	1
BP	GO:0060676	ureteric bud formation	1/180	6/18800	0.0560964620996738	0.229204395442809	0.188354959526723	NOG	1
BP	GO:0061316	canonical Wnt signaling pathway involved in heart development	1/180	6/18800	0.0560964620996738	0.229204395442809	0.188354959526723	DKK1	1
BP	GO:0061470	T follicular helper cell differentiation	1/180	6/18800	0.0560964620996738	0.229204395442809	0.188354959526723	IL6	1
BP	GO:0070309	lens fiber cell morphogenesis	1/180	6/18800	0.0560964620996738	0.229204395442809	0.188354959526723	PROX1	1
BP	GO:0071608	macrophage inflammatory protein-1 alpha production	1/180	6/18800	0.0560964620996738	0.229204395442809	0.188354959526723	ARG2	1
BP	GO:0071638	negative regulation of monocyte chemotactic protein-1 production	1/180	6/18800	0.0560964620996738	0.229204395442809	0.188354959526723	C1QTNF3	1
BP	GO:0071640	regulation of macrophage inflammatory protein 1 alpha production	1/180	6/18800	0.0560964620996738	0.229204395442809	0.188354959526723	ARG2	1
BP	GO:0072679	thymocyte migration	1/180	6/18800	0.0560964620996738	0.229204395442809	0.188354959526723	AIRE	1
BP	GO:0072708	response to sorbitol	1/180	6/18800	0.0560964620996738	0.229204395442809	0.188354959526723	MAP2K6	1
BP	GO:0090383	phagosome acidification	1/180	6/18800	0.0560964620996738	0.229204395442809	0.188354959526723	RAB38	1
BP	GO:0097212	lysosomal membrane organization	1/180	6/18800	0.0560964620996738	0.229204395442809	0.188354959526723	ATP10B	1
BP	GO:0097647	amylin receptor signaling pathway	1/180	6/18800	0.0560964620996738	0.229204395442809	0.188354959526723	CALCR	1
BP	GO:0098704	carbohydrate import across plasma membrane	1/180	6/18800	0.0560964620996738	0.229204395442809	0.188354959526723	SLC2A5	1
BP	GO:0140271	hexose import across plasma membrane	1/180	6/18800	0.0560964620996738	0.229204395442809	0.188354959526723	SLC2A5	1
BP	GO:1900150	regulation of defense response to fungus	1/180	6/18800	0.0560964620996738	0.229204395442809	0.188354959526723	PLA2G5	1
BP	GO:1900244	positive regulation of synaptic vesicle endocytosis	1/180	6/18800	0.0560964620996738	0.229204395442809	0.188354959526723	NLGN1	1
BP	GO:1900425	negative regulation of defense response to bacterium	1/180	6/18800	0.0560964620996738	0.229204395442809	0.188354959526723	ARG2	1
BP	GO:1901374	acetate ester transport	1/180	6/18800	0.0560964620996738	0.229204395442809	0.188354959526723	SLC22A1	1
BP	GO:1903026	negative regulation of RNA polymerase II regulatory region sequence-specific DNA binding	1/180	6/18800	0.0560964620996738	0.229204395442809	0.188354959526723	TMSB4X	1
BP	GO:1903232	melanosome assembly	1/180	6/18800	0.0560964620996738	0.229204395442809	0.188354959526723	RAB38	1
BP	GO:1903626	positive regulation of DNA catabolic process	1/180	6/18800	0.0560964620996738	0.229204395442809	0.188354959526723	IL6	1
BP	GO:1905005	regulation of epithelial to mesenchymal transition involved in endocardial cushion formation	1/180	6/18800	0.0560964620996738	0.229204395442809	0.188354959526723	NOG	1
BP	GO:1990379	lipid transport across blood-brain barrier	1/180	6/18800	0.0560964620996738	0.229204395442809	0.188354959526723	CD36	1
BP	GO:1990743	protein sialylation	1/180	6/18800	0.0560964620996738	0.229204395442809	0.188354959526723	ST3GAL4	1
BP	GO:1990962	xenobiotic transport across blood-brain barrier	1/180	6/18800	0.0560964620996738	0.229204395442809	0.188354959526723	SLC22A1	1
BP	GO:2000138	positive regulation of cell proliferation involved in heart morphogenesis	1/180	6/18800	0.0560964620996738	0.229204395442809	0.188354959526723	PIM1	1
BP	GO:2000302	positive regulation of synaptic vesicle exocytosis	1/180	6/18800	0.0560964620996738	0.229204395442809	0.188354959526723	NLGN1	1
BP	GO:0072330	monocarboxylic acid biosynthetic process	5/180	215/18800	0.0561316886798717	0.229204395442809	0.188354959526723	ALDH1A2/CYP2E1/IL1B/LIPI/PROX1	5
BP	GO:0030902	hindbrain development	4/180	150/18800	0.0562698286973421	0.229483040513508	0.188583943708778	ALDH1A2/KLHL1/NOG/PROX1	4
BP	GO:0051983	regulation of chromosome segregation	3/180	91/18800	0.0569104660666997	0.231520520566264	0.190258298479034	ANAPC15/BUB1/NDC80	3
BP	GO:0097306	cellular response to alcohol	3/180	91/18800	0.0569104660666997	0.231520520566264	0.190258298479034	AKR1C2/INHBB/UCP1	3
BP	GO:0007601	visual perception	5/180	217/18800	0.0579505563310483	0.234878612882508	0.193017902373589	BFSP2/COL1A1/GPR143/VAX2/ZIC2	5
BP	GO:0010810	regulation of cell-substrate adhesion	5/180	217/18800	0.0579505563310483	0.234878612882508	0.193017902373589	CD36/COL1A1/COL8A1/EGFL6/FGG	5
BP	GO:0071222	cellular response to lipopolysaccharide	5/180	217/18800	0.0579505563310483	0.234878612882508	0.193017902373589	ARID5A/CD36/CXCL1/IL1B/IL6	5
BP	GO:0009953	dorsal/ventral pattern formation	3/180	92/18800	0.0584304655779724	0.2349327995982	0.193062431784211	NOG/VAX2/WNT8B	3
BP	GO:1900407	regulation of cellular response to oxidative stress	3/180	92/18800	0.0584304655779724	0.2349327995982	0.193062431784211	CD36/NR4A3/PPIA	3
BP	GO:1905039	carboxylic acid transmembrane transport	4/180	152/18800	0.0585177754381905	0.2349327995982	0.193062431784211	CD36/SLC25A13/SLC36A2/SLC7A5	4
BP	GO:0045429	positive regulation of nitric oxide biosynthetic process	2/180	41/18800	0.0586079691961395	0.2349327995982	0.193062431784211	CD36/IL1B	2
BP	GO:0046461	neutral lipid catabolic process	2/180	41/18800	0.0586079691961395	0.2349327995982	0.193062431784211	CPS1/LIPI	2
BP	GO:0046464	acylglycerol catabolic process	2/180	41/18800	0.0586079691961395	0.2349327995982	0.193062431784211	CPS1/LIPI	2
BP	GO:0050892	intestinal absorption	2/180	41/18800	0.0586079691961395	0.2349327995982	0.193062431784211	CD36/SLC2A5	2
BP	GO:0060421	positive regulation of heart growth	2/180	41/18800	0.0586079691961395	0.2349327995982	0.193062431784211	PIM1/PROX1	2
BP	GO:0150077	regulation of neuroinflammatory response	2/180	41/18800	0.0586079691961395	0.2349327995982	0.193062431784211	IL1B/IL6	2
BP	GO:0015711	organic anion transport	7/180	361/18800	0.0592316995403733	0.236291554666446	0.194179025798003	CD36/IL1B/MAP2K6/PLA2G5/SLC25A13/SLC36A2/SLC7A5	7
BP	GO:1901653	cellular response to peptide	7/180	361/18800	0.0592316995403733	0.236291554666446	0.194179025798003	CD36/CPS1/CRHR2/GRB14/IL1B/INHBB/NR4A3	7
BP	GO:1903825	organic acid transmembrane transport	4/180	153/18800	0.0596595686974215	0.236291554666446	0.194179025798003	CD36/SLC25A13/SLC36A2/SLC7A5	4
BP	GO:0043583	ear development	5/180	219/18800	0.0598029910809732	0.236291554666446	0.194179025798003	DLX5/ESRRB/GJB6/NOG/PROX1	5
BP	GO:0044242	cellular lipid catabolic process	5/180	219/18800	0.0598029910809732	0.236291554666446	0.194179025798003	ANGPTL3/CPS1/CYP26A1/LIPI/PLA2G5	5
BP	GO:0002275	myeloid cell activation involved in immune response	3/180	93/18800	0.0599695422693415	0.236291554666446	0.194179025798003	MRGPRX2/NR4A3/SUCNR1	3
BP	GO:0034109	homotypic cell-cell adhesion	3/180	93/18800	0.0599695422693415	0.236291554666446	0.194179025798003	FGG/IL6/PPIA	3
BP	GO:0051602	response to electrical stimulus	2/180	42/18800	0.0611616436902816	0.236291554666446	0.194179025798003	GJB6/KCNJ3	2
BP	GO:0055090	acylglycerol homeostasis	2/180	42/18800	0.0611616436902816	0.236291554666446	0.194179025798003	ANGPTL3/C1QTNF3	2
BP	GO:0060412	ventricular septum morphogenesis	2/180	42/18800	0.0611616436902816	0.236291554666446	0.194179025798003	NOG/PROX1	2
BP	GO:0070328	triglyceride homeostasis	2/180	42/18800	0.0611616436902816	0.236291554666446	0.194179025798003	ANGPTL3/C1QTNF3	2
BP	GO:0071354	cellular response to interleukin-6	2/180	42/18800	0.0611616436902816	0.236291554666446	0.194179025798003	FGG/IL6	2
BP	GO:0035249	synaptic transmission, glutamatergic	3/180	94/18800	0.0615275624918179	0.236291554666446	0.194179025798003	DKK1/NLGN1/OXTR	3
BP	GO:1901606	alpha-amino acid catabolic process	3/180	94/18800	0.0615275624918179	0.236291554666446	0.194179025798003	ARG2/RIDA/TDH	3
BP	GO:1901655	cellular response to ketone	3/180	94/18800	0.0615275624918179	0.236291554666446	0.194179025798003	AKR1C2/POSTN/UCP1	3
BP	GO:1905954	positive regulation of lipid localization	3/180	94/18800	0.0615275624918179	0.236291554666446	0.194179025798003	CD36/IL1B/MAP2K6	3
BP	GO:0007596	blood coagulation	5/180	221/18800	0.0616889616077169	0.236291554666446	0.194179025798003	CD36/FGG/IL6/PPIA/ST3GAL4	5
BP	GO:0050953	sensory perception of light stimulus	5/180	221/18800	0.0616889616077169	0.236291554666446	0.194179025798003	BFSP2/COL1A1/GPR143/VAX2/ZIC2	5
BP	GO:1905952	regulation of lipid localization	4/180	155/18800	0.0619786565972858	0.236291554666446	0.194179025798003	CD36/IL1B/IL6/MAP2K6	4
BP	GO:0002449	lymphocyte mediated immunity	7/180	365/18800	0.0620753286188139	0.236291554666446	0.194179025798003	AIRE/ARID5A/CD70/IL1B/IL6/ULBP2/ULBP3	7
BP	GO:0003073	regulation of systemic arterial blood pressure	3/180	95/18800	0.0631043899280351	0.236291554666446	0.194179025798003	OXTR/SLC2A5/SUCNR1	3
BP	GO:0043502	regulation of muscle adaptation	3/180	95/18800	0.0631043899280351	0.236291554666446	0.194179025798003	MLIP/NR4A3/PI16	3
BP	GO:0016266	O-glycan processing	2/180	43/18800	0.0637527793465464	0.236291554666446	0.194179025798003	GALNT5/ST3GAL4	2
BP	GO:0016339	calcium-dependent cell-cell adhesion via plasma membrane cell adhesion molecules	2/180	43/18800	0.0637527793465464	0.236291554666446	0.194179025798003	CDH20/NLGN1	2
BP	GO:0090317	negative regulation of intracellular protein transport	2/180	43/18800	0.0637527793465464	0.236291554666446	0.194179025798003	CD36/PKIA	2
BP	GO:0140353	lipid export from cell	2/180	43/18800	0.0637527793465464	0.236291554666446	0.194179025798003	IL1B/MAP2K6	2
BP	GO:1904407	positive regulation of nitric oxide metabolic process	2/180	43/18800	0.0637527793465464	0.236291554666446	0.194179025798003	CD36/IL1B	2
BP	GO:0071375	cellular response to peptide hormone stimulus	6/180	294/18800	0.0639737657229796	0.236291554666446	0.194179025798003	CPS1/CRHR2/GRB14/IL1B/INHBB/NR4A3	6
BP	GO:0046434	organophosphate catabolic process	4/180	157/18800	0.0643448786552816	0.236291554666446	0.194179025798003	ANGPTL3/NUDT15/PLA2G5/PON1	4
BP	GO:0003300	cardiac muscle hypertrophy	3/180	96/18800	0.0646998856871082	0.236291554666446	0.194179025798003	MLIP/NR4A3/PI16	3
BP	GO:0032091	negative regulation of protein binding	3/180	96/18800	0.0646998856871082	0.236291554666446	0.194179025798003	CRMP1/DKK1/NOG	3
BP	GO:0051153	regulation of striated muscle cell differentiation	3/180	96/18800	0.0646998856871082	0.236291554666446	0.194179025798003	DKK1/PI16/PROX1	3
BP	GO:0001781	neutrophil apoptotic process	1/180	7/18800	0.0651367215879176	0.236291554666446	0.194179025798003	IL6	1
BP	GO:0001957	intramembranous ossification	1/180	7/18800	0.0651367215879176	0.236291554666446	0.194179025798003	COL1A1	1
BP	GO:0002072	optic cup morphogenesis involved in camera-type eye development	1/180	7/18800	0.0651367215879176	0.236291554666446	0.194179025798003	WNT16	1
BP	GO:0002933	lipid hydroxylation	1/180	7/18800	0.0651367215879176	0.236291554666446	0.194179025798003	CYP2E1	1
BP	GO:0003308	negative regulation of Wnt signaling pathway involved in heart development	1/180	7/18800	0.0651367215879176	0.236291554666446	0.194179025798003	DKK1	1
BP	GO:0006166	purine ribonucleoside salvage	1/180	7/18800	0.0651367215879176	0.236291554666446	0.194179025798003	MTAP	1
BP	GO:0006640	monoacylglycerol biosynthetic process	1/180	7/18800	0.0651367215879176	0.236291554666446	0.194179025798003	MOGAT3	1
BP	GO:0009215	purine deoxyribonucleoside triphosphate metabolic process	1/180	7/18800	0.0651367215879176	0.236291554666446	0.194179025798003	NUDT15	1
BP	GO:0009750	response to fructose	1/180	7/18800	0.0651367215879176	0.236291554666446	0.194179025798003	SLC2A5	1
BP	GO:0017085	response to insecticide	1/180	7/18800	0.0651367215879176	0.236291554666446	0.194179025798003	INHBB	1
BP	GO:0019405	alditol catabolic process	1/180	7/18800	0.0651367215879176	0.236291554666446	0.194179025798003	GK	1
BP	GO:0021684	cerebellar granular layer formation	1/180	7/18800	0.0651367215879176	0.236291554666446	0.194179025798003	PROX1	1
BP	GO:0021707	cerebellar granule cell differentiation	1/180	7/18800	0.0651367215879176	0.236291554666446	0.194179025798003	PROX1	1
BP	GO:0021796	cerebral cortex regionalization	1/180	7/18800	0.0651367215879176	0.236291554666446	0.194179025798003	EMX2	1
BP	GO:0023041	neuronal signal transduction	1/180	7/18800	0.0651367215879176	0.236291554666446	0.194179025798003	NLGN1	1
BP	GO:0031394	positive regulation of prostaglandin biosynthetic process	1/180	7/18800	0.0651367215879176	0.236291554666446	0.194179025798003	IL1B	1
BP	GO:0031622	positive regulation of fever generation	1/180	7/18800	0.0651367215879176	0.236291554666446	0.194179025798003	IL1B	1
BP	GO:0032277	negative regulation of gonadotropin secretion	1/180	7/18800	0.0651367215879176	0.236291554666446	0.194179025798003	INHBB	1
BP	GO:0032278	positive regulation of gonadotropin secretion	1/180	7/18800	0.0651367215879176	0.236291554666446	0.194179025798003	INHBB	1
BP	GO:0032571	response to vitamin K	1/180	7/18800	0.0651367215879176	0.236291554666446	0.194179025798003	POSTN	1
BP	GO:0032625	interleukin-21 production	1/180	7/18800	0.0651367215879176	0.236291554666446	0.194179025798003	IL6	1
BP	GO:0032665	regulation of interleukin-21 production	1/180	7/18800	0.0651367215879176	0.236291554666446	0.194179025798003	IL6	1
BP	GO:0032696	negative regulation of interleukin-13 production	1/180	7/18800	0.0651367215879176	0.236291554666446	0.194179025798003	ARG2	1
BP	GO:0033129	positive regulation of histone phosphorylation	1/180	7/18800	0.0651367215879176	0.236291554666446	0.194179025798003	IL1B	1
BP	GO:0035234	ectopic germ cell programmed cell death	1/180	7/18800	0.0651367215879176	0.236291554666446	0.194179025798003	IL1B	1
BP	GO:0035356	cellular triglyceride homeostasis	1/180	7/18800	0.0651367215879176	0.236291554666446	0.194179025798003	C1QTNF3	1
BP	GO:0035726	common myeloid progenitor cell proliferation	1/180	7/18800	0.0651367215879176	0.236291554666446	0.194179025798003	NR4A3	1
BP	GO:0036072	direct ossification	1/180	7/18800	0.0651367215879176	0.236291554666446	0.194179025798003	COL1A1	1
BP	GO:0042262	DNA protection	1/180	7/18800	0.0651367215879176	0.236291554666446	0.194179025798003	NUDT15	1
BP	GO:0043102	amino acid salvage	1/180	7/18800	0.0651367215879176	0.236291554666446	0.194179025798003	MTAP	1
BP	GO:0044691	tooth eruption	1/180	7/18800	0.0651367215879176	0.236291554666446	0.194179025798003	COL1A1	1
BP	GO:0045917	positive regulation of complement activation	1/180	7/18800	0.0651367215879176	0.236291554666446	0.194179025798003	IL1B	1
BP	GO:0046532	regulation of photoreceptor cell differentiation	1/180	7/18800	0.0651367215879176	0.236291554666446	0.194179025798003	CNTF	1
BP	GO:0048069	eye pigmentation	1/180	7/18800	0.0651367215879176	0.236291554666446	0.194179025798003	GPR143	1
BP	GO:0051005	negative regulation of lipoprotein lipase activity	1/180	7/18800	0.0651367215879176	0.236291554666446	0.194179025798003	ANGPTL3	1
BP	GO:0051964	negative regulation of synapse assembly	1/180	7/18800	0.0651367215879176	0.236291554666446	0.194179025798003	DKK1	1
BP	GO:0060297	regulation of sarcomere organization	1/180	7/18800	0.0651367215879176	0.236291554666446	0.194179025798003	PROX1	1
BP	GO:0060355	positive regulation of cell adhesion molecule production	1/180	7/18800	0.0651367215879176	0.236291554666446	0.194179025798003	IL1B	1
BP	GO:0060405	regulation of penile erection	1/180	7/18800	0.0651367215879176	0.236291554666446	0.194179025798003	OXTR	1
BP	GO:0060558	regulation of calcidiol 1-monooxygenase activity	1/180	7/18800	0.0651367215879176	0.236291554666446	0.194179025798003	IL1B	1
BP	GO:0060896	neural plate pattern specification	1/180	7/18800	0.0651367215879176	0.236291554666446	0.194179025798003	NOG	1
BP	GO:0061002	negative regulation of dendritic spine morphogenesis	1/180	7/18800	0.0651367215879176	0.236291554666446	0.194179025798003	NLGN1	1
BP	GO:0061312	BMP signaling pathway involved in heart development	1/180	7/18800	0.0651367215879176	0.236291554666446	0.194179025798003	NOG	1
BP	GO:0071265	L-methionine biosynthetic process	1/180	7/18800	0.0651367215879176	0.236291554666446	0.194179025798003	MTAP	1
BP	GO:0071267	L-methionine salvage	1/180	7/18800	0.0651367215879176	0.236291554666446	0.194179025798003	MTAP	1
BP	GO:0072197	ureter morphogenesis	1/180	7/18800	0.0651367215879176	0.236291554666446	0.194179025798003	EMX2	1
BP	GO:0097577	sequestering of iron ion	1/180	7/18800	0.0651367215879176	0.236291554666446	0.194179025798003	FTL	1
BP	GO:0098914	membrane repolarization during atrial cardiac muscle cell action potential	1/180	7/18800	0.0651367215879176	0.236291554666446	0.194179025798003	KCNJ3	1
BP	GO:0120252	hydrocarbon metabolic process	1/180	7/18800	0.0651367215879176	0.236291554666446	0.194179025798003	CYP2E1	1
BP	GO:1903365	regulation of fear response	1/180	7/18800	0.0651367215879176	0.236291554666446	0.194179025798003	PENK	1
BP	GO:2000623	negative regulation of nuclear-transcribed mRNA catabolic process, nonsense-mediated decay	1/180	7/18800	0.0651367215879176	0.236291554666446	0.194179025798003	SECISBP2	1
BP	GO:2000660	negative regulation of interleukin-1-mediated signaling pathway	1/180	7/18800	0.0651367215879176	0.236291554666446	0.194179025798003	IL6	1
BP	GO:2000807	regulation of synaptic vesicle clustering	1/180	7/18800	0.0651367215879176	0.236291554666446	0.194179025798003	NLGN1	1
BP	GO:2000822	regulation of behavioral fear response	1/180	7/18800	0.0651367215879176	0.236291554666446	0.194179025798003	PENK	1
BP	GO:0070665	positive regulation of leukocyte proliferation	4/180	158/18800	0.0655455844242284	0.237367057395385	0.195062849481178	CD70/IL1B/IL6/SPTA1	4
BP	GO:0021700	developmental maturation	6/180	296/18800	0.0656501029896466	0.237367057395385	0.195062849481178	ALDH1A2/BFSP2/FGG/RAB38/TFCP2L1/YWHAZ	6
BP	GO:0046651	lymphocyte proliferation	6/180	296/18800	0.0656501029896466	0.237367057395385	0.195062849481178	ARG2/CD70/IL1B/IL6/RPS6/SPTA1	6
BP	GO:0043279	response to alkaloid	3/180	97/18800	0.0663139083976453	0.239240177219197	0.196602136753227	OXTR/PCSK1/PENK	3
BP	GO:0051304	chromosome separation	3/180	97/18800	0.0663139083976453	0.239240177219197	0.196602136753227	ANAPC15/BUB1/NDC80	3
BP	GO:0048511	rhythmic process	6/180	297/18800	0.0664978852796291	0.239304070951885	0.196654643169656	HTR7/MAP2K6/MAPK10/NLGN1/OXTR/PROX1	6
BP	GO:0009743	response to carbohydrate	5/180	226/18800	0.066550294480375	0.239304070951885	0.196654643169656	GJB6/IL1B/MAP2K6/PCSK1/SLC2A5	5
BP	GO:0050817	coagulation	5/180	226/18800	0.066550294480375	0.239304070951885	0.196654643169656	CD36/FGG/IL6/PPIA/ST3GAL4	5
BP	GO:1990845	adaptive thermogenesis	4/180	159/18800	0.0667579743350578	0.239788216347916	0.197052502845506	CD36/MAP2K6/OXTR/UCP1	4
BP	GO:0007599	hemostasis	5/180	227/18800	0.0675475971011973	0.242359301948886	0.199165362519838	CD36/FGG/IL6/PPIA/ST3GAL4	5
BP	GO:0048568	embryonic organ development	8/180	449/18800	0.067625619590906	0.242374354931162	0.199177732718332	ALDH1A2/DLX5/FBN2/GJB6/NOG/PROX1/VAX2/WNT16	8
BP	GO:0120162	positive regulation of cold-induced thermogenesis	3/180	98/18800	0.0679463142989417	0.24325817867331	0.199904038969394	CD36/OXTR/UCP1	3
BP	GO:0002920	regulation of humoral immune response	2/180	45/18800	0.0690436795712382	0.244495856675968	0.200921134604263	CFH/IL1B	2
BP	GO:0032892	positive regulation of organic acid transport	2/180	45/18800	0.0690436795712382	0.244495856675968	0.200921134604263	IL1B/MAP2K6	2
BP	GO:0042088	T-helper 1 type immune response	2/180	45/18800	0.0690436795712382	0.244495856675968	0.200921134604263	ARID5A/IL1B	2
BP	GO:0051180	vitamin transport	2/180	45/18800	0.0690436795712382	0.244495856675968	0.200921134604263	GC/SLC35F3	2
BP	GO:0032943	mononuclear cell proliferation	6/180	300/18800	0.0690796730668523	0.244495856675968	0.200921134604263	ARG2/CD70/IL1B/IL6/RPS6/SPTA1	6
BP	GO:0071219	cellular response to molecule of bacterial origin	5/180	229/18800	0.0695671617768875	0.244495856675968	0.200921134604263	ARID5A/CD36/CXCL1/IL1B/IL6	5
BP	GO:0014897	striated muscle hypertrophy	3/180	99/18800	0.0695969573303847	0.244495856675968	0.200921134604263	MLIP/NR4A3/PI16	3
BP	GO:0050764	regulation of phagocytosis	3/180	99/18800	0.0695969573303847	0.244495856675968	0.200921134604263	CD36/IL1B/PLA2G5	3
BP	GO:0016055	Wnt signaling pathway	8/180	452/18800	0.0697033178130945	0.244495856675968	0.200921134604263	COL1A1/DKK1/DLX5/LYPD6/NOG/VAX2/WNT16/WNT8B	8
BP	GO:0044282	small molecule catabolic process	7/180	376/18800	0.0703210007224296	0.244495856675968	0.200921134604263	ARG2/CYP26A1/GK/MTHFS/PON1/RIDA/TDH	7
BP	GO:0042445	hormone metabolic process	5/180	230/18800	0.0705894014865111	0.244495856675968	0.200921134604263	AKR1C2/ALDH1A2/CYP26A1/PCSK1/TTR	5
BP	GO:0050670	regulation of lymphocyte proliferation	5/180	230/18800	0.0705894014865111	0.244495856675968	0.200921134604263	ARG2/CD70/IL1B/IL6/SPTA1	5
BP	GO:0198738	cell-cell signaling by wnt	8/180	454/18800	0.0711100794164416	0.244495856675968	0.200921134604263	COL1A1/DKK1/DLX5/LYPD6/NOG/VAX2/WNT16/WNT8B	8
BP	GO:0003333	amino acid transmembrane transport	3/180	100/18800	0.0712656892190981	0.244495856675968	0.200921134604263	SLC25A13/SLC36A2/SLC7A5	3
BP	GO:0014013	regulation of gliogenesis	3/180	100/18800	0.0712656892190981	0.244495856675968	0.200921134604263	IL1B/IL6/NOG	3
BP	GO:0046883	regulation of hormone secretion	5/180	231/18800	0.0716199300475314	0.244495856675968	0.200921134604263	C1QTNF3/FGG/IL1B/IL6/INHBB	5
BP	GO:0001822	kidney development	6/180	303/18800	0.071719078372375	0.244495856675968	0.200921134604263	ALDH1A2/ARG2/CYP26A1/NOG/PROX1/RIDA	6
BP	GO:0021517	ventral spinal cord development	2/180	46/18800	0.0717416027381251	0.244495856675968	0.200921134604263	GBX1/VSTM5	2
BP	GO:0031640	killing of cells of another organism	2/180	46/18800	0.0717416027381251	0.244495856675968	0.200921134604263	CCL13/LYZ	2
BP	GO:0035987	endodermal cell differentiation	2/180	46/18800	0.0717416027381251	0.244495856675968	0.200921134604263	COL8A1/DKK1	2
BP	GO:0042398	cellular modified amino acid biosynthetic process	2/180	46/18800	0.0717416027381251	0.244495856675968	0.200921134604263	CKM/MTHFS	2
BP	GO:0070741	response to interleukin-6	2/180	46/18800	0.0717416027381251	0.244495856675968	0.200921134604263	FGG/IL6	2
BP	GO:0022407	regulation of cell-cell adhesion	8/180	456/18800	0.0725341628073283	0.244495856675968	0.200921134604263	ARG2/CD70/FGG/IL1B/IL6/NR4A3/SPTA1/ST3GAL4	8
BP	GO:0014896	muscle hypertrophy	3/180	101/18800	0.0729523595658534	0.244495856675968	0.200921134604263	MLIP/NR4A3/PI16	3
BP	GO:1902882	regulation of response to oxidative stress	3/180	101/18800	0.0729523595658534	0.244495856675968	0.200921134604263	CD36/NR4A3/PPIA	3
BP	GO:0032944	regulation of mononuclear cell proliferation	5/180	233/18800	0.0737058013772824	0.244495856675968	0.200921134604263	ARG2/CD70/IL1B/IL6/SPTA1	5
BP	GO:0000052	citrulline metabolic process	1/180	8/18800	0.0740908742040073	0.244495856675968	0.200921134604263	CPS1	1
BP	GO:0001514	selenocysteine incorporation	1/180	8/18800	0.0740908742040073	0.244495856675968	0.200921134604263	SECISBP2	1
BP	GO:0001714	endodermal cell fate specification	1/180	8/18800	0.0740908742040073	0.244495856675968	0.200921134604263	DKK1	1
BP	GO:0001840	neural plate development	1/180	8/18800	0.0740908742040073	0.244495856675968	0.200921134604263	NOG	1
BP	GO:0002118	aggressive behavior	1/180	8/18800	0.0740908742040073	0.244495856675968	0.200921134604263	PENK	1
BP	GO:0002314	germinal center B cell differentiation	1/180	8/18800	0.0740908742040073	0.244495856675968	0.200921134604263	IL6	1
BP	GO:0003149	membranous septum morphogenesis	1/180	8/18800	0.0740908742040073	0.244495856675968	0.200921134604263	NOG	1
BP	GO:0003223	ventricular compact myocardium morphogenesis	1/180	8/18800	0.0740908742040073	0.244495856675968	0.200921134604263	NOG	1
BP	GO:0006451	translational readthrough	1/180	8/18800	0.0740908742040073	0.244495856675968	0.200921134604263	SECISBP2	1
BP	GO:0006776	vitamin A metabolic process	1/180	8/18800	0.0740908742040073	0.244495856675968	0.200921134604263	ALDH1A2	1
BP	GO:0006975	DNA damage induced protein phosphorylation	1/180	8/18800	0.0740908742040073	0.244495856675968	0.200921134604263	MAP2K6	1
BP	GO:0007253	cytoplasmic sequestering of NF-kappaB	1/180	8/18800	0.0740908742040073	0.244495856675968	0.200921134604263	TMSB4X	1
BP	GO:0009204	deoxyribonucleoside triphosphate catabolic process	1/180	8/18800	0.0740908742040073	0.244495856675968	0.200921134604263	NUDT15	1
BP	GO:0010519	negative regulation of phospholipase activity	1/180	8/18800	0.0740908742040073	0.244495856675968	0.200921134604263	ANGPTL3	1
BP	GO:0010886	positive regulation of cholesterol storage	1/180	8/18800	0.0740908742040073	0.244495856675968	0.200921134604263	CD36	1
BP	GO:0015820	leucine transport	1/180	8/18800	0.0740908742040073	0.244495856675968	0.200921134604263	SLC7A5	1
BP	GO:0019856	pyrimidine nucleobase biosynthetic process	1/180	8/18800	0.0740908742040073	0.244495856675968	0.200921134604263	CPS1	1
BP	GO:0030916	otic vesicle formation	1/180	8/18800	0.0740908742040073	0.244495856675968	0.200921134604263	PROX1	1
BP	GO:0033084	regulation of immature T cell proliferation in thymus	1/180	8/18800	0.0740908742040073	0.244495856675968	0.200921134604263	IL1B	1
BP	GO:0034196	acylglycerol transport	1/180	8/18800	0.0740908742040073	0.244495856675968	0.200921134604263	CD36	1
BP	GO:0034197	triglyceride transport	1/180	8/18800	0.0740908742040073	0.244495856675968	0.200921134604263	CD36	1
BP	GO:0046884	follicle-stimulating hormone secretion	1/180	8/18800	0.0740908742040073	0.244495856675968	0.200921134604263	INHBB	1
BP	GO:0048318	axial mesoderm development	1/180	8/18800	0.0740908742040073	0.244495856675968	0.200921134604263	NOG	1
BP	GO:0048570	notochord morphogenesis	1/180	8/18800	0.0740908742040073	0.244495856675968	0.200921134604263	NOG	1
BP	GO:0051620	norepinephrine uptake	1/180	8/18800	0.0740908742040073	0.244495856675968	0.200921134604263	SLC22A1	1
BP	GO:0051683	establishment of Golgi localization	1/180	8/18800	0.0740908742040073	0.244495856675968	0.200921134604263	YWHAZ	1
BP	GO:0060836	lymphatic endothelial cell differentiation	1/180	8/18800	0.0740908742040073	0.244495856675968	0.200921134604263	PROX1	1
BP	GO:0060839	endothelial cell fate commitment	1/180	8/18800	0.0740908742040073	0.244495856675968	0.200921134604263	PROX1	1
BP	GO:0061743	motor learning	1/180	8/18800	0.0740908742040073	0.244495856675968	0.200921134604263	DKK1	1
BP	GO:0061888	regulation of astrocyte activation	1/180	8/18800	0.0740908742040073	0.244495856675968	0.200921134604263	IL6	1
BP	GO:0070474	positive regulation of uterine smooth muscle contraction	1/180	8/18800	0.0740908742040073	0.244495856675968	0.200921134604263	OXTR	1
BP	GO:0071447	cellular response to hydroperoxide	1/180	8/18800	0.0740908742040073	0.244495856675968	0.200921134604263	CD36	1
BP	GO:0071694	maintenance of protein location in extracellular region	1/180	8/18800	0.0740908742040073	0.244495856675968	0.200921134604263	FBN2	1
BP	GO:0090091	positive regulation of extracellular matrix disassembly	1/180	8/18800	0.0740908742040073	0.244495856675968	0.200921134604263	IL6	1
BP	GO:0090232	positive regulation of spindle checkpoint	1/180	8/18800	0.0740908742040073	0.244495856675968	0.200921134604263	NDC80	1
BP	GO:0090267	positive regulation of mitotic cell cycle spindle assembly checkpoint	1/180	8/18800	0.0740908742040073	0.244495856675968	0.200921134604263	NDC80	1
BP	GO:0090306	meiotic spindle assembly	1/180	8/18800	0.0740908742040073	0.244495856675968	0.200921134604263	NDC80	1
BP	GO:0090400	stress-induced premature senescence	1/180	8/18800	0.0740908742040073	0.244495856675968	0.200921134604263	WNT16	1
BP	GO:0097113	AMPA glutamate receptor clustering	1/180	8/18800	0.0740908742040073	0.244495856675968	0.200921134604263	NLGN1	1
BP	GO:0097119	postsynaptic density protein 95 clustering	1/180	8/18800	0.0740908742040073	0.244495856675968	0.200921134604263	NLGN1	1
BP	GO:0097646	calcitonin family receptor signaling pathway	1/180	8/18800	0.0740908742040073	0.244495856675968	0.200921134604263	CALCR	1
BP	GO:0097688	glutamate receptor clustering	1/180	8/18800	0.0740908742040073	0.244495856675968	0.200921134604263	NLGN1	1
BP	GO:0150094	amyloid-beta clearance by cellular catabolic process	1/180	8/18800	0.0740908742040073	0.244495856675968	0.200921134604263	CD36	1
BP	GO:1902949	positive regulation of tau-protein kinase activity	1/180	8/18800	0.0740908742040073	0.244495856675968	0.200921134604263	DKK1	1
BP	GO:1903028	positive regulation of opsonization	1/180	8/18800	0.0740908742040073	0.244495856675968	0.200921134604263	PLA2G5	1
BP	GO:1903423	positive regulation of synaptic vesicle recycling	1/180	8/18800	0.0740908742040073	0.244495856675968	0.200921134604263	NLGN1	1
BP	GO:1903659	regulation of complement-dependent cytotoxicity	1/180	8/18800	0.0740908742040073	0.244495856675968	0.200921134604263	CFH	1
BP	GO:1905664	regulation of calcium ion import across plasma membrane	1/180	8/18800	0.0740908742040073	0.244495856675968	0.200921134604263	CALCR	1
BP	GO:1905770	regulation of mesodermal cell differentiation	1/180	8/18800	0.0740908742040073	0.244495856675968	0.200921134604263	DKK1	1
BP	GO:0051100	negative regulation of binding	4/180	165/18800	0.0742755783314587	0.244495856675968	0.200921134604263	CRMP1/DKK1/NOG/TMSB4X	4
BP	GO:0007159	leukocyte cell-cell adhesion	7/180	381/18800	0.0742759324457117	0.244495856675968	0.200921134604263	ARG2/CD70/IL1B/IL6/NR4A3/SPTA1/ST3GAL4	7
BP	GO:0002673	regulation of acute inflammatory response	2/180	47/18800	0.0744733038915528	0.244495856675968	0.200921134604263	IL1B/IL6	2
BP	GO:0032964	collagen biosynthetic process	2/180	47/18800	0.0744733038915528	0.244495856675968	0.200921134604263	COL1A1/IL6	2
BP	GO:0042908	xenobiotic transport	2/180	47/18800	0.0744733038915528	0.244495856675968	0.200921134604263	SLC22A1/SLC7A5	2
BP	GO:0046717	acid secretion	2/180	47/18800	0.0744733038915528	0.244495856675968	0.200921134604263	HRH2/OXTR	2
BP	GO:0048066	developmental pigmentation	2/180	47/18800	0.0744733038915528	0.244495856675968	0.200921134604263	GPR143/RAB38	2
BP	GO:0055010	ventricular cardiac muscle tissue morphogenesis	2/180	47/18800	0.0744733038915528	0.244495856675968	0.200921134604263	NOG/PROX1	2
BP	GO:0032677	regulation of interleukin-8 production	3/180	102/18800	0.0746568159292754	0.244853473222589	0.201215015749233	IL1B/IL6/TMSB4X	3
BP	GO:0007411	axon guidance	5/180	234/18800	0.074761116258277	0.244950842989943	0.201295032009627	ANOS1/CRMP1/DLX5/GBX1/NOG	5
BP	GO:1903034	regulation of response to wounding	4/180	166/18800	0.0755686793294241	0.247349924465104	0.203266542605147	CD36/CNTF/FGG/ST3GAL4	4
BP	GO:0007160	cell-matrix adhesion	5/180	235/18800	0.075824664225452	0.247447686532961	0.203346881249172	ANGPTL3/CD36/FGG/ITGBL1/PPFIA1	5
BP	GO:0097305	response to alcohol	5/180	235/18800	0.075824664225452	0.247447686532961	0.203346881249172	AKR1C2/CYP2E1/INHBB/PENK/UCP1	5
BP	GO:0097485	neuron projection guidance	5/180	235/18800	0.075824664225452	0.247447686532961	0.203346881249172	ANOS1/CRMP1/DLX5/GBX1/NOG	5
BP	GO:0032637	interleukin-8 production	3/180	103/18800	0.076378903908368	0.248515303796999	0.204224224836625	IL1B/IL6/TMSB4X	3
BP	GO:0032760	positive regulation of tumor necrosis factor production	3/180	103/18800	0.076378903908368	0.248515303796999	0.204224224836625	ARID5A/CD36/IL6	3
BP	GO:0070252	actin-mediated cell contraction	3/180	103/18800	0.076378903908368	0.248515303796999	0.204224224836625	KCNJ3/MYH2/MYL1	3
BP	GO:0051048	negative regulation of secretion	4/180	167/18800	0.0768731414757988	0.249824647394414	0.205300213627421	ASIC1/IL1B/INHBB/OXTR	4
BP	GO:0006953	acute-phase response	2/180	48/18800	0.0772378973820681	0.249824647394414	0.205300213627421	IL1B/IL6	2
BP	GO:0010543	regulation of platelet activation	2/180	48/18800	0.0772378973820681	0.249824647394414	0.205300213627421	FGG/IL6	2
BP	GO:0046460	neutral lipid biosynthetic process	2/180	48/18800	0.0772378973820681	0.249824647394414	0.205300213627421	GK/MOGAT3	2
BP	GO:0046463	acylglycerol biosynthetic process	2/180	48/18800	0.0772378973820681	0.249824647394414	0.205300213627421	GK/MOGAT3	2
BP	GO:1901985	positive regulation of protein acetylation	2/180	48/18800	0.0772378973820681	0.249824647394414	0.205300213627421	ARID5A/IL1B	2
BP	GO:0002444	myeloid leukocyte mediated immunity	3/180	104/18800	0.0781184672233903	0.251928219935551	0.20702888170153	IL6/MRGPRX2/NR4A3	3
BP	GO:0046822	regulation of nucleocytoplasmic transport	3/180	104/18800	0.0781184672233903	0.251928219935551	0.20702888170153	CD36/IL1B/PKIA	3
BP	GO:0050830	defense response to Gram-positive bacterium	3/180	104/18800	0.0781184672233903	0.251928219935551	0.20702888170153	CD36/IL6/LYZ	3
BP	GO:0034308	primary alcohol metabolic process	3/180	105/18800	0.079875347795104	0.255254744002554	0.209762543526796	AKR1C2/ALDH1A2/TTR	3
BP	GO:0071868	cellular response to monoamine stimulus	3/180	105/18800	0.079875347795104	0.255254744002554	0.209762543526796	HRH2/HTR7/NR4A3	3
BP	GO:0071870	cellular response to catecholamine stimulus	3/180	105/18800	0.079875347795104	0.255254744002554	0.209762543526796	HRH2/HTR7/NR4A3	3
BP	GO:0002440	production of molecular mediator of immune response	6/180	312/18800	0.0799819865939347	0.255254744002554	0.209762543526796	ARID5A/CD36/IL1B/IL6/NR4A3/SLC7A5	6
BP	GO:0045058	T cell selection	2/180	49/18800	0.0800345112532194	0.255254744002554	0.209762543526796	AIRE/IL6	2
BP	GO:0050873	brown fat cell differentiation	2/180	49/18800	0.0800345112532194	0.255254744002554	0.209762543526796	PIM1/UCP1	2
BP	GO:0060043	regulation of cardiac muscle cell proliferation	2/180	49/18800	0.0800345112532194	0.255254744002554	0.209762543526796	NOG/PIM1	2
BP	GO:1903793	positive regulation of anion transport	2/180	49/18800	0.0800345112532194	0.255254744002554	0.209762543526796	IL1B/MAP2K6	2
BP	GO:0000075	cell cycle checkpoint signaling	4/180	170/18800	0.0808542303850997	0.255254744002554	0.209762543526796	ANAPC15/BUB1/NDC80/PROX1	4
BP	GO:0007631	feeding behavior	3/180	106/18800	0.0816493858224225	0.255254744002554	0.209762543526796	NR4A3/OPRD1/OXTR	3
BP	GO:0060840	artery development	3/180	106/18800	0.0816493858224225	0.255254744002554	0.209762543526796	ANGPTL3/NOG/PROX1	3
BP	GO:0021695	cerebellar cortex development	2/180	50/18800	0.0828622870629715	0.255254744002554	0.209762543526796	KLHL1/PROX1	2
BP	GO:0043303	mast cell degranulation	2/180	50/18800	0.0828622870629715	0.255254744002554	0.209762543526796	MRGPRX2/NR4A3	2
BP	GO:0070231	T cell apoptotic process	2/180	50/18800	0.0828622870629715	0.255254744002554	0.209762543526796	ARG2/RPS6	2
BP	GO:0099054	presynapse assembly	2/180	50/18800	0.0828622870629715	0.255254744002554	0.209762543526796	DKK1/NLGN1	2
BP	GO:1903053	regulation of extracellular matrix organization	2/180	50/18800	0.0828622870629715	0.255254744002554	0.209762543526796	ANGPTL7/IL6	2
BP	GO:0003307	regulation of Wnt signaling pathway involved in heart development	1/180	9/18800	0.0829597355622069	0.255254744002554	0.209762543526796	DKK1	1
BP	GO:0006072	glycerol-3-phosphate metabolic process	1/180	9/18800	0.0829597355622069	0.255254744002554	0.209762543526796	GK	1
BP	GO:0006591	ornithine metabolic process	1/180	9/18800	0.0829597355622069	0.255254744002554	0.209762543526796	ARG2	1
BP	GO:0006924	activation-induced cell death of T cells	1/180	9/18800	0.0829597355622069	0.255254744002554	0.209762543526796	RPS6	1
BP	GO:0010248	establishment or maintenance of transmembrane electrochemical gradient	1/180	9/18800	0.0829597355622069	0.255254744002554	0.209762543526796	SLC22A1	1
BP	GO:0010616	negative regulation of cardiac muscle adaptation	1/180	9/18800	0.0829597355622069	0.255254744002554	0.209762543526796	MLIP	1
BP	GO:0016115	terpenoid catabolic process	1/180	9/18800	0.0829597355622069	0.255254744002554	0.209762543526796	CYP26A1	1
BP	GO:0021683	cerebellar granular layer morphogenesis	1/180	9/18800	0.0829597355622069	0.255254744002554	0.209762543526796	PROX1	1
BP	GO:0022605	mammalian oogenesis stage	1/180	9/18800	0.0829597355622069	0.255254744002554	0.209762543526796	RPS6	1
BP	GO:0031620	regulation of fever generation	1/180	9/18800	0.0829597355622069	0.255254744002554	0.209762543526796	IL1B	1
BP	GO:0031652	positive regulation of heat generation	1/180	9/18800	0.0829597355622069	0.255254744002554	0.209762543526796	IL1B	1
BP	GO:0033080	immature T cell proliferation in thymus	1/180	9/18800	0.0829597355622069	0.255254744002554	0.209762543526796	IL1B	1
BP	GO:0033083	regulation of immature T cell proliferation	1/180	9/18800	0.0829597355622069	0.255254744002554	0.209762543526796	IL1B	1
BP	GO:0042048	olfactory behavior	1/180	9/18800	0.0829597355622069	0.255254744002554	0.209762543526796	GJB4	1
BP	GO:0043174	nucleoside salvage	1/180	9/18800	0.0829597355622069	0.255254744002554	0.209762543526796	MTAP	1
BP	GO:0044597	daunorubicin metabolic process	1/180	9/18800	0.0829597355622069	0.255254744002554	0.209762543526796	AKR1C2	1
BP	GO:0048387	negative regulation of retinoic acid receptor signaling pathway	1/180	9/18800	0.0829597355622069	0.255254744002554	0.209762543526796	CYP26A1	1
BP	GO:0048845	venous blood vessel morphogenesis	1/180	9/18800	0.0829597355622069	0.255254744002554	0.209762543526796	PROX1	1
BP	GO:0060392	negative regulation of SMAD protein signal transduction	1/180	9/18800	0.0829597355622069	0.255254744002554	0.209762543526796	VEPH1	1
BP	GO:0060513	prostatic bud formation	1/180	9/18800	0.0829597355622069	0.255254744002554	0.209762543526796	NOG	1
BP	GO:0062042	regulation of cardiac epithelial to mesenchymal transition	1/180	9/18800	0.0829597355622069	0.255254744002554	0.209762543526796	NOG	1
BP	GO:0070339	response to bacterial lipopeptide	1/180	9/18800	0.0829597355622069	0.255254744002554	0.209762543526796	CD36	1
BP	GO:0070508	cholesterol import	1/180	9/18800	0.0829597355622069	0.255254744002554	0.209762543526796	CD36	1
BP	GO:0071220	cellular response to bacterial lipoprotein	1/180	9/18800	0.0829597355622069	0.255254744002554	0.209762543526796	CD36	1
BP	GO:0071221	cellular response to bacterial lipopeptide	1/180	9/18800	0.0829597355622069	0.255254744002554	0.209762543526796	CD36	1
BP	GO:0072172	mesonephric tubule formation	1/180	9/18800	0.0829597355622069	0.255254744002554	0.209762543526796	NOG	1
BP	GO:1903243	negative regulation of cardiac muscle hypertrophy in response to stress	1/180	9/18800	0.0829597355622069	0.255254744002554	0.209762543526796	MLIP	1
BP	GO:1903596	regulation of gap junction assembly	1/180	9/18800	0.0829597355622069	0.255254744002554	0.209762543526796	IL1B	1
BP	GO:2000096	positive regulation of Wnt signaling pathway, planar cell polarity pathway	1/180	9/18800	0.0829597355622069	0.255254744002554	0.209762543526796	DKK1	1
BP	GO:2000553	positive regulation of T-helper 2 cell cytokine production	1/180	9/18800	0.0829597355622069	0.255254744002554	0.209762543526796	IL6	1
BP	GO:2000562	negative regulation of CD4-positive, alpha-beta T cell proliferation	1/180	9/18800	0.0829597355622069	0.255254744002554	0.209762543526796	ARG2	1
BP	GO:2000674	regulation of type B pancreatic cell apoptotic process	1/180	9/18800	0.0829597355622069	0.255254744002554	0.209762543526796	IL6	1
BP	GO:2001280	positive regulation of unsaturated fatty acid biosynthetic process	1/180	9/18800	0.0829597355622069	0.255254744002554	0.209762543526796	IL1B	1
BP	GO:0033138	positive regulation of peptidyl-serine phosphorylation	3/180	107/18800	0.0834404198584856	0.256253412904966	0.210583226918713	CALCR/IL6/OPRD1	3
BP	GO:1903557	positive regulation of tumor necrosis factor superfamily cytokine production	3/180	107/18800	0.0834404198584856	0.256253412904966	0.210583226918713	ARID5A/CD36/IL6	3
BP	GO:0007218	neuropeptide signaling pathway	3/180	108/18800	0.0852482868851834	0.26156086527482	0.214944770572282	GPR143/OPRD1/PENK	3
BP	GO:0015804	neutral amino acid transport	2/180	51/18800	0.0857203797072554	0.26202980128391	0.215330131519843	SLC36A2/SLC7A5	2
BP	GO:0042572	retinol metabolic process	2/180	51/18800	0.0857203797072554	0.26202980128391	0.215330131519843	ALDH1A2/TTR	2
BP	GO:0043277	apoptotic cell clearance	2/180	51/18800	0.0857203797072554	0.26202980128391	0.215330131519843	CD36/MARCO	2
BP	GO:0051932	synaptic transmission, GABAergic	2/180	51/18800	0.0857203797072554	0.26202980128391	0.215330131519843	NLGN1/OXTR	2
BP	GO:0051403	stress-activated MAPK cascade	5/180	245/18800	0.0869091979843978	0.264206951692712	0.217119264212264	IL1B/MAP2K6/MAPK10/PPIA/WNT16	5
BP	GO:0001819	positive regulation of cytokine production	8/180	475/18800	0.0869280334662577	0.264206951692712	0.217119264212264	AIRE/ARID5A/C1QTNF3/CD36/IL1B/IL6/NR4A3/SLC7A5	8
BP	GO:0071887	leukocyte apoptotic process	3/180	109/18800	0.0870728223861573	0.264206951692712	0.217119264212264	ARG2/IL6/RPS6	3
BP	GO:0090263	positive regulation of canonical Wnt signaling pathway	3/180	109/18800	0.0870728223861573	0.264206951692712	0.217119264212264	COL1A1/DLX5/LYPD6	3
BP	GO:0035265	organ growth	4/180	175/18800	0.0877120978535208	0.264206951692712	0.217119264212264	NOG/PI16/PIM1/PROX1	4
BP	GO:0046890	regulation of lipid biosynthetic process	4/180	175/18800	0.0877120978535208	0.264206951692712	0.217119264212264	HSD17B13/IL1B/PROX1/RAB38	4
BP	GO:0002279	mast cell activation involved in immune response	2/180	52/18800	0.0886079572456273	0.264206951692712	0.217119264212264	MRGPRX2/NR4A3	2
BP	GO:0002448	mast cell mediated immunity	2/180	52/18800	0.0886079572456273	0.264206951692712	0.217119264212264	MRGPRX2/NR4A3	2
BP	GO:0009395	phospholipid catabolic process	2/180	52/18800	0.0886079572456273	0.264206951692712	0.217119264212264	ANGPTL3/PLA2G5	2
BP	GO:0038093	Fc receptor signaling pathway	2/180	52/18800	0.0886079572456273	0.264206951692712	0.217119264212264	MAPK10/NR4A3	2
BP	GO:0046622	positive regulation of organ growth	2/180	52/18800	0.0886079572456273	0.264206951692712	0.217119264212264	PIM1/PROX1	2
BP	GO:0099172	presynapse organization	2/180	52/18800	0.0886079572456273	0.264206951692712	0.217119264212264	DKK1/NLGN1	2
BP	GO:0002824	positive regulation of adaptive immune response based on somatic recombination of immune receptors built from immunoglobulin superfamily domains	3/180	110/18800	0.0889138604182995	0.264206951692712	0.217119264212264	ARID5A/IL1B/IL6	3
BP	GO:0032611	interleukin-1 beta production	3/180	110/18800	0.0889138604182995	0.264206951692712	0.217119264212264	ARG2/CD36/IL6	3
BP	GO:0032651	regulation of interleukin-1 beta production	3/180	110/18800	0.0889138604182995	0.264206951692712	0.217119264212264	ARG2/CD36/IL6	3
BP	GO:1901222	regulation of NIK/NF-kappaB signaling	3/180	110/18800	0.0889138604182995	0.264206951692712	0.217119264212264	C1QTNF3/IL1B/TMSB4X	3
BP	GO:0021537	telencephalon development	5/180	247/18800	0.0892230724819754	0.264206951692712	0.217119264212264	DLX5/EMX2/OXTR/PROX1/SECISBP2	5
BP	GO:0048015	phosphatidylinositol-mediated signaling	4/180	177/18800	0.0905319777368099	0.264206951692712	0.217119264212264	GPR143/KCNH1/PLCH1/WNT16	4
BP	GO:0090276	regulation of peptide hormone secretion	4/180	177/18800	0.0905319777368099	0.264206951692712	0.217119264212264	FGG/IL1B/IL6/INHBB	4
BP	GO:0033059	cellular pigmentation	2/180	53/18800	0.0915242007290142	0.264206951692712	0.217119264212264	GPR143/RAB38	2
BP	GO:0072132	mesenchyme morphogenesis	2/180	53/18800	0.0915242007290142	0.264206951692712	0.217119264212264	ACTA1/NOG	2
BP	GO:0002138	retinoic acid biosynthetic process	1/180	10/18800	0.0917441135941794	0.264206951692712	0.217119264212264	ALDH1A2	1
BP	GO:0003129	heart induction	1/180	10/18800	0.0917441135941794	0.264206951692712	0.217119264212264	DKK1	1
BP	GO:0009155	purine deoxyribonucleotide catabolic process	1/180	10/18800	0.0917441135941794	0.264206951692712	0.217119264212264	NUDT15	1
BP	GO:0009396	folic acid-containing compound biosynthetic process	1/180	10/18800	0.0917441135941794	0.264206951692712	0.217119264212264	MTHFS	1
BP	GO:0010172	embryonic body morphogenesis	1/180	10/18800	0.0917441135941794	0.264206951692712	0.217119264212264	MAB21L2	1
BP	GO:0015808	L-alanine transport	1/180	10/18800	0.0917441135941794	0.264206951692712	0.217119264212264	SLC36A2	1
BP	GO:0015824	proline transport	1/180	10/18800	0.0917441135941794	0.264206951692712	0.217119264212264	SLC36A2	1
BP	GO:0015911	long-chain fatty acid import across plasma membrane	1/180	10/18800	0.0917441135941794	0.264206951692712	0.217119264212264	CD36	1
BP	GO:0030638	polyketide metabolic process	1/180	10/18800	0.0917441135941794	0.264206951692712	0.217119264212264	AKR1C2	1
BP	GO:0030647	aminoglycoside antibiotic metabolic process	1/180	10/18800	0.0917441135941794	0.264206951692712	0.217119264212264	AKR1C2	1
BP	GO:0033079	immature T cell proliferation	1/180	10/18800	0.0917441135941794	0.264206951692712	0.217119264212264	IL1B	1
BP	GO:0033197	response to vitamin E	1/180	10/18800	0.0917441135941794	0.264206951692712	0.217119264212264	COL1A1	1
BP	GO:0035524	proline transmembrane transport	1/180	10/18800	0.0917441135941794	0.264206951692712	0.217119264212264	SLC36A2	1
BP	GO:0035646	endosome to melanosome transport	1/180	10/18800	0.0917441135941794	0.264206951692712	0.217119264212264	RAB38	1
BP	GO:0035999	tetrahydrofolate interconversion	1/180	10/18800	0.0917441135941794	0.264206951692712	0.217119264212264	MTHFS	1
BP	GO:0038003	G protein-coupled opioid receptor signaling pathway	1/180	10/18800	0.0917441135941794	0.264206951692712	0.217119264212264	OPRD1	1
BP	GO:0043485	endosome to pigment granule transport	1/180	10/18800	0.0917441135941794	0.264206951692712	0.217119264212264	RAB38	1
BP	GO:0044598	doxorubicin metabolic process	1/180	10/18800	0.0917441135941794	0.264206951692712	0.217119264212264	AKR1C2	1
BP	GO:0045144	meiotic sister chromatid segregation	1/180	10/18800	0.0917441135941794	0.264206951692712	0.217119264212264	BUB1	1
BP	GO:0048263	determination of dorsal identity	1/180	10/18800	0.0917441135941794	0.264206951692712	0.217119264212264	WNT8B	1
BP	GO:0048757	pigment granule maturation	1/180	10/18800	0.0917441135941794	0.264206951692712	0.217119264212264	RAB38	1
BP	GO:0051177	meiotic sister chromatid cohesion	1/180	10/18800	0.0917441135941794	0.264206951692712	0.217119264212264	BUB1	1
BP	GO:0051351	positive regulation of ligase activity	1/180	10/18800	0.0917441135941794	0.264206951692712	0.217119264212264	TMSB4X	1
BP	GO:0055015	ventricular cardiac muscle cell development	1/180	10/18800	0.0917441135941794	0.264206951692712	0.217119264212264	PROX1	1
BP	GO:0060155	platelet dense granule organization	1/180	10/18800	0.0917441135941794	0.264206951692712	0.217119264212264	RAB38	1
BP	GO:0061626	pharyngeal arch artery morphogenesis	1/180	10/18800	0.0917441135941794	0.264206951692712	0.217119264212264	NOG	1
BP	GO:0070091	glucagon secretion	1/180	10/18800	0.0917441135941794	0.264206951692712	0.217119264212264	IL6	1
BP	GO:0070092	regulation of glucagon secretion	1/180	10/18800	0.0917441135941794	0.264206951692712	0.217119264212264	IL6	1
BP	GO:0070391	response to lipoteichoic acid	1/180	10/18800	0.0917441135941794	0.264206951692712	0.217119264212264	CD36	1
BP	GO:0070472	regulation of uterine smooth muscle contraction	1/180	10/18800	0.0917441135941794	0.264206951692712	0.217119264212264	OXTR	1
BP	GO:0071073	positive regulation of phospholipid biosynthetic process	1/180	10/18800	0.0917441135941794	0.264206951692712	0.217119264212264	RAB38	1
BP	GO:0071223	cellular response to lipoteichoic acid	1/180	10/18800	0.0917441135941794	0.264206951692712	0.217119264212264	CD36	1
BP	GO:0071600	otic vesicle morphogenesis	1/180	10/18800	0.0917441135941794	0.264206951692712	0.217119264212264	PROX1	1
BP	GO:0090184	positive regulation of kidney development	1/180	10/18800	0.0917441135941794	0.264206951692712	0.217119264212264	NOG	1
BP	GO:0097050	type B pancreatic cell apoptotic process	1/180	10/18800	0.0917441135941794	0.264206951692712	0.217119264212264	IL6	1
BP	GO:0097105	presynaptic membrane assembly	1/180	10/18800	0.0917441135941794	0.264206951692712	0.217119264212264	NLGN1	1
BP	GO:0150172	regulation of phosphatidylcholine metabolic process	1/180	10/18800	0.0917441135941794	0.264206951692712	0.217119264212264	RAB38	1
BP	GO:1901731	positive regulation of platelet aggregation	1/180	10/18800	0.0917441135941794	0.264206951692712	0.217119264212264	IL6	1
BP	GO:1902459	positive regulation of stem cell population maintenance	1/180	10/18800	0.0917441135941794	0.264206951692712	0.217119264212264	ESRRB	1
BP	GO:1902510	regulation of apoptotic DNA fragmentation	1/180	10/18800	0.0917441135941794	0.264206951692712	0.217119264212264	IL6	1
BP	GO:1903027	regulation of opsonization	1/180	10/18800	0.0917441135941794	0.264206951692712	0.217119264212264	PLA2G5	1
BP	GO:1904338	regulation of dopaminergic neuron differentiation	1/180	10/18800	0.0917441135941794	0.264206951692712	0.217119264212264	DKK1	1
BP	GO:2000121	regulation of removal of superoxide radicals	1/180	10/18800	0.0917441135941794	0.264206951692712	0.217119264212264	CD36	1
BP	GO:2000659	regulation of interleukin-1-mediated signaling pathway	1/180	10/18800	0.0917441135941794	0.264206951692712	0.217119264212264	IL6	1
BP	GO:2000726	negative regulation of cardiac muscle cell differentiation	1/180	10/18800	0.0917441135941794	0.264206951692712	0.217119264212264	DKK1	1
BP	GO:0009063	cellular amino acid catabolic process	3/180	112/18800	0.0926447735886049	0.266566863883777	0.219058586380916	ARG2/RIDA/TDH	3
BP	GO:0014888	striated muscle adaptation	2/180	54/18800	0.0944683040295214	0.270816876799903	0.222551150340078	ACTA1/MLIP	2
BP	GO:1903202	negative regulation of oxidative stress-induced cell death	2/180	54/18800	0.0944683040295214	0.270816876799903	0.222551150340078	NR4A3/PPIA	2
BP	GO:0022904	respiratory electron transport chain	3/180	113/18800	0.0945343103297865	0.270816876799903	0.222551150340078	COX7A1/CYC1/SLC25A13	3
BP	GO:0044344	cellular response to fibroblast growth factor stimulus	3/180	113/18800	0.0945343103297865	0.270816876799903	0.222551150340078	COL1A1/CPS1/NOG	3
BP	GO:1904659	glucose transmembrane transport	3/180	113/18800	0.0945343103297865	0.270816876799903	0.222551150340078	IL1B/NR4A3/SLC2A5	3
BP	GO:0002791	regulation of peptide secretion	4/180	180/18800	0.0948426217632742	0.270961632458985	0.222670107248627	FGG/IL1B/IL6/INHBB	4
BP	GO:0031098	stress-activated protein kinase signaling cascade	5/180	252/18800	0.0951469694445648	0.270961632458985	0.222670107248627	IL1B/MAP2K6/MAPK10/PPIA/WNT16	5
BP	GO:0048017	inositol lipid-mediated signaling	4/180	181/18800	0.0963008231253523	0.270961632458985	0.222670107248627	GPR143/KCNH1/PLCH1/WNT16	4
BP	GO:0010883	regulation of lipid storage	2/180	55/18800	0.097439473672279	0.270961632458985	0.222670107248627	CD36/IL6	2
BP	GO:1904645	response to amyloid-beta	2/180	55/18800	0.097439473672279	0.270961632458985	0.222670107248627	CALCR/CD36	2
BP	GO:0070663	regulation of leukocyte proliferation	5/180	254/18800	0.097571686491981	0.270961632458985	0.222670107248627	ARG2/CD70/IL1B/IL6/SPTA1	5
BP	GO:0032640	tumor necrosis factor production	4/180	182/18800	0.0977695846470387	0.270961632458985	0.222670107248627	ARG2/ARID5A/CD36/IL6	4
BP	GO:0032680	regulation of tumor necrosis factor production	4/180	182/18800	0.0977695846470387	0.270961632458985	0.222670107248627	ARG2/ARID5A/CD36/IL6	4
BP	GO:0070661	leukocyte proliferation	6/180	330/18800	0.0980416864408528	0.270961632458985	0.222670107248627	ARG2/CD70/IL1B/IL6/RPS6/SPTA1	6
BP	GO:0002821	positive regulation of adaptive immune response	3/180	115/18800	0.0983606893672163	0.270961632458985	0.222670107248627	ARID5A/IL1B/IL6	3
BP	GO:0021782	glial cell development	3/180	115/18800	0.0983606893672163	0.270961632458985	0.222670107248627	CNTF/IL1B/IL6	3
BP	GO:1990748	cellular detoxification	3/180	115/18800	0.0983606893672163	0.270961632458985	0.222670107248627	CD36/GSTA1/PIM1	3
BP	GO:0090087	regulation of peptide transport	4/180	183/18800	0.0992488450602795	0.270961632458985	0.222670107248627	FGG/IL1B/IL6/INHBB	4
BP	GO:0071216	cellular response to biotic stimulus	5/180	256/18800	0.100027602927996	0.270961632458985	0.222670107248627	ARID5A/CD36/CXCL1/IL1B/IL6	5
BP	GO:0043406	positive regulation of MAP kinase activity	3/180	116/18800	0.100297186525163	0.270961632458985	0.222670107248627	DKK1/IL1B/MAP2K6	3
BP	GO:0003229	ventricular cardiac muscle tissue development	2/180	56/18800	0.100436928669305	0.270961632458985	0.222670107248627	NOG/PROX1	2
BP	GO:0061756	leukocyte adhesion to vascular endothelial cell	2/180	56/18800	0.100436928669305	0.270961632458985	0.222670107248627	IL6/ST3GAL4	2
BP	GO:0001660	fever generation	1/180	11/18800	0.100444808620952	0.270961632458985	0.222670107248627	IL1B	1
BP	GO:0003163	sinoatrial node development	1/180	11/18800	0.100444808620952	0.270961632458985	0.222670107248627	GJB6	1
BP	GO:0003263	cardioblast proliferation	1/180	11/18800	0.100444808620952	0.270961632458985	0.222670107248627	PIM1	1
BP	GO:0003264	regulation of cardioblast proliferation	1/180	11/18800	0.100444808620952	0.270961632458985	0.222670107248627	PIM1	1
BP	GO:0006122	mitochondrial electron transport, ubiquinol to cytochrome c	1/180	11/18800	0.100444808620952	0.270961632458985	0.222670107248627	CYC1	1
BP	GO:0006527	arginine catabolic process	1/180	11/18800	0.100444808620952	0.270961632458985	0.222670107248627	ARG2	1
BP	GO:0007135	meiosis II	1/180	11/18800	0.100444808620952	0.270961632458985	0.222670107248627	BUB1	1
BP	GO:0008300	isoprenoid catabolic process	1/180	11/18800	0.100444808620952	0.270961632458985	0.222670107248627	CYP26A1	1
BP	GO:0010454	negative regulation of cell fate commitment	1/180	11/18800	0.100444808620952	0.270961632458985	0.222670107248627	DKK1	1
BP	GO:0010739	positive regulation of protein kinase A signaling	1/180	11/18800	0.100444808620952	0.270961632458985	0.222670107248627	CALCR	1
BP	GO:0015810	aspartate transmembrane transport	1/180	11/18800	0.100444808620952	0.270961632458985	0.222670107248627	SLC25A13	1
BP	GO:0016102	diterpenoid biosynthetic process	1/180	11/18800	0.100444808620952	0.270961632458985	0.222670107248627	ALDH1A2	1
BP	GO:0021889	olfactory bulb interneuron differentiation	1/180	11/18800	0.100444808620952	0.270961632458985	0.222670107248627	DLX5	1
BP	GO:0032276	regulation of gonadotropin secretion	1/180	11/18800	0.100444808620952	0.270961632458985	0.222670107248627	INHBB	1
BP	GO:0032493	response to bacterial lipoprotein	1/180	11/18800	0.100444808620952	0.270961632458985	0.222670107248627	CD36	1
BP	GO:0033234	negative regulation of protein sumoylation	1/180	11/18800	0.100444808620952	0.270961632458985	0.222670107248627	HMG20A	1
BP	GO:0034454	microtubule anchoring at centrosome	1/180	11/18800	0.100444808620952	0.270961632458985	0.222670107248627	NINL	1
BP	GO:0035581	sequestering of extracellular ligand from receptor	1/180	11/18800	0.100444808620952	0.270961632458985	0.222670107248627	FBN2	1
BP	GO:0042118	endothelial cell activation	1/180	11/18800	0.100444808620952	0.270961632458985	0.222670107248627	PPIA	1
BP	GO:0042711	maternal behavior	1/180	11/18800	0.100444808620952	0.270961632458985	0.222670107248627	OXTR	1
BP	GO:0042989	sequestering of actin monomers	1/180	11/18800	0.100444808620952	0.270961632458985	0.222670107248627	TMSB4X	1
BP	GO:0043084	penile erection	1/180	11/18800	0.100444808620952	0.270961632458985	0.222670107248627	OXTR	1
BP	GO:0043589	skin morphogenesis	1/180	11/18800	0.100444808620952	0.270961632458985	0.222670107248627	COL1A1	1
BP	GO:0045060	negative thymic T cell selection	1/180	11/18800	0.100444808620952	0.270961632458985	0.222670107248627	AIRE	1
BP	GO:0046929	negative regulation of neurotransmitter secretion	1/180	11/18800	0.100444808620952	0.270961632458985	0.222670107248627	ASIC1	1
BP	GO:0048241	epinephrine transport	1/180	11/18800	0.100444808620952	0.270961632458985	0.222670107248627	SLC22A1	1
BP	GO:0048262	determination of dorsal/ventral asymmetry	1/180	11/18800	0.100444808620952	0.270961632458985	0.222670107248627	WNT8B	1
BP	GO:0051610	serotonin uptake	1/180	11/18800	0.100444808620952	0.270961632458985	0.222670107248627	SLC22A1	1
BP	GO:0052646	alditol phosphate metabolic process	1/180	11/18800	0.100444808620952	0.270961632458985	0.222670107248627	GK	1
BP	GO:0060272	embryonic skeletal joint morphogenesis	1/180	11/18800	0.100444808620952	0.270961632458985	0.222670107248627	NOG	1
BP	GO:0060453	regulation of gastric acid secretion	1/180	11/18800	0.100444808620952	0.270961632458985	0.222670107248627	OXTR	1
BP	GO:0060601	lateral sprouting from an epithelium	1/180	11/18800	0.100444808620952	0.270961632458985	0.222670107248627	NOG	1
BP	GO:0060923	cardiac muscle cell fate commitment	1/180	11/18800	0.100444808620952	0.270961632458985	0.222670107248627	DKK1	1
BP	GO:0061303	cornea development in camera-type eye	1/180	11/18800	0.100444808620952	0.270961632458985	0.222670107248627	ANGPTL7	1
BP	GO:0061983	meiosis II cell cycle process	1/180	11/18800	0.100444808620952	0.270961632458985	0.222670107248627	BUB1	1
BP	GO:0070471	uterine smooth muscle contraction	1/180	11/18800	0.100444808620952	0.270961632458985	0.222670107248627	OXTR	1
BP	GO:0070561	vitamin D receptor signaling pathway	1/180	11/18800	0.100444808620952	0.270961632458985	0.222670107248627	PIM1	1
BP	GO:0070778	L-aspartate transmembrane transport	1/180	11/18800	0.100444808620952	0.270961632458985	0.222670107248627	SLC25A13	1
BP	GO:0071377	cellular response to glucagon stimulus	1/180	11/18800	0.100444808620952	0.270961632458985	0.222670107248627	CPS1	1
BP	GO:0071609	chemokine (C-C motif) ligand 5 production	1/180	11/18800	0.100444808620952	0.270961632458985	0.222670107248627	ARG2	1
BP	GO:0071649	regulation of chemokine (C-C motif) ligand 5 production	1/180	11/18800	0.100444808620952	0.270961632458985	0.222670107248627	ARG2	1
BP	GO:0097090	presynaptic membrane organization	1/180	11/18800	0.100444808620952	0.270961632458985	0.222670107248627	NLGN1	1
BP	GO:0097104	postsynaptic membrane assembly	1/180	11/18800	0.100444808620952	0.270961632458985	0.222670107248627	NLGN1	1
BP	GO:0097278	complement-dependent cytotoxicity	1/180	11/18800	0.100444808620952	0.270961632458985	0.222670107248627	CFH	1
BP	GO:0098883	synapse pruning	1/180	11/18800	0.100444808620952	0.270961632458985	0.222670107248627	DKK1	1
BP	GO:0099624	atrial cardiac muscle cell membrane repolarization	1/180	11/18800	0.100444808620952	0.270961632458985	0.222670107248627	KCNJ3	1
BP	GO:1902033	regulation of hematopoietic stem cell proliferation	1/180	11/18800	0.100444808620952	0.270961632458985	0.222670107248627	PIM1	1
BP	GO:1902915	negative regulation of protein polyubiquitination	1/180	11/18800	0.100444808620952	0.270961632458985	0.222670107248627	PPIA	1
BP	GO:1903238	positive regulation of leukocyte tethering or rolling	1/180	11/18800	0.100444808620952	0.270961632458985	0.222670107248627	ST3GAL4	1
BP	GO:1905809	negative regulation of synapse organization	1/180	11/18800	0.100444808620952	0.270961632458985	0.222670107248627	DKK1	1
BP	GO:2000253	positive regulation of feeding behavior	1/180	11/18800	0.100444808620952	0.270961632458985	0.222670107248627	NR4A3	1
BP	GO:2000480	negative regulation of cAMP-dependent protein kinase activity	1/180	11/18800	0.100444808620952	0.270961632458985	0.222670107248627	PKIA	1
BP	GO:2000622	regulation of nuclear-transcribed mRNA catabolic process, nonsense-mediated decay	1/180	11/18800	0.100444808620952	0.270961632458985	0.222670107248627	SECISBP2	1
BP	GO:2000826	regulation of heart morphogenesis	1/180	11/18800	0.100444808620952	0.270961632458985	0.222670107248627	DKK1	1
BP	GO:0002708	positive regulation of lymphocyte mediated immunity	3/180	117/18800	0.102248990365509	0.274700028944327	0.225742236460333	ARID5A/IL1B/IL6	3
BP	GO:0008645	hexose transmembrane transport	3/180	117/18800	0.102248990365509	0.274700028944327	0.225742236460333	IL1B/NR4A3/SLC2A5	3
BP	GO:0032609	interferon-gamma production	3/180	117/18800	0.102248990365509	0.274700028944327	0.225742236460333	ARID5A/IL1B/SLC7A5	3
BP	GO:0032649	regulation of interferon-gamma production	3/180	117/18800	0.102248990365509	0.274700028944327	0.225742236460333	ARID5A/IL1B/SLC7A5	3
BP	GO:0042752	regulation of circadian rhythm	3/180	117/18800	0.102248990365509	0.274700028944327	0.225742236460333	MAPK10/NLGN1/PROX1	3
BP	GO:0006754	ATP biosynthetic process	2/180	57/18800	0.10345990035536	0.276820580983412	0.227484857899702	SLC25A13/TMSB4X	2
BP	GO:0038066	p38MAPK cascade	2/180	57/18800	0.10345990035536	0.276820580983412	0.227484857899702	IL1B/MAP2K6	2
BP	GO:0042306	regulation of protein import into nucleus	2/180	57/18800	0.10345990035536	0.276820580983412	0.227484857899702	CD36/PKIA	2
BP	GO:0046456	icosanoid biosynthetic process	2/180	57/18800	0.10345990035536	0.276820580983412	0.227484857899702	IL1B/PLA2G5	2
BP	GO:0060350	endochondral bone morphogenesis	2/180	57/18800	0.10345990035536	0.276820580983412	0.227484857899702	COL1A1/DLX5	2
BP	GO:0071346	cellular response to interferon-gamma	3/180	118/18800	0.10421592593294	0.278616355731143	0.228960584747236	CCL13/CCL17/CCL22	3
BP	GO:0071706	tumor necrosis factor superfamily cytokine production	4/180	187/18800	0.105269619847385	0.278640124413733	0.228980117310034	ARG2/ARID5A/CD36/IL6	4
BP	GO:1903555	regulation of tumor necrosis factor superfamily cytokine production	4/180	187/18800	0.105269619847385	0.278640124413733	0.228980117310034	ARG2/ARID5A/CD36/IL6	4
BP	GO:0072521	purine-containing compound metabolic process	7/180	416/18800	0.10555999648368	0.278640124413733	0.228980117310034	FAR2/GIMAP7/MTAP/NUDT15/SLC25A13/TMSB4X/TTR	7
BP	GO:0015749	monosaccharide transmembrane transport	3/180	119/18800	0.106197817425252	0.278640124413733	0.228980117310034	IL1B/NR4A3/SLC2A5	3
BP	GO:0071774	response to fibroblast growth factor	3/180	119/18800	0.106197817425252	0.278640124413733	0.228980117310034	COL1A1/CPS1/NOG	3
BP	GO:0060828	regulation of canonical Wnt signaling pathway	5/180	261/18800	0.106302390615237	0.278640124413733	0.228980117310034	COL1A1/DKK1/DLX5/LYPD6/NOG	5
BP	GO:0030514	negative regulation of BMP signaling pathway	2/180	58/18800	0.106507632225774	0.278640124413733	0.228980117310034	DKK1/NOG	2
BP	GO:0060038	cardiac muscle cell proliferation	2/180	58/18800	0.106507632225774	0.278640124413733	0.228980117310034	NOG/PIM1	2
BP	GO:0090303	positive regulation of wound healing	2/180	58/18800	0.106507632225774	0.278640124413733	0.228980117310034	CD36/ST3GAL4	2
BP	GO:0006790	sulfur compound metabolic process	6/180	339/18800	0.107822606321019	0.278640124413733	0.228980117310034	CPS1/FAR2/GSTA1/MTAP/NFU1/ST3GAL4	6
BP	GO:0019216	regulation of lipid metabolic process	6/180	339/18800	0.107822606321019	0.278640124413733	0.228980117310034	ANGPTL3/HSD17B13/IL1B/NR4A3/PROX1/RAB38	6
BP	GO:0030203	glycosaminoglycan metabolic process	3/180	120/18800	0.108194488251122	0.278640124413733	0.228980117310034	GALNT5/IL1B/ST3GAL4	3
BP	GO:0001967	suckling behavior	1/180	12/18800	0.1090626134242	0.278640124413733	0.228980117310034	OXTR	1
BP	GO:0002024	diet induced thermogenesis	1/180	12/18800	0.1090626134242	0.278640124413733	0.228980117310034	UCP1	1
BP	GO:0003157	endocardium development	1/180	12/18800	0.1090626134242	0.278640124413733	0.228980117310034	PROX1	1
BP	GO:0003306	Wnt signaling pathway involved in heart development	1/180	12/18800	0.1090626134242	0.278640124413733	0.228980117310034	DKK1	1
BP	GO:0007501	mesodermal cell fate specification	1/180	12/18800	0.1090626134242	0.278640124413733	0.228980117310034	DKK1	1
BP	GO:0009086	methionine biosynthetic process	1/180	12/18800	0.1090626134242	0.278640124413733	0.228980117310034	MTAP	1
BP	GO:0009950	dorsal/ventral axis specification	1/180	12/18800	0.1090626134242	0.278640124413733	0.228980117310034	VAX2	1
BP	GO:0014745	negative regulation of muscle adaptation	1/180	12/18800	0.1090626134242	0.278640124413733	0.228980117310034	MLIP	1
BP	GO:0015803	branched-chain amino acid transport	1/180	12/18800	0.1090626134242	0.278640124413733	0.228980117310034	SLC7A5	1
BP	GO:0030259	lipid glycosylation	1/180	12/18800	0.1090626134242	0.278640124413733	0.228980117310034	ST3GAL4	1
BP	GO:0031650	regulation of heat generation	1/180	12/18800	0.1090626134242	0.278640124413733	0.228980117310034	IL1B	1
BP	GO:0032966	negative regulation of collagen biosynthetic process	1/180	12/18800	0.1090626134242	0.278640124413733	0.228980117310034	IL6	1
BP	GO:0035739	CD4-positive, alpha-beta T cell proliferation	1/180	12/18800	0.1090626134242	0.278640124413733	0.228980117310034	ARG2	1
BP	GO:0038063	collagen-activated tyrosine kinase receptor signaling pathway	1/180	12/18800	0.1090626134242	0.278640124413733	0.228980117310034	COL1A1	1
BP	GO:0042451	purine nucleoside biosynthetic process	1/180	12/18800	0.1090626134242	0.278640124413733	0.228980117310034	MTAP	1
BP	GO:0042455	ribonucleoside biosynthetic process	1/180	12/18800	0.1090626134242	0.278640124413733	0.228980117310034	MTAP	1
BP	GO:0043383	negative T cell selection	1/180	12/18800	0.1090626134242	0.278640124413733	0.228980117310034	AIRE	1
BP	GO:0043476	pigment accumulation	1/180	12/18800	0.1090626134242	0.278640124413733	0.228980117310034	RAB38	1
BP	GO:0043482	cellular pigment accumulation	1/180	12/18800	0.1090626134242	0.278640124413733	0.228980117310034	RAB38	1
BP	GO:0043696	dedifferentiation	1/180	12/18800	0.1090626134242	0.278640124413733	0.228980117310034	ESRRB	1
BP	GO:0043697	cell dedifferentiation	1/180	12/18800	0.1090626134242	0.278640124413733	0.228980117310034	ESRRB	1
BP	GO:0044650	adhesion of symbiont to host cell	1/180	12/18800	0.1090626134242	0.278640124413733	0.228980117310034	INHBB	1
BP	GO:0044771	meiotic cell cycle phase transition	1/180	12/18800	0.1090626134242	0.278640124413733	0.228980117310034	NDC80	1
BP	GO:0044848	biological phase	1/180	12/18800	0.1090626134242	0.278640124413733	0.228980117310034	INHBB	1
BP	GO:0046129	purine ribonucleoside biosynthetic process	1/180	12/18800	0.1090626134242	0.278640124413733	0.228980117310034	MTAP	1
BP	GO:0048680	positive regulation of axon regeneration	1/180	12/18800	0.1090626134242	0.278640124413733	0.228980117310034	CNTF	1
BP	GO:0051340	regulation of ligase activity	1/180	12/18800	0.1090626134242	0.278640124413733	0.228980117310034	TMSB4X	1
BP	GO:0060746	parental behavior	1/180	12/18800	0.1090626134242	0.278640124413733	0.228980117310034	OXTR	1
BP	GO:0060788	ectodermal placode formation	1/180	12/18800	0.1090626134242	0.278640124413733	0.228980117310034	PROX1	1
BP	GO:0060907	positive regulation of macrophage cytokine production	1/180	12/18800	0.1090626134242	0.278640124413733	0.228980117310034	CD36	1
BP	GO:0061052	negative regulation of cell growth involved in cardiac muscle cell development	1/180	12/18800	0.1090626134242	0.278640124413733	0.228980117310034	PI16	1
BP	GO:0061469	regulation of type B pancreatic cell proliferation	1/180	12/18800	0.1090626134242	0.278640124413733	0.228980117310034	NR4A3	1
BP	GO:0070417	cellular response to cold	1/180	12/18800	0.1090626134242	0.278640124413733	0.228980117310034	UCP1	1
BP	GO:0070601	centromeric sister chromatid cohesion	1/180	12/18800	0.1090626134242	0.278640124413733	0.228980117310034	BUB1	1
BP	GO:0070857	regulation of bile acid biosynthetic process	1/180	12/18800	0.1090626134242	0.278640124413733	0.228980117310034	PROX1	1
BP	GO:0071697	ectodermal placode morphogenesis	1/180	12/18800	0.1090626134242	0.278640124413733	0.228980117310034	PROX1	1
BP	GO:0072148	epithelial cell fate commitment	1/180	12/18800	0.1090626134242	0.278640124413733	0.228980117310034	PROX1	1
BP	GO:0090331	negative regulation of platelet aggregation	1/180	12/18800	0.1090626134242	0.278640124413733	0.228980117310034	FGG	1
BP	GO:0090385	phagosome-lysosome fusion	1/180	12/18800	0.1090626134242	0.278640124413733	0.228980117310034	PLA2G5	1
BP	GO:0140052	cellular response to oxidised low-density lipoprotein particle stimulus	1/180	12/18800	0.1090626134242	0.278640124413733	0.228980117310034	CD36	1
BP	GO:1900227	positive regulation of NLRP3 inflammasome complex assembly	1/180	12/18800	0.1090626134242	0.278640124413733	0.228980117310034	CD36	1
BP	GO:1903624	regulation of DNA catabolic process	1/180	12/18800	0.1090626134242	0.278640124413733	0.228980117310034	IL6	1
BP	GO:1903800	positive regulation of production of miRNAs involved in gene silencing by miRNA	1/180	12/18800	0.1090626134242	0.278640124413733	0.228980117310034	IL6	1
BP	GO:2000035	regulation of stem cell division	1/180	12/18800	0.1090626134242	0.278640124413733	0.228980117310034	ESRRB	1
BP	GO:2000561	regulation of CD4-positive, alpha-beta T cell proliferation	1/180	12/18800	0.1090626134242	0.278640124413733	0.228980117310034	ARG2	1
BP	GO:0010574	regulation of vascular endothelial growth factor production	2/180	59/18800	0.109579379776221	0.279525333182078	0.229707561744126	IL1B/IL6	2
BP	GO:0035065	regulation of histone acetylation	2/180	59/18800	0.109579379776221	0.279525333182078	0.229707561744126	ARID5A/IL1B	2
BP	GO:0055007	cardiac muscle cell differentiation	3/180	121/18800	0.110205761086624	0.280904901900145	0.230841259941989	DKK1/PI16/PROX1	3
BP	GO:0019730	antimicrobial humoral response	3/180	122/18800	0.112231457930515	0.285403467378685	0.234538078744271	CCL13/CXCL1/LYZ	3
BP	GO:0046887	positive regulation of hormone secretion	3/180	122/18800	0.112231457930515	0.285403467378685	0.234538078744271	C1QTNF3/FGG/INHBB	3
BP	GO:0048593	camera-type eye morphogenesis	3/180	122/18800	0.112231457930515	0.285403467378685	0.234538078744271	COL8A1/PROX1/WNT16	3
BP	GO:0046888	negative regulation of hormone secretion	2/180	60/18800	0.112674410344419	0.286086689219433	0.235099534914923	IL1B/INHBB	2
BP	GO:0055008	cardiac muscle tissue morphogenesis	2/180	60/18800	0.112674410344419	0.286086689219433	0.235099534914923	NOG/PROX1	2
BP	GO:0007626	locomotory behavior	4/180	192/18800	0.113024108263774	0.286531387976811	0.235464978240239	GBX1/KLHL1/OPRD1/PENK	4
BP	GO:0048839	inner ear development	4/180	192/18800	0.113024108263774	0.286531387976811	0.235464978240239	DLX5/ESRRB/GJB6/PROX1	4
BP	GO:0090092	regulation of transmembrane receptor protein serine/threonine kinase signaling pathway	5/180	267/18800	0.114082327594219	0.28899095794122	0.237486196900572	DKK1/FBN2/INHBB/NOG/VEPH1	5
BP	GO:0022612	gland morphogenesis	3/180	123/18800	0.114271400158305	0.289194953272893	0.237653835624805	IL6/NOG/PROX1	3
BP	GO:0032387	negative regulation of intracellular transport	2/180	61/18800	0.115792002953732	0.289194953272893	0.237653835624805	CD36/PKIA	2
BP	GO:0034113	heterotypic cell-cell adhesion	2/180	61/18800	0.115792002953732	0.289194953272893	0.237653835624805	FGG/IL1B	2
BP	GO:0045428	regulation of nitric oxide biosynthetic process	2/180	61/18800	0.115792002953732	0.289194953272893	0.237653835624805	CD36/IL1B	2
BP	GO:0050994	regulation of lipid catabolic process	2/180	61/18800	0.115792002953732	0.289194953272893	0.237653835624805	ANGPTL3/IL1B	2
BP	GO:1904589	regulation of protein import	2/180	61/18800	0.115792002953732	0.289194953272893	0.237653835624805	CD36/PKIA	2
BP	GO:0002087	regulation of respiratory gaseous exchange by nervous system process	1/180	13/18800	0.117598313316878	0.289194953272893	0.237653835624805	NLGN1	1
BP	GO:0007144	female meiosis I	1/180	13/18800	0.117598313316878	0.289194953272893	0.237653835624805	NDC80	1
BP	GO:0007320	insemination	1/180	13/18800	0.117598313316878	0.289194953272893	0.237653835624805	OXTR	1
BP	GO:0009143	nucleoside triphosphate catabolic process	1/180	13/18800	0.117598313316878	0.289194953272893	0.237653835624805	NUDT15	1
BP	GO:0010713	negative regulation of collagen metabolic process	1/180	13/18800	0.117598313316878	0.289194953272893	0.237653835624805	IL6	1
BP	GO:0015801	aromatic amino acid transport	1/180	13/18800	0.117598313316878	0.289194953272893	0.237653835624805	SLC7A5	1
BP	GO:0015816	glycine transport	1/180	13/18800	0.117598313316878	0.289194953272893	0.237653835624805	SLC36A2	1
BP	GO:0021681	cerebellar granular layer development	1/180	13/18800	0.117598313316878	0.289194953272893	0.237653835624805	PROX1	1
BP	GO:0021978	telencephalon regionalization	1/180	13/18800	0.117598313316878	0.289194953272893	0.237653835624805	EMX2	1
BP	GO:0031053	primary miRNA processing	1/180	13/18800	0.117598313316878	0.289194953272893	0.237653835624805	IL6	1
BP	GO:0031392	regulation of prostaglandin biosynthetic process	1/180	13/18800	0.117598313316878	0.289194953272893	0.237653835624805	IL1B	1
BP	GO:0032494	response to peptidoglycan	1/180	13/18800	0.117598313316878	0.289194953272893	0.237653835624805	IL6	1
BP	GO:0033605	positive regulation of catecholamine secretion	1/180	13/18800	0.117598313316878	0.289194953272893	0.237653835624805	OXTR	1
BP	GO:0035745	T-helper 2 cell cytokine production	1/180	13/18800	0.117598313316878	0.289194953272893	0.237653835624805	IL6	1
BP	GO:0042363	fat-soluble vitamin catabolic process	1/180	13/18800	0.117598313316878	0.289194953272893	0.237653835624805	CYP26A1	1
BP	GO:0042659	regulation of cell fate specification	1/180	13/18800	0.117598313316878	0.289194953272893	0.237653835624805	DKK1	1
BP	GO:0046642	negative regulation of alpha-beta T cell proliferation	1/180	13/18800	0.117598313316878	0.289194953272893	0.237653835624805	ARG2	1
BP	GO:0050667	homocysteine metabolic process	1/180	13/18800	0.117598313316878	0.289194953272893	0.237653835624805	CPS1	1
BP	GO:0060100	positive regulation of phagocytosis, engulfment	1/180	13/18800	0.117598313316878	0.289194953272893	0.237653835624805	CD36	1
BP	GO:0061000	negative regulation of dendritic spine development	1/180	13/18800	0.117598313316878	0.289194953272893	0.237653835624805	NLGN1	1
BP	GO:0070572	positive regulation of neuron projection regeneration	1/180	13/18800	0.117598313316878	0.289194953272893	0.237653835624805	CNTF	1
BP	GO:0071696	ectodermal placode development	1/180	13/18800	0.117598313316878	0.289194953272893	0.237653835624805	PROX1	1
BP	GO:0072393	microtubule anchoring at microtubule organizing center	1/180	13/18800	0.117598313316878	0.289194953272893	0.237653835624805	NINL	1
BP	GO:0072520	seminiferous tubule development	1/180	13/18800	0.117598313316878	0.289194953272893	0.237653835624805	INHBB	1
BP	GO:0072540	T-helper 17 cell lineage commitment	1/180	13/18800	0.117598313316878	0.289194953272893	0.237653835624805	IL6	1
BP	GO:1900115	extracellular regulation of signal transduction	1/180	13/18800	0.117598313316878	0.289194953272893	0.237653835624805	FBN2	1
BP	GO:1900116	extracellular negative regulation of signal transduction	1/180	13/18800	0.117598313316878	0.289194953272893	0.237653835624805	FBN2	1
BP	GO:1900121	negative regulation of receptor binding	1/180	13/18800	0.117598313316878	0.289194953272893	0.237653835624805	NOG	1
BP	GO:1900242	regulation of synaptic vesicle endocytosis	1/180	13/18800	0.117598313316878	0.289194953272893	0.237653835624805	NLGN1	1
BP	GO:1903025	regulation of RNA polymerase II regulatory region sequence-specific DNA binding	1/180	13/18800	0.117598313316878	0.289194953272893	0.237653835624805	TMSB4X	1
BP	GO:1904889	regulation of excitatory synapse assembly	1/180	13/18800	0.117598313316878	0.289194953272893	0.237653835624805	VSTM5	1
BP	GO:1905155	positive regulation of membrane invagination	1/180	13/18800	0.117598313316878	0.289194953272893	0.237653835624805	CD36	1
BP	GO:2000551	regulation of T-helper 2 cell cytokine production	1/180	13/18800	0.117598313316878	0.289194953272893	0.237653835624805	IL6	1
BP	GO:0042060	wound healing	7/180	429/18800	0.118751532613585	0.291164760853751	0.239272578696688	CD36/COL1A1/FGG/IL6/NOG/PPIA/ST3GAL4	7
BP	GO:0050804	modulation of chemical synaptic transmission	7/180	429/18800	0.118751532613585	0.291164760853751	0.239272578696688	ASIC1/CRHR2/DKK1/GRID2IP/IL1B/NLGN1/OXTR	7
BP	GO:0031663	lipopolysaccharide-mediated signaling pathway	2/180	62/18800	0.11893144815866	0.291164760853751	0.239272578696688	CD36/IL1B	2
BP	GO:0032731	positive regulation of interleukin-1 beta production	2/180	62/18800	0.11893144815866	0.291164760853751	0.239272578696688	CD36/IL6	2
BP	GO:0032757	positive regulation of interleukin-8 production	2/180	62/18800	0.11893144815866	0.291164760853751	0.239272578696688	IL1B/IL6	2
BP	GO:0042255	ribosome assembly	2/180	62/18800	0.11893144815866	0.291164760853751	0.239272578696688	RPL10L/RPL23A	2
BP	GO:0043393	regulation of protein binding	4/180	196/18800	0.119405228936124	0.2921068305494	0.240046750147687	CRMP1/DKK1/NOG/SPTA1	4
BP	GO:0099177	regulation of trans-synaptic signaling	7/180	430/18800	0.119800470504879	0.292855506081547	0.240661994673359	ASIC1/CRHR2/DKK1/GRID2IP/IL1B/NLGN1/OXTR	7
BP	GO:0010573	vascular endothelial growth factor production	2/180	63/18800	0.122092047892185	0.298013526565089	0.24490073860119	IL1B/IL6	2
BP	GO:0050909	sensory perception of taste	2/180	63/18800	0.122092047892185	0.298013526565089	0.24490073860119	ASIC1/CD36	2
BP	GO:0042542	response to hydrogen peroxide	3/180	128/18800	0.124678503136282	0.302066400611602	0.248231298320707	COL1A1/IL6/NR4A3	3
BP	GO:0003002	regionalization	6/180	354/18800	0.125197657717792	0.302066400611602	0.248231298320707	ALDH1A2/DKK1/EMX2/NOG/VAX2/WNT8B	6
BP	GO:0014015	positive regulation of gliogenesis	2/180	64/18800	0.125273115314961	0.302066400611602	0.248231298320707	IL1B/IL6	2
BP	GO:0080164	regulation of nitric oxide metabolic process	2/180	64/18800	0.125273115314961	0.302066400611602	0.248231298320707	CD36/IL1B	2
BP	GO:0002829	negative regulation of type 2 immune response	1/180	14/18800	0.126052686213188	0.302066400611602	0.248231298320707	ARG2	1
BP	GO:0014061	regulation of norepinephrine secretion	1/180	14/18800	0.126052686213188	0.302066400611602	0.248231298320707	OXTR	1
BP	GO:0015697	quaternary ammonium group transport	1/180	14/18800	0.126052686213188	0.302066400611602	0.248231298320707	SLC22A1	1
BP	GO:0030213	hyaluronan biosynthetic process	1/180	14/18800	0.126052686213188	0.302066400611602	0.248231298320707	IL1B	1
BP	GO:0034111	negative regulation of homotypic cell-cell adhesion	1/180	14/18800	0.126052686213188	0.302066400611602	0.248231298320707	FGG	1
BP	GO:0043101	purine-containing compound salvage	1/180	14/18800	0.126052686213188	0.302066400611602	0.248231298320707	MTAP	1
BP	GO:0044849	estrous cycle	1/180	14/18800	0.126052686213188	0.302066400611602	0.248231298320707	OXTR	1
BP	GO:0046462	monoacylglycerol metabolic process	1/180	14/18800	0.126052686213188	0.302066400611602	0.248231298320707	MOGAT3	1
BP	GO:0048243	norepinephrine secretion	1/180	14/18800	0.126052686213188	0.302066400611602	0.248231298320707	OXTR	1
BP	GO:0051589	negative regulation of neurotransmitter transport	1/180	14/18800	0.126052686213188	0.302066400611602	0.248231298320707	ASIC1	1
BP	GO:0051645	Golgi localization	1/180	14/18800	0.126052686213188	0.302066400611602	0.248231298320707	YWHAZ	1
BP	GO:0055012	ventricular cardiac muscle cell differentiation	1/180	14/18800	0.126052686213188	0.302066400611602	0.248231298320707	PROX1	1
BP	GO:0071871	response to epinephrine	1/180	14/18800	0.126052686213188	0.302066400611602	0.248231298320707	PENK	1
BP	GO:0072531	pyrimidine-containing compound transmembrane transport	1/180	14/18800	0.126052686213188	0.302066400611602	0.248231298320707	SLC22A1	1
BP	GO:0072578	neurotransmitter-gated ion channel clustering	1/180	14/18800	0.126052686213188	0.302066400611602	0.248231298320707	NLGN1	1
BP	GO:0090128	regulation of synapse maturation	1/180	14/18800	0.126052686213188	0.302066400611602	0.248231298320707	YWHAZ	1
BP	GO:0097091	synaptic vesicle clustering	1/180	14/18800	0.126052686213188	0.302066400611602	0.248231298320707	NLGN1	1
BP	GO:1902947	regulation of tau-protein kinase activity	1/180	14/18800	0.126052686213188	0.302066400611602	0.248231298320707	DKK1	1
BP	GO:1905208	negative regulation of cardiocyte differentiation	1/180	14/18800	0.126052686213188	0.302066400611602	0.248231298320707	DKK1	1
BP	GO:2000318	positive regulation of T-helper 17 type immune response	1/180	14/18800	0.126052686213188	0.302066400611602	0.248231298320707	ARID5A	1
BP	GO:2001171	positive regulation of ATP biosynthetic process	1/180	14/18800	0.126052686213188	0.302066400611602	0.248231298320707	TMSB4X	1
BP	GO:0032612	interleukin-1 production	3/180	129/18800	0.126800138168034	0.303414616330653	0.24933923133702	ARG2/CD36/IL6	3
BP	GO:0032652	regulation of interleukin-1 production	3/180	129/18800	0.126800138168034	0.303414616330653	0.24933923133702	ARG2/CD36/IL6	3
BP	GO:0010639	negative regulation of organelle organization	6/180	356/18800	0.127612878261314	0.305136984218422	0.250754634096483	ANAPC15/BUB1/NDC80/PPFIA1/SPTA1/TMSB4X	6
BP	GO:0001756	somitogenesis	2/180	65/18800	0.128473974666315	0.306303601183379	0.251713333386665	ALDH1A2/DKK1	2
BP	GO:0002260	lymphocyte homeostasis	2/180	65/18800	0.128473974666315	0.306303601183379	0.251713333386665	RPS6/SPTA1	2
BP	GO:0031100	animal organ regeneration	2/180	65/18800	0.128473974666315	0.306303601183379	0.251713333386665	IL6/NR4A3	2
BP	GO:0045576	mast cell activation	2/180	65/18800	0.128473974666315	0.306303601183379	0.251713333386665	MRGPRX2/NR4A3	2
BP	GO:0007093	mitotic cell cycle checkpoint signaling	3/180	130/18800	0.12893475505791	0.306733913663131	0.252066954396205	ANAPC15/BUB1/NDC80	3
BP	GO:0030168	platelet activation	3/180	130/18800	0.12893475505791	0.306733913663131	0.252066954396205	FGG/IL6/PPIA	3
BP	GO:0048565	digestive tract development	3/180	130/18800	0.12893475505791	0.306733913663131	0.252066954396205	ALDH1A2/CPS1/OXTR	3
BP	GO:0002064	epithelial cell development	4/180	203/18800	0.13093727156599	0.308832895981227	0.253791850329412	BFSP2/IL1B/PROX1/TFCP2L1	4
BP	GO:0006022	aminoglycan metabolic process	3/180	131/18800	0.131082172003036	0.308832895981227	0.253791850329412	GALNT5/IL1B/ST3GAL4	3
BP	GO:0034219	carbohydrate transmembrane transport	3/180	131/18800	0.131082172003036	0.308832895981227	0.253791850329412	IL1B/NR4A3/SLC2A5	3
BP	GO:0010517	regulation of phospholipase activity	2/180	66/18800	0.131693961117059	0.308832895981227	0.253791850329412	ANGPTL3/PLA2G5	2
BP	GO:0015909	long-chain fatty acid transport	2/180	66/18800	0.131693961117059	0.308832895981227	0.253791850329412	CD36/PLA2G5	2
BP	GO:0030239	myofibril assembly	2/180	66/18800	0.131693961117059	0.308832895981227	0.253791850329412	ACTA1/PROX1	2
BP	GO:0030837	negative regulation of actin filament polymerization	2/180	66/18800	0.131693961117059	0.308832895981227	0.253791850329412	SPTA1/TMSB4X	2
BP	GO:0046847	filopodium assembly	2/180	66/18800	0.131693961117059	0.308832895981227	0.253791850329412	NLGN1/VSTM5	2
BP	GO:1900076	regulation of cellular response to insulin stimulus	2/180	66/18800	0.131693961117059	0.308832895981227	0.253791850329412	GRB14/IL1B	2
BP	GO:0010565	regulation of cellular ketone metabolic process	3/180	132/18800	0.133242207012594	0.308832895981227	0.253791850329412	IL1B/NR4A3/PROX1	3
BP	GO:1900180	regulation of protein localization to nucleus	3/180	132/18800	0.133242207012594	0.308832895981227	0.253791850329412	CD36/PKIA/RASSF5	3
BP	GO:0046879	hormone secretion	5/180	281/18800	0.133257348236378	0.308832895981227	0.253791850329412	C1QTNF3/FGG/IL1B/IL6/INHBB	5
BP	GO:0051146	striated muscle cell differentiation	5/180	281/18800	0.133257348236378	0.308832895981227	0.253791850329412	ACTA1/DKK1/KCNH1/PI16/PROX1	5
BP	GO:0007623	circadian rhythm	4/180	205/18800	0.134314594716787	0.308832895981227	0.253791850329412	HTR7/MAPK10/NLGN1/PROX1	4
BP	GO:0000212	meiotic spindle organization	1/180	15/18800	0.13442650269789	0.308832895981227	0.253791850329412	NDC80	1
BP	GO:0001711	endodermal cell fate commitment	1/180	15/18800	0.13442650269789	0.308832895981227	0.253791850329412	DKK1	1
BP	GO:0002070	epithelial cell maturation	1/180	15/18800	0.13442650269789	0.308832895981227	0.253791850329412	TFCP2L1	1
BP	GO:0002517	T cell tolerance induction	1/180	15/18800	0.13442650269789	0.308832895981227	0.253791850329412	AIRE	1
BP	GO:0006206	pyrimidine nucleobase metabolic process	1/180	15/18800	0.13442650269789	0.308832895981227	0.253791850329412	CPS1	1
BP	GO:0007567	parturition	1/180	15/18800	0.13442650269789	0.308832895981227	0.253791850329412	OXTR	1
BP	GO:0032328	alanine transport	1/180	15/18800	0.13442650269789	0.308832895981227	0.253791850329412	SLC36A2	1
BP	GO:0032725	positive regulation of granulocyte macrophage colony-stimulating factor production	1/180	15/18800	0.13442650269789	0.308832895981227	0.253791850329412	IL1B	1
BP	GO:0033127	regulation of histone phosphorylation	1/180	15/18800	0.13442650269789	0.308832895981227	0.253791850329412	IL1B	1
BP	GO:0034112	positive regulation of homotypic cell-cell adhesion	1/180	15/18800	0.13442650269789	0.308832895981227	0.253791850329412	IL6	1
BP	GO:0042559	pteridine-containing compound biosynthetic process	1/180	15/18800	0.13442650269789	0.308832895981227	0.253791850329412	MTHFS	1
BP	GO:0042994	cytoplasmic sequestering of transcription factor	1/180	15/18800	0.13442650269789	0.308832895981227	0.253791850329412	TMSB4X	1
BP	GO:0044406	adhesion of symbiont to host	1/180	15/18800	0.13442650269789	0.308832895981227	0.253791850329412	INHBB	1
BP	GO:0046321	positive regulation of fatty acid oxidation	1/180	15/18800	0.13442650269789	0.308832895981227	0.253791850329412	NR4A3	1
BP	GO:0046655	folic acid metabolic process	1/180	15/18800	0.13442650269789	0.308832895981227	0.253791850329412	MTHFS	1
BP	GO:0048308	organelle inheritance	1/180	15/18800	0.13442650269789	0.308832895981227	0.253791850329412	YWHAZ	1
BP	GO:0048313	Golgi inheritance	1/180	15/18800	0.13442650269789	0.308832895981227	0.253791850329412	YWHAZ	1
BP	GO:0048712	negative regulation of astrocyte differentiation	1/180	15/18800	0.13442650269789	0.308832895981227	0.253791850329412	NOG	1
BP	GO:0051315	attachment of mitotic spindle microtubules to kinetochore	1/180	15/18800	0.13442650269789	0.308832895981227	0.253791850329412	NDC80	1
BP	GO:0055091	phospholipid homeostasis	1/180	15/18800	0.13442650269789	0.308832895981227	0.253791850329412	ANGPTL3	1
BP	GO:0060099	regulation of phagocytosis, engulfment	1/180	15/18800	0.13442650269789	0.308832895981227	0.253791850329412	CD36	1
BP	GO:0060572	morphogenesis of an epithelial bud	1/180	15/18800	0.13442650269789	0.308832895981227	0.253791850329412	NOG	1
BP	GO:0060911	cardiac cell fate commitment	1/180	15/18800	0.13442650269789	0.308832895981227	0.253791850329412	DKK1	1
BP	GO:0070207	protein homotrimerization	1/180	15/18800	0.13442650269789	0.308832895981227	0.253791850329412	ASIC1	1
BP	GO:0071599	otic vesicle development	1/180	15/18800	0.13442650269789	0.308832895981227	0.253791850329412	PROX1	1
BP	GO:0071639	positive regulation of monocyte chemotactic protein-1 production	1/180	15/18800	0.13442650269789	0.308832895981227	0.253791850329412	IL1B	1
BP	GO:0072378	blood coagulation, fibrin clot formation	1/180	15/18800	0.13442650269789	0.308832895981227	0.253791850329412	FGG	1
BP	GO:0072498	embryonic skeletal joint development	1/180	15/18800	0.13442650269789	0.308832895981227	0.253791850329412	NOG	1
BP	GO:1900029	positive regulation of ruffle assembly	1/180	15/18800	0.13442650269789	0.308832895981227	0.253791850329412	NLGN1	1
BP	GO:1903727	positive regulation of phospholipid metabolic process	1/180	15/18800	0.13442650269789	0.308832895981227	0.253791850329412	RAB38	1
BP	GO:1904251	regulation of bile acid metabolic process	1/180	15/18800	0.13442650269789	0.308832895981227	0.253791850329412	PROX1	1
BP	GO:1905153	regulation of membrane invagination	1/180	15/18800	0.13442650269789	0.308832895981227	0.253791850329412	CD36	1
BP	GO:2000052	positive regulation of non-canonical Wnt signaling pathway	1/180	15/18800	0.13442650269789	0.308832895981227	0.253791850329412	DKK1	1
BP	GO:2001028	positive regulation of endothelial cell chemotaxis	1/180	15/18800	0.13442650269789	0.308832895981227	0.253791850329412	TMSB4X	1
BP	GO:2001279	regulation of unsaturated fatty acid biosynthetic process	1/180	15/18800	0.13442650269789	0.308832895981227	0.253791850329412	IL1B	1
BP	GO:0042531	positive regulation of tyrosine phosphorylation of STAT protein	2/180	67/18800	0.134932420624069	0.309345765997777	0.25421331524514	CNTF/IL6	2
BP	GO:0055002	striated muscle cell development	2/180	67/18800	0.134932420624069	0.309345765997777	0.25421331524514	ACTA1/PROX1	2
BP	GO:1902475	L-alpha-amino acid transmembrane transport	2/180	67/18800	0.134932420624069	0.309345765997777	0.25421331524514	SLC25A13/SLC7A5	2
BP	GO:0030048	actin filament-based movement	3/180	133/18800	0.13541467795083	0.310018401473204	0.254766071781529	KCNJ3/MYH2/MYL1	3
BP	GO:0061041	regulation of wound healing	3/180	133/18800	0.13541467795083	0.310018401473204	0.254766071781529	CD36/FGG/ST3GAL4	3
BP	GO:0010876	lipid localization	7/180	446/18800	0.137230288693091	0.313737491489846	0.257822335376333	ANGPTL3/ATP10B/CD36/IL1B/IL6/MAP2K6/PLA2G5	7
BP	GO:1903829	positive regulation of protein localization	7/180	446/18800	0.137230288693091	0.313737491489846	0.257822335376333	C1QTNF3/DPP10/FGG/IL1B/NDC80/PCSK1/PPIA	7
BP	GO:0009206	purine ribonucleoside triphosphate biosynthetic process	2/180	68/18800	0.138188709786624	0.314832431803946	0.258722132424936	SLC25A13/TMSB4X	2
BP	GO:0046626	regulation of insulin receptor signaling pathway	2/180	68/18800	0.138188709786624	0.314832431803946	0.258722132424936	GRB14/IL1B	2
BP	GO:0050709	negative regulation of protein secretion	2/180	68/18800	0.138188709786624	0.314832431803946	0.258722132424936	IL1B/INHBB	2
BP	GO:0051148	negative regulation of muscle cell differentiation	2/180	68/18800	0.138188709786624	0.314832431803946	0.258722132424936	DKK1/PI16	2
BP	GO:2000756	regulation of peptidyl-lysine acetylation	2/180	68/18800	0.138188709786624	0.314832431803946	0.258722132424936	ARID5A/IL1B	2
BP	GO:0002366	leukocyte activation involved in immune response	5/180	285/18800	0.138987957812411	0.316161597280586	0.259814410385284	IL6/MRGPRX2/NR4A3/RPS6/SUCNR1	5
BP	GO:0071902	positive regulation of protein serine/threonine kinase activity	4/180	208/18800	0.139447000901379	0.316161597280586	0.259814410385284	DKK1/IL1B/MAP2K6/PROX1	4
BP	GO:0051098	regulation of binding	6/180	366/18800	0.140024873574697	0.316161597280586	0.259814410385284	CRMP1/DKK1/NOG/PON1/SPTA1/TMSB4X	6
BP	GO:0009145	purine nucleoside triphosphate biosynthetic process	2/180	69/18800	0.141462195704487	0.316161597280586	0.259814410385284	SLC25A13/TMSB4X	2
BP	GO:0032370	positive regulation of lipid transport	2/180	69/18800	0.141462195704487	0.316161597280586	0.259814410385284	IL1B/MAP2K6	2
BP	GO:0010977	negative regulation of neuron projection development	3/180	136/18800	0.142004883681025	0.316161597280586	0.259814410385284	CRMP1/DKK1/NLGN1	3
BP	GO:0030534	adult behavior	3/180	136/18800	0.142004883681025	0.316161597280586	0.259814410385284	GBX1/KLHL1/OPRD1	3
BP	GO:0045667	regulation of osteoblast differentiation	3/180	136/18800	0.142004883681025	0.316161597280586	0.259814410385284	FBN2/IL6/NOG	3
BP	GO:0007178	transmembrane receptor protein serine/threonine kinase signaling pathway	6/180	368/18800	0.142573097795094	0.316161597280586	0.259814410385284	DKK1/DLX5/FBN2/INHBB/NOG/VEPH1	6
BP	GO:0001780	neutrophil homeostasis	1/180	16/18800	0.142720526094983	0.316161597280586	0.259814410385284	IL6	1
BP	GO:0001991	regulation of systemic arterial blood pressure by circulatory renin-angiotensin	1/180	16/18800	0.142720526094983	0.316161597280586	0.259814410385284	SUCNR1	1
BP	GO:0006544	glycine metabolic process	1/180	16/18800	0.142720526094983	0.316161597280586	0.259814410385284	RIDA	1
BP	GO:0006555	methionine metabolic process	1/180	16/18800	0.142720526094983	0.316161597280586	0.259814410385284	MTAP	1
BP	GO:0007028	cytoplasm organization	1/180	16/18800	0.142720526094983	0.316161597280586	0.259814410385284	TFCP2L1	1
BP	GO:0007635	chemosensory behavior	1/180	16/18800	0.142720526094983	0.316161597280586	0.259814410385284	GJB4	1
BP	GO:0008228	opsonization	1/180	16/18800	0.142720526094983	0.316161597280586	0.259814410385284	PLA2G5	1
BP	GO:0009151	purine deoxyribonucleotide metabolic process	1/180	16/18800	0.142720526094983	0.316161597280586	0.259814410385284	NUDT15	1
BP	GO:0009163	nucleoside biosynthetic process	1/180	16/18800	0.142720526094983	0.316161597280586	0.259814410385284	MTAP	1
BP	GO:0009200	deoxyribonucleoside triphosphate metabolic process	1/180	16/18800	0.142720526094983	0.316161597280586	0.259814410385284	NUDT15	1
BP	GO:0010715	regulation of extracellular matrix disassembly	1/180	16/18800	0.142720526094983	0.316161597280586	0.259814410385284	IL6	1
BP	GO:0018146	keratan sulfate biosynthetic process	1/180	16/18800	0.142720526094983	0.316161597280586	0.259814410385284	ST3GAL4	1
BP	GO:0031649	heat generation	1/180	16/18800	0.142720526094983	0.316161597280586	0.259814410385284	IL1B	1
BP	GO:0032274	gonadotropin secretion	1/180	16/18800	0.142720526094983	0.316161597280586	0.259814410385284	INHBB	1
BP	GO:0034374	low-density lipoprotein particle remodeling	1/180	16/18800	0.142720526094983	0.316161597280586	0.259814410385284	PLA2G5	1
BP	GO:0034404	nucleobase-containing small molecule biosynthetic process	1/180	16/18800	0.142720526094983	0.316161597280586	0.259814410385284	MTAP	1
BP	GO:0034638	phosphatidylcholine catabolic process	1/180	16/18800	0.142720526094983	0.316161597280586	0.259814410385284	PLA2G5	1
BP	GO:0035641	locomotory exploration behavior	1/180	16/18800	0.142720526094983	0.316161597280586	0.259814410385284	PENK	1
BP	GO:0042448	progesterone metabolic process	1/180	16/18800	0.142720526094983	0.316161597280586	0.259814410385284	AKR1C2	1
BP	GO:0044065	regulation of respiratory system process	1/180	16/18800	0.142720526094983	0.316161597280586	0.259814410385284	NLGN1	1
BP	GO:0045779	negative regulation of bone resorption	1/180	16/18800	0.142720526094983	0.316161597280586	0.259814410385284	IL6	1
BP	GO:0048385	regulation of retinoic acid receptor signaling pathway	1/180	16/18800	0.142720526094983	0.316161597280586	0.259814410385284	CYP26A1	1
BP	GO:0051044	positive regulation of membrane protein ectodomain proteolysis	1/180	16/18800	0.142720526094983	0.316161597280586	0.259814410385284	IL1B	1
BP	GO:0051238	sequestering of metal ion	1/180	16/18800	0.142720526094983	0.316161597280586	0.259814410385284	FTL	1
BP	GO:0060841	venous blood vessel development	1/180	16/18800	0.142720526094983	0.316161597280586	0.259814410385284	PROX1	1
BP	GO:0071391	cellular response to estrogen stimulus	1/180	16/18800	0.142720526094983	0.316161597280586	0.259814410385284	ARID5A	1
BP	GO:0090336	positive regulation of brown fat cell differentiation	1/180	16/18800	0.142720526094983	0.316161597280586	0.259814410385284	PIM1	1
BP	GO:0097428	protein maturation by iron-sulfur cluster transfer	1/180	16/18800	0.142720526094983	0.316161597280586	0.259814410385284	NFU1	1
BP	GO:0098915	membrane repolarization during ventricular cardiac muscle cell action potential	1/180	16/18800	0.142720526094983	0.316161597280586	0.259814410385284	KCNJ3	1
BP	GO:1903236	regulation of leukocyte tethering or rolling	1/180	16/18800	0.142720526094983	0.316161597280586	0.259814410385284	ST3GAL4	1
BP	GO:1904862	inhibitory synapse assembly	1/180	16/18800	0.142720526094983	0.316161597280586	0.259814410385284	CBLN4	1
BP	GO:2000095	regulation of Wnt signaling pathway, planar cell polarity pathway	1/180	16/18800	0.142720526094983	0.316161597280586	0.259814410385284	DKK1	1
BP	GO:0042180	cellular ketone metabolic process	4/180	211/18800	0.144657235891105	0.318888891649292	0.262055638872384	AKR1C2/IL1B/NR4A3/PROX1	4
BP	GO:0050679	positive regulation of epithelial cell proliferation	4/180	211/18800	0.144657235891105	0.318888891649292	0.262055638872384	DLX5/NOG/NR4A3/PROX1	4
BP	GO:0007585	respiratory gaseous exchange by respiratory system	2/180	70/18800	0.144752255837701	0.318888891649292	0.262055638872384	NLGN1/YWHAZ	2
BP	GO:0032890	regulation of organic acid transport	2/180	70/18800	0.144752255837701	0.318888891649292	0.262055638872384	IL1B/MAP2K6	2
BP	GO:0042698	ovulation cycle	2/180	70/18800	0.144752255837701	0.318888891649292	0.262055638872384	MAP2K6/OXTR	2
BP	GO:0071260	cellular response to mechanical stimulus	2/180	70/18800	0.144752255837701	0.318888891649292	0.262055638872384	COL1A1/IL1B	2
BP	GO:1901607	alpha-amino acid biosynthetic process	2/180	70/18800	0.144752255837701	0.318888891649292	0.262055638872384	CPS1/MTAP	2
BP	GO:0002263	cell activation involved in immune response	5/180	289/18800	0.144825871900425	0.318888891649292	0.262055638872384	IL6/MRGPRX2/NR4A3/RPS6/SUCNR1	5
BP	GO:0031349	positive regulation of defense response	5/180	289/18800	0.144825871900425	0.318888891649292	0.262055638872384	IL1B/IL6/PENK/PLA2G5/SUCNR1	5
BP	GO:2001233	regulation of apoptotic signaling pathway	6/180	370/18800	0.145142792433936	0.319372511769848	0.262453066888795	BCL2L14/FGG/IL1B/INHBB/NOG/PPIA	6
BP	GO:0002705	positive regulation of leukocyte mediated immunity	3/180	138/18800	0.146457191884198	0.321253666673082	0.263998957206377	ARID5A/IL1B/IL6	3
BP	GO:0009855	determination of bilateral symmetry	3/180	138/18800	0.146457191884198	0.321253666673082	0.263998957206377	ALDH1A2/ODAD3/WNT8B	3
BP	GO:0031644	regulation of nervous system process	3/180	138/18800	0.146457191884198	0.321253666673082	0.263998957206377	NLGN1/OPRD1/TAFA4	3
BP	GO:0042063	gliogenesis	5/180	291/18800	0.147784220206149	0.321253666673082	0.263998957206377	CNTF/IL1B/IL6/NOG/PENK	5
BP	GO:0060411	cardiac septum morphogenesis	2/180	71/18800	0.148058277868076	0.321253666673082	0.263998957206377	NOG/PROX1	2
BP	GO:0009799	specification of symmetry	3/180	139/18800	0.148700450595409	0.321253666673082	0.263998957206377	ALDH1A2/ODAD3/WNT8B	3
BP	GO:0019827	stem cell population maintenance	3/180	139/18800	0.148700450595409	0.321253666673082	0.263998957206377	ESRRB/NOG/PROX1	3
BP	GO:0009952	anterior/posterior pattern specification	4/180	214/18800	0.149943155191769	0.321253666673082	0.263998957206377	ALDH1A2/DKK1/EMX2/NOG	4
BP	GO:0051222	positive regulation of protein transport	5/180	293/18800	0.150768366149415	0.321253666673082	0.263998957206377	C1QTNF3/FGG/IL1B/PCSK1/PPIA	5
BP	GO:0000097	sulfur amino acid biosynthetic process	1/180	17/18800	0.150935512535725	0.321253666673082	0.263998957206377	MTAP	1
BP	GO:0001710	mesodermal cell fate commitment	1/180	17/18800	0.150935512535725	0.321253666673082	0.263998957206377	DKK1	1
BP	GO:0001845	phagolysosome assembly	1/180	17/18800	0.150935512535725	0.321253666673082	0.263998957206377	PLA2G5	1
BP	GO:0001956	positive regulation of neurotransmitter secretion	1/180	17/18800	0.150935512535725	0.321253666673082	0.263998957206377	NLGN1	1
BP	GO:0002295	T-helper cell lineage commitment	1/180	17/18800	0.150935512535725	0.321253666673082	0.263998957206377	IL6	1
BP	GO:0002830	positive regulation of type 2 immune response	1/180	17/18800	0.150935512535725	0.321253666673082	0.263998957206377	IL6	1
BP	GO:0003198	epithelial to mesenchymal transition involved in endocardial cushion formation	1/180	17/18800	0.150935512535725	0.321253666673082	0.263998957206377	NOG	1
BP	GO:0007158	neuron cell-cell adhesion	1/180	17/18800	0.150935512535725	0.321253666673082	0.263998957206377	NLGN1	1
BP	GO:0010934	macrophage cytokine production	1/180	17/18800	0.150935512535725	0.321253666673082	0.263998957206377	CD36	1
BP	GO:0010935	regulation of macrophage cytokine production	1/180	17/18800	0.150935512535725	0.321253666673082	0.263998957206377	CD36	1
BP	GO:0016114	terpenoid biosynthetic process	1/180	17/18800	0.150935512535725	0.321253666673082	0.263998957206377	ALDH1A2	1
BP	GO:0030322	stabilization of membrane potential	1/180	17/18800	0.150935512535725	0.321253666673082	0.263998957206377	KCNK12	1
BP	GO:0030949	positive regulation of vascular endothelial growth factor receptor signaling pathway	1/180	17/18800	0.150935512535725	0.321253666673082	0.263998957206377	IL1B	1
BP	GO:0032048	cardiolipin metabolic process	1/180	17/18800	0.150935512535725	0.321253666673082	0.263998957206377	PLA2G5	1
BP	GO:0032604	granulocyte macrophage colony-stimulating factor production	1/180	17/18800	0.150935512535725	0.321253666673082	0.263998957206377	IL1B	1
BP	GO:0032645	regulation of granulocyte macrophage colony-stimulating factor production	1/180	17/18800	0.150935512535725	0.321253666673082	0.263998957206377	IL1B	1
BP	GO:0033194	response to hydroperoxide	1/180	17/18800	0.150935512535725	0.321253666673082	0.263998957206377	CD36	1
BP	GO:0038065	collagen-activated signaling pathway	1/180	17/18800	0.150935512535725	0.321253666673082	0.263998957206377	COL1A1	1
BP	GO:0042753	positive regulation of circadian rhythm	1/180	17/18800	0.150935512535725	0.321253666673082	0.263998957206377	NLGN1	1
BP	GO:0043923	positive regulation by host of viral transcription	1/180	17/18800	0.150935512535725	0.321253666673082	0.263998957206377	TAF11	1
BP	GO:0044539	long-chain fatty acid import into cell	1/180	17/18800	0.150935512535725	0.321253666673082	0.263998957206377	CD36	1
BP	GO:0045721	negative regulation of gluconeogenesis	1/180	17/18800	0.150935512535725	0.321253666673082	0.263998957206377	C1QTNF3	1
BP	GO:0046827	positive regulation of protein export from nucleus	1/180	17/18800	0.150935512535725	0.321253666673082	0.263998957206377	IL1B	1
BP	GO:0050884	neuromuscular process controlling posture	1/180	17/18800	0.150935512535725	0.321253666673082	0.263998957206377	GBX1	1
BP	GO:0051770	positive regulation of nitric-oxide synthase biosynthetic process	1/180	17/18800	0.150935512535725	0.321253666673082	0.263998957206377	MAP2K6	1
BP	GO:0060192	negative regulation of lipase activity	1/180	17/18800	0.150935512535725	0.321253666673082	0.263998957206377	ANGPTL3	1
BP	GO:0060457	negative regulation of digestive system process	1/180	17/18800	0.150935512535725	0.321253666673082	0.263998957206377	OXTR	1
BP	GO:0070206	protein trimerization	1/180	17/18800	0.150935512535725	0.321253666673082	0.263998957206377	ASIC1	1
BP	GO:0072376	protein activation cascade	1/180	17/18800	0.150935512535725	0.321253666673082	0.263998957206377	FGG	1
BP	GO:0090399	replicative senescence	1/180	17/18800	0.150935512535725	0.321253666673082	0.263998957206377	WNT16	1
BP	GO:0090494	dopamine uptake	1/180	17/18800	0.150935512535725	0.321253666673082	0.263998957206377	SLC22A1	1
BP	GO:0097067	cellular response to thyroid hormone stimulus	1/180	17/18800	0.150935512535725	0.321253666673082	0.263998957206377	INHBB	1
BP	GO:1901550	regulation of endothelial cell development	1/180	17/18800	0.150935512535725	0.321253666673082	0.263998957206377	IL1B	1
BP	GO:1903140	regulation of establishment of endothelial barrier	1/180	17/18800	0.150935512535725	0.321253666673082	0.263998957206377	IL1B	1
BP	GO:1904948	midbrain dopaminergic neuron differentiation	1/180	17/18800	0.150935512535725	0.321253666673082	0.263998957206377	DKK1	1
BP	GO:2000774	positive regulation of cellular senescence	1/180	17/18800	0.150935512535725	0.321253666673082	0.263998957206377	ARG2	1
BP	GO:0034341	response to interferon-gamma	3/180	140/18800	0.150954869631833	0.321253666673082	0.263998957206377	CCL13/CCL17/CCL22	3
BP	GO:0050768	negative regulation of neurogenesis	3/180	140/18800	0.150954869631833	0.321253666673082	0.263998957206377	IL1B/IL6/NOG	3
BP	GO:0050921	positive regulation of chemotaxis	3/180	140/18800	0.150954869631833	0.321253666673082	0.263998957206377	IL6/SUCNR1/TMSB4X	3
BP	GO:0003208	cardiac ventricle morphogenesis	2/180	72/18800	0.151379659562369	0.321253666673082	0.263998957206377	NOG/PROX1	2
BP	GO:0006801	superoxide metabolic process	2/180	72/18800	0.151379659562369	0.321253666673082	0.263998957206377	CD36/TAFA4	2
BP	GO:0014855	striated muscle cell proliferation	2/180	72/18800	0.151379659562369	0.321253666673082	0.263998957206377	NOG/PIM1	2
BP	GO:0042267	natural killer cell mediated cytotoxicity	2/180	72/18800	0.151379659562369	0.321253666673082	0.263998957206377	ULBP2/ULBP3	2
BP	GO:0042273	ribosomal large subunit biogenesis	2/180	72/18800	0.151379659562369	0.321253666673082	0.263998957206377	RPL10L/RPL23A	2
BP	GO:0045665	negative regulation of neuron differentiation	2/180	72/18800	0.151379659562369	0.321253666673082	0.263998957206377	CNTF/HMG20A	2
BP	GO:0051937	catecholamine transport	2/180	72/18800	0.151379659562369	0.321253666673082	0.263998957206377	OXTR/SLC22A1	2
BP	GO:0038061	NIK/NF-kappaB signaling	3/180	141/18800	0.153220267129011	0.324739920583953	0.2668638813847	C1QTNF3/IL1B/TMSB4X	3
BP	GO:0098727	maintenance of cell number	3/180	141/18800	0.153220267129011	0.324739920583953	0.2668638813847	ESRRB/NOG/PROX1	3
BP	GO:0030258	lipid modification	4/180	216/18800	0.153508074382498	0.325140005288865	0.267192661896327	CYP2E1/NR4A3/PLPPR1/ST3GAL4	4
BP	GO:0001707	mesoderm formation	2/180	73/18800	0.154715808637113	0.326434447143729	0.268256404773996	DKK1/NOG	2
BP	GO:0003281	ventricular septum development	2/180	73/18800	0.154715808637113	0.326434447143729	0.268256404773996	NOG/PROX1	2
BP	GO:0032732	positive regulation of interleukin-1 production	2/180	73/18800	0.154715808637113	0.326434447143729	0.268256404773996	CD36/IL6	2
BP	GO:0033555	multicellular organismal response to stress	2/180	73/18800	0.154715808637113	0.326434447143729	0.268256404773996	ASIC1/PENK	2
BP	GO:0060415	muscle tissue morphogenesis	2/180	73/18800	0.154715808637113	0.326434447143729	0.268256404773996	NOG/PROX1	2
BP	GO:0140029	exocytic process	2/180	73/18800	0.154715808637113	0.326434447143729	0.268256404773996	NLGN1/RAB3C	2
BP	GO:0055123	digestive system development	3/180	142/18800	0.155496461421248	0.327870830344225	0.269436791821424	ALDH1A2/CPS1/OXTR	3
BP	GO:0140694	non-membrane-bounded organelle assembly	6/180	379/18800	0.156966384268204	0.328036475375934	0.269572915141324	ACTA1/NDC80/PROX1/RPL10L/RPL23A/RPS23	6
BP	GO:0007389	pattern specification process	7/180	463/18800	0.15703422322151	0.328036475375934	0.269572915141324	ALDH1A2/DKK1/EMX2/NOG/ODAD3/VAX2/WNT8B	7
BP	GO:0010001	glial cell differentiation	4/180	218/18800	0.157105011712674	0.328036475375934	0.269572915141324	CNTF/IL1B/IL6/NOG	4
BP	GO:1903531	negative regulation of secretion by cell	3/180	143/18800	0.157783271075287	0.328036475375934	0.269572915141324	ASIC1/IL1B/INHBB	3
BP	GO:0007040	lysosome organization	2/180	74/18800	0.158066142625088	0.328036475375934	0.269572915141324	ATP10B/PLA2G5	2
BP	GO:0009201	ribonucleoside triphosphate biosynthetic process	2/180	74/18800	0.158066142625088	0.328036475375934	0.269572915141324	SLC25A13/TMSB4X	2
BP	GO:0045669	positive regulation of osteoblast differentiation	2/180	74/18800	0.158066142625088	0.328036475375934	0.269572915141324	FBN2/IL6	2
BP	GO:0080171	lytic vacuole organization	2/180	74/18800	0.158066142625088	0.328036475375934	0.269572915141324	ATP10B/PLA2G5	2
BP	GO:0071805	potassium ion transmembrane transport	4/180	219/18800	0.158915281863961	0.328036475375934	0.269572915141324	DPP10/KCNH1/KCNJ3/KCNK12	4
BP	GO:0001946	lymphangiogenesis	1/180	18/18800	0.159072211026039	0.328036475375934	0.269572915141324	PROX1	1
BP	GO:0002281	macrophage activation involved in immune response	1/180	18/18800	0.159072211026039	0.328036475375934	0.269572915141324	SUCNR1	1
BP	GO:0003128	heart field specification	1/180	18/18800	0.159072211026039	0.328036475375934	0.269572915141324	DKK1	1
BP	GO:0006123	mitochondrial electron transport, cytochrome c to oxygen	1/180	18/18800	0.159072211026039	0.328036475375934	0.269572915141324	COX7A1	1
BP	GO:0006309	apoptotic DNA fragmentation	1/180	18/18800	0.159072211026039	0.328036475375934	0.269572915141324	IL6	1
BP	GO:0006957	complement activation, alternative pathway	1/180	18/18800	0.159072211026039	0.328036475375934	0.269572915141324	CFH	1
BP	GO:0008340	determination of adult lifespan	1/180	18/18800	0.159072211026039	0.328036475375934	0.269572915141324	TFCP2L1	1
BP	GO:0010612	regulation of cardiac muscle adaptation	1/180	18/18800	0.159072211026039	0.328036475375934	0.269572915141324	MLIP	1
BP	GO:0021756	striatum development	1/180	18/18800	0.159072211026039	0.328036475375934	0.269572915141324	SECISBP2	1
BP	GO:0030299	intestinal cholesterol absorption	1/180	18/18800	0.159072211026039	0.328036475375934	0.269572915141324	CD36	1
BP	GO:0030730	sequestering of triglyceride	1/180	18/18800	0.159072211026039	0.328036475375934	0.269572915141324	IL1B	1
BP	GO:0030903	notochord development	1/180	18/18800	0.159072211026039	0.328036475375934	0.269572915141324	NOG	1
BP	GO:0042339	keratan sulfate metabolic process	1/180	18/18800	0.159072211026039	0.328036475375934	0.269572915141324	ST3GAL4	1
BP	GO:0043649	dicarboxylic acid catabolic process	1/180	18/18800	0.159072211026039	0.328036475375934	0.269572915141324	MTHFS	1
BP	GO:0045653	negative regulation of megakaryocyte differentiation	1/180	18/18800	0.159072211026039	0.328036475375934	0.269572915141324	H4C1	1
BP	GO:0046112	nucleobase biosynthetic process	1/180	18/18800	0.159072211026039	0.328036475375934	0.269572915141324	CPS1	1
BP	GO:0046851	negative regulation of bone remodeling	1/180	18/18800	0.159072211026039	0.328036475375934	0.269572915141324	IL6	1
BP	GO:0060044	negative regulation of cardiac muscle cell proliferation	1/180	18/18800	0.159072211026039	0.328036475375934	0.269572915141324	NOG	1
BP	GO:0071071	regulation of phospholipid biosynthetic process	1/180	18/18800	0.159072211026039	0.328036475375934	0.269572915141324	RAB38	1
BP	GO:0071397	cellular response to cholesterol	1/180	18/18800	0.159072211026039	0.328036475375934	0.269572915141324	INHBB	1
BP	GO:0090190	positive regulation of branching involved in ureteric bud morphogenesis	1/180	18/18800	0.159072211026039	0.328036475375934	0.269572915141324	NOG	1
BP	GO:0090493	catecholamine uptake	1/180	18/18800	0.159072211026039	0.328036475375934	0.269572915141324	SLC22A1	1
BP	GO:0140354	lipid import into cell	1/180	18/18800	0.159072211026039	0.328036475375934	0.269572915141324	CD36	1
BP	GO:1902001	fatty acid transmembrane transport	1/180	18/18800	0.159072211026039	0.328036475375934	0.269572915141324	CD36	1
BP	GO:1903242	regulation of cardiac muscle hypertrophy in response to stress	1/180	18/18800	0.159072211026039	0.328036475375934	0.269572915141324	MLIP	1
BP	GO:2000136	regulation of cell proliferation involved in heart morphogenesis	1/180	18/18800	0.159072211026039	0.328036475375934	0.269572915141324	PIM1	1
BP	GO:0030072	peptide hormone secretion	4/180	220/18800	0.160733309550408	0.331253895325793	0.272216917684406	FGG/IL1B/IL6/INHBB	4
BP	GO:0050678	regulation of epithelial cell proliferation	6/180	382/18800	0.160999790121136	0.331387028819868	0.272326323762066	ALDH1A2/DLX5/NOG/NR4A3/PROX1/RIDA	6
BP	GO:0050878	regulation of body fluid levels	6/180	382/18800	0.160999790121136	0.331387028819868	0.272326323762066	CD36/FGG/IL6/OXTR/PPIA/ST3GAL4	6
BP	GO:0002228	natural killer cell mediated immunity	2/180	75/18800	0.161430088743417	0.331441514286829	0.272371098679687	ULBP2/ULBP3	2
BP	GO:0045685	regulation of glial cell differentiation	2/180	75/18800	0.161430088743417	0.331441514286829	0.272371098679687	IL6/NOG	2
BP	GO:0048332	mesoderm morphogenesis	2/180	75/18800	0.161430088743417	0.331441514286829	0.272371098679687	DKK1/NOG	2
BP	GO:0070227	lymphocyte apoptotic process	2/180	75/18800	0.161430088743417	0.331441514286829	0.272371098679687	ARG2/RPS6	2
BP	GO:0006865	amino acid transport	3/180	145/18800	0.162388012094012	0.332991782451368	0.273645073800553	SLC25A13/SLC36A2/SLC7A5	3
BP	GO:0050729	positive regulation of inflammatory response	3/180	145/18800	0.162388012094012	0.332991782451368	0.273645073800553	IL1B/IL6/SUCNR1	3
BP	GO:0097191	extrinsic apoptotic signaling pathway	4/180	221/18800	0.162559011816633	0.333134354428218	0.273762236208706	BCL2L14/CD70/FGG/IL1B	4
BP	GO:0062013	positive regulation of small molecule metabolic process	3/180	146/18800	0.164705582045608	0.337034561679417	0.276967337827836	IL1B/NR4A3/TMSB4X	3
BP	GO:0008652	cellular amino acid biosynthetic process	2/180	76/18800	0.164807083763262	0.337034561679417	0.276967337827836	CPS1/MTAP	2
BP	GO:0043299	leukocyte degranulation	2/180	76/18800	0.164807083763262	0.337034561679417	0.276967337827836	MRGPRX2/NR4A3	2
BP	GO:0050870	positive regulation of T cell activation	4/180	223/18800	0.166233106907199	0.337034561679417	0.276967337827836	CD70/IL1B/IL6/SPTA1	4
BP	GO:0050796	regulation of insulin secretion	3/180	147/18800	0.167033044594364	0.337034561679417	0.276967337827836	IL1B/IL6/INHBB	3
BP	GO:0071322	cellular response to carbohydrate stimulus	3/180	147/18800	0.167033044594364	0.337034561679417	0.276967337827836	GJB6/MAP2K6/SLC2A5	3
BP	GO:2000377	regulation of reactive oxygen species metabolic process	3/180	147/18800	0.167033044594364	0.337034561679417	0.276967337827836	ARG2/CD36/UCP1	3
BP	GO:0006144	purine nucleobase metabolic process	1/180	19/18800	0.167131363513278	0.337034561679417	0.276967337827836	TTR	1
BP	GO:0006837	serotonin transport	1/180	19/18800	0.167131363513278	0.337034561679417	0.276967337827836	SLC22A1	1
BP	GO:0010544	negative regulation of platelet activation	1/180	19/18800	0.167131363513278	0.337034561679417	0.276967337827836	FGG	1
BP	GO:0010738	regulation of protein kinase A signaling	1/180	19/18800	0.167131363513278	0.337034561679417	0.276967337827836	CALCR	1
BP	GO:0010885	regulation of cholesterol storage	1/180	19/18800	0.167131363513278	0.337034561679417	0.276967337827836	CD36	1
BP	GO:0019373	epoxygenase P450 pathway	1/180	19/18800	0.167131363513278	0.337034561679417	0.276967337827836	CYP2E1	1
BP	GO:0034501	protein localization to kinetochore	1/180	19/18800	0.167131363513278	0.337034561679417	0.276967337827836	NDC80	1
BP	GO:0035461	vitamin transmembrane transport	1/180	19/18800	0.167131363513278	0.337034561679417	0.276967337827836	GC	1
BP	GO:0042574	retinal metabolic process	1/180	19/18800	0.167131363513278	0.337034561679417	0.276967337827836	ALDH1A2	1
BP	GO:0042749	regulation of circadian sleep/wake cycle	1/180	19/18800	0.167131363513278	0.337034561679417	0.276967337827836	NLGN1	1
BP	GO:0048245	eosinophil chemotaxis	1/180	19/18800	0.167131363513278	0.337034561679417	0.276967337827836	CCL13	1
BP	GO:0055003	cardiac myofibril assembly	1/180	19/18800	0.167131363513278	0.337034561679417	0.276967337827836	PROX1	1
BP	GO:0055093	response to hyperoxia	1/180	19/18800	0.167131363513278	0.337034561679417	0.276967337827836	COL1A1	1
BP	GO:0061323	cell proliferation involved in heart morphogenesis	1/180	19/18800	0.167131363513278	0.337034561679417	0.276967337827836	PIM1	1
BP	GO:0072079	nephron tubule formation	1/180	19/18800	0.167131363513278	0.337034561679417	0.276967337827836	NOG	1
BP	GO:0086014	atrial cardiac muscle cell action potential	1/180	19/18800	0.167131363513278	0.337034561679417	0.276967337827836	KCNJ3	1
BP	GO:0086026	atrial cardiac muscle cell to AV node cell signaling	1/180	19/18800	0.167131363513278	0.337034561679417	0.276967337827836	KCNJ3	1
BP	GO:0086066	atrial cardiac muscle cell to AV node cell communication	1/180	19/18800	0.167131363513278	0.337034561679417	0.276967337827836	KCNJ3	1
BP	GO:1903083	protein localization to condensed chromosome	1/180	19/18800	0.167131363513278	0.337034561679417	0.276967337827836	NDC80	1
BP	GO:1903201	regulation of oxidative stress-induced cell death	2/180	77/18800	0.168196573881109	0.338974433426446	0.278561480312288	NR4A3/PPIA	2
BP	GO:0006644	phospholipid metabolic process	6/180	388/18800	0.169200248869671	0.340787985913578	0.280051816501755	ANGPTL3/LIPI/PLA2G5/PLPPR1/PON1/RAB38	6
BP	GO:0002790	peptide secretion	4/180	225/18800	0.169936898240745	0.342061825214203	0.281098628668901	FGG/IL1B/IL6/INHBB	4
BP	GO:0007193	adenylate cyclase-inhibiting G protein-coupled receptor signaling pathway	2/180	78/18800	0.171598014591613	0.343222861706647	0.282052742053685	MARCO/OPRD1	2
BP	GO:0010827	regulation of glucose transmembrane transport	2/180	78/18800	0.171598014591613	0.343222861706647	0.282052742053685	IL1B/NR4A3	2
BP	GO:0007043	cell-cell junction assembly	3/180	149/18800	0.171716928719745	0.343222861706647	0.282052742053685	CDH20/GJB6/IL1B	3
BP	GO:0044272	sulfur compound biosynthetic process	3/180	149/18800	0.171716928719745	0.343222861706647	0.282052742053685	GSTA1/MTAP/ST3GAL4	3
BP	GO:0034765	regulation of ion transmembrane transport	7/180	476/18800	0.173018446473858	0.343222861706647	0.282052742053685	CALCR/DPP10/KCNH1/KCNJ3/KCNK12/NLGN1/TMSB4X	7
BP	GO:0016331	morphogenesis of embryonic epithelium	3/180	150/18800	0.174072991985508	0.343222861706647	0.282052742053685	ALDH1A2/NOG/WNT16	3
BP	GO:0098754	detoxification	3/180	150/18800	0.174072991985508	0.343222861706647	0.282052742053685	CD36/GSTA1/PIM1	3
BP	GO:0006094	gluconeogenesis	2/180	79/18800	0.175010870562001	0.343222861706647	0.282052742053685	C1QTNF3/SLC25A13	2
BP	GO:0032418	lysosome localization	2/180	79/18800	0.175010870562001	0.343222861706647	0.282052742053685	MRGPRX2/NR4A3	2
BP	GO:0061844	antimicrobial humoral immune response mediated by antimicrobial peptide	2/180	79/18800	0.175010870562001	0.343222861706647	0.282052742053685	CCL13/CXCL1	2
BP	GO:1990849	vacuolar localization	2/180	79/18800	0.175010870562001	0.343222861706647	0.282052742053685	MRGPRX2/NR4A3	2
BP	GO:0006525	arginine metabolic process	1/180	20/18800	0.175113704952371	0.343222861706647	0.282052742053685	ARG2	1
BP	GO:0021516	dorsal spinal cord development	1/180	20/18800	0.175113704952371	0.343222861706647	0.282052742053685	PROX1	1
BP	GO:0022410	circadian sleep/wake cycle process	1/180	20/18800	0.175113704952371	0.343222861706647	0.282052742053685	NLGN1	1
BP	GO:0032616	interleukin-13 production	1/180	20/18800	0.175113704952371	0.343222861706647	0.282052742053685	ARG2	1
BP	GO:0032656	regulation of interleukin-13 production	1/180	20/18800	0.175113704952371	0.343222861706647	0.282052742053685	ARG2	1
BP	GO:0032793	positive regulation of CREB transcription factor activity	1/180	20/18800	0.175113704952371	0.343222861706647	0.282052742053685	OPRD1	1
BP	GO:0042359	vitamin D metabolic process	1/180	20/18800	0.175113704952371	0.343222861706647	0.282052742053685	GC	1
BP	GO:0042474	middle ear morphogenesis	1/180	20/18800	0.175113704952371	0.343222861706647	0.282052742053685	NOG	1
BP	GO:0042693	muscle cell fate commitment	1/180	20/18800	0.175113704952371	0.343222861706647	0.282052742053685	DKK1	1
BP	GO:0042953	lipoprotein transport	1/180	20/18800	0.175113704952371	0.343222861706647	0.282052742053685	CD36	1
BP	GO:0043373	CD4-positive, alpha-beta T cell lineage commitment	1/180	20/18800	0.175113704952371	0.343222861706647	0.282052742053685	IL6	1
BP	GO:0043651	linoleic acid metabolic process	1/180	20/18800	0.175113704952371	0.343222861706647	0.282052742053685	GSTA1	1
BP	GO:0044342	type B pancreatic cell proliferation	1/180	20/18800	0.175113704952371	0.343222861706647	0.282052742053685	NR4A3	1
BP	GO:0046653	tetrahydrofolate metabolic process	1/180	20/18800	0.175113704952371	0.343222861706647	0.282052742053685	MTHFS	1
BP	GO:0051004	regulation of lipoprotein lipase activity	1/180	20/18800	0.175113704952371	0.343222861706647	0.282052742053685	ANGPTL3	1
BP	GO:0061050	regulation of cell growth involved in cardiac muscle cell development	1/180	20/18800	0.175113704952371	0.343222861706647	0.282052742053685	PI16	1
BP	GO:0070233	negative regulation of T cell apoptotic process	1/180	20/18800	0.175113704952371	0.343222861706647	0.282052742053685	ARG2	1
BP	GO:0070314	G1 to G0 transition	1/180	20/18800	0.175113704952371	0.343222861706647	0.282052742053685	RIDA	1
BP	GO:0071379	cellular response to prostaglandin stimulus	1/180	20/18800	0.175113704952371	0.343222861706647	0.282052742053685	AKR1C2	1
BP	GO:0097503	sialylation	1/180	20/18800	0.175113704952371	0.343222861706647	0.282052742053685	ST3GAL4	1
BP	GO:0098698	postsynaptic specialization assembly	1/180	20/18800	0.175113704952371	0.343222861706647	0.282052742053685	NLGN1	1
BP	GO:1900225	regulation of NLRP3 inflammasome complex assembly	1/180	20/18800	0.175113704952371	0.343222861706647	0.282052742053685	CD36	1
BP	GO:1900424	regulation of defense response to bacterium	1/180	20/18800	0.175113704952371	0.343222861706647	0.282052742053685	ARG2	1
BP	GO:1901659	glycosyl compound biosynthetic process	1/180	20/18800	0.175113704952371	0.343222861706647	0.282052742053685	MTAP	1
BP	GO:1902074	response to salt	1/180	20/18800	0.175113704952371	0.343222861706647	0.282052742053685	RIDA	1
BP	GO:1902176	negative regulation of oxidative stress-induced intrinsic apoptotic signaling pathway	1/180	20/18800	0.175113704952371	0.343222861706647	0.282052742053685	PPIA	1
BP	GO:1903204	negative regulation of oxidative stress-induced neuron death	1/180	20/18800	0.175113704952371	0.343222861706647	0.282052742053685	NR4A3	1
BP	GO:1903206	negative regulation of hydrogen peroxide-induced cell death	1/180	20/18800	0.175113704952371	0.343222861706647	0.282052742053685	NR4A3	1
BP	GO:1903421	regulation of synaptic vesicle recycling	1/180	20/18800	0.175113704952371	0.343222861706647	0.282052742053685	NLGN1	1
BP	GO:1903978	regulation of microglial cell activation	1/180	20/18800	0.175113704952371	0.343222861706647	0.282052742053685	IL6	1
BP	GO:1904754	positive regulation of vascular associated smooth muscle cell migration	1/180	20/18800	0.175113704952371	0.343222861706647	0.282052742053685	NR4A3	1
BP	GO:2000479	regulation of cAMP-dependent protein kinase activity	1/180	20/18800	0.175113704952371	0.343222861706647	0.282052742053685	PKIA	1
BP	GO:2000678	negative regulation of transcription regulatory region DNA binding	1/180	20/18800	0.175113704952371	0.343222861706647	0.282052742053685	TMSB4X	1
BP	GO:1904951	positive regulation of establishment of protein localization	5/180	309/18800	0.175526787159026	0.343661373015771	0.282413100674743	C1QTNF3/FGG/IL1B/PCSK1/PPIA	5
BP	GO:0048705	skeletal system morphogenesis	4/180	228/18800	0.175546793343725	0.343661373015771	0.282413100674743	COL1A1/DLX5/FBN2/NOG	4
BP	GO:0061564	axon development	7/180	479/18800	0.176805246141891	0.345918726510028	0.284268142438784	ANOS1/CNTF/CRMP1/DLX5/GBX1/NOG/VAX2	7
BP	GO:0006909	phagocytosis	5/180	310/18800	0.177123927585053	0.346335827434026	0.284610906492268	CD36/IL1B/MARCO/PLA2G5/TAFA4	5
BP	GO:0001895	retina homeostasis	2/180	80/18800	0.178434615507999	0.348483547122404	0.286375853687968	ESRRB/LYZ	2
BP	GO:0021766	hippocampus development	2/180	80/18800	0.178434615507999	0.348483547122404	0.286375853687968	EMX2/PROX1	2
BP	GO:0035148	tube formation	3/180	152/18800	0.178812468648016	0.349013873110248	0.286811663523916	NOG/PROX1/YWHAZ	3
BP	GO:2001234	negative regulation of apoptotic signaling pathway	4/180	230/18800	0.179321875225986	0.349800187977963	0.287457839199551	FGG/IL1B/NOG/PPIA	4
BP	GO:0035051	cardiocyte differentiation	3/180	153/18800	0.181195526647028	0.351577209770739	0.28891815529519	DKK1/PI16/PROX1	3
BP	GO:0051147	regulation of muscle cell differentiation	3/180	153/18800	0.181195526647028	0.351577209770739	0.28891815529519	DKK1/PI16/PROX1	3
BP	GO:2001236	regulation of extrinsic apoptotic signaling pathway	3/180	153/18800	0.181195526647028	0.351577209770739	0.28891815529519	BCL2L14/FGG/IL1B	3
BP	GO:0045333	cellular respiration	4/180	231/18800	0.181219706859087	0.351577209770739	0.28891815529519	COX7A1/CYC1/NR4A3/SLC25A13	4
BP	GO:0072593	reactive oxygen species metabolic process	4/180	231/18800	0.181219706859087	0.351577209770739	0.28891815529519	ARG2/CD36/TAFA4/UCP1	4
BP	GO:0030512	negative regulation of transforming growth factor beta receptor signaling pathway	2/180	81/18800	0.181868732071273	0.351577209770739	0.28891815529519	FBN2/VEPH1	2
BP	GO:0032272	negative regulation of protein polymerization	2/180	81/18800	0.181868732071273	0.351577209770739	0.28891815529519	SPTA1/TMSB4X	2
BP	GO:0055013	cardiac muscle cell development	2/180	81/18800	0.181868732071273	0.351577209770739	0.28891815529519	PI16/PROX1	2
BP	GO:0000083	regulation of transcription involved in G1/S transition of mitotic cell cycle	1/180	21/18800	0.183019963371357	0.351577209770739	0.28891815529519	ESRRB	1
BP	GO:0007063	regulation of sister chromatid cohesion	1/180	21/18800	0.183019963371357	0.351577209770739	0.28891815529519	BUB1	1
BP	GO:0009067	aspartate family amino acid biosynthetic process	1/180	21/18800	0.183019963371357	0.351577209770739	0.28891815529519	MTAP	1
BP	GO:0010878	cholesterol storage	1/180	21/18800	0.183019963371357	0.351577209770739	0.28891815529519	CD36	1
BP	GO:0019370	leukotriene biosynthetic process	1/180	21/18800	0.183019963371357	0.351577209770739	0.28891815529519	PLA2G5	1
BP	GO:0033005	positive regulation of mast cell activation	1/180	21/18800	0.183019963371357	0.351577209770739	0.28891815529519	NR4A3	1
BP	GO:0043576	regulation of respiratory gaseous exchange	1/180	21/18800	0.183019963371357	0.351577209770739	0.28891815529519	NLGN1	1
BP	GO:0044241	lipid digestion	1/180	21/18800	0.183019963371357	0.351577209770739	0.28891815529519	CD36	1
BP	GO:0044872	lipoprotein localization	1/180	21/18800	0.183019963371357	0.351577209770739	0.28891815529519	CD36	1
BP	GO:0051767	nitric-oxide synthase biosynthetic process	1/180	21/18800	0.183019963371357	0.351577209770739	0.28891815529519	MAP2K6	1
BP	GO:0051769	regulation of nitric-oxide synthase biosynthetic process	1/180	21/18800	0.183019963371357	0.351577209770739	0.28891815529519	MAP2K6	1
BP	GO:0061760	antifungal innate immune response	1/180	21/18800	0.183019963371357	0.351577209770739	0.28891815529519	PLA2G5	1
BP	GO:0071404	cellular response to low-density lipoprotein particle stimulus	1/180	21/18800	0.183019963371357	0.351577209770739	0.28891815529519	CD36	1
BP	GO:0090189	regulation of branching involved in ureteric bud morphogenesis	1/180	21/18800	0.183019963371357	0.351577209770739	0.28891815529519	NOG	1
BP	GO:0090280	positive regulation of calcium ion import	1/180	21/18800	0.183019963371357	0.351577209770739	0.28891815529519	CALCR	1
BP	GO:0098856	intestinal lipid absorption	1/180	21/18800	0.183019963371357	0.351577209770739	0.28891815529519	CD36	1
BP	GO:0099558	maintenance of synapse structure	1/180	21/18800	0.183019963371357	0.351577209770739	0.28891815529519	CBLN4	1
BP	GO:0150146	cell junction disassembly	1/180	21/18800	0.183019963371357	0.351577209770739	0.28891815529519	DKK1	1
BP	GO:0002274	myeloid leukocyte activation	4/180	232/18800	0.183124285320732	0.351577209770739	0.28891815529519	IL6/MRGPRX2/NR4A3/SUCNR1	4
BP	GO:0090287	regulation of cellular response to growth factor stimulus	5/180	314/18800	0.183567635818068	0.351643448549012	0.288972588816749	DKK1/FBN2/IL1B/NOG/VEPH1	5
BP	GO:0016125	sterol metabolic process	3/180	154/18800	0.183587228392631	0.351643448549012	0.288972588816749	ANGPTL3/CYP26A1/PON1	3
BP	GO:0021915	neural tube development	3/180	154/18800	0.183587228392631	0.351643448549012	0.288972588816749	ALDH1A2/NOG/PROX1	3
BP	GO:0051092	positive regulation of NF-kappaB transcription factor activity	3/180	154/18800	0.183587228392631	0.351643448549012	0.288972588816749	CD36/IL1B/PPIA	3
BP	GO:0033002	muscle cell proliferation	4/180	233/18800	0.185035525214941	0.354210862554315	0.291082431257262	IL6/NOG/NR4A3/PIM1	4
BP	GO:0019319	hexose biosynthetic process	2/180	82/18800	0.185312711698372	0.354328265874057	0.291178910635397	C1QTNF3/SLC25A13	2
BP	GO:1901983	regulation of protein acetylation	2/180	82/18800	0.185312711698372	0.354328265874057	0.291178910635397	ARID5A/IL1B	2
BP	GO:0044839	cell cycle G2/M phase transition	3/180	155/18800	0.185987397572802	0.355411307468864	0.292068929587091	ESRRB/NDC80/PKIA	3
BP	GO:0090066	regulation of anatomical structure size	7/180	487/18800	0.187075716510304	0.357283058349813	0.293607091893028	CPS1/FGG/HRH2/HTR7/OXTR/SPTA1/TMSB4X	7
BP	GO:0008643	carbohydrate transport	3/180	156/18800	0.188395858473675	0.357831737961674	0.294057984319788	IL1B/NR4A3/SLC2A5	3
BP	GO:0015844	monoamine transport	2/180	83/18800	0.188766054521143	0.357831737961674	0.294057984319788	OXTR/SLC22A1	2
BP	GO:0042509	regulation of tyrosine phosphorylation of STAT protein	2/180	83/18800	0.188766054521143	0.357831737961674	0.294057984319788	CNTF/IL6	2
BP	GO:0045921	positive regulation of exocytosis	2/180	83/18800	0.188766054521143	0.357831737961674	0.294057984319788	FGG/NLGN1	2
BP	GO:0048678	response to axon injury	2/180	83/18800	0.188766054521143	0.357831737961674	0.294057984319788	CNTF/PCSK1	2
BP	GO:0060395	SMAD protein signal transduction	2/180	83/18800	0.188766054521143	0.357831737961674	0.294057984319788	INHBB/VEPH1	2
BP	GO:0002089	lens morphogenesis in camera-type eye	1/180	22/18800	0.190850859936305	0.357831737961674	0.294057984319788	PROX1	1
BP	GO:0002363	alpha-beta T cell lineage commitment	1/180	22/18800	0.190850859936305	0.357831737961674	0.294057984319788	IL6	1
BP	GO:0006925	inflammatory cell apoptotic process	1/180	22/18800	0.190850859936305	0.357831737961674	0.294057984319788	IL6	1
BP	GO:0007398	ectoderm development	1/180	22/18800	0.190850859936305	0.357831737961674	0.294057984319788	VAX2	1
BP	GO:0007620	copulation	1/180	22/18800	0.190850859936305	0.357831737961674	0.294057984319788	OXTR	1
BP	GO:0010226	response to lithium ion	1/180	22/18800	0.190850859936305	0.357831737961674	0.294057984319788	ACTA1	1
BP	GO:0010829	negative regulation of glucose transmembrane transport	1/180	22/18800	0.190850859936305	0.357831737961674	0.294057984319788	IL1B	1
BP	GO:0010888	negative regulation of lipid storage	1/180	22/18800	0.190850859936305	0.357831737961674	0.294057984319788	IL6	1
BP	GO:0016137	glycoside metabolic process	1/180	22/18800	0.190850859936305	0.357831737961674	0.294057984319788	AKR1C2	1
BP	GO:0032402	melanosome transport	1/180	22/18800	0.190850859936305	0.357831737961674	0.294057984319788	GPR143	1
BP	GO:0032700	negative regulation of interleukin-17 production	1/180	22/18800	0.190850859936305	0.357831737961674	0.294057984319788	ARG2	1
BP	GO:0034104	negative regulation of tissue remodeling	1/180	22/18800	0.190850859936305	0.357831737961674	0.294057984319788	IL6	1
BP	GO:0035584	calcium-mediated signaling using intracellular calcium source	1/180	22/18800	0.190850859936305	0.357831737961674	0.294057984319788	GPR143	1
BP	GO:0036158	outer dynein arm assembly	1/180	22/18800	0.190850859936305	0.357831737961674	0.294057984319788	ODAD3	1
BP	GO:0043369	CD4-positive or CD8-positive, alpha-beta T cell lineage commitment	1/180	22/18800	0.190850859936305	0.357831737961674	0.294057984319788	IL6	1
BP	GO:0044546	NLRP3 inflammasome complex assembly	1/180	22/18800	0.190850859936305	0.357831737961674	0.294057984319788	CD36	1
BP	GO:0045061	thymic T cell selection	1/180	22/18800	0.190850859936305	0.357831737961674	0.294057984319788	AIRE	1
BP	GO:0051220	cytoplasmic sequestering of protein	1/180	22/18800	0.190850859936305	0.357831737961674	0.294057984319788	TMSB4X	1
BP	GO:0051590	positive regulation of neurotransmitter transport	1/180	22/18800	0.190850859936305	0.357831737961674	0.294057984319788	NLGN1	1
BP	GO:0090335	regulation of brown fat cell differentiation	1/180	22/18800	0.190850859936305	0.357831737961674	0.294057984319788	PIM1	1
BP	GO:1901032	negative regulation of response to reactive oxygen species	1/180	22/18800	0.190850859936305	0.357831737961674	0.294057984319788	NR4A3	1
BP	GO:1902644	tertiary alcohol metabolic process	1/180	22/18800	0.190850859936305	0.357831737961674	0.294057984319788	AKR1C2	1
BP	GO:1903428	positive regulation of reactive oxygen species biosynthetic process	1/180	22/18800	0.190850859936305	0.357831737961674	0.294057984319788	CD36	1
BP	GO:1903798	regulation of production of miRNAs involved in gene silencing by miRNA	1/180	22/18800	0.190850859936305	0.357831737961674	0.294057984319788	IL6	1
BP	GO:2000310	regulation of NMDA receptor activity	1/180	22/18800	0.190850859936305	0.357831737961674	0.294057984319788	NLGN1	1
BP	GO:2000725	regulation of cardiac muscle cell differentiation	1/180	22/18800	0.190850859936305	0.357831737961674	0.294057984319788	DKK1	1
BP	GO:0051656	establishment of organelle localization	6/180	404/18800	0.191894540743263	0.359583206198705	0.295497301084464	GPR143/MRGPRX2/NDC80/NLGN1/NR4A3/YWHAZ	6
BP	GO:0019646	aerobic electron transport chain	2/180	84/18800	0.192228269238611	0.359797838033272	0.295673680644877	COX7A1/CYC1	2
BP	GO:0097006	regulation of plasma lipoprotein particle levels	2/180	84/18800	0.192228269238611	0.359797838033272	0.295673680644877	CD36/PLA2G5	2
BP	GO:0007292	female gamete generation	3/180	158/18800	0.193236955710573	0.361479729685363	0.297055820954386	INHBB/NDC80/RPS6	3
BP	GO:0009142	nucleoside triphosphate biosynthetic process	2/180	85/18800	0.195698873000306	0.365252643581583	0.300156315789345	SLC25A13/TMSB4X	2
BP	GO:0055072	iron ion homeostasis	2/180	85/18800	0.195698873000306	0.365252643581583	0.300156315789345	FTL/STEAP1	2
BP	GO:0098586	cellular response to virus	2/180	85/18800	0.195698873000306	0.365252643581583	0.300156315789345	IL6/PENK	2
BP	GO:2000243	positive regulation of reproductive process	2/180	85/18800	0.195698873000306	0.365252643581583	0.300156315789345	INHBB/OXTR	2
BP	GO:0010155	regulation of proton transport	1/180	23/18800	0.198607109015625	0.366101706287646	0.3008540562115	TMSB4X	1
BP	GO:0019430	removal of superoxide radicals	1/180	23/18800	0.198607109015625	0.366101706287646	0.3008540562115	CD36	1
BP	GO:0021846	cell proliferation in forebrain	1/180	23/18800	0.198607109015625	0.366101706287646	0.3008540562115	EMX2	1
BP	GO:0021871	forebrain regionalization	1/180	23/18800	0.198607109015625	0.366101706287646	0.3008540562115	EMX2	1
BP	GO:0030728	ovulation	1/180	23/18800	0.198607109015625	0.366101706287646	0.3008540562115	INHBB	1
BP	GO:0032401	establishment of melanosome localization	1/180	23/18800	0.198607109015625	0.366101706287646	0.3008540562115	GPR143	1
BP	GO:0036303	lymph vessel morphogenesis	1/180	23/18800	0.198607109015625	0.366101706287646	0.3008540562115	PROX1	1
BP	GO:0036315	cellular response to sterol	1/180	23/18800	0.198607109015625	0.366101706287646	0.3008540562115	INHBB	1
BP	GO:0042745	circadian sleep/wake cycle	1/180	23/18800	0.198607109015625	0.366101706287646	0.3008540562115	NLGN1	1
BP	GO:0045723	positive regulation of fatty acid biosynthetic process	1/180	23/18800	0.198607109015625	0.366101706287646	0.3008540562115	IL1B	1
BP	GO:0046128	purine ribonucleoside metabolic process	1/180	23/18800	0.198607109015625	0.366101706287646	0.3008540562115	MTAP	1
BP	GO:0046519	sphingoid metabolic process	1/180	23/18800	0.198607109015625	0.366101706287646	0.3008540562115	DEGS2	1
BP	GO:0051383	kinetochore organization	1/180	23/18800	0.198607109015625	0.366101706287646	0.3008540562115	NDC80	1
BP	GO:0051904	pigment granule transport	1/180	23/18800	0.198607109015625	0.366101706287646	0.3008540562115	GPR143	1
BP	GO:0060353	regulation of cell adhesion molecule production	1/180	23/18800	0.198607109015625	0.366101706287646	0.3008540562115	IL1B	1
BP	GO:0060571	morphogenesis of an epithelial fold	1/180	23/18800	0.198607109015625	0.366101706287646	0.3008540562115	NOG	1
BP	GO:0070920	regulation of production of small RNA involved in gene silencing by RNA	1/180	23/18800	0.198607109015625	0.366101706287646	0.3008540562115	IL6	1
BP	GO:0072677	eosinophil migration	1/180	23/18800	0.198607109015625	0.366101706287646	0.3008540562115	CCL13	1
BP	GO:0097150	neuronal stem cell population maintenance	1/180	23/18800	0.198607109015625	0.366101706287646	0.3008540562115	PROX1	1
BP	GO:0140632	inflammasome complex assembly	1/180	23/18800	0.198607109015625	0.366101706287646	0.3008540562115	CD36	1
BP	GO:1900120	regulation of receptor binding	1/180	23/18800	0.198607109015625	0.366101706287646	0.3008540562115	NOG	1
BP	GO:2001169	regulation of ATP biosynthetic process	1/180	23/18800	0.198607109015625	0.366101706287646	0.3008540562115	TMSB4X	1
BP	GO:0046364	monosaccharide biosynthetic process	2/180	86/18800	0.199177391291018	0.366741096807859	0.301379492799764	C1QTNF3/SLC25A13	2
BP	GO:0046928	regulation of neurotransmitter secretion	2/180	86/18800	0.199177391291018	0.366741096807859	0.301379492799764	ASIC1/NLGN1	2
BP	GO:0050806	positive regulation of synaptic transmission	3/180	161/18800	0.200556433525422	0.369073302278005	0.30329604621528	CRHR2/NLGN1/OXTR	3
BP	GO:0002088	lens development in camera-type eye	2/180	87/18800	0.202663357816961	0.371700449001722	0.305454975645322	BFSP2/PROX1	2
BP	GO:0007260	tyrosine phosphorylation of STAT protein	2/180	87/18800	0.202663357816961	0.371700449001722	0.305454975645322	CNTF/IL6	2
BP	GO:0045069	regulation of viral genome replication	2/180	87/18800	0.202663357816961	0.371700449001722	0.305454975645322	PPIA/PROX1	2
BP	GO:0050829	defense response to Gram-negative bacterium	2/180	87/18800	0.202663357816961	0.371700449001722	0.305454975645322	IL6/LYZ	2
BP	GO:0055006	cardiac cell development	2/180	87/18800	0.202663357816961	0.371700449001722	0.305454975645322	PI16/PROX1	2
BP	GO:1990542	mitochondrial transmembrane transport	2/180	87/18800	0.202663357816961	0.371700449001722	0.305454975645322	SLC25A13/UCP1	2
BP	GO:0006633	fatty acid biosynthetic process	3/180	162/18800	0.203010991080162	0.371922479752328	0.305637435466667	CYP2E1/IL1B/LIPI	3
BP	GO:0030509	BMP signaling pathway	3/180	162/18800	0.203010991080162	0.371922479752328	0.305637435466667	DKK1/DLX5/NOG	3
BP	GO:0006813	potassium ion transport	4/180	243/18800	0.20449544285501	0.373679775055568	0.307081540781834	DPP10/KCNH1/KCNJ3/KCNK12	4
BP	GO:1903510	mucopolysaccharide metabolic process	2/180	88/18800	0.206156314393334	0.373679775055568	0.307081540781834	IL1B/ST3GAL4	2
BP	GO:0001759	organ induction	1/180	24/18800	0.206289418243787	0.373679775055568	0.307081540781834	DKK1	1
BP	GO:0001964	startle response	1/180	24/18800	0.206289418243787	0.373679775055568	0.307081540781834	PENK	1
BP	GO:0002082	regulation of oxidative phosphorylation	1/180	24/18800	0.206289418243787	0.373679775055568	0.307081540781834	COX7A1	1
BP	GO:0002922	positive regulation of humoral immune response	1/180	24/18800	0.206289418243787	0.373679775055568	0.307081540781834	IL1B	1
BP	GO:0003081	regulation of systemic arterial blood pressure by renin-angiotensin	1/180	24/18800	0.206289418243787	0.373679775055568	0.307081540781834	SUCNR1	1
BP	GO:0006541	glutamine metabolic process	1/180	24/18800	0.206289418243787	0.373679775055568	0.307081540781834	CPS1	1
BP	GO:0019835	cytolysis	1/180	24/18800	0.206289418243787	0.373679775055568	0.307081540781834	LYZ	1
BP	GO:0021544	subpallium development	1/180	24/18800	0.206289418243787	0.373679775055568	0.307081540781834	SECISBP2	1
BP	GO:0042730	fibrinolysis	1/180	24/18800	0.206289418243787	0.373679775055568	0.307081540781834	FGG	1
BP	GO:0043501	skeletal muscle adaptation	1/180	24/18800	0.206289418243787	0.373679775055568	0.307081540781834	ACTA1	1
BP	GO:0048745	smooth muscle tissue development	1/180	24/18800	0.206289418243787	0.373679775055568	0.307081540781834	PROX1	1
BP	GO:0051043	regulation of membrane protein ectodomain proteolysis	1/180	24/18800	0.206289418243787	0.373679775055568	0.307081540781834	IL1B	1
BP	GO:0051905	establishment of pigment granule localization	1/180	24/18800	0.206289418243787	0.373679775055568	0.307081540781834	GPR143	1
BP	GO:0072530	purine-containing compound transmembrane transport	1/180	24/18800	0.206289418243787	0.373679775055568	0.307081540781834	SLC22A1	1
BP	GO:1901522	positive regulation of transcription from RNA polymerase II promoter involved in cellular response to chemical stimulus	1/180	24/18800	0.206289418243787	0.373679775055568	0.307081540781834	DLX5	1
BP	GO:2000637	positive regulation of miRNA-mediated gene silencing	1/180	24/18800	0.206289418243787	0.373679775055568	0.307081540781834	IL6	1
BP	GO:2000737	negative regulation of stem cell differentiation	1/180	24/18800	0.206289418243787	0.373679775055568	0.307081540781834	ESRRB	1
BP	GO:2001026	regulation of endothelial cell chemotaxis	1/180	24/18800	0.206289418243787	0.373679775055568	0.307081540781834	TMSB4X	1
BP	GO:0007188	adenylate cyclase-modulating G protein-coupled receptor signaling pathway	4/180	244/18800	0.206474295446482	0.373679775055568	0.307081540781834	CALCR/CRHR2/MARCO/OPRD1	4
BP	GO:0042593	glucose homeostasis	4/180	244/18800	0.206474295446482	0.373679775055568	0.307081540781834	GJB6/IL6/RPS6/SUCNR1	4
BP	GO:0033500	carbohydrate homeostasis	4/180	245/18800	0.208458778391911	0.376875960228056	0.3097080930678	GJB6/IL6/RPS6/SUCNR1	4
BP	GO:0045787	positive regulation of cell cycle	5/180	329/18800	0.208469918907752	0.376875960228056	0.3097080930678	IL1B/MRGPRX2/NDC80/PROX1/RPS15A	5
BP	GO:0006493	protein O-linked glycosylation	2/180	89/18800	0.209655810833267	0.378186828003086	0.310785334393097	GALNT5/ST3GAL4	2
BP	GO:0044070	regulation of anion transport	2/180	89/18800	0.209655810833267	0.378186828003086	0.310785334393097	IL1B/MAP2K6	2
BP	GO:0051781	positive regulation of cell division	2/180	89/18800	0.209655810833267	0.378186828003086	0.310785334393097	IL1B/MRGPRX2	2
BP	GO:1903578	regulation of ATP metabolic process	2/180	89/18800	0.209655810833267	0.378186828003086	0.310785334393097	COX7A1/TMSB4X	2
BP	GO:0051494	negative regulation of cytoskeleton organization	3/180	165/18800	0.210416465885609	0.379200564597925	0.311618400071976	PPFIA1/SPTA1/TMSB4X	3
BP	GO:0071695	anatomical structure maturation	4/180	246/18800	0.210448805573384	0.379200564597925	0.311618400071976	ALDH1A2/BFSP2/FGG/TFCP2L1	4
BP	GO:0060191	regulation of lipase activity	2/180	90/18800	0.213161404838128	0.379583101633902	0.311932760308348	ANGPTL3/PLA2G5	2
BP	GO:0070301	cellular response to hydrogen peroxide	2/180	90/18800	0.213161404838128	0.379583101633902	0.311932760308348	IL6/NR4A3	2
BP	GO:1901657	glycosyl compound metabolic process	2/180	90/18800	0.213161404838128	0.379583101633902	0.311932760308348	AKR1C2/MTAP	2
BP	GO:0003071	renal system process involved in regulation of systemic arterial blood pressure	1/180	25/18800	0.213898488584441	0.379583101633902	0.311932760308348	SUCNR1	1
BP	GO:0021697	cerebellar cortex formation	1/180	25/18800	0.213898488584441	0.379583101633902	0.311932760308348	PROX1	1
BP	GO:0030810	positive regulation of nucleotide biosynthetic process	1/180	25/18800	0.213898488584441	0.379583101633902	0.311932760308348	TMSB4X	1
BP	GO:0031639	plasminogen activation	1/180	25/18800	0.213898488584441	0.379583101633902	0.311932760308348	FGG	1
BP	GO:0032400	melanosome localization	1/180	25/18800	0.213898488584441	0.379583101633902	0.311932760308348	GPR143	1
BP	GO:0032753	positive regulation of interleukin-4 production	1/180	25/18800	0.213898488584441	0.379583101633902	0.311932760308348	SLC7A5	1
BP	GO:0033119	negative regulation of RNA splicing	1/180	25/18800	0.213898488584441	0.379583101633902	0.311932760308348	RPS13	1
BP	GO:0033233	regulation of protein sumoylation	1/180	25/18800	0.213898488584441	0.379583101633902	0.311932760308348	HMG20A	1
BP	GO:0035336	long-chain fatty-acyl-CoA metabolic process	1/180	25/18800	0.213898488584441	0.379583101633902	0.311932760308348	FAR2	1
BP	GO:0042178	xenobiotic catabolic process	1/180	25/18800	0.213898488584441	0.379583101633902	0.311932760308348	NUDT15	1
BP	GO:0045662	negative regulation of myoblast differentiation	1/180	25/18800	0.213898488584441	0.379583101633902	0.311932760308348	CCL17	1
BP	GO:0046039	GTP metabolic process	1/180	25/18800	0.213898488584441	0.379583101633902	0.311932760308348	GIMAP7	1
BP	GO:0060074	synapse maturation	1/180	25/18800	0.213898488584441	0.379583101633902	0.311932760308348	YWHAZ	1
BP	GO:0060148	positive regulation of post-transcriptional gene silencing	1/180	25/18800	0.213898488584441	0.379583101633902	0.311932760308348	IL6	1
BP	GO:0070423	nucleotide-binding oligomerization domain containing signaling pathway	1/180	25/18800	0.213898488584441	0.379583101633902	0.311932760308348	MAP2K6	1
BP	GO:0071450	cellular response to oxygen radical	1/180	25/18800	0.213898488584441	0.379583101633902	0.311932760308348	CD36	1
BP	GO:0071451	cellular response to superoxide	1/180	25/18800	0.213898488584441	0.379583101633902	0.311932760308348	CD36	1
BP	GO:0071459	protein localization to chromosome, centromeric region	1/180	25/18800	0.213898488584441	0.379583101633902	0.311932760308348	NDC80	1
BP	GO:0086013	membrane repolarization during cardiac muscle cell action potential	1/180	25/18800	0.213898488584441	0.379583101633902	0.311932760308348	KCNJ3	1
BP	GO:0099560	synaptic membrane adhesion	1/180	25/18800	0.213898488584441	0.379583101633902	0.311932760308348	NLGN1	1
BP	GO:1900370	positive regulation of post-transcriptional gene silencing by RNA	1/180	25/18800	0.213898488584441	0.379583101633902	0.311932760308348	IL6	1
BP	GO:1900373	positive regulation of purine nucleotide biosynthetic process	1/180	25/18800	0.213898488584441	0.379583101633902	0.311932760308348	TMSB4X	1
BP	GO:1903077	negative regulation of protein localization to plasma membrane	1/180	25/18800	0.213898488584441	0.379583101633902	0.311932760308348	PPFIA1	1
BP	GO:2000311	regulation of AMPA receptor activity	1/180	25/18800	0.213898488584441	0.379583101633902	0.311932760308348	NLGN1	1
BP	GO:2000463	positive regulation of excitatory postsynaptic potential	1/180	25/18800	0.213898488584441	0.379583101633902	0.311932760308348	NLGN1	1
BP	GO:0022900	electron transport chain	3/180	167/18800	0.215386592576505	0.382017387049523	0.313933200701517	COX7A1/CYC1/SLC25A13	3
BP	GO:0015833	peptide transport	4/180	249/18800	0.216451291695946	0.383469729909515	0.315126703034159	FGG/IL1B/IL6/INHBB	4
BP	GO:0045666	positive regulation of neuron differentiation	2/180	91/18800	0.216672661889171	0.383469729909515	0.315126703034159	DKK1/PROX1	2
BP	GO:0048525	negative regulation of viral process	2/180	91/18800	0.216672661889171	0.383469729909515	0.315126703034159	PPIA/PROX1	2
BP	GO:1903351	cellular response to dopamine	2/180	91/18800	0.216672661889171	0.383469729909515	0.315126703034159	HRH2/HTR7	2
BP	GO:0090257	regulation of muscle system process	4/180	250/18800	0.218462635165977	0.38642932718206	0.317558832764519	MLIP/NR4A3/OXTR/PI16	4
BP	GO:0019217	regulation of fatty acid metabolic process	2/180	92/18800	0.220189155140531	0.387304822723528	0.318278295089665	IL1B/NR4A3	2
BP	GO:0042773	ATP synthesis coupled electron transport	2/180	92/18800	0.220189155140531	0.387304822723528	0.318278295089665	COX7A1/CYC1	2
BP	GO:0042775	mitochondrial ATP synthesis coupled electron transport	2/180	92/18800	0.220189155140531	0.387304822723528	0.318278295089665	COX7A1/CYC1	2
BP	GO:1903350	response to dopamine	2/180	92/18800	0.220189155140531	0.387304822723528	0.318278295089665	HRH2/HTR7	2
BP	GO:1902904	negative regulation of supramolecular fiber organization	3/180	169/18800	0.220381670393295	0.387304822723528	0.318278295089665	PPFIA1/SPTA1/TMSB4X	3
BP	GO:0030111	regulation of Wnt signaling pathway	5/180	336/18800	0.220455939979627	0.387304822723528	0.318278295089665	COL1A1/DKK1/DLX5/LYPD6/NOG	5
BP	GO:0000737	DNA catabolic process, endonucleolytic	1/180	26/18800	0.221435014392952	0.387304822723528	0.318278295089665	IL6	1
BP	GO:0016226	iron-sulfur cluster assembly	1/180	26/18800	0.221435014392952	0.387304822723528	0.318278295089665	NFU1	1
BP	GO:0031163	metallo-sulfur cluster assembly	1/180	26/18800	0.221435014392952	0.387304822723528	0.318278295089665	NFU1	1
BP	GO:0031664	regulation of lipopolysaccharide-mediated signaling pathway	1/180	26/18800	0.221435014392952	0.387304822723528	0.318278295089665	CD36	1
BP	GO:0034389	lipid droplet organization	1/180	26/18800	0.221435014392952	0.387304822723528	0.318278295089665	PPIA	1
BP	GO:0035872	nucleotide-binding domain, leucine rich repeat containing receptor signaling pathway	1/180	26/18800	0.221435014392952	0.387304822723528	0.318278295089665	MAP2K6	1
BP	GO:0036296	response to increased oxygen levels	1/180	26/18800	0.221435014392952	0.387304822723528	0.318278295089665	COL1A1	1
BP	GO:0050995	negative regulation of lipid catabolic process	1/180	26/18800	0.221435014392952	0.387304822723528	0.318278295089665	IL1B	1
BP	GO:0051875	pigment granule localization	1/180	26/18800	0.221435014392952	0.387304822723528	0.318278295089665	GPR143	1
BP	GO:0060259	regulation of feeding behavior	1/180	26/18800	0.221435014392952	0.387304822723528	0.318278295089665	NR4A3	1
BP	GO:0060740	prostate gland epithelium morphogenesis	1/180	26/18800	0.221435014392952	0.387304822723528	0.318278295089665	NOG	1
BP	GO:0070102	interleukin-6-mediated signaling pathway	1/180	26/18800	0.221435014392952	0.387304822723528	0.318278295089665	IL6	1
BP	GO:1903901	negative regulation of viral life cycle	1/180	26/18800	0.221435014392952	0.387304822723528	0.318278295089665	PPIA	1
BP	GO:2000050	regulation of non-canonical Wnt signaling pathway	1/180	26/18800	0.221435014392952	0.387304822723528	0.318278295089665	DKK1	1
BP	GO:2000316	regulation of T-helper 17 type immune response	1/180	26/18800	0.221435014392952	0.387304822723528	0.318278295089665	ARID5A	1
BP	GO:0071560	cellular response to transforming growth factor beta stimulus	4/180	252/18800	0.222500578620462	0.388961341645888	0.319639584666916	COL1A1/FBN2/PENK/VEPH1	4
BP	GO:0030101	natural killer cell activation	2/180	93/18800	0.223710465313525	0.39066034980016	0.321035790928647	ULBP2/ULBP3	2
BP	GO:0045185	maintenance of protein location	2/180	93/18800	0.223710465313525	0.39066034980016	0.321035790928647	FBN2/TMSB4X	2
BP	GO:0045017	glycerolipid biosynthetic process	4/180	253/18800	0.224527006962928	0.391877811727428	0.322036273452522	GK/LIPI/MOGAT3/RAB38	4
BP	GO:0000070	mitotic sister chromatid segregation	3/180	171/18800	0.225400374286494	0.393193107748439	0.323117153809657	ANAPC15/BUB1/NDC80	3
BP	GO:0001657	ureteric bud development	2/180	94/18800	0.227236180592257	0.394269496778292	0.324001705834767	ARG2/NOG	2
BP	GO:1904035	regulation of epithelial cell apoptotic process	2/180	94/18800	0.227236180592257	0.394269496778292	0.324001705834767	FGG/IL6	2
BP	GO:1901988	negative regulation of cell cycle phase transition	4/180	255/18800	0.228594348399977	0.394269496778292	0.324001705834767	ANAPC15/BUB1/NDC80/PROX1	4
BP	GO:0007263	nitric oxide mediated signal transduction	1/180	27/18800	0.22889968347835	0.394269496778292	0.324001705834767	CD36	1
BP	GO:0009065	glutamine family amino acid catabolic process	1/180	27/18800	0.22889968347835	0.394269496778292	0.324001705834767	ARG2	1
BP	GO:0010875	positive regulation of cholesterol efflux	1/180	27/18800	0.22889968347835	0.394269496778292	0.324001705834767	PON1	1
BP	GO:0010884	positive regulation of lipid storage	1/180	27/18800	0.22889968347835	0.394269496778292	0.324001705834767	CD36	1
BP	GO:0010894	negative regulation of steroid biosynthetic process	1/180	27/18800	0.22889968347835	0.394269496778292	0.324001705834767	PROX1	1
BP	GO:0016540	protein autoprocessing	1/180	27/18800	0.22889968347835	0.394269496778292	0.324001705834767	PCSK1	1
BP	GO:0021680	cerebellar Purkinje cell layer development	1/180	27/18800	0.22889968347835	0.394269496778292	0.324001705834767	KLHL1	1
BP	GO:0030262	apoptotic nuclear changes	1/180	27/18800	0.22889968347835	0.394269496778292	0.324001705834767	IL6	1
BP	GO:0034063	stress granule assembly	1/180	27/18800	0.22889968347835	0.394269496778292	0.324001705834767	RPS23	1
BP	GO:0034453	microtubule anchoring	1/180	27/18800	0.22889968347835	0.394269496778292	0.324001705834767	NINL	1
BP	GO:0034505	tooth mineralization	1/180	27/18800	0.22889968347835	0.394269496778292	0.324001705834767	COL1A1	1
BP	GO:0035640	exploration behavior	1/180	27/18800	0.22889968347835	0.394269496778292	0.324001705834767	PENK	1
BP	GO:0042537	benzene-containing compound metabolic process	1/180	27/18800	0.22889968347835	0.394269496778292	0.324001705834767	CYP2E1	1
BP	GO:0045686	negative regulation of glial cell differentiation	1/180	27/18800	0.22889968347835	0.394269496778292	0.324001705834767	NOG	1
BP	GO:0046174	polyol catabolic process	1/180	27/18800	0.22889968347835	0.394269496778292	0.324001705834767	GK	1
BP	GO:0071425	hematopoietic stem cell proliferation	1/180	27/18800	0.22889968347835	0.394269496778292	0.324001705834767	PIM1	1
BP	GO:0071467	cellular response to pH	1/180	27/18800	0.22889968347835	0.394269496778292	0.324001705834767	ASIC1	1
BP	GO:1900017	positive regulation of cytokine production involved in inflammatory response	1/180	27/18800	0.22889968347835	0.394269496778292	0.324001705834767	IL6	1
BP	GO:1902883	negative regulation of response to oxidative stress	1/180	27/18800	0.22889968347835	0.394269496778292	0.324001705834767	NR4A3	1
BP	GO:1903055	positive regulation of extracellular matrix organization	1/180	27/18800	0.22889968347835	0.394269496778292	0.324001705834767	IL6	1
BP	GO:1904376	negative regulation of protein localization to cell periphery	1/180	27/18800	0.22889968347835	0.394269496778292	0.324001705834767	PPFIA1	1
BP	GO:0001933	negative regulation of protein phosphorylation	5/180	341/18800	0.229145559939471	0.394486037378754	0.324179653975583	DKK1/IL1B/NOG/PKIA/PPIA	5
BP	GO:0002822	regulation of adaptive immune response based on somatic recombination of immune receptors built from immunoglobulin superfamily domains	3/180	173/18800	0.230441393282795	0.395838285930873	0.325290901082395	ARID5A/IL1B/IL6	3
BP	GO:0071772	response to BMP	3/180	173/18800	0.230441393282795	0.395838285930873	0.325290901082395	DKK1/DLX5/NOG	3
BP	GO:0071773	cellular response to BMP stimulus	3/180	173/18800	0.230441393282795	0.395838285930873	0.325290901082395	DKK1/DLX5/NOG	3
BP	GO:0048661	positive regulation of smooth muscle cell proliferation	2/180	95/18800	0.23076589652052	0.395838285930873	0.325290901082395	IL6/NR4A3	2
BP	GO:0072163	mesonephric epithelium development	2/180	95/18800	0.23076589652052	0.395838285930873	0.325290901082395	ARG2/NOG	2
BP	GO:0072164	mesonephric tubule development	2/180	95/18800	0.23076589652052	0.395838285930873	0.325290901082395	ARG2/NOG	2
BP	GO:0050863	regulation of T cell activation	5/180	342/18800	0.230895619115937	0.395838285930873	0.325290901082395	ARG2/CD70/IL1B/IL6/SPTA1	5
BP	GO:0062012	regulation of small molecule metabolic process	5/180	342/18800	0.230895619115937	0.395838285930873	0.325290901082395	C1QTNF3/IL1B/NR4A3/PROX1/TMSB4X	5
BP	GO:0007409	axonogenesis	6/180	430/18800	0.231051213394018	0.39589829518401	0.325340215321871	ANOS1/CRMP1/DLX5/GBX1/NOG/VAX2	6
BP	GO:0048771	tissue remodeling	3/180	174/18800	0.232969865226027	0.398977604349008	0.327870721562918	IL6/SPP2/WNT16	3
BP	GO:0046330	positive regulation of JNK cascade	2/180	96/18800	0.234299215899954	0.400490707605431	0.329114155407512	IL1B/WNT16	2
BP	GO:1903321	negative regulation of protein modification by small protein conjugation or removal	2/180	96/18800	0.234299215899954	0.400490707605431	0.329114155407512	HMG20A/PPIA	2
BP	GO:0071559	response to transforming growth factor beta	4/180	258/18800	0.234730289989892	0.400490707605431	0.329114155407512	COL1A1/FBN2/PENK/VEPH1	4
BP	GO:0002706	regulation of lymphocyte mediated immunity	3/180	175/18800	0.235503430936013	0.400490707605431	0.329114155407512	ARID5A/IL1B/IL6	3
BP	GO:0007254	JNK cascade	3/180	175/18800	0.235503430936013	0.400490707605431	0.329114155407512	IL1B/MAPK10/WNT16	3
BP	GO:0000303	response to superoxide	1/180	28/18800	0.236293177164703	0.400490707605431	0.329114155407512	CD36	1
BP	GO:0002360	T cell lineage commitment	1/180	28/18800	0.236293177164703	0.400490707605431	0.329114155407512	IL6	1
BP	GO:0003272	endocardial cushion formation	1/180	28/18800	0.236293177164703	0.400490707605431	0.329114155407512	NOG	1
BP	GO:0006760	folic acid-containing compound metabolic process	1/180	28/18800	0.236293177164703	0.400490707605431	0.329114155407512	MTHFS	1
BP	GO:0009312	oligosaccharide biosynthetic process	1/180	28/18800	0.236293177164703	0.400490707605431	0.329114155407512	ST3GAL4	1
BP	GO:0015740	C4-dicarboxylate transport	1/180	28/18800	0.236293177164703	0.400490707605431	0.329114155407512	SLC25A13	1
BP	GO:0018195	peptidyl-arginine modification	1/180	28/18800	0.236293177164703	0.400490707605431	0.329114155407512	ART5	1
BP	GO:0019076	viral release from host cell	1/180	28/18800	0.236293177164703	0.400490707605431	0.329114155407512	PPIA	1
BP	GO:0035890	exit from host	1/180	28/18800	0.236293177164703	0.400490707605431	0.329114155407512	PPIA	1
BP	GO:0035891	exit from host cell	1/180	28/18800	0.236293177164703	0.400490707605431	0.329114155407512	PPIA	1
BP	GO:0042278	purine nucleoside metabolic process	1/180	28/18800	0.236293177164703	0.400490707605431	0.329114155407512	MTAP	1
BP	GO:0060512	prostate gland morphogenesis	1/180	28/18800	0.236293177164703	0.400490707605431	0.329114155407512	NOG	1
BP	GO:0070723	response to cholesterol	1/180	28/18800	0.236293177164703	0.400490707605431	0.329114155407512	INHBB	1
BP	GO:0072539	T-helper 17 cell differentiation	1/180	28/18800	0.236293177164703	0.400490707605431	0.329114155407512	IL6	1
BP	GO:1903205	regulation of hydrogen peroxide-induced cell death	1/180	28/18800	0.236293177164703	0.400490707605431	0.329114155407512	NR4A3	1
BP	GO:0002532	production of molecular mediator involved in inflammatory response	2/180	97/18800	0.237835748689477	0.402481836570903	0.330750419908372	CD36/IL6	2
BP	GO:0045807	positive regulation of endocytosis	2/180	97/18800	0.237835748689477	0.402481836570903	0.330750419908372	CD36/NLGN1	2
BP	GO:2001237	negative regulation of extrinsic apoptotic signaling pathway	2/180	97/18800	0.237835748689477	0.402481836570903	0.330750419908372	FGG/IL1B	2
BP	GO:1903522	regulation of blood circulation	4/180	260/18800	0.238843209278558	0.403978493591708	0.331980338610561	FGG/HRH2/KCNJ3/OXTR	4
BP	GO:0021549	cerebellum development	2/180	98/18800	0.241375111905946	0.405573979343478	0.333291472516259	KLHL1/PROX1	2
BP	GO:0036473	cell death in response to oxidative stress	2/180	98/18800	0.241375111905946	0.405573979343478	0.333291472516259	NR4A3/PPIA	2
BP	GO:0060349	bone morphogenesis	2/180	98/18800	0.241375111905946	0.405573979343478	0.333291472516259	COL1A1/DLX5	2
BP	GO:0010466	negative regulation of peptidase activity	4/180	262/18800	0.242973168846341	0.405573979343478	0.333291472516259	ANOS1/PI16/SERPINB10/SPP2	4
BP	GO:0006941	striated muscle contraction	3/180	178/18800	0.243133098300944	0.405573979343478	0.333291472516259	ARG2/KCNJ3/MAP2K6	3
BP	GO:0000305	response to oxygen radical	1/180	29/18800	0.243616170351915	0.405573979343478	0.333291472516259	CD36	1
BP	GO:0002021	response to dietary excess	1/180	29/18800	0.243616170351915	0.405573979343478	0.333291472516259	UCP1	1
BP	GO:0002313	mature B cell differentiation involved in immune response	1/180	29/18800	0.243616170351915	0.405573979343478	0.333291472516259	IL6	1
BP	GO:0003156	regulation of animal organ formation	1/180	29/18800	0.243616170351915	0.405573979343478	0.333291472516259	DKK1	1
BP	GO:0003298	physiological muscle hypertrophy	1/180	29/18800	0.243616170351915	0.405573979343478	0.333291472516259	PI16	1
BP	GO:0003301	physiological cardiac muscle hypertrophy	1/180	29/18800	0.243616170351915	0.405573979343478	0.333291472516259	PI16	1
BP	GO:0006656	phosphatidylcholine biosynthetic process	1/180	29/18800	0.243616170351915	0.405573979343478	0.333291472516259	RAB38	1
BP	GO:0006921	cellular component disassembly involved in execution phase of apoptosis	1/180	29/18800	0.243616170351915	0.405573979343478	0.333291472516259	IL6	1
BP	GO:0007271	synaptic transmission, cholinergic	1/180	29/18800	0.243616170351915	0.405573979343478	0.333291472516259	ANXA9	1
BP	GO:0009264	deoxyribonucleotide catabolic process	1/180	29/18800	0.243616170351915	0.405573979343478	0.333291472516259	NUDT15	1
BP	GO:0010447	response to acidic pH	1/180	29/18800	0.243616170351915	0.405573979343478	0.333291472516259	ASIC1	1
BP	GO:0010453	regulation of cell fate commitment	1/180	29/18800	0.243616170351915	0.405573979343478	0.333291472516259	DKK1	1
BP	GO:0015813	L-glutamate transmembrane transport	1/180	29/18800	0.243616170351915	0.405573979343478	0.333291472516259	SLC25A13	1
BP	GO:0017145	stem cell division	1/180	29/18800	0.243616170351915	0.405573979343478	0.333291472516259	ESRRB	1
BP	GO:0030212	hyaluronan metabolic process	1/180	29/18800	0.243616170351915	0.405573979343478	0.333291472516259	IL1B	1
BP	GO:0042759	long-chain fatty acid biosynthetic process	1/180	29/18800	0.243616170351915	0.405573979343478	0.333291472516259	CYP2E1	1
BP	GO:0048679	regulation of axon regeneration	1/180	29/18800	0.243616170351915	0.405573979343478	0.333291472516259	CNTF	1
BP	GO:0051491	positive regulation of filopodium assembly	1/180	29/18800	0.243616170351915	0.405573979343478	0.333291472516259	NLGN1	1
BP	GO:0060037	pharyngeal system development	1/180	29/18800	0.243616170351915	0.405573979343478	0.333291472516259	NOG	1
BP	GO:0061049	cell growth involved in cardiac muscle cell development	1/180	29/18800	0.243616170351915	0.405573979343478	0.333291472516259	PI16	1
BP	GO:0097066	response to thyroid hormone	1/180	29/18800	0.243616170351915	0.405573979343478	0.333291472516259	INHBB	1
BP	GO:0097421	liver regeneration	1/180	29/18800	0.243616170351915	0.405573979343478	0.333291472516259	IL6	1
BP	GO:0099068	postsynapse assembly	1/180	29/18800	0.243616170351915	0.405573979343478	0.333291472516259	NLGN1	1
BP	GO:0099625	ventricular cardiac muscle cell membrane repolarization	1/180	29/18800	0.243616170351915	0.405573979343478	0.333291472516259	KCNJ3	1
BP	GO:1902175	regulation of oxidative stress-induced intrinsic apoptotic signaling pathway	1/180	29/18800	0.243616170351915	0.405573979343478	0.333291472516259	PPIA	1
BP	GO:1903203	regulation of oxidative stress-induced neuron death	1/180	29/18800	0.243616170351915	0.405573979343478	0.333291472516259	NR4A3	1
BP	GO:0001823	mesonephros development	2/180	99/18800	0.244916929526061	0.407326382793342	0.334731557817573	ARG2/NOG	2
BP	GO:0051588	regulation of neurotransmitter transport	2/180	99/18800	0.244916929526061	0.407326382793342	0.334731557817573	ASIC1/NLGN1	2
BP	GO:0030217	T cell differentiation	4/180	263/18800	0.245044327083404	0.40733191180497	0.334736101433585	AIRE/IL1B/IL6/RPS6	4
BP	GO:0030073	insulin secretion	3/180	179/18800	0.24568545155157	0.407984490361054	0.335272375649801	IL1B/IL6/INHBB	3
BP	GO:0043409	negative regulation of MAPK cascade	3/180	179/18800	0.24568545155157	0.407984490361054	0.335272375649801	DUSP2/IL1B/PPIA	3
BP	GO:0044772	mitotic cell cycle phase transition	6/180	440/18800	0.24675485197044	0.409448176740795	0.336475199828994	ANAPC15/BUB1/ESRRB/NDC80/PKIA/RPS6	6
BP	GO:0002831	regulation of response to biotic stimulus	5/180	351/18800	0.246816308793797	0.409448176740795	0.336475199828994	ARG2/CD36/CFH/IL1B/PLA2G5	5
BP	GO:0019080	viral gene expression	2/180	100/18800	0.248460832389468	0.411390617164784	0.338071453193755	ST3GAL4/TAF11	2
BP	GO:0098869	cellular oxidant detoxification	2/180	100/18800	0.248460832389468	0.411390617164784	0.338071453193755	CD36/GSTA1	2
BP	GO:0032103	positive regulation of response to external stimulus	6/180	442/18800	0.249933027749629	0.411390617164784	0.338071453193755	CNTF/IL1B/IL6/PLA2G5/SUCNR1/TMSB4X	6
BP	GO:0010721	negative regulation of cell development	3/180	181/18800	0.250802917883994	0.411390617164784	0.338071453193755	IL1B/IL6/NOG	3
BP	GO:0000132	establishment of mitotic spindle orientation	1/180	30/18800	0.250869331575966	0.411390617164784	0.338071453193755	NDC80	1
BP	GO:0001945	lymph vessel development	1/180	30/18800	0.250869331575966	0.411390617164784	0.338071453193755	PROX1	1
BP	GO:0008045	motor neuron axon guidance	1/180	30/18800	0.250869331575966	0.411390617164784	0.338071453193755	NOG	1
BP	GO:0008299	isoprenoid biosynthetic process	1/180	30/18800	0.250869331575966	0.411390617164784	0.338071453193755	ALDH1A2	1
BP	GO:0021522	spinal cord motor neuron differentiation	1/180	30/18800	0.250869331575966	0.411390617164784	0.338071453193755	GBX1	1
BP	GO:0033198	response to ATP	1/180	30/18800	0.250869331575966	0.411390617164784	0.338071453193755	IL1B	1
BP	GO:0034368	protein-lipid complex remodeling	1/180	30/18800	0.250869331575966	0.411390617164784	0.338071453193755	PLA2G5	1
BP	GO:0034369	plasma lipoprotein particle remodeling	1/180	30/18800	0.250869331575966	0.411390617164784	0.338071453193755	PLA2G5	1
BP	GO:0034698	response to gonadotropin	1/180	30/18800	0.250869331575966	0.411390617164784	0.338071453193755	INHBB	1
BP	GO:0043094	cellular metabolic compound salvage	1/180	30/18800	0.250869331575966	0.411390617164784	0.338071453193755	MTAP	1
BP	GO:0045939	negative regulation of steroid metabolic process	1/180	30/18800	0.250869331575966	0.411390617164784	0.338071453193755	PROX1	1
BP	GO:0046386	deoxyribose phosphate catabolic process	1/180	30/18800	0.250869331575966	0.411390617164784	0.338071453193755	NUDT15	1
BP	GO:0051123	RNA polymerase II preinitiation complex assembly	1/180	30/18800	0.250869331575966	0.411390617164784	0.338071453193755	TAF11	1
BP	GO:0060045	positive regulation of cardiac muscle cell proliferation	1/180	30/18800	0.250869331575966	0.411390617164784	0.338071453193755	PIM1	1
BP	GO:0060292	long-term synaptic depression	1/180	30/18800	0.250869331575966	0.411390617164784	0.338071453193755	GRID2IP	1
[truncated: 2,157 more rows]
